# Supplementary material for: Ror homolog nhr-23 is essential for both developmental clock and circadian clock in C. elegans
Source: Commun Biol. 2024 Feb 28;7:243. doi: 10.1038/s42003-024-05894-3 (PMC10902330; doi:10.1038/s42003-024-05894-3)
Supplement: Supplementary file 3 — Supplemental Data 1 [file 42003_2024_5894_MOESM3_ESM.xlsx]

## Sheet: Sheet1
ID	P_VALUE	Q_VALUE	PERIOD	LAG	AMPLITUDE	AVG_REPS_PERIODICITY	REPS_SCATTER	TP_2_REP_1	TP_2_REP_2	TP_2_REP_3	TP_6_REP_1	TP_6_REP_2	TP_6_REP_3	TP_10_REP_1	TP_10_REP_2	TP_10_REP_3	TP_14_REP_1	TP_14_REP_2	TP_14_REP_3	TP_18_REP_1	TP_18_REP_2	TP_18_REP_3	TP_22_REP_1	TP_22_REP_2	TP_22_REP_3	TP_26_REP_1	TP_26_REP_2	TP_26_REP_3	TP_30_REP_1	TP_30_REP_2	TP_30_REP_3	TP_34_REP_1	TP_34_REP_2	TP_34_REP_3	TP_38_REP_1	TP_38_REP_2	TP_38_REP_3	TP_42_REP_1	TP_42_REP_2	TP_42_REP_3	TP_46_REP_1	TP_46_REP_2	TP_46_REP_3
clec-210	7.056e-05	0.0498891	22.9535	7.55124	5.81417	0.976189	0.590348	1.99538	-4.01442	4.07249	11.8575	6.10248	5.61294	4.05508	5.66018	8.88184	-2.95813	-2.10587	-0.118927	-3.89223	-6.78183	-2.72931	-4.20658	-5.78914	-9.07557	1.36221	4.99014	-1.52769	-1.06928	4.83972	-1.85824	-3.11328	1.45121	-0.830808	-3.15484	-3.22185	-3.0719	-2.82912	-1.77258	-5.68212	-3.36504	-0.037462	-4.29556
K10D3.4	3.025e-05	0.0454718	26.5823	1.17061	4.3936	0.984718	0.66735	-0.440524	-1.65545	1.87211	-0.915998	-4.07466	-0.462225	-2.68477	-1.9274	-6.04304	-3.00822	-5.73678	-3.56675	-3.37728	-6.20337	-5.52566	-3.63723	2.80743	2.77404	8.47267	4.63417	3.36702	5.50583	2.09306	3.93622	2.47755	3.4981	1.6617	-2.10838	3.20166	2.37329	-0.396321	-1.87941	1.01723	-0.375932	6.91411	0.615003
T14B1.1	7.744e-05	0.0498891	25.4166	3.74129	4.05387	0.97388	0.517041	-0.868519	-3.71977	0.800506	-0.065518	-0.625629	-0.281518	-1.72152	-2.61745	-4.19428	-3.70746	-3.60181	-3.36599	-4.0002	-3.99068	-5.96311	-3.87363	-0.518016	-1.99912	7.84285	4.52736	1.60125	4.28214	1.30537	4.15882	1.75728	4.19981	3.08865	-0.780028	3.83406	3.18538	-1.90217	-2.22878	2.19077	2.15393	4.46276	2.44847
sod-3	4.356e-05	0.0457307	23.3269	19.2799	3.77953	0.98225	0.604124	4.44832	2.0551	0.884289	1.76603	1.44131	-1.85025	-0.699615	0.885615	-0.059924	-0.472815	2.85556	2.02278	0.845785	5.58389	4.70742	3.24587	5.70558	4.85171	-2.25798	-4.27037	-0.001677	-4.35724	-3.40731	-4.56878	-0.861678	-5.22578	-4.70284	-1.22235	-0.743821	-0.142317	-2.07971	0.75503	-0.783895	-1.11221	-5.19569	0.00541
W06D4.3	1.849e-05	0.0454718	24.7399	14.8752	3.21218	0.994393	0.730596	-1.1384	-1.33954	-0.288023	-0.371761	-1.55735	0.223685	-1.72792	4.57921	5.9952	6.87385	0.013176	5.38979	2.68231	7.94492	0.427715	-0.38399	-1.84541	-0.698457	-1.75825	-2.1842	-3.12927	0.218933	-1.66169	-3.51825	-2.99269	-1.92647	-1.05029	2.20215	3.11528	-1.2091	-0.636934	-1.44477	-1.33752	-2.03931	-1.78451	-3.18133
mlt-11	5.476e-05	0.0457307	24.418	3.6072	2.9731	0.982829	0.764708	-0.430592	-0.218806	1.28415	0.29089	-0.881408	-0.567644	-2.4053	0.967992	-2.50495	-3.76688	-6.65928	-2.05829	-1.25766	-4.13111	-3.48765	-6.28657	1.98427	1.11936	3.22237	2.46504	1.24468	3.1793	0.929396	1.75106	3.7384	1.11671	0.750811	-1.35574	1.93039	0.998993	0.41106	-0.033081	1.50375	4.49442	4.62105	0.923813
egl-46	4.356e-05	0.0457307	26.3111	0.106227	2.85619	0.982314	0.754217	-0.103232	-2.14658	1.47026	-0.144991	-2.85695	-2.54683	-0.148421	-3.48424	-2.9636	-2.1252	-2.21151	-2.8474	-0.981638	-4.94418	-2.89189	-0.118181	1.35102	3.41771	1.85446	5.53595	1.33592	2.26144	2.97611	2.29323	-0.077336	3.70925	0.472943	-0.124703	0.419528	-0.689136	-0.149484	-2.1877	1.86432	-0.161641	3.61006	3.10683
pals-27	5.476e-05	0.0457307	24.5111	8.93455	2.60811	0.978914	0.730293	-1.05214	-2.21343	-2.05975	-1.00321	-1.22577	-1.25892	-0.255804	-1.13124	0.252376	-0.777762	-1.43418	2.04032	-1.98731	-1.27878	-2.96858	-3.26336	-1.58219	-2.97039	0.652651	2.03324	-1.69632	2.52318	0.289968	0.397368	0.31972	7.17421	5.66033	4.40946	-0.157595	2.00918	-0.00654	-1.3514	1.98415	0.47414	-1.39647	0.464032
mlt-8	5.476e-05	0.0457307	25.3299	3.36634	2.08249	0.97859	0.528918	0.347958	-1.95755	0.855412	0.453119	-1.1979	-0.644793	-0.069206	-0.72799	-1.15604	-3.02383	-3.59109	-1.96933	-2.49026	-2.22186	-2.47636	-3.40652	0.781742	0.498426	2.2717	2.68839	1.42338	2.71367	1.4629	1.87035	0.613701	1.40175	0.72767	0.725761	1.44887	0.433661	-0.289129	0.451977	0.49091	0.911816	2.5446	0.48394
dpy-2	2.809e-05	0.0454718	24.4715	3.54499	2.02175	0.985069	0.571606	0.03998	-0.596058	1.31747	1.67235	-1.06042	0.211088	-0.66265	-0.692266	-2.23658	-1.75454	-2.19192	-2.72573	-2.74953	-2.83281	-3.5689	-1.86141	0.287882	1.38654	1.68068	1.54559	1.47075	2.88614	0.995207	1.62918	0.666121	0.940236	0.626053	-0.57028	0.647183	0.692612	-0.139707	-0.026108	0.949452	0.162145	3.74179	0.79429
jmjd-3.1	3.025e-05	0.0454718	23.9353	5.05152	1.97426	0.984413	0.654883	-1.44888	-1.24829	-0.342843	-0.677251	1.00832	-1.24973	-0.116823	-0.059106	-1.68624	-2.60722	-2.66961	-1.4304	-0.629367	-2.16018	-2.32368	-0.06626	-0.298581	-1.24696	0.582721	2.20219	1.1723	1.52503	2.90595	2.7229	1.3037	1.30254	2.7873	-0.995089	-0.062448	0.746403	0.322522	-0.593346	1.37596	4.18398	-0.077982	1.01122
noah-2	6.889e-05	0.0498891	24.2084	4.37369	1.90368	0.976661	0.556265	-0.379366	-1.71165	0.268437	0.101614	0.284119	-0.437988	-1.26357	0.120617	-0.290171	-3.20426	-3.25792	-2.23433	-1.3082	-1.24398	-1.43094	-2.65588	0.88758	0.054188	2.19374	1.67752	1.06516	1.89758	1.53018	1.56536	2.93782	0.650079	1.07443	-0.325072	0.960738	-0.374138	-0.659392	-0.655304	0.857684	2.70093	2.0308	0.398551
fbxa-27	3.721e-05	0.0457307	23.6411	17.2462	1.67956	0.98316	0.622766	-0.745386	-1.85551	-1.04045	-0.835567	-1.5706	-1.92296	-0.656351	-0.697743	-1.51756	2.30393	1.05228	2.48393	2.4157	3.05914	1.20256	-1.2547	-0.133757	1.97111	0.212283	-0.484295	-0.244524	0.582513	-0.462327	-0.795851	-1.24508	-1.61603	-0.212325	-0.094554	2.2126	1.9208	0.940357	0.680776	0.772966	-0.880665	1.13728	-0.230389
sqt-3	2.304e-05	0.0454718	25.746	3.30618	1.65467	0.986803	0.579091	0.685083	-0.571949	0.513309	0.810909	-0.861137	0.26032	-0.791773	-0.272052	-1.42691	-2.62514	-2.50999	-1.85	-1.8866	-1.93104	-1.72474	-2.77946	0.330546	-0.128422	2.33056	1.89234	0.560034	1.32055	0.657267	1.08543	1.44156	1.40543	0.514111	0.123264	1.59726	0.905947	-0.399035	-1.15192	0.920941	0.607153	2.16148	0.804033
C14C6.2	7.744e-05	0.0498891	25.2232	5.07774	1.56683	0.990539	0.778893	1.35427	-0.649078	-0.539963	1.28154	1.8418	-0.636728	0.085192	0.765281	-0.627049	-2.11124	-0.871859	-1.75465	1.15715	-1.74421	-1.08527	-2.27298	-0.32783	-0.601911	0.349726	1.13881	2.21484	1.43179	2.21237	2.16812	2.38516	0.95661	1.66998	-1.48742	-1.76576	0.131749	-1.09745	-0.937849	-0.592458	-2.29431	-1.23512	0.503692
dpy-17	2.116e-05	0.0454718	26.7181	2.42448	1.52679	0.988737	0.463934	-0.117597	-0.477927	0.434312	-0.115623	-1.34653	-0.312228	-1.3948	-0.646658	-1.44907	-1.72481	-1.61263	-1.61736	-0.910884	-2.16046	-1.54982	-1.9314	0.265082	-0.079478	2.09858	2.00881	1.01995	1.7625	1.15376	1.30801	1.44175	1.72552	0.650648	0.230085	1.19712	0.604365	-0.482746	-0.935442	0.888056	1.05317	0.916788	0.755534
tir-1	2.601e-05	0.0454718	22.7448	7.59121	1.44872	0.986062	0.601288	-1.25404	-1.73391	-0.700943	-0.482234	0.215168	-0.23516	-0.398064	0.278325	0.167982	-0.943569	-0.186675	-0.870328	-1.02512	-1.73101	-2.46582	-0.0458	-0.818864	-2.24996	0.361705	0.611399	1.1383	0.463061	1.56241	2.29376	0.895951	0.890946	2.22715	0.609794	0.569377	-0.088885	0.846677	-0.106865	0.902327	2.12918	0.451117	0.468582
dnj-7	3.969e-05	0.0457307	20.9282	8.82496	1.34092	0.98275	0.659725	-0.098817	-0.783645	-0.644264	1.56422	2.08031	0.110173	0.006569	2.43323	1.91396	1.11743	-0.357605	1.36844	0.073952	-1.01758	-0.789549	-0.588977	-0.885048	-0.764538	0.305834	0.592152	1.20646	-0.276752	2.05235	0.370193	0.317599	-0.663912	-0.276949	-1.75895	-1.17526	-1.50082	-1.07148	-1.1536	-0.76839	-0.004416	-1.06266	-0.710413
duxl-1	3.025e-05	0.0454718	22.5828	8.35092	1.33174	0.984207	0.562986	-0.82226	-1.19074	-1.29895	-0.884473	0.171631	-1.24849	-0.402969	0.690798	0.075016	-0.291116	-0.195564	-0.800485	-0.887902	-1.74793	-1.23586	-0.316022	-1.30652	-1.28666	0.935597	0.731076	1.57037	0.644014	1.90206	1.77032	1.86346	0.193775	2.02853	0.198608	-0.049812	0.974845	-0.437466	0.237018	0.799721	0.987914	0.632207	0.356522
173996	7.744e-05	0.0498891	26.0186	7.7378	1.31187	0.974032	0.743029	0.643627	0.159907	0.443445	1.35372	1.17698	1.56569	1.99572	1.89154	1.79885	-0.855774	-1.22999	0.899169	-1.31259	-1.33864	-1.2403	-0.496516	-0.766464	-0.921294	-2.03383	0.597826	-0.560741	-0.769646	1.49675	-0.183467	-0.02525	1.1286	-0.893773	0.061864	0.29219	0.012422	2.17083	-2.77381	-0.938063	-1.43074	-0.665972	-1.63526
noah-1	4.356e-05	0.0457307	25.5888	2.64379	1.30104	0.982052	0.741236	-0.701758	-0.967983	0.202245	0.73747	-0.361358	-0.461959	-2.21372	-0.364184	-0.549653	-0.953584	-2.77677	-1.33419	0.033886	-1.08265	-0.967325	-2.12727	0.654928	0.433235	1.06126	1.62607	0.810412	1.45215	1.28021	1.51543	1.80161	0.688323	0.470979	-0.061504	0.842672	0.039984	-0.231701	-0.27053	0.511351	1.89502	1.6753	-0.064731
fbxa-106	2.304e-05	0.0454718	21.4642	20.1445	1.24642	0.992825	0.739454	0.81061	1.56711	0.006556	0.143211	-0.782604	-0.351426	-3.38776	-1.34687	-1.24038	-0.046686	-0.00371	0.184892	0.372178	1.12998	0.138388	0.181237	1.24385	1.75283	0.098006	-0.380555	-1.54809	1.14305	-2.6061	-0.239544	-0.438182	-0.648374	-0.30327	0.922603	0.364229	0.382407	0.974522	1.12326	1.29253	-0.27734	0.489674	0.961562
185307	4.761e-05	0.0457307	24.4228	18.1024	1.18546	0.981775	0.758787	0.519334	-0.06594	0.078064	0.568157	-1.28435	0.251228	0.25473	-0.833982	-0.232177	0.796984	1.3102	1.47961	-0.074837	1.49863	1.03786	0.017712	1.34325	1.65362	0.07745	-1.51288	-1.87039	-0.464063	-0.943619	-1.75349	-1.18715	-1.52213	-2.1187	0.134409	0.772333	0.595836	-0.245158	1.1147	0.464456	-1.1052	0.664958	0.623964
T25D10.4	7.569e-05	0.0498891	24.1319	5.7574	1.16814	0.974453	0.605365	-0.197404	-0.892684	-0.52265	-0.011168	-0.123303	-0.609043	0.222572	-0.12998	-0.567959	-0.240807	-0.493147	-0.885293	-1.63673	-2.14337	-1.75992	0.196676	-0.137589	-1.14917	0.268789	1.28953	1.25265	1.11241	0.839391	2.15654	0.109532	0.988558	1.90976	0.055405	-0.263456	0.530305	-0.781631	-0.11769	0.788368	0.714901	0.961025	-0.134047
vsra-1	1.936e-05	0.0454718	20.9083	8.66691	0.998384	0.990464	0.688951	0.037506	-1.7186	-0.937396	-0.060523	0.301118	0.037194	0.120548	1.80584	0.500221	-0.195243	-0.738393	0.322079	-1.701	-0.9776	-0.597715	-0.239692	-0.453896	-0.520653	0.621259	0.502464	0.819915	0.16966	1.44989	0.803883	1.25513	0.442883	0.69984	-0.779432	-0.987723	-0.063828	-0.105076	-0.654132	-0.644358	0.58127	1.23166	-0.030225
dpy-2	2.601e-05	0.0454718	24.8594	3.17048	0.983418	0.986153	0.634302	0.355335	-0.37071	1.34421	0.463708	0.232875	-0.082315	-0.121686	-0.864679	-0.029356	-0.447047	-0.739016	-2.22485	-1.17647	-0.975032	-1.42936	-0.312979	-0.135889	0.673369	0.264165	1.53736	0.145775	1.18951	1.61937	1.57032	0.036864	-0.317392	-0.129663	-0.091618	0.109889	-0.618162	-0.237959	-0.405463	-0.44496	-0.388842	0.746839	0.554601
B0310.3	7.225e-05	0.0498891	21.7805	9.00579	0.911908	0.975561	0.755841	-0.155629	-0.792148	-0.390204	-0.212701	-0.452271	0.67706	-0.206099	-0.372564	2.51701	0.001906	-0.34723	-0.491056	-0.249155	-0.442814	-0.494562	-0.209051	-0.353844	-0.691871	0.085895	-0.165756	-0.575023	1.96651	1.96841	1.11332	-0.234508	1.82342	-0.405056	-0.196079	-0.524855	-0.712483	-0.23691	-0.422118	-0.714351	-0.233252	-0.491245	-0.549117
hsp-3	4.761e-05	0.0457307	21.5581	8.52101	0.794809	0.984703	0.757677	-0.220167	-0.81568	-0.644009	0.538325	1.628	-0.086818	0.545815	0.696778	0.404916	0.108136	-0.594364	0.197378	0.520267	-0.610264	-0.33924	-0.417709	-0.397662	-0.411069	0.004059	0.542305	0.733402	-0.241186	1.43835	0.673473	0.884235	0.222638	0.69011	-1.17974	-0.962447	-0.585851	-1.02359	-0.877285	-0.040275	0.337963	-0.289232	-0.300284
ego-1	2.025e-05	0.0454718	26.207	17.0626	0.661089	0.989422	0.657766	-0.376455	-0.078385	-0.363457	-0.200558	-1.48904	-0.431458	-0.80595	0.436895	0.129202	0.958816	1.22825	1.13348	0.424284	0.397372	0.384914	0.066132	-0.106437	0.652665	0.024267	-0.26562	-0.735011	0.060937	-0.836014	-0.99026	-0.26592	-0.266532	-0.299151	0.205174	-0.62447	0.389422	0.294471	0.66674	0.35945	0.136259	0.628325	0.289109
skih-2	6.889e-05	0.0498891	23.8637	17.4148	0.628043	0.977813	0.775709	-0.452274	0.543735	-0.373459	0.277702	-0.679325	0.028214	-1.06847	0.073975	-0.043654	0.845287	0.755969	0.007225	1.20354	0.719763	0.927225	0.023771	-0.182466	0.053184	0.025422	-0.079185	-0.4705	-0.836227	-0.878172	-0.734976	-0.345096	-0.687481	0.066452	0.313039	-0.101184	0.950082	0.088368	0.3416	0.267521	0.557011	0.152774	-0.285569
C53H9.2	2.209e-05	0.0454718	22.7535	19.7924	0.599308	0.987419	0.703905	0.043012	0.366353	0.167944	-0.536871	-0.30766	-0.471825	-1.10507	-0.320786	-0.911239	-0.017561	-0.006733	0.262276	0.363403	0.435673	1.04013	1.508	0.183715	0.729079	0.19036	0.293511	-0.542386	-0.464173	-0.462353	-0.229611	-0.022337	0.248497	-0.42916	0.049406	-0.078952	0.302581	0.602929	-0.313773	0.327657	0.091877	-0.18125	0.155167
C48B6.3	5.476e-05	0.0457307	25.9692	17.8893	0.596574	0.978331	0.627558	-0.872306	-0.483199	-0.213497	-0.843003	-0.547829	-0.167722	-0.269088	0.458697	0.255302	0.513604	0.519457	0.558323	0.75083	0.58247	0.449811	1.27008	0.135535	0.788448	0.058778	-0.636421	-0.228598	-0.106314	-0.31351	-0.751531	-0.506386	-0.106184	-0.763479	0.43097	-0.062214	0.411137	0.547686	0.294148	0.008694	0.157995	0.160226	-0.015903
W05F2.8	4.761e-05	0.0457307	26.1532	16.4343	0.584379	0.980158	0.745477	-0.206884	0.543443	-0.103774	-0.133649	-0.502132	-0.15095	-0.382758	0.44294	0.241461	0.700084	0.956492	0.7266	0.34413	0.462636	0.450882	-0.126668	0.081555	0.213384	-0.35224	-1.12834	-0.511978	0.377398	-1.22509	-0.646831	-0.85906	-0.384715	-0.72971	0.540381	-0.215868	0.325688	0.370155	0.842994	-0.10564	0.002563	-0.144697	0.345371
wdr-5.3	7.29e-06	0.0454718	26.4706	16.9703	0.483552	0.995457	0.698412	-0.419515	-1.04607	-0.59891	-0.332814	-0.434522	-0.520502	-0.804656	0.215327	0.076423	0.234389	1.05407	0.332648	0.204373	0.521141	0.36291	0.072577	-0.082874	0.149443	0.172632	-0.138217	-0.076197	0.091963	-0.363029	-0.142749	-0.030274	-0.258523	0.11636	-0.070369	-0.031753	0.415894	0.778478	0.355081	0.295694	0.775964	0.156901	0.327411
fars-1	2.704e-05	0.0454718	24.1577	17.3736	0.307419	0.98552	0.686685	0.106374	-0.241384	-0.049391	0.022607	0.061003	1e-06	-0.055176	0.202154	-0.115143	0.165468	0.367881	0.221136	0.498281	0.156224	0.543473	0.239068	0.316188	0.177679	-0.240796	-0.185646	-0.243943	-0.491962	-0.031675	-0.659084	-0.037193	-0.316479	-0.006063	-0.076117	-0.349167	0.449893	0.219779	0.17738	-0.05512	-0.268226	-0.209093	-0.203609
C52B11.5	8.281e-05	0.0518667	22.1891	19.3587	1.71557	0.97159	0.462307	0.24804	0.872848	0.836841	-0.606242	-0.624192	-1.2653	-1.864	-2.90591	-2.0798	1.47345	0.417555	-0.036262	3.29858	1.86285	2.36008	0.407003	1.02262	2.56943	-0.359988	-0.092873	0.000882	-0.114007	-1.31658	-0.749884	-0.658003	-0.865648	-0.819576	-0.668954	1.55249	0.099438	0.382828	1.0234	-0.127225	-0.734174	-0.556021	-0.177019
acn-1	0.00011449	0.054672	24.9907	4.09666	2.62238	0.9652	0.687723	0.093778	-0.662896	1.42093	1.50748	-1.21361	0.142656	-0.845671	-1.12703	-1.86981	-1.37969	-3.81776	-3.82147	-0.821336	-3.96484	-3.88291	-5.49999	-0.355176	-0.796811	1.32908	3.08275	1.6416	2.15903	0.452565	2.6714	1.23884	2.59786	1.50927	-0.628369	2.12529	1.54037	-0.555162	-1.12667	0.700843	2.23535	5.00089	0.894458
172825	9.604e-05	0.054672	26.754	15.5094	0.375761	0.997903	0.786965	-0.645163	-0.588766	-0.337518	-0.124617	-0.246206	-0.341624	0.194945	0.187303	0.019713	0.42604	0.476998	0.409697	0.165375	0.450348	0.103184	0.189532	-0.815645	0.343444	-0.101461	-0.021853	0.030973	-0.210832	-0.431975	-0.101873	-0.504984	-0.005704	0.150488	0.073272	0.42997	0.247513	0.639284	0.08989	0.165793	0.43653	0.59895	-0.206102
rpl-34	0.00011881	0.054672	23.2644	18.4316	0.133184	0.963893	0.722693	0.063042	0.050675	-0.002986	-0.01448	-0.036762	0.037912	-0.09963	0.0906	0.099551	0.01222	0.095398	0.06192	0.04341	0.115027	0.213273	0.170315	0.089561	0.124811	-0.076289	-0.086889	-0.060862	-0.136884	-0.072766	-0.171873	-0.115109	-0.082536	-0.34429	0.122457	-0.031435	0.123945	0.186165	-0.100641	-0.001853	-0.110103	-0.025063	-0.07738
ari-1.1	0.0001	0.054672	25.5649	17.0811	0.494567	0.969148	0.696274	-0.577219	-0.82675	-0.538917	-0.254716	-1.28978	-0.295685	-0.047147	-0.052532	-0.202317	0.511558	0.8713	-0.255285	0.422014	-0.084862	0.346021	-0.052112	0.198593	0.597397	-0.372105	-0.084742	0.038024	-0.341176	-0.225488	-0.048607	0.076872	0.17889	0.334527	0.012224	0.151315	0.448233	0.465039	0.547811	0.367163	0.730162	0.450404	0.043808
spp-18	0.00011236	0.054672	21.2605	20.7193	0.360944	0.965796	0.743581	-0.001069	0.360854	0.058637	-0.232283	0.065072	-0.223703	-0.427033	0.123543	-0.392687	-0.31589	-0.606942	-0.270747	0.172072	0.094792	0.25915	-0.11282	0.435904	0.330135	-0.148956	-0.308019	0.085435	0.047476	-0.420211	-0.397292	0.184469	-0.457263	0.055716	0.236834	0.244365	0.225053	0.5152	0.304135	0.312342	0.346108	0.573481	0.23437
0	0.00011236	0.054672	22.109	18.524	0.987789	0.965946	0.728916	-0.03141	1.04724	0.482085	0.075045	-0.545044	0.296439	-1.1566	-0.342932	-0.350538	0.513567	0.897085	0.337482	0.06751	0.888989	0.693789	-0.280101	0.60996	0.348956	-0.612904	-1.08725	-1.07707	-0.002271	-2.22826	-0.939866	-0.725611	-0.59198	-1.13504	1.7348	0.336773	0.584484	1.42731	0.803486	0.146605	-0.540722	0.136978	0.295114
K09H9.7	0.00011881	0.054672	23.2301	18.2328	2.03293	0.964492	0.586464	0.486927	-0.255775	-0.679634	-0.694736	-1.7954	0.803021	-3.78408	-3.01555	-1.57097	2.06222	2.47667	1.97152	2.22127	2.51566	2.05943	1.19776	0.051738	1.19736	0.054084	-1.427	-1.39485	0.951859	-2.12551	-0.922752	-1.66923	-0.445382	-1.88507	0.996085	1.32731	0.374309	0.496602	2.84312	-0.080717	-1.30302	-0.41944	0.647109
F35F10.6	0.00011236	0.054672	20.7776	20.0381	2.58536	0.989462	0.792653	2.83645	4.61514	1.82156	-1.18592	0.666151	-0.764948	-1.1454	-0.680596	-0.61155	-2.47535	1.55687	-1.31647	-1.47222	5.08318	1.54259	2.88462	1.60638	4.70376	-1.55839	-2.36878	-1.02519	-1.34351	-4.02151	-1.16085	-1.38538	-3.21056	-1.08838	2.27102	-0.111381	-0.400386	3.40801	-0.576063	-0.983007	-1.39948	-2.28511	-1.00421
F23F12.3	0.00011236	0.054672	23.7372	22.2334	3.55595	0.965522	0.747863	2.90327	1.95088	3.33837	-1.97528	-3.34928	-4.11149	-2.82979	-4.34236	-6.86204	-3.29681	-2.80041	-3.00744	1.42366	3.66811	1.36781	-0.4841	5.13216	4.78068	3.81608	-0.114439	0.014793	1.22392	-1.80618	0.26897	3.10121	-4.16061	0.092058	-2.14356	-1.51303	0.121719	-0.559724	5.22696	3.99515	-2.34784	4.41477	2.41437
nurf-1	9.409e-05	0.054672	24.1457	6.24347	1.21528	0.96991	0.543117	-0.533496	-0.825999	-1.11699	-0.065706	-0.48844	0.281896	-0.372076	0.409166	-0.255349	-1.26808	-1.43699	-1.07011	-1.00981	-1.80468	-0.5846	-0.833095	-0.560637	-1.41442	0.41721	0.832464	0.961173	0.298905	1.55042	1.50492	2.18458	0.671346	0.819478	-0.031105	0.626119	0.795086	0.075917	0.429815	1.09621	1.5544	0.935938	0.061989
nhr-226	0.00011236	0.054672	22.0891	18.1288	1.16135	0.965581	0.584577	0.451094	0.193705	0.808928	-0.4757	-0.765461	-0.489979	-0.380686	-0.67975	-1.74811	0.17702	1.41815	1.28407	1.97166	2.03139	1.52888	-0.391664	-0.417698	1.69828	-0.237765	-0.573046	-0.75743	-0.365476	-1.03765	-1.31055	-0.50708	-0.463694	-0.476779	0.619832	0.533375	-0.355458	-0.498605	0.474017	-0.555099	-0.518048	-0.857769	0.163641
ncam-1	0.00010201	0.054672	25.4078	3.7358	1.25784	0.967761	0.618313	-0.099265	-1.2569	-0.171423	-0.220887	-0.394026	-0.154003	-0.269387	-1.11193	-0.878372	-1.34869	-0.935862	-0.658127	-1.11924	-1.28252	-0.664539	-2.40402	-0.744075	0.617908	1.21716	2.74703	1.01481	1.66077	1.94938	0.733224	1.36294	0.321773	1.57025	-0.209985	0.641571	-0.589685	-0.269661	-0.12801	-0.209283	1.29487	0.533494	-0.162374
pept-1	0.00011236	0.054672	23.1054	21.0127	2.15509	0.966092	0.629158	1.19041	2.3134	1.63573	-1.16011	-1.65792	-0.484678	-1.29951	-3.5052	-1.71641	-0.425909	-0.080858	-1.45628	3.32833	3.4431	2.20655	1.25107	3.42575	2.88466	0.551054	-1.0753	0.959329	-0.381499	-3.63698	-0.290017	0.094584	-1.2033	-0.881369	-1.4567	0.920976	-0.636324	-0.861438	1.30156	-1.22527	-0.774572	0.326801	-1.4663
C34C12.6	0.00012544	0.0554592	23.7387	5.74093	1.70107	0.964424	0.797445	2.37624	0.531728	2.29687	3.04792	0.174678	1.21502	0.249967	0.143098	1.52009	-0.604063	0.124258	-0.122599	-3.03639	-3.01914	-0.696806	-2.62881	-0.868611	-0.489575	0.814166	0.982148	-0.41285	1.00484	0.875697	-0.511405	-0.729923	0.031719	-0.443364	-0.468111	0.023453	-2.65471	-2.94182	0.136646	-2.8146	-0.621415	0.575498	-0.542442
acs-2	0.00012544	0.0554592	25.1007	7.05152	3.80904	0.995497	0.797159	1.58732	0.02753	1.01984	3.63682	3.50976	5.96653	3.7614	1.44567	8.41887	-2.78792	-4.52475	-1.4132	-2.38069	-6.2792	-2.48118	-1.96378	-5.03427	-4.72591	1.67446	1.98138	-2.99308	0.334187	6.144	-2.83041	1.51005	4.8698	-4.49686	-2.43136	1.38584	1.09898	-4.07356	-2.35088	-0.809129	-2.46592	-1.93997	-2.12978
C44B7.11	0.00013225	0.0573456	23.306	7.43933	1.31855	0.979346	0.799261	0.504542	-0.319442	-0.113032	0.340266	2.75144	1.38733	0.136916	2.25472	0.750373	-1.03187	0.744873	-0.03873	-0.843852	-1.75976	-2.55024	-1.9997	-2.23483	-0.630202	0.998861	0.384953	-0.068357	1.1352	0.943055	-0.128367	-0.280207	-0.418848	1.4988	-0.604179	-0.543399	-0.631954	0.320183	-0.809649	0.097973	0.417378	-1.41822	-0.260848
hbl-1	0.000144	0.0612625	26.7537	26.6966	2.78534	0.995167	0.802676	-0.391564	-0.833839	1.94283	-0.426078	-2.26521	-0.813493	-0.50875	-2.00415	-6.94696	-1.88312	-5.35628	-2.29082	-0.511671	-2.22951	-2.60293	-0.515788	2.26132	2.36191	3.84217	2.97307	1.61429	1.64889	1.00216	2.63306	-0.294172	2.71549	1.25365	-1.132	2.3802	1.27245	-0.733281	-1.42318	1.9189	0.808914	4.31745	1.44714
nlp-36	0.00015376	0.063036	21.2295	20.3633	0.511598	0.993949	0.805702	0.270441	0.515591	0.512739	-0.077528	-0.453963	0.216434	-0.451036	-0.662616	-0.211144	0.012102	-0.012459	-0.173783	0.09454	0.534102	-0.078417	0.252687	0.884645	0.445677	0.120493	-0.589699	-0.173143	0.014182	-0.989678	-0.547864	-0.2566	-0.544478	-0.672839	0.368577	0.755415	0.109895	0.155797	0.472674	0.104467	-0.527682	0.461673	0.189383
ZC239.6	0.00015376	0.063036	22.4119	8.60495	0.744167	0.998441	0.80462	-0.148062	-0.395052	-0.173973	1.05249	0.381398	0.151447	0.387714	1.24241	1.11861	-0.443042	-0.34138	-0.138235	-0.218753	-0.425163	-0.135605	-0.188922	-1.31273	-0.637121	-0.205324	-0.475148	-0.054927	-0.257965	3.24243	-0.272208	0.577199	-0.283545	0.601324	-0.17003	-0.560341	-0.506296	-0.263707	-0.415185	-0.215169	-0.199272	-0.482477	-0.166882
nhr-147	0.00016129	0.0638029	21.2405	8.60962	0.644261	0.959682	0.69867	-0.113935	-0.299134	-0.25324	-0.162478	0.208598	0.789402	-0.163317	1.64055	1.93522	-0.189946	-0.390089	-0.267573	-0.187366	-0.324871	-0.267193	-0.141649	-0.24484	-0.379606	0.385582	-0.385494	-0.324692	1.31125	0.913945	-0.420915	-0.176462	-0.203729	-0.361743	-0.143137	-0.097447	-0.42347	-0.172063	-0.301813	-0.39816	-0.180135	-0.345103	-0.307003
Y110A2AL.9	0.00016129	0.0638029	22.4408	8.50567	2.37222	0.989169	0.809869	0.321082	-1.04827	0.330244	0.694627	2.84752	-0.037584	0.544861	3.01923	0.959404	0.980446	1.6673	0.033804	1.6306	-3.18592	-2.10156	-2.51914	-3.34191	-0.262606	1.09523	1.53426	1.39138	1.98528	3.32463	1.34382	0.57229	2.64225	-0.141697	-1.46576	-5.62387	-0.663535	-1.1098	-1.23355	-1.84439	-3.66832	-3.7234	0.239075
F34D10.9	0.00018225	0.0684895	23.1899	16.9071	1.92079	0.957992	0.732094	-0.31368	-0.594623	-0.345683	-2.34803	-0.661037	-1.0163	-2.46843	-2.51292	-0.560587	1.99493	0.860796	1.47015	0.117349	2.66772	0.080332	0.210648	-0.541698	0.544093	-0.216231	-0.773895	-1.83388	1.60393	-1.41597	-0.037332	-0.494299	-1.89126	-0.613764	2.98529	5.53653	1.18542	0.785491	1.67852	0.25723	-0.775737	-0.744709	1.82228
ile-2	0.00017689	0.0684895	24.1742	6.58154	0.490429	0.958384	0.807532	0.274619	-0.078273	-0.290383	0.632701	1.21546	0.051497	0.077233	0.071747	0.646095	-0.207919	-0.192412	-0.16596	0.084914	-0.148865	-0.061422	0.147537	0.04655	-0.166703	-0.790499	0.006168	0.400018	0.300678	0.650474	0.485387	0.85762	-0.253322	0.251279	-0.229656	-0.48434	-0.807179	-0.53074	-0.45948	-0.447321	-0.740575	-0.31223	-0.036553
cyn-7	0.00017956	0.0684895	26.5818	16.0992	0.179757	0.958268	0.741763	-0.122077	-0.187635	-0.13752	0.064381	0.008224	-0.118397	0.077981	0.24721	0.107018	0.354213	0.202462	0.232137	0.242283	0.106664	0.162805	0.177327	0.025867	0.139465	-0.25402	-0.06373	0.021807	-0.277598	-0.007324	-0.272457	-0.006093	-0.139434	-0.139064	0.141332	-0.203985	-0.012447	-0.167838	-0.008641	0.106208	-0.133804	0.006518	0.054777
nlp-20	0.00018769	0.0693776	26.6053	4.95784	0.723758	0.972712	0.815449	1.02214	-0.017888	0.937569	0.360778	0.003399	0.78174	1.29794	-0.137285	0.33167	-0.33617	-0.770455	-0.847079	-0.637146	-0.913779	-1.41273	-0.342014	-0.735533	-0.494866	0.167573	0.401847	-0.04089	-0.167898	1.40141	0.806241	-0.521921	0.534144	-0.323469	-0.097826	0.145978	-0.157059	-0.181033	-0.183566	-0.141519	-1.88502	0.341624	-0.453794
zhp-4	0.00552049	0.0752245	27.2629	12.6667	0.648574	0.640925	0.749682	-0.02119	0.434974	-0.297243	0.386343	1.02247	0.035102	0.740437	1.02698	0.3722	0.159382	0.907455	0.642266	0.106729	-0.303654	0.504305	-0.028887	-0.648806	0.008937	-1.29388	-0.817271	-0.425429	-0.448776	-0.291341	-0.551127	-0.668461	-0.429864	-0.46832	0.647785	-0.532805	0.354666	0.085359	-0.322725	-0.006603	0.216503	-0.322102	-0.075558
ksr-2	0.00758641	0.0752245	26.8805	18.987	0.882726	0.570211	0.860914	-1.18975	-0.055051	-0.853251	-0.146918	-0.344998	-0.962572	-0.294891	-1.38985	-0.478028	-0.046077	-0.000782	0.664253	-0.031698	1.7407	0.265606	-0.106079	-0.466582	0.318582	0.021937	-0.032748	1.17684	-1.01447	-0.129302	-0.345518	0.159438	-0.212721	0.283512	-0.076311	-0.269254	-0.103211	0.554633	0.108334	1.28953	3.15441	1.44127	0.129194
F23F12.12	0.00225625	0.0752245	27.1234	8.80787	1.3365	0.791079	0.70614	0.113368	-0.589135	0.336032	0.431113	1.3446	1.82153	0.646946	1.562	2.29842	0.024782	-0.780951	-0.749589	-0.867039	-1.73509	-1.74747	0.394562	-1.19543	-2.87485	-0.953121	0.180748	-1.01649	-0.459557	0.596233	-0.274665	-0.420179	0.334585	-0.955627	0.757502	1.32406	1.62798	0.582905	-0.730356	0.498537	-0.411083	0.027471	-0.40791
srlf-30	0.00390625	0.0752245	26.4346	4.19971	0.970208	0.70393	0.915271	0.541399	1.56026	0.776263	0.316032	-0.104703	0.378556	-0.272711	-1.0457	0.216626	0.214535	0.153408	-0.093605	-1.14586	-0.725476	-0.192257	-1.61585	-2.11286	-0.336768	0.522908	0.131258	-0.096889	1.46125	1.07895	-0.187087	0.374976	2.7704	-0.629763	-0.56444	-1.7095	-0.196041	0.169836	0.126407	-0.69765	-0.784287	-2.01791	0.047983
cyn-7	0.012078	0.0752245	25.8494	15.5144	0.287495	0.989191	1.05222	-0.273157	-0.375729	-0.116001	0.220859	-0.125993	-0.015169	-0.202864	0.62958	0.046474	0.72526	0.484659	0.095629	0.801708	0.056738	0.060415	0.230482	0.00076	0.072237	-0.311878	-0.192566	0.020703	-0.333656	-0.146359	-0.241008	-0.224272	-0.189647	-0.129513	0.359186	-0.124965	-0.066293	-0.3058	-0.000765	0.299824	-0.396471	-0.071698	0.115027
sto-4	0.014161	0.0752245	22.4983	9.78805	0.377856	0.425636	0.974331	0.145216	-0.396497	-0.398835	-0.060333	0.164752	-0.049611	0.522617	0.567337	0.665071	-0.140103	0.057006	-0.0026	-0.42801	0.014867	0.355698	0.307927	0.244511	-0.790273	0.378527	0.037341	0.408396	-0.291244	0.011229	0.185594	0.421498	0.09208	0.083638	-0.378786	0.088116	0.268244	-0.373767	-0.914078	-0.302455	-0.401651	0.129345	-0.429384
R12E2.14	0.0151782	0.0752245	26.5707	5.60113	2.22431	0.472917	1.07024	3.30796	-0.183543	1.46976	3.62665	0.544456	2.01951	3.66157	-1.75795	-1.07065	-3.4416	-2.4558	-2.23774	-3.78106	-3.71181	-1.29359	-2.1038	-1.08321	-3.73628	-0.426937	2.87268	-3.36848	-1.03663	-0.457172	0.345079	-1.32992	4.0757	0.329175	-0.931037	3.58975	2.13722	-1.13713	-1.38357	1.01625	-0.982474	-0.526857	2.6348
rpl-19	0.0196841	0.0752245	23.9363	17.9976	0.108456	0.34604	0.964984	0.045911	0.070458	-0.071106	-0.081989	0.014138	0.059007	-0.05295	0.11644	0.063652	-0.034639	0.0782	0.04662	0.031642	0.169194	0.232363	0.12032	0.054509	0.123268	-0.065399	-0.091565	0.000797	-0.137666	-0.043215	-0.141977	0.003072	-0.070668	-0.189408	0.174901	-0.046037	0.084296	0.035793	-0.225068	-0.084622	-0.016477	-0.00892	-0.098744
181377	0.00394384	0.0752245	26.1206	3.13129	1.91609	0.701718	0.700583	-0.514955	-1.96338	-0.226573	0.028651	-0.814763	-1.16071	-0.612782	0.418826	-2.30696	-1.64346	-3.46394	-2.67741	-0.991425	-0.994418	-1.82418	-0.241264	0.60827	-1.58734	-0.220263	1.53613	2.25388	0.469878	1.16802	3.33948	2.62066	1.59717	2.44698	-0.012714	1.99536	1.6351	-0.144607	-1.29721	1.47056	1.94322	2.56212	0.414716
ncam-1	0.00168921	0.0752245	25.816	2.00249	1.64387	0.835497	0.794454	-0.745895	-0.478197	0.414512	-1.54954	-0.538132	-0.601795	-1.84037	-0.179023	-1.16951	-1.54994	-2.35044	-1.70635	-1.02295	-0.525967	-1.73099	-3.47214	0.031011	1.36785	1.56419	0.664251	1.62689	2.51623	0.289676	2.31431	0.562613	0.760992	1.22737	1.62035	1.36371	-0.446596	0.663179	-0.541711	0.228182	3.67661	2.55658	-0.730667
gpd-1	0.0119246	0.0752245	21.4656	10.3245	0.397722	0.462046	0.742847	-0.304594	-0.721346	-0.724156	-0.149844	-0.003309	-0.427461	-0.058112	0.619043	0.137223	-0.076512	0.00436	0.108895	0.039794	-0.599069	0.102986	-0.376674	-0.115656	-0.193715	0.242517	0.287932	0.253834	-0.12985	0.287095	0.110879	0.697427	0.06954	0.406145	-0.101748	-0.125682	0.261953	-0.031287	-0.186119	0.384849	0.446504	0.551804	0.33482
R11F4.1	0.0196841	0.0752245	26.1378	18.1192	0.0472077	0.346619	0.850519	-0.014209	4.1e-05	-0.064505	0.000457	-0.001176	-0.015483	-0.024523	0.069881	0.047554	-0.028229	0.005013	0.040383	0.013092	0.053846	0.04612	0.077019	0.105174	0.050691	-0.024723	-0.081831	0.020261	-0.024397	-0.055777	-0.06684	0.011852	-0.079845	-0.042372	0.028621	-0.010112	-0.025215	0.038318	-0.004672	0.037546	-0.007811	0.036667	0.026628
R04F11.2	0.0112148	0.0752245	24.6637	16.5276	0.285025	0.47545	0.629656	0.063269	0.261922	0.061842	0.185502	-0.036564	0.138454	0.083788	0.071616	0.339077	0.433861	0.383984	0.244385	-0.010643	0.172207	0.338751	0.086867	0.061613	0.102014	-0.465094	-0.270781	-0.340957	-0.123147	-0.054649	-0.307632	-0.254515	-0.246253	-0.198077	0.274731	-0.285393	-0.049446	0.047792	0.008675	-0.449823	-0.382653	-0.171303	-0.192408
mlt-11	0.00065536	0.0752245	25.8363	2.35156	1.83699	0.982281	0.868892	-0.297751	-0.157425	1.21778	-0.263614	-1.31734	-0.273212	-1.88115	0.626335	-1.94158	-1.43663	-3.10398	-2.26589	-0.456467	-2.40637	-2.68262	-3.055	0.583198	0.939599	2.89933	0.792043	1.30682	1.84861	0.783866	1.49742	2.45566	0.652344	0.394783	-0.399355	2.61585	0.639507	-1.02944	-1.1054	1.25323	1.49848	3.59224	0.52231
flp-15	0.0150798	0.0752245	25.7949	6.14747	1.46559	0.620945	1.06945	-0.464896	-0.119988	-0.453567	0.658367	-0.806008	-0.899825	1.41186	0.327041	-0.511439	-0.461942	-0.730194	-2.32177	-1.11807	-2.14818	-3.39658	0.41006	0.011237	-2.97028	-1.24565	-0.170849	1.20581	0.559755	2.00235	2.91954	-0.819577	2.13264	1.70569	1.48726	-0.071037	1.61927	0.315896	-0.963446	3.22408	-0.674362	-0.072277	1.54679
0	0.014641	0.0752245	23.3721	7.94192	0.926128	0.416598	0.889284	-1.29417	-0.379502	-0.671889	-0.139746	0.238255	-0.901216	0.259149	0.525235	-0.71633	-0.34222	-0.516185	-1.10839	-0.12795	-1.21144	-0.529349	0.036277	-0.015427	-1.01199	-0.178516	0.13188	1.37172	-0.128303	0.133856	1.36009	1.77408	0.890508	1.56172	-0.069003	0.41558	0.786624	-0.099022	-1.22246	0.698533	1.35437	1.10999	0.382239
0	0.0117722	0.0752245	25.951	10.9248	0.379448	0.463797	1.0098	-0.014369	-0.041865	-0.060215	0.000194	0.656136	-0.009925	0.764905	0.023732	0.05395	-0.02849	-0.031728	0.047383	0.012768	0.003038	0.053241	0.170106	0.058218	0.060471	-0.024975	-0.139798	0.028101	-2.05541	-0.104286	-0.058792	0.974143	-0.106291	-0.035112	0.028345	-0.068474	-0.12479	0.037978	-0.36892	0.047449	-0.008089	0.227603	0.034211
K02F6.7	0.0155501	0.0752245	23.3013	14.3089	0.90342	0.404323	0.737814	-1.78181	-1.29888	-1.64017	-0.852893	-0.224288	-1.40316	0.075863	1.41992	0.237742	1.3476	0.950546	0.235153	1.30122	-0.187074	0.244278	0.235176	-0.117486	0.322837	0.092442	-0.245408	1.48665	0.210645	-0.071461	1.02583	0.627576	0.297141	0.159619	-0.08982	-0.491309	0.310923	-0.117946	-0.328038	0.301243	0.456907	-0.021893	0.704484
clc-6	0.009025	0.0752245	25.1218	1.96551	1.43618	0.527304	0.873095	0.203244	0.957139	1.02198	0.472931	-1.55243	0.26049	-1.3938	-1.98259	-1.62317	-1.29025	-2.08679	-0.714454	-1.52103	-1.50578	-1.74745	-2.18158	0.349608	0.801223	2.00013	1.34329	-0.762217	2.38245	-1.01951	0.941781	-0.216432	0.862018	0.225079	0.808298	2.63109	-0.093484	0.062818	0.070251	0.662189	0.142998	2.81703	0.961995
13215884	0.00034596	0.0752245	26.466	20.0739	0.593682	0.966028	0.838645	-0.436734	-0.920974	-0.395375	-0.239514	-0.407308	-0.714957	-0.082206	0.017912	-0.796251	-0.286944	-0.262496	0.164465	0.173452	1.64211	0.666714	0.537736	0.94165	0.767113	0.369621	-0.418298	0.53636	-0.329295	-0.234056	0.075824	-0.110412	-0.236548	0.086309	-0.281712	-0.187973	0.66604	0.178403	-0.164695	0.2131	0.985798	0.722764	-0.265915
174467	0.00153664	0.0752245	25.8043	1.99168	0.859736	0.843253	0.59376	-0.230897	-0.436699	-0.032338	-0.020318	-0.311225	-0.545095	-0.580375	-0.167021	-1.11595	-0.870061	-1.46883	-0.937658	-0.002827	-0.723814	-1.06376	-0.313931	0.218026	-0.465931	0.654906	0.828044	0.651216	0.347922	0.405146	1.15611	0.442988	0.784575	0.730225	-0.10641	0.843024	0.728875	0.073541	-0.639626	1.1485	0.905489	1.13958	0.661804
nspg-8	0.0196841	0.0752245	26.1378	18.1192	0.0472077	0.346619	0.850519	-0.014209	4.1e-05	-0.064505	0.000457	-0.001176	-0.015483	-0.024523	0.069881	0.047554	-0.028229	0.005013	0.040383	0.013092	0.053846	0.04612	0.077019	0.105174	0.050691	-0.024723	-0.081831	0.020261	-0.024397	-0.055777	-0.06684	0.011852	-0.079845	-0.042372	0.028621	-0.010112	-0.025215	0.038318	-0.004672	0.037546	-0.007811	0.036667	0.026628
F36F12.1	0.0103226	0.0752245	22.8342	20.6931	0.201708	0.495921	0.951603	-0.014209	-0.131912	-0.064505	0.000457	-0.14933	-0.015483	-0.024523	-0.075432	0.047554	-0.028229	-0.110675	0.040383	0.013092	-0.106133	0.04612	0.077019	0.259421	0.050691	-0.024723	-0.221943	0.020261	-0.024397	-0.208521	-0.06684	0.011852	-0.188081	-0.042372	0.028621	-0.193878	-0.025215	0.038318	1.22333	0.037546	-0.007811	-0.136717	0.026628
hil-7	0.00026896	0.0752245	25.5154	2.8118	1.67348	0.948883	0.638887	0.266914	0.334001	0.576437	0.69527	-0.756555	0.007985	-1.11716	-0.024291	-1.70607	-1.93121	-3.96267	-1.66392	-1.09163	-2.55779	-2.26143	-0.78849	0.726545	-0.357776	1.10533	1.48206	0.579231	1.72501	0.437867	0.890249	0.197918	1.80934	0.523685	-0.066678	1.89124	1.66762	0.402047	-0.844903	1.32587	0.504035	2.3892	1.12264
pcyt-2.1	0.00033124	0.0752245	23.4137	18.6051	0.537686	0.941636	0.706719	0.061373	0.067255	0.186801	0.172525	-0.561257	-0.026937	-0.25016	-0.141046	-0.01404	0.539569	0.248541	0.34684	0.7639	1.03361	0.598618	-0.063596	0.893482	0.804641	-0.325728	-0.473258	-0.079533	0.126876	-0.453402	-0.512624	-0.130715	-0.808185	-0.532275	0.037434	0.327567	-0.040147	-0.065977	0.12562	-0.485428	-0.784571	0.123304	-0.392562
unc-62	0.0184416	0.0752245	24.839	22.1023	0.643458	0.359122	0.969201	-0.036851	-0.120495	-0.054691	-0.036537	-0.136512	-0.002768	-0.056036	-0.06286	0.062186	-0.064947	-0.456132	-0.387125	-0.032422	0.455106	0.062411	2.19774	-0.029888	0.073065	-0.060177	-0.209821	0.088551	-0.065532	-0.195306	-0.048429	0.957324	-0.178717	-0.025765	-2.99534	-0.177978	0.262431	-0.009449	-0.129913	0.060201	0.80267	1.71835	0.043976
tgn-38	0.001444	0.0752245	26.9334	15.6129	0.837397	0.849196	0.898118	-1.5001	-0.20195	-0.837903	0.219464	-0.618544	-0.043977	1.00529	1.3506	0.465539	0.604154	1.10821	0.30324	0.079522	0.640244	0.009609	1.43044	-0.686318	1.21223	-1.00629	-1.36703	-0.019938	-0.602102	-0.436334	-0.609218	-1.7832	0.017075	-0.337162	0.218126	-0.080708	0.464394	1.0229	-0.057342	0.506786	1.53076	0.136021	-0.12099
hda-1	0.0196841	0.0752245	26.1378	18.1192	0.0472077	0.346619	0.850519	-0.014209	4.1e-05	-0.064505	0.000457	-0.001176	-0.015483	-0.024523	0.069881	0.047554	-0.028229	0.005013	0.040383	0.013092	0.053846	0.04612	0.077019	0.105174	0.050691	-0.024723	-0.081831	0.020261	-0.024397	-0.055777	-0.06684	0.011852	-0.079845	-0.042372	0.028621	-0.010112	-0.025215	0.038318	-0.004672	0.037546	-0.007811	0.036667	0.026628
dnj-25	0.00083521	0.0752245	26.5522	20.8727	0.685944	0.897555	0.757523	-0.464111	-0.584481	-0.049427	-0.024355	-0.255286	-0.443696	-0.083212	-0.398453	-0.92216	-0.232068	-0.741358	-0.206422	0.732893	1.14841	0.810331	0.710019	1.31877	0.800535	-0.071093	0.073628	0.354866	-0.882667	-0.252317	0.071814	0.627928	-0.086557	-0.038356	-0.997075	0.051532	0.210352	0.172188	-0.40147	0.210187	1.19151	0.655194	-0.181807
173066	0.0170825	0.0752245	25.5943	18.7186	0.0476928	0.379887	0.969078	-0.007632	0.042547	-0.061227	-0.00052	0.023823	-0.015869	-0.025355	0.058723	0.04711	-0.029199	-0.00387	0.039897	0.01189	0.08588	0.045625	0.075708	0.093821	0.050011	-0.025659	-0.09259	0.019716	-0.025483	-0.067506	-0.067399	0.010723	-0.088156	-0.042876	0.027592	-0.024223	-0.025844	0.037056	-0.0152	0.036858	-0.008844	0.023353	0.026101
13192683	0.019572	0.0752245	26.1407	18.1218	0.0472122	0.348059	0.850623	-0.014209	4.1e-05	-0.064523	0.000457	-0.001176	-0.015506	-0.024523	0.069881	0.047528	-0.028229	0.005013	0.040354	0.013092	0.053846	0.04609	0.077019	0.105174	0.050649	-0.024723	-0.081831	0.020228	-0.024397	-0.055777	-0.066874	0.011852	-0.079845	-0.042402	0.028621	-0.010112	-0.025253	0.038318	-0.004672	0.037504	-0.007811	0.036667	0.026979
hil-7	0.00087616	0.0752245	25.3363	3.19596	1.83876	0.893857	0.59573	0.424775	0.289218	0.4996	0.977391	-0.948558	0.144143	-1.16216	-0.275161	-2.07592	-2.04485	-3.27635	-1.54919	-1.96682	-3.27612	-2.45141	-1.76348	0.716447	-0.397281	1.3211	1.56195	0.677298	1.82489	0.587064	0.932289	0.157736	1.70958	0.580009	0.074972	1.95144	1.735	0.726472	-0.82568	1.74522	0.926347	2.54432	1.04897
hgo-1	0.0112148	0.0752245	26.5276	21.6537	0.401479	0.474631	1.02115	0.320658	-0.291994	0.171796	-0.111579	-0.302347	-0.338651	0.115676	-0.182186	-0.304047	0.294934	-0.141025	-0.065434	0.750019	0.629985	0.406405	0.020624	0.869741	0.455034	0.337385	-0.162306	0.331376	-0.044427	0.009002	0.146907	-0.098983	-0.622569	-0.118339	-0.441391	0.203973	-0.127253	-0.892088	-0.012903	-0.167139	-0.620923	0.475348	-0.296528
0	0.0196841	0.0752245	26.1378	18.1192	0.0472077	0.346619	0.850519	-0.014209	4.1e-05	-0.064505	0.000457	-0.001176	-0.015483	-0.024523	0.069881	0.047554	-0.028229	0.005013	0.040383	0.013092	0.053846	0.04612	0.077019	0.105174	0.050691	-0.024723	-0.081831	0.020261	-0.024397	-0.055777	-0.06684	0.011852	-0.079845	-0.042372	0.028621	-0.010112	-0.025215	0.038318	-0.004672	0.037546	-0.007811	0.036667	0.026628
twk-17	0.0196841	0.0752245	26.1378	18.1192	0.0472077	0.346619	0.850519	-0.014209	4.1e-05	-0.064505	0.000457	-0.001176	-0.015483	-0.024523	0.069881	0.047554	-0.028229	0.005013	0.040383	0.013092	0.053846	0.04612	0.077019	0.105174	0.050691	-0.024723	-0.081831	0.020261	-0.024397	-0.055777	-0.06684	0.011852	-0.079845	-0.042372	0.028621	-0.010112	-0.025215	0.038318	-0.004672	0.037546	-0.007811	0.036667	0.026628
K06A9.1	0.0169781	0.0752245	24.5495	8.06297	2.10018	0.3826	0.557682	-0.532447	-0.425371	0.230215	5.57117	4.36697	1.20883	1.74046	5.1395	0.919139	-0.709276	-1.80045	-0.026975	-0.370736	-2.49209	-0.266308	-0.798296	-0.452882	-0.520895	-0.85766	-0.560493	-0.323718	-2.24058	-0.631674	-0.537177	0.437717	-0.382702	-0.46661	-1.25834	-0.692862	-0.40605	-1.96954	-1.19323	-0.622297	0.123417	-0.567276	-0.30606
0	0.0180902	0.0752245	26.1301	18.1425	0.0474191	0.363767	0.839153	-0.014446	4.1e-05	-0.064505	6.9e-05	-0.001176	-0.015483	-0.024854	0.069881	0.047554	-0.028614	0.005013	0.040383	0.018342	0.053846	0.04612	0.076498	0.105174	0.050691	-0.025095	-0.081831	0.020261	-0.024829	-0.055777	-0.06684	0.011404	-0.079845	-0.042372	0.028212	-0.010112	-0.025215	0.037817	-0.004672	0.037546	-0.008221	0.036667	0.026628
rps-28	0.00837225	0.0752245	25.1037	16.853	0.133381	0.86689	1.02075	0.012566	0.067502	0.061239	-0.110243	0.014107	0.073484	-0.099199	0.020932	0.092376	0.077742	0.221095	0.155598	-0.112328	0.060959	0.197749	0.030921	0.071715	0.046559	0.033735	-0.26495	-0.207768	0.023773	-0.241189	-0.195645	-0.162509	-0.110677	-0.203338	0.259746	-0.036438	-0.076457	0.154385	0.242376	-0.098265	-0.090792	-0.1049	0.003723
183939	0.0196841	0.0752245	26.1378	18.1192	0.0472077	0.346619	0.850519	-0.014209	4.1e-05	-0.064505	0.000457	-0.001176	-0.015483	-0.024523	0.069881	0.047554	-0.028229	0.005013	0.040383	0.013092	0.053846	0.04612	0.077019	0.105174	0.050691	-0.024723	-0.081831	0.020261	-0.024397	-0.055777	-0.06684	0.011852	-0.079845	-0.042372	0.028621	-0.010112	-0.025215	0.038318	-0.004672	0.037546	-0.007811	0.036667	0.026628
Y73B3B.3	0.0196841	0.0752245	26.1378	18.1192	0.0472077	0.346619	0.850519	-0.014209	4.1e-05	-0.064505	0.000457	-0.001176	-0.015483	-0.024523	0.069881	0.047554	-0.028229	0.005013	0.040383	0.013092	0.053846	0.04612	0.077019	0.105174	0.050691	-0.024723	-0.081831	0.020261	-0.024397	-0.055777	-0.06684	0.011852	-0.079845	-0.042372	0.028621	-0.010112	-0.025215	0.038318	-0.004672	0.037546	-0.007811	0.036667	0.026628
0	0.0196841	0.0752245	26.1378	18.1192	0.0472077	0.346619	0.850519	-0.014209	4.1e-05	-0.064505	0.000457	-0.001176	-0.015483	-0.024523	0.069881	0.047554	-0.028229	0.005013	0.040383	0.013092	0.053846	0.04612	0.077019	0.105174	0.050691	-0.024723	-0.081831	0.020261	-0.024397	-0.055777	-0.06684	0.011852	-0.079845	-0.042372	0.028621	-0.010112	-0.025215	0.038318	-0.004672	0.037546	-0.007811	0.036667	0.026628
fipr-16	0.00786769	0.0752245	25.156	17.1009	2.65169	0.562754	0.892045	1.03024	1.49852	-0.601503	-0.256845	-1.79768	-0.680403	-0.481365	0.761882	5.44839	3.8453	3.29179	-0.83583	0.528135	6.89691	4.33964	-0.642728	5.14564	-1.17361	-1.5025	-6.24138	-0.961216	-0.636319	-1.20494	-1.35904	-0.656392	-5.01755	-1.75498	-0.495063	1.02012	-1.15835	-0.654331	-1.29476	-1.20215	-1.05925	-1.41289	-1.33929
189773	0.012996	0.0752245	26.1007	18.2668	0.0490829	0.444734	0.860198	-0.014209	-0.002929	-0.064505	0.000457	-0.004511	-0.015483	-0.024523	0.06661	0.047554	-0.028229	0.002408	0.040383	0.013092	0.093465	0.04612	0.077019	0.101845	0.050691	-0.024723	-0.084985	0.020261	-0.024397	-0.059216	-0.06684	0.011852	-0.082282	-0.042372	0.028621	-0.01425	-0.025215	0.038318	-0.007759	0.037546	-0.007811	0.032763	0.026628
0	0.0196841	0.0752245	26.1378	18.1192	0.0472077	0.346619	0.850519	-0.014209	4.1e-05	-0.064505	0.000457	-0.001176	-0.015483	-0.024523	0.069881	0.047554	-0.028229	0.005013	0.040383	0.013092	0.053846	0.04612	0.077019	0.105174	0.050691	-0.024723	-0.081831	0.020261	-0.024397	-0.055777	-0.06684	0.011852	-0.079845	-0.042372	0.028621	-0.010112	-0.025215	0.038318	-0.004672	0.037546	-0.007811	0.036667	0.026628
189986	0.0176093	0.0752245	25.9637	17.9634	0.0448971	0.372955	0.975556	-0.016969	4.1e-05	-0.064505	-0.004052	-0.001176	-0.015483	-0.028364	0.069881	0.047554	-0.032704	0.005013	0.040383	0.007544	0.053846	0.04612	0.070967	0.105174	0.050691	-0.029044	-0.081831	0.020261	-0.029411	-0.055777	-0.06684	0.06918	-0.079845	-0.042372	0.023868	-0.010112	-0.025215	0.032495	-0.004672	0.037546	-0.01258	0.036667	0.026628
0	0.0196841	0.0752245	26.1378	18.1192	0.0472077	0.346619	0.850519	-0.014209	4.1e-05	-0.064505	0.000457	-0.001176	-0.015483	-0.024523	0.069881	0.047554	-0.028229	0.005013	0.040383	0.013092	0.053846	0.04612	0.077019	0.105174	0.050691	-0.024723	-0.081831	0.020261	-0.024397	-0.055777	-0.06684	0.011852	-0.079845	-0.042372	0.028621	-0.010112	-0.025215	0.038318	-0.004672	0.037546	-0.007811	0.036667	0.026628
Y57E12B.1	0.019656	0.0752245	26.1378	18.1203	0.0472012	0.346713	0.850399	-0.014209	2.7e-05	-0.064505	0.000457	-0.001192	-0.015483	-0.024523	0.069866	0.047554	-0.028229	0.005	0.040383	0.013092	0.053828	0.04612	0.077019	0.105158	0.050691	-0.024723	-0.081662	0.020261	-0.024397	-0.055794	-0.06684	0.011852	-0.079857	-0.042372	0.028621	-0.010132	-0.025215	0.038318	-0.004687	0.037546	-0.007811	0.036648	0.026628
0	0.0196841	0.0752245	26.1378	18.1192	0.0472077	0.346619	0.850519	-0.014209	4.1e-05	-0.064505	0.000457	-0.001176	-0.015483	-0.024523	0.069881	0.047554	-0.028229	0.005013	0.040383	0.013092	0.053846	0.04612	0.077019	0.105174	0.050691	-0.024723	-0.081831	0.020261	-0.024397	-0.055777	-0.06684	0.011852	-0.079845	-0.042372	0.028621	-0.010112	-0.025215	0.038318	-0.004672	0.037546	-0.007811	0.036667	0.026628
13220552	0.0127238	0.0752245	26.2927	2.81671	0.681863	0.450262	1.00743	1.01922	0.678104	1.05624	0.019775	0.714022	-0.202123	1.11237	-0.029324	-0.118814	-0.21496	-0.761657	-0.329227	-0.562249	-0.2069	-0.197113	1.15517	0.004234	-0.28336	-0.60078	0.018632	0.425075	-0.609314	0.505666	1.17164	0.446405	0.272571	-0.282841	-0.288621	-1.22793	-0.625067	-1.20624	-0.098273	0.013189	-1.24947	-0.081703	-1.37032
Y46H3D.1	0.0196841	0.0752245	26.1378	18.1192	0.0472077	0.346619	0.850519	-0.014209	4.1e-05	-0.064505	0.000457	-0.001176	-0.015483	-0.024523	0.069881	0.047554	-0.028229	0.005013	0.040383	0.013092	0.053846	0.04612	0.077019	0.105174	0.050691	-0.024723	-0.081831	0.020261	-0.024397	-0.055777	-0.06684	0.011852	-0.079845	-0.042372	0.028621	-0.010112	-0.025215	0.038318	-0.004672	0.037546	-0.007811	0.036667	0.026628
0	0.0196841	0.0752245	26.1378	18.1192	0.0472077	0.346619	0.850519	-0.014209	4.1e-05	-0.064505	0.000457	-0.001176	-0.015483	-0.024523	0.069881	0.047554	-0.028229	0.005013	0.040383	0.013092	0.053846	0.04612	0.077019	0.105174	0.050691	-0.024723	-0.081831	0.020261	-0.024397	-0.055777	-0.06684	0.011852	-0.079845	-0.042372	0.028621	-0.010112	-0.025215	0.038318	-0.004672	0.037546	-0.007811	0.036667	0.026628
176177	0.0196841	0.0752245	26.1378	18.1192	0.0472077	0.346619	0.850519	-0.014209	4.1e-05	-0.064505	0.000457	-0.001176	-0.015483	-0.024523	0.069881	0.047554	-0.028229	0.005013	0.040383	0.013092	0.053846	0.04612	0.077019	0.105174	0.050691	-0.024723	-0.081831	0.020261	-0.024397	-0.055777	-0.06684	0.011852	-0.079845	-0.042372	0.028621	-0.010112	-0.025215	0.038318	-0.004672	0.037546	-0.007811	0.036667	0.026628
187402	0.0169781	0.0752245	25.9679	18.1141	0.0477798	0.38271	0.812199	-0.014209	-0.001629	-0.064505	0.000457	-0.003051	-0.015483	-0.024523	0.068042	0.047554	-0.028229	0.003549	0.040383	0.013092	0.05182	0.04612	0.077019	0.103303	0.050691	-0.024723	-0.083605	0.020261	-0.024397	-0.05771	-0.06684	0.011852	-0.081215	-0.042372	0.028621	-0.012439	-0.025215	0.038318	0.014418	0.037546	-0.007811	0.034472	0.026628
0	0.0196841	0.0752245	26.1378	18.1192	0.0472077	0.346619	0.850519	-0.014209	4.1e-05	-0.064505	0.000457	-0.001176	-0.015483	-0.024523	0.069881	0.047554	-0.028229	0.005013	0.040383	0.013092	0.053846	0.04612	0.077019	0.105174	0.050691	-0.024723	-0.081831	0.020261	-0.024397	-0.055777	-0.06684	0.011852	-0.079845	-0.042372	0.028621	-0.010112	-0.025215	0.038318	-0.004672	0.037546	-0.007811	0.036667	0.026628
unc-44	0.0186596	0.0752245	27.1247	22.959	0.756731	0.499863	1.08676	-0.311901	-0.676176	0.121967	-0.125248	-0.098172	-0.670293	0.289196	-0.283375	-0.984248	-0.218468	-1.1813	-0.548101	0.8006	1.14709	-0.019272	1.01841	1.22585	0.056886	0.087446	0.490507	0.938415	-1.07032	0.394567	0.516865	0.885321	-0.046388	0.519826	-1.05802	-0.303276	-0.116876	-0.859162	-1.04643	0.684427	0.931023	1.06013	0.072304
13182901	0.0188238	0.0752245	25.9149	14.7793	0.448162	0.356169	0.990288	-0.549747	-0.265036	-0.374552	0.485648	-0.294349	-0.329066	-0.040669	-0.032902	-0.346178	0.404883	0.530122	0.105645	-0.185969	-0.456841	0.011586	0.051582	0.467186	-0.164765	-0.031034	-0.606796	-0.510168	0.378447	-0.36623	-0.072009	-0.220977	-0.472665	-0.069399	0.072406	0.301092	0.315578	-0.018063	1.20846	0.757855	-0.006769	-0.003822	1.31159
C06C6.8	0.0112148	0.0752245	23.7746	20.4324	0.127782	0.474938	0.880428	-0.01843	-0.068006	-0.064505	0.076317	-0.077578	-0.015483	-0.030398	-0.005056	0.047554	-0.035074	-0.054647	0.040383	0.004607	-0.028655	0.04612	0.067764	0.028926	0.050691	-0.031332	-0.154086	0.020261	-0.032065	-0.134546	-0.06684	0.003881	-0.135662	-0.042372	0.021352	-0.104879	-0.025215	0.029413	0.773065	0.037546	-0.015105	-0.052746	0.026628
AH10.4	0.0144	0.0752245	26.5243	12.9061	1.34632	0.661668	1.06552	-0.796472	-0.429528	-0.169557	-1.03873	-0.483487	-0.151586	-0.909738	1.08236	0.904586	1.69293	-0.374261	-0.077925	-1.26541	-0.435391	-0.128274	-1.26323	-0.376161	-0.188819	-1.24956	-0.537962	-0.171745	-1.02713	-0.553032	-0.263923	-1.1892	-0.434688	-0.220139	4.77212	1.48654	0.895156	4.45234	-0.451007	-0.204975	-1.10688	2.47025	-0.146727
M60.4	0.0196841	0.0752245	26.1378	18.1192	0.0472077	0.346619	0.850519	-0.014209	4.1e-05	-0.064505	0.000457	-0.001176	-0.015483	-0.024523	0.069881	0.047554	-0.028229	0.005013	0.040383	0.013092	0.053846	0.04612	0.077019	0.105174	0.050691	-0.024723	-0.081831	0.020261	-0.024397	-0.055777	-0.06684	0.011852	-0.079845	-0.042372	0.028621	-0.010112	-0.025215	0.038318	-0.004672	0.037546	-0.007811	0.036667	0.026628
0	0.0168221	0.0752245	25.718	18.5702	0.0462485	0.384218	0.926066	-0.014209	0.046665	-0.064505	0.000457	-0.005935	-0.015483	-0.024523	0.065214	0.047554	-0.028229	0.001297	0.040383	0.013092	0.048707	0.04612	0.077019	0.100425	0.050691	-0.024723	-0.086332	0.020261	-0.024397	-0.060683	-0.06684	0.011852	-0.083322	-0.042372	0.028621	-0.016015	-0.025215	0.038318	-0.009076	0.037546	-0.007811	0.031097	0.026628
0	0.0196841	0.0752245	26.1378	18.1192	0.0472077	0.346619	0.850519	-0.014209	4.1e-05	-0.064505	0.000457	-0.001176	-0.015483	-0.024523	0.069881	0.047554	-0.028229	0.005013	0.040383	0.013092	0.053846	0.04612	0.077019	0.105174	0.050691	-0.024723	-0.081831	0.020261	-0.024397	-0.055777	-0.06684	0.011852	-0.079845	-0.042372	0.028621	-0.010112	-0.025215	0.038318	-0.004672	0.037546	-0.007811	0.036667	0.026628
190445	0.019044	0.0752245	26.1769	17.8075	0.0470047	0.354069	0.834015	-0.014209	4.1e-05	-0.066019	0.000457	-0.001176	-0.017445	-0.024523	0.069881	0.045297	-0.028229	0.005013	0.037912	0.013092	0.053846	0.043606	0.077019	0.105174	0.047238	-0.024723	-0.081831	0.017493	-0.024397	-0.055777	-0.069681	0.011852	-0.079845	-0.044934	0.028621	-0.010112	0.009938	0.038318	-0.004672	0.03405	-0.007811	0.036667	0.023951
pbo-1	0.00039601	0.0752245	21.0399	20.0347	0.880955	0.977644	0.844578	0.460527	0.692997	0.915898	-0.586251	-0.947407	0.369406	-0.095021	-0.717004	-0.209395	-0.048287	-0.613723	-0.843285	1.04314	1.44577	0.535008	0.182371	0.66709	1.73022	0.284708	-0.382152	0.074776	0.341427	-0.857306	-1.44554	-1.17303	-0.666903	-0.536689	0.17366	1.20632	0.369049	0.22667	0.320985	-0.47419	-0.972197	0.594535	-0.968115
190234	0.0196841	0.0752245	26.1378	18.1192	0.0472077	0.346619	0.850519	-0.014209	4.1e-05	-0.064505	0.000457	-0.001176	-0.015483	-0.024523	0.069881	0.047554	-0.028229	0.005013	0.040383	0.013092	0.053846	0.04612	0.077019	0.105174	0.050691	-0.024723	-0.081831	0.020261	-0.024397	-0.055777	-0.06684	0.011852	-0.079845	-0.042372	0.028621	-0.010112	-0.025215	0.038318	-0.004672	0.037546	-0.007811	0.036667	0.026628
0	0.0196841	0.0752245	26.1378	18.1192	0.0472077	0.346619	0.850519	-0.014209	4.1e-05	-0.064505	0.000457	-0.001176	-0.015483	-0.024523	0.069881	0.047554	-0.028229	0.005013	0.040383	0.013092	0.053846	0.04612	0.077019	0.105174	0.050691	-0.024723	-0.081831	0.020261	-0.024397	-0.055777	-0.06684	0.011852	-0.079845	-0.042372	0.028621	-0.010112	-0.025215	0.038318	-0.004672	0.037546	-0.007811	0.036667	0.026628
13217843	0.0196841	0.0752245	26.1378	18.1192	0.0472077	0.346619	0.850519	-0.014209	4.1e-05	-0.064505	0.000457	-0.001176	-0.015483	-0.024523	0.069881	0.047554	-0.028229	0.005013	0.040383	0.013092	0.053846	0.04612	0.077019	0.105174	0.050691	-0.024723	-0.081831	0.020261	-0.024397	-0.055777	-0.06684	0.011852	-0.079845	-0.042372	0.028621	-0.010112	-0.025215	0.038318	-0.004672	0.037546	-0.007811	0.036667	0.026628
ZC376.8	0.00515524	0.0752245	25.8781	18.4197	0.0621922	0.651626	0.872823	-0.014209	-0.015856	-0.064505	0.000457	-0.019026	-0.015483	-0.024523	0.052374	0.047554	-0.028229	-0.008925	0.040383	0.013092	0.265864	0.04612	0.077019	0.087361	0.050691	-0.024723	-0.098712	0.020261	-0.024397	-0.07418	-0.06684	0.011852	-0.092885	-0.042372	0.028621	-0.032253	-0.025215	0.038318	-0.021191	0.037546	-0.007811	0.015777	0.026628
srlf-10	0.0196841	0.0752245	26.1378	18.1192	0.0472077	0.346619	0.850519	-0.014209	4.1e-05	-0.064505	0.000457	-0.001176	-0.015483	-0.024523	0.069881	0.047554	-0.028229	0.005013	0.040383	0.013092	0.053846	0.04612	0.077019	0.105174	0.050691	-0.024723	-0.081831	0.020261	-0.024397	-0.055777	-0.06684	0.011852	-0.079845	-0.042372	0.028621	-0.010112	-0.025215	0.038318	-0.004672	0.037546	-0.007811	0.036667	0.026628
Y41E3.8	0.0154008	0.0752245	24.3241	10.5195	0.914376	0.40629	0.505578	-0.17648	-0.400941	-0.215843	1.45988	1.05962	0.298979	0.630284	1.66556	1.1808	1.38835	0.176218	1.61969	-0.19878	-0.560133	-0.399825	-0.353323	-0.395354	-0.477986	-0.619165	-0.168187	0.061668	-0.623418	0.634069	-0.790268	-0.056814	-0.24154	-0.401552	-0.302616	-0.742173	-0.303549	-0.652088	-0.575628	-0.704897	-0.885683	-0.590455	-0.486237
idpc-6	0.0196841	0.0752245	26.1378	18.1192	0.0472077	0.346619	0.850519	-0.014209	4.1e-05	-0.064505	0.000457	-0.001176	-0.015483	-0.024523	0.069881	0.047554	-0.028229	0.005013	0.040383	0.013092	0.053846	0.04612	0.077019	0.105174	0.050691	-0.024723	-0.081831	0.020261	-0.024397	-0.055777	-0.06684	0.011852	-0.079845	-0.042372	0.028621	-0.010112	-0.025215	0.038318	-0.004672	0.037546	-0.007811	0.036667	0.026628
13214942	0.0196841	0.0752245	26.1378	18.1192	0.0472077	0.346619	0.850519	-0.014209	4.1e-05	-0.064505	0.000457	-0.001176	-0.015483	-0.024523	0.069881	0.047554	-0.028229	0.005013	0.040383	0.013092	0.053846	0.04612	0.077019	0.105174	0.050691	-0.024723	-0.081831	0.020261	-0.024397	-0.055777	-0.06684	0.011852	-0.079845	-0.042372	0.028621	-0.010112	-0.025215	0.038318	-0.004672	0.037546	-0.007811	0.036667	0.026628
187911	0.0196841	0.0752245	26.1378	18.1192	0.0472077	0.346619	0.850519	-0.014209	4.1e-05	-0.064505	0.000457	-0.001176	-0.015483	-0.024523	0.069881	0.047554	-0.028229	0.005013	0.040383	0.013092	0.053846	0.04612	0.077019	0.105174	0.050691	-0.024723	-0.081831	0.020261	-0.024397	-0.055777	-0.06684	0.011852	-0.079845	-0.042372	0.028621	-0.010112	-0.025215	0.038318	-0.004672	0.037546	-0.007811	0.036667	0.026628
fipr-14	0.0196841	0.0752245	26.1378	18.1192	0.0472077	0.346619	0.850519	-0.014209	4.1e-05	-0.064505	0.000457	-0.001176	-0.015483	-0.024523	0.069881	0.047554	-0.028229	0.005013	0.040383	0.013092	0.053846	0.04612	0.077019	0.105174	0.050691	-0.024723	-0.081831	0.020261	-0.024397	-0.055777	-0.06684	0.011852	-0.079845	-0.042372	0.028621	-0.010112	-0.025215	0.038318	-0.004672	0.037546	-0.007811	0.036667	0.026628
184333	0.0196841	0.0752245	26.1378	18.1192	0.0472077	0.346619	0.850519	-0.014209	4.1e-05	-0.064505	0.000457	-0.001176	-0.015483	-0.024523	0.069881	0.047554	-0.028229	0.005013	0.040383	0.013092	0.053846	0.04612	0.077019	0.105174	0.050691	-0.024723	-0.081831	0.020261	-0.024397	-0.055777	-0.06684	0.011852	-0.079845	-0.042372	0.028621	-0.010112	-0.025215	0.038318	-0.004672	0.037546	-0.007811	0.036667	0.026628
0	0.0196	0.0752245	26.1398	18.5464	0.0458652	0.347241	0.894795	-0.016791	4.1e-05	-0.064505	-0.003762	-0.001176	-0.015483	-0.028117	0.069881	0.047554	-0.032416	0.005013	0.040383	0.007901	0.053846	0.04612	0.071357	0.105174	0.050691	0.019751	-0.081831	0.020261	-0.029088	-0.055777	-0.06684	0.006976	-0.079845	-0.042372	0.024174	-0.010112	-0.025215	0.03287	-0.004672	0.037546	-0.012273	0.036667	0.026628
F48F5.6	0.0196841	0.0752245	26.1378	18.1192	0.0472077	0.346619	0.850519	-0.014209	4.1e-05	-0.064505	0.000457	-0.001176	-0.015483	-0.024523	0.069881	0.047554	-0.028229	0.005013	0.040383	0.013092	0.053846	0.04612	0.077019	0.105174	0.050691	-0.024723	-0.081831	0.020261	-0.024397	-0.055777	-0.06684	0.011852	-0.079845	-0.042372	0.028621	-0.010112	-0.025215	0.038318	-0.004672	0.037546	-0.007811	0.036667	0.026628
0	0.0196841	0.0752245	26.1378	18.1192	0.0472077	0.346619	0.850519	-0.014209	4.1e-05	-0.064505	0.000457	-0.001176	-0.015483	-0.024523	0.069881	0.047554	-0.028229	0.005013	0.040383	0.013092	0.053846	0.04612	0.077019	0.105174	0.050691	-0.024723	-0.081831	0.020261	-0.024397	-0.055777	-0.06684	0.011852	-0.079845	-0.042372	0.028621	-0.010112	-0.025215	0.038318	-0.004672	0.037546	-0.007811	0.036667	0.026628
fipr-24	0.00093636	0.0752245	22.6913	8.19879	2.77253	0.889272	0.773686	-0.851292	-2.25303	-2.98007	-1.4739	-2.44779	-2.04999	1.88994	0.611068	-1.08919	-1.05249	-2.25436	-0.685344	-3.33732	-2.67776	-1.64672	-0.548731	-2.18191	-3.42127	0.254266	3.89936	1.90009	-0.001947	6.30051	2.44366	1.11651	3.26825	3.96398	0.122398	-0.71925	2.75052	2.98091	-1.81323	1.24868	1.24128	-0.30554	2.96351
0	0.0161798	0.0752245	25.8868	9.70484	0.548194	0.394783	1.02738	-0.117532	-0.274512	-0.115773	0.812168	0.768946	0.597493	-0.197912	0.947623	-0.010506	-0.19578	0.268388	-0.445547	-0.466816	-1.67678	0.915178	0.68708	0.24639	-1.18226	-0.520004	-0.373876	0.127165	-0.189259	-0.142439	-0.091261	0.046041	-0.118256	-0.327041	0.790309	1.053	0.522915	0.212828	-0.323144	-0.200533	-0.597187	-0.31483	-0.153164
0	0.0196841	0.0752245	26.1378	18.1192	0.0472077	0.346619	0.850519	-0.014209	4.1e-05	-0.064505	0.000457	-0.001176	-0.015483	-0.024523	0.069881	0.047554	-0.028229	0.005013	0.040383	0.013092	0.053846	0.04612	0.077019	0.105174	0.050691	-0.024723	-0.081831	0.020261	-0.024397	-0.055777	-0.06684	0.011852	-0.079845	-0.042372	0.028621	-0.010112	-0.025215	0.038318	-0.004672	0.037546	-0.007811	0.036667	0.026628
fbxa-139	0.00189225	0.0752245	24.104	15.4709	0.106989	0.813042	0.867842	-0.021479	-0.032951	-0.089683	-0.011421	-0.038219	-0.048103	-0.034641	0.033548	0.010015	0.092065	0.323198	-0.0007	0.010113	0.013846	0.004323	0.061078	0.068206	-0.006713	-0.036106	-0.116864	-0.025758	-0.037604	-0.093968	-0.114075	-0.001876	-0.106908	-0.084977	0.0161	-0.05606	0.559204	0.022981	-0.038953	-0.020579	-0.020373	-0.006685	-0.01788
R09H3.2	0.0196841	0.0752245	26.1378	18.1192	0.0472077	0.346619	0.850519	-0.014209	4.1e-05	-0.064505	0.000457	-0.001176	-0.015483	-0.024523	0.069881	0.047554	-0.028229	0.005013	0.040383	0.013092	0.053846	0.04612	0.077019	0.105174	0.050691	-0.024723	-0.081831	0.020261	-0.024397	-0.055777	-0.06684	0.011852	-0.079845	-0.042372	0.028621	-0.010112	-0.025215	0.038318	-0.004672	0.037546	-0.007811	0.036667	0.026628
185495	0.00992016	0.0752245	23.7567	14.8255	2.87611	0.506454	0.732097	-0.908957	-1.34388	-0.130166	-1.31092	-0.665977	1.51268	-0.036389	3.42875	3.08231	7.26708	2.23311	5.60775	7.00014	0.035721	-0.53674	1.16652	-0.498928	-4.20225	-0.907639	-0.718908	-0.62146	-2.62858	1.41443	-0.725532	-3.05002	-0.665508	-0.636504	-1.5124	-0.834708	-2.29912	-2.49257	-1.20539	-2.47697	-1.82642	-1.68423	-1.96153
189499	0.0196841	0.0752245	26.1378	18.1192	0.0472077	0.346619	0.850519	-0.014209	4.1e-05	-0.064505	0.000457	-0.001176	-0.015483	-0.024523	0.069881	0.047554	-0.028229	0.005013	0.040383	0.013092	0.053846	0.04612	0.077019	0.105174	0.050691	-0.024723	-0.081831	0.020261	-0.024397	-0.055777	-0.06684	0.011852	-0.079845	-0.042372	0.028621	-0.010112	-0.025215	0.038318	-0.004672	0.037546	-0.007811	0.036667	0.026628
183288	0.0196841	0.0752245	26.1378	18.1192	0.0472077	0.346619	0.850519	-0.014209	4.1e-05	-0.064505	0.000457	-0.001176	-0.015483	-0.024523	0.069881	0.047554	-0.028229	0.005013	0.040383	0.013092	0.053846	0.04612	0.077019	0.105174	0.050691	-0.024723	-0.081831	0.020261	-0.024397	-0.055777	-0.06684	0.011852	-0.079845	-0.042372	0.028621	-0.010112	-0.025215	0.038318	-0.004672	0.037546	-0.007811	0.036667	0.026628
W06G6.9	0.0196841	0.0752245	26.1378	18.1192	0.0472077	0.346619	0.850519	-0.014209	4.1e-05	-0.064505	0.000457	-0.001176	-0.015483	-0.024523	0.069881	0.047554	-0.028229	0.005013	0.040383	0.013092	0.053846	0.04612	0.077019	0.105174	0.050691	-0.024723	-0.081831	0.020261	-0.024397	-0.055777	-0.06684	0.011852	-0.079845	-0.042372	0.028621	-0.010112	-0.025215	0.038318	-0.004672	0.037546	-0.007811	0.036667	0.026628
13217763	0.0196841	0.0752245	26.1378	18.1192	0.0472077	0.346619	0.850519	-0.014209	4.1e-05	-0.064505	0.000457	-0.001176	-0.015483	-0.024523	0.069881	0.047554	-0.028229	0.005013	0.040383	0.013092	0.053846	0.04612	0.077019	0.105174	0.050691	-0.024723	-0.081831	0.020261	-0.024397	-0.055777	-0.06684	0.011852	-0.079845	-0.042372	0.028621	-0.010112	-0.025215	0.038318	-0.004672	0.037546	-0.007811	0.036667	0.026628
dnj-25	0.0119684	0.0752245	25.3062	19.7291	0.831408	0.461653	0.676124	-0.475389	-0.364619	-0.067192	-0.579018	0.493359	-0.798979	-0.564087	-0.784659	-0.801063	0.625486	0.017345	-0.052527	1.46666	1.01038	1.49402	0.725921	1.4547	0.820607	-0.085955	-0.024261	0.136879	-1.30305	-0.65129	-0.146684	0.721052	-0.095157	0.082495	-1.12275	-0.591329	0.286742	0.701912	-0.089885	-0.055986	0.860768	-0.395608	-0.289247
185138	0.00908209	0.0752245	25.3206	14.2348	3.91596	0.524294	0.497806	-0.899071	0.235418	-1.03725	-0.748019	-1.09661	1.14257	-1.33983	6.64475	5.7667	11.4595	2.23158	8.51676	3.07339	0.002306	-0.831043	-2.01505	-1.12583	-2.31799	-1.5885	-1.33148	-2.29699	-1.72731	-1.289	-2.39802	-1.83161	-1.01524	-2.60694	-1.14687	-1.51452	-1.38559	-1.60856	-1.11344	-2.61704	-1.7167	-1.40688	-2.73807
189312	0.0196841	0.0752245	26.1378	18.1192	0.0472077	0.346619	0.850519	-0.014209	4.1e-05	-0.064505	0.000457	-0.001176	-0.015483	-0.024523	0.069881	0.047554	-0.028229	0.005013	0.040383	0.013092	0.053846	0.04612	0.077019	0.105174	0.050691	-0.024723	-0.081831	0.020261	-0.024397	-0.055777	-0.06684	0.011852	-0.079845	-0.042372	0.028621	-0.010112	-0.025215	0.038318	-0.004672	0.037546	-0.007811	0.036667	0.026628
W03D8.3	0.0196841	0.0752245	26.1378	18.1192	0.0472077	0.346619	0.850519	-0.014209	4.1e-05	-0.064505	0.000457	-0.001176	-0.015483	-0.024523	0.069881	0.047554	-0.028229	0.005013	0.040383	0.013092	0.053846	0.04612	0.077019	0.105174	0.050691	-0.024723	-0.081831	0.020261	-0.024397	-0.055777	-0.06684	0.011852	-0.079845	-0.042372	0.028621	-0.010112	-0.025215	0.038318	-0.004672	0.037546	-0.007811	0.036667	0.026628
6418608	0.0196841	0.0752245	26.1378	18.1192	0.0472077	0.346619	0.850519	-0.014209	4.1e-05	-0.064505	0.000457	-0.001176	-0.015483	-0.024523	0.069881	0.047554	-0.028229	0.005013	0.040383	0.013092	0.053846	0.04612	0.077019	0.105174	0.050691	-0.024723	-0.081831	0.020261	-0.024397	-0.055777	-0.06684	0.011852	-0.079845	-0.042372	0.028621	-0.010112	-0.025215	0.038318	-0.004672	0.037546	-0.007811	0.036667	0.026628
0	0.0196841	0.0752245	26.1378	18.1192	0.0472077	0.346619	0.850519	-0.014209	4.1e-05	-0.064505	0.000457	-0.001176	-0.015483	-0.024523	0.069881	0.047554	-0.028229	0.005013	0.040383	0.013092	0.053846	0.04612	0.077019	0.105174	0.050691	-0.024723	-0.081831	0.020261	-0.024397	-0.055777	-0.06684	0.011852	-0.079845	-0.042372	0.028621	-0.010112	-0.025215	0.038318	-0.004672	0.037546	-0.007811	0.036667	0.026628
0	0.0197122	0.0752245	26.211	17.7203	0.0470072	0.345849	0.912784	-0.01655	4.1e-05	-0.064505	-0.003369	-0.001176	-0.015483	-0.027782	0.069881	0.047554	-0.032026	0.005013	0.040383	0.008385	0.053846	0.04612	0.071885	0.105174	0.050691	-0.028389	-0.081831	0.020261	-0.028651	-0.055777	-0.06684	0.007431	-0.079845	-0.042372	0.072981	-0.010112	-0.025215	0.033378	-0.004672	0.037546	-0.011857	0.036667	0.026628
0	0.0196841	0.0752245	26.1378	18.1192	0.0472077	0.346619	0.850519	-0.014209	4.1e-05	-0.064505	0.000457	-0.001176	-0.015483	-0.024523	0.069881	0.047554	-0.028229	0.005013	0.040383	0.013092	0.053846	0.04612	0.077019	0.105174	0.050691	-0.024723	-0.081831	0.020261	-0.024397	-0.055777	-0.06684	0.011852	-0.079845	-0.042372	0.028621	-0.010112	-0.025215	0.038318	-0.004672	0.037546	-0.007811	0.036667	0.026628
F39E9.6	0.0196841	0.0752245	26.1378	18.1192	0.0472077	0.346619	0.850519	-0.014209	4.1e-05	-0.064505	0.000457	-0.001176	-0.015483	-0.024523	0.069881	0.047554	-0.028229	0.005013	0.040383	0.013092	0.053846	0.04612	0.077019	0.105174	0.050691	-0.024723	-0.081831	0.020261	-0.024397	-0.055777	-0.06684	0.011852	-0.079845	-0.042372	0.028621	-0.010112	-0.025215	0.038318	-0.004672	0.037546	-0.007811	0.036667	0.026628
178590	0.016952	0.0752245	25.5618	18.7477	0.0460418	0.383581	0.933184	0.04409	4.1e-05	-0.064505	-0.008202	-0.001176	-0.015483	-0.031899	0.069881	0.047554	-0.036823	0.005013	0.040383	0.002438	0.053846	0.04612	0.065398	0.105174	0.050691	-0.033021	-0.081831	0.020261	-0.034025	-0.055777	-0.06684	0.001844	-0.079845	-0.042372	0.019493	-0.010112	-0.025215	0.027137	-0.004672	0.037546	-0.016969	0.036667	0.026628
13213629	0.0196841	0.0752245	26.1378	18.1192	0.0472077	0.346619	0.850519	-0.014209	4.1e-05	-0.064505	0.000457	-0.001176	-0.015483	-0.024523	0.069881	0.047554	-0.028229	0.005013	0.040383	0.013092	0.053846	0.04612	0.077019	0.105174	0.050691	-0.024723	-0.081831	0.020261	-0.024397	-0.055777	-0.06684	0.011852	-0.079845	-0.042372	0.028621	-0.010112	-0.025215	0.038318	-0.004672	0.037546	-0.007811	0.036667	0.026628
0	0.0154008	0.0752245	26.321	16.8071	0.0484749	0.406316	0.839783	-0.016746	0.000229	-0.069246	-0.003689	-0.000966	-0.021625	-0.028055	0.070088	0.040486	0.017036	0.005177	0.032648	0.007991	0.054073	0.03825	0.071455	0.105384	0.039882	-0.028696	-0.081632	0.011596	-0.029007	-0.05556	-0.075734	0.00706	-0.079692	-0.050394	0.024251	-0.009852	0.084823	0.032964	-0.006812	0.026602	-0.012196	0.036913	0.018247
0	0.0196841	0.0752245	26.1378	18.1192	0.0472077	0.346619	0.850519	-0.014209	4.1e-05	-0.064505	0.000457	-0.001176	-0.015483	-0.024523	0.069881	0.047554	-0.028229	0.005013	0.040383	0.013092	0.053846	0.04612	0.077019	0.105174	0.050691	-0.024723	-0.081831	0.020261	-0.024397	-0.055777	-0.06684	0.011852	-0.079845	-0.042372	0.028621	-0.010112	-0.025215	0.038318	-0.004672	0.037546	-0.007811	0.036667	0.026628
F55C9.11	0.0196841	0.0752245	26.1378	18.1192	0.0472077	0.346619	0.850519	-0.014209	4.1e-05	-0.064505	0.000457	-0.001176	-0.015483	-0.024523	0.069881	0.047554	-0.028229	0.005013	0.040383	0.013092	0.053846	0.04612	0.077019	0.105174	0.050691	-0.024723	-0.081831	0.020261	-0.024397	-0.055777	-0.06684	0.011852	-0.079845	-0.042372	0.028621	-0.010112	-0.025215	0.038318	-0.004672	0.037546	-0.007811	0.036667	0.026628
13181147	0.0196841	0.0752245	26.1378	18.1192	0.0472077	0.346619	0.850519	-0.014209	4.1e-05	-0.064505	0.000457	-0.001176	-0.015483	-0.024523	0.069881	0.047554	-0.028229	0.005013	0.040383	0.013092	0.053846	0.04612	0.077019	0.105174	0.050691	-0.024723	-0.081831	0.020261	-0.024397	-0.055777	-0.06684	0.011852	-0.079845	-0.042372	0.028621	-0.010112	-0.025215	0.038318	-0.004672	0.037546	-0.007811	0.036667	0.026628
182774	0.0134328	0.0752245	26.7281	17.6337	0.0472583	0.438555	0.799053	-0.016861	4.1e-05	-0.064505	-0.003877	-0.001176	-0.015483	-0.028215	0.069881	0.047554	0.019085	0.005013	0.040383	0.00776	0.053846	0.04612	0.071203	0.105174	0.050691	-0.028876	-0.081831	0.020261	-0.029216	-0.055777	-0.06684	0.006843	-0.079845	-0.042372	0.024053	-0.010112	-0.025215	0.032722	-0.004672	0.037546	-0.012394	0.036667	0.026628
C35B1.3	0.018252	0.0752245	25.8215	18.2888	0.0464765	0.361219	0.862525	-0.014209	0.013146	-0.044748	0.000457	-0.0027	-0.01781	-0.024523	0.068386	0.044877	-0.028229	0.003823	0.037452	0.013092	0.0522	0.043138	0.077019	0.103653	0.046596	-0.024723	-0.088891	0.016978	-0.024397	-0.057348	-0.07021	0.011852	-0.080959	-0.045411	0.028621	-0.002085	-0.029005	0.038318	-0.006083	0.033399	-0.007811	0.034883	0.023453
0	0.0196841	0.0752245	26.1378	18.1192	0.0472077	0.346619	0.850519	-0.014209	4.1e-05	-0.064505	0.000457	-0.001176	-0.015483	-0.024523	0.069881	0.047554	-0.028229	0.005013	0.040383	0.013092	0.053846	0.04612	0.077019	0.105174	0.050691	-0.024723	-0.081831	0.020261	-0.024397	-0.055777	-0.06684	0.011852	-0.079845	-0.042372	0.028621	-0.010112	-0.025215	0.038318	-0.004672	0.037546	-0.007811	0.036667	0.026628
B0034.2	0.015876	0.0752245	25.2464	17.8409	0.101271	0.398975	0.877583	-0.014209	4.1e-05	-0.094987	0.000457	-0.001176	-0.054974	-0.024523	0.069881	0.002107	-0.028229	0.005013	-0.009354	0.013092	0.053846	0.602747	0.077019	0.105174	-0.018806	-0.024723	-0.081831	-0.035452	-0.024397	-0.055777	-0.124026	0.011852	-0.079845	-0.093953	0.028621	-0.010112	-0.089536	0.038318	-0.004672	-0.032824	-0.007811	0.036667	-0.027256
13190961	0.0196841	0.0752245	26.1378	18.1192	0.0472077	0.346619	0.850519	-0.014209	4.1e-05	-0.064505	0.000457	-0.001176	-0.015483	-0.024523	0.069881	0.047554	-0.028229	0.005013	0.040383	0.013092	0.053846	0.04612	0.077019	0.105174	0.050691	-0.024723	-0.081831	0.020261	-0.024397	-0.055777	-0.06684	0.011852	-0.079845	-0.042372	0.028621	-0.010112	-0.025215	0.038318	-0.004672	0.037546	-0.007811	0.036667	0.026628
0	0.0196841	0.0752245	26.1378	18.1192	0.0472077	0.346619	0.850519	-0.014209	4.1e-05	-0.064505	0.000457	-0.001176	-0.015483	-0.024523	0.069881	0.047554	-0.028229	0.005013	0.040383	0.013092	0.053846	0.04612	0.077019	0.105174	0.050691	-0.024723	-0.081831	0.020261	-0.024397	-0.055777	-0.06684	0.011852	-0.079845	-0.042372	0.028621	-0.010112	-0.025215	0.038318	-0.004672	0.037546	-0.007811	0.036667	0.026628
182032	0.0196841	0.0752245	26.1378	18.1192	0.0472077	0.346619	0.850519	-0.014209	4.1e-05	-0.064505	0.000457	-0.001176	-0.015483	-0.024523	0.069881	0.047554	-0.028229	0.005013	0.040383	0.013092	0.053846	0.04612	0.077019	0.105174	0.050691	-0.024723	-0.081831	0.020261	-0.024397	-0.055777	-0.06684	0.011852	-0.079845	-0.042372	0.028621	-0.010112	-0.025215	0.038318	-0.004672	0.037546	-0.007811	0.036667	0.026628
181938	0.0196841	0.0752245	26.1378	18.1192	0.0472077	0.346619	0.850519	-0.014209	4.1e-05	-0.064505	0.000457	-0.001176	-0.015483	-0.024523	0.069881	0.047554	-0.028229	0.005013	0.040383	0.013092	0.053846	0.04612	0.077019	0.105174	0.050691	-0.024723	-0.081831	0.020261	-0.024397	-0.055777	-0.06684	0.011852	-0.079845	-0.042372	0.028621	-0.010112	-0.025215	0.038318	-0.004672	0.037546	-0.007811	0.036667	0.026628
F53A9.6	0.00063504	0.0752245	22.0187	7.8231	0.746818	0.912722	0.867237	0.141438	-1.44187	0.04147	0.056365	0.156052	0.075064	1.06491	0.719878	0.610737	-0.689363	-1.28544	-0.589602	-0.301544	-0.883674	-0.461932	0.071958	-0.060517	-1.23725	0.080511	0.923631	0.846994	-0.457886	0.954842	0.94642	-0.136994	1.46032	0.133651	-0.194043	-0.260725	-0.126046	0.026221	-0.756309	-0.495808	-0.043847	0.444563	-0.175233
0	0.0196841	0.0752245	26.1378	18.1192	0.0472077	0.346619	0.850519	-0.014209	4.1e-05	-0.064505	0.000457	-0.001176	-0.015483	-0.024523	0.069881	0.047554	-0.028229	0.005013	0.040383	0.013092	0.053846	0.04612	0.077019	0.105174	0.050691	-0.024723	-0.081831	0.020261	-0.024397	-0.055777	-0.06684	0.011852	-0.079845	-0.042372	0.028621	-0.010112	-0.025215	0.038318	-0.004672	0.037546	-0.007811	0.036667	0.026628
C17B7.9	0.0196841	0.0752245	26.1378	18.1192	0.0472077	0.346619	0.850519	-0.014209	4.1e-05	-0.064505	0.000457	-0.001176	-0.015483	-0.024523	0.069881	0.047554	-0.028229	0.005013	0.040383	0.013092	0.053846	0.04612	0.077019	0.105174	0.050691	-0.024723	-0.081831	0.020261	-0.024397	-0.055777	-0.06684	0.011852	-0.079845	-0.042372	0.028621	-0.010112	-0.025215	0.038318	-0.004672	0.037546	-0.007811	0.036667	0.026628
R09D1.14	0.0158256	0.0752245	25.9972	18.3636	0.0474188	0.399942	0.883585	-0.014209	0.019556	-0.065485	0.000457	-0.003168	-0.016753	-0.024523	0.067928	0.046093	-0.028229	0.003458	0.038783	0.013092	0.051695	0.064022	0.077019	0.103186	0.048455	-0.024723	-0.083715	0.018469	-0.024397	-0.05783	-0.068679	0.011852	-0.0813	-0.044031	0.028621	-0.012583	-0.027284	0.038318	-0.006516	0.035283	-0.007811	0.034336	0.024895
0	0.0196841	0.0752245	26.1378	18.1192	0.0472077	0.346619	0.850519	-0.014209	4.1e-05	-0.064505	0.000457	-0.001176	-0.015483	-0.024523	0.069881	0.047554	-0.028229	0.005013	0.040383	0.013092	0.053846	0.04612	0.077019	0.105174	0.050691	-0.024723	-0.081831	0.020261	-0.024397	-0.055777	-0.06684	0.011852	-0.079845	-0.042372	0.028621	-0.010112	-0.025215	0.038318	-0.004672	0.037546	-0.007811	0.036667	0.026628
F15A8.1	0.0196841	0.0752245	26.1378	18.1192	0.0472077	0.346619	0.850519	-0.014209	4.1e-05	-0.064505	0.000457	-0.001176	-0.015483	-0.024523	0.069881	0.047554	-0.028229	0.005013	0.040383	0.013092	0.053846	0.04612	0.077019	0.105174	0.050691	-0.024723	-0.081831	0.020261	-0.024397	-0.055777	-0.06684	0.011852	-0.079845	-0.042372	0.028621	-0.010112	-0.025215	0.038318	-0.004672	0.037546	-0.007811	0.036667	0.026628
188822	0.0196841	0.0752245	26.1378	18.1192	0.0472077	0.346619	0.850519	-0.014209	4.1e-05	-0.064505	0.000457	-0.001176	-0.015483	-0.024523	0.069881	0.047554	-0.028229	0.005013	0.040383	0.013092	0.053846	0.04612	0.077019	0.105174	0.050691	-0.024723	-0.081831	0.020261	-0.024397	-0.055777	-0.06684	0.011852	-0.079845	-0.042372	0.028621	-0.010112	-0.025215	0.038318	-0.004672	0.037546	-0.007811	0.036667	0.026628
F07G6.5	0.0196841	0.0752245	26.1378	18.1192	0.0472077	0.346619	0.850519	-0.014209	4.1e-05	-0.064505	0.000457	-0.001176	-0.015483	-0.024523	0.069881	0.047554	-0.028229	0.005013	0.040383	0.013092	0.053846	0.04612	0.077019	0.105174	0.050691	-0.024723	-0.081831	0.020261	-0.024397	-0.055777	-0.06684	0.011852	-0.079845	-0.042372	0.028621	-0.010112	-0.025215	0.038318	-0.004672	0.037546	-0.007811	0.036667	0.026628
184151	0.0196841	0.0752245	26.1378	18.1192	0.0472077	0.346619	0.850519	-0.014209	4.1e-05	-0.064505	0.000457	-0.001176	-0.015483	-0.024523	0.069881	0.047554	-0.028229	0.005013	0.040383	0.013092	0.053846	0.04612	0.077019	0.105174	0.050691	-0.024723	-0.081831	0.020261	-0.024397	-0.055777	-0.06684	0.011852	-0.079845	-0.042372	0.028621	-0.010112	-0.025215	0.038318	-0.004672	0.037546	-0.007811	0.036667	0.026628
Y43D4A.4	0.00068121	0.0752245	22.6325	22.0502	0.815827	0.906392	0.859363	0.541342	0.626242	0.657631	-0.083748	-0.522025	0.249911	-0.017192	-1.324	0.230311	-1.44489	-0.291664	-0.378333	0.063157	1.53536	0.21402	1.32121	1.99134	0.719353	0.058793	-0.454379	0.128146	-0.582425	-0.803258	-0.054889	0.198925	-1.16448	-0.428865	-0.410298	-0.133833	-1.26195	0.291652	0.861816	-0.29514	0.098491	0.181615	-0.493379
Y65A5A.2	0.015977	0.0752245	26.1222	18.1929	0.0479468	0.398264	0.812646	-0.015002	4.1e-05	-0.064505	-0.000839	-0.001176	-0.015483	-0.025627	0.069881	0.047554	-0.029515	0.005013	0.040383	0.030633	0.053846	0.04612	0.075279	0.105174	0.050691	-0.025965	-0.081831	0.020261	-0.025838	-0.055777	-0.06684	0.010354	-0.079845	-0.042372	0.027255	-0.010112	-0.025215	0.036644	-0.004672	0.037546	-0.009182	0.036667	0.026628
191311	0.0145685	0.0752245	26.615	14.4448	0.466317	0.539235	1.06645	-0.020867	-0.179847	-0.083528	-0.010422	-0.20315	-0.040128	-0.033791	-0.128221	0.359406	1.82152	-0.152702	0.009344	0.310699	-0.164249	0.014541	0.062419	-0.096392	0.00732	-1.67266	-0.272842	-0.014508	-0.034494	-0.264009	-0.102528	-0.335824	-0.227401	-0.074414	0.017153	-0.260635	-0.065356	0.02427	2.05132	-0.00637	-0.019317	-0.199702	-0.006999
0	0.0196841	0.0752245	26.1378	18.1192	0.0472077	0.346619	0.850519	-0.014209	4.1e-05	-0.064505	0.000457	-0.001176	-0.015483	-0.024523	0.069881	0.047554	-0.028229	0.005013	0.040383	0.013092	0.053846	0.04612	0.077019	0.105174	0.050691	-0.024723	-0.081831	0.020261	-0.024397	-0.055777	-0.06684	0.011852	-0.079845	-0.042372	0.028621	-0.010112	-0.025215	0.038318	-0.004672	0.037546	-0.007811	0.036667	0.026628
0	0.0196841	0.0752245	26.1378	18.1192	0.0472077	0.346619	0.850519	-0.014209	4.1e-05	-0.064505	0.000457	-0.001176	-0.015483	-0.024523	0.069881	0.047554	-0.028229	0.005013	0.040383	0.013092	0.053846	0.04612	0.077019	0.105174	0.050691	-0.024723	-0.081831	0.020261	-0.024397	-0.055777	-0.06684	0.011852	-0.079845	-0.042372	0.028621	-0.010112	-0.025215	0.038318	-0.004672	0.037546	-0.007811	0.036667	0.026628
B0554.1	0.0196841	0.0752245	26.1378	18.1192	0.0472077	0.346619	0.850519	-0.014209	4.1e-05	-0.064505	0.000457	-0.001176	-0.015483	-0.024523	0.069881	0.047554	-0.028229	0.005013	0.040383	0.013092	0.053846	0.04612	0.077019	0.105174	0.050691	-0.024723	-0.081831	0.020261	-0.024397	-0.055777	-0.06684	0.011852	-0.079845	-0.042372	0.028621	-0.010112	-0.025215	0.038318	-0.004672	0.037546	-0.007811	0.036667	0.026628
188518	0.0196841	0.0752245	26.1378	18.1192	0.0472077	0.346619	0.850519	-0.014209	4.1e-05	-0.064505	0.000457	-0.001176	-0.015483	-0.024523	0.069881	0.047554	-0.028229	0.005013	0.040383	0.013092	0.053846	0.04612	0.077019	0.105174	0.050691	-0.024723	-0.081831	0.020261	-0.024397	-0.055777	-0.06684	0.011852	-0.079845	-0.042372	0.028621	-0.010112	-0.025215	0.038318	-0.004672	0.037546	-0.007811	0.036667	0.026628
nlp-28	0.00538756	0.0752245	21.012	20.238	0.575762	0.645486	0.77008	0.121195	0.429012	-0.154421	-0.358651	-0.496259	-0.486551	-0.742588	-0.610156	-0.420145	-0.628095	-0.320753	-0.745054	-0.3739	0.382922	0.411431	-0.700244	0.445976	0.519877	0.194629	-0.509461	0.134183	0.709111	-0.5915	-0.06616	0.481654	-0.158874	0.126009	0.84581	0.863152	0.728071	0.677443	0.493569	0.267261	-0.099099	0.4056	0.387303
F40E3.3	0.0196841	0.0752245	26.1378	18.1192	0.0472077	0.346619	0.850519	-0.014209	4.1e-05	-0.064505	0.000457	-0.001176	-0.015483	-0.024523	0.069881	0.047554	-0.028229	0.005013	0.040383	0.013092	0.053846	0.04612	0.077019	0.105174	0.050691	-0.024723	-0.081831	0.020261	-0.024397	-0.055777	-0.06684	0.011852	-0.079845	-0.042372	0.028621	-0.010112	-0.025215	0.038318	-0.004672	0.037546	-0.007811	0.036667	0.026628
math-16	0.0196841	0.0752245	26.1378	18.1192	0.0472077	0.346619	0.850519	-0.014209	4.1e-05	-0.064505	0.000457	-0.001176	-0.015483	-0.024523	0.069881	0.047554	-0.028229	0.005013	0.040383	0.013092	0.053846	0.04612	0.077019	0.105174	0.050691	-0.024723	-0.081831	0.020261	-0.024397	-0.055777	-0.06684	0.011852	-0.079845	-0.042372	0.028621	-0.010112	-0.025215	0.038318	-0.004672	0.037546	-0.007811	0.036667	0.026628
185110	0.0196841	0.0752245	26.1378	18.1192	0.0472077	0.346619	0.850519	-0.014209	4.1e-05	-0.064505	0.000457	-0.001176	-0.015483	-0.024523	0.069881	0.047554	-0.028229	0.005013	0.040383	0.013092	0.053846	0.04612	0.077019	0.105174	0.050691	-0.024723	-0.081831	0.020261	-0.024397	-0.055777	-0.06684	0.011852	-0.079845	-0.042372	0.028621	-0.010112	-0.025215	0.038318	-0.004672	0.037546	-0.007811	0.036667	0.026628
188545	0.0196841	0.0752245	26.1378	18.1192	0.0472077	0.346619	0.850519	-0.014209	4.1e-05	-0.064505	0.000457	-0.001176	-0.015483	-0.024523	0.069881	0.047554	-0.028229	0.005013	0.040383	0.013092	0.053846	0.04612	0.077019	0.105174	0.050691	-0.024723	-0.081831	0.020261	-0.024397	-0.055777	-0.06684	0.011852	-0.079845	-0.042372	0.028621	-0.010112	-0.025215	0.038318	-0.004672	0.037546	-0.007811	0.036667	0.026628
Y39B6A.30	0.019572	0.0752245	26.1387	18.0569	0.0471231	0.347926	0.861284	-0.01459	4.1e-05	-0.064505	-0.000166	-0.001176	-0.015483	-0.025053	0.069881	0.047554	-0.028847	0.005013	0.040383	0.012326	0.053846	0.04612	0.076184	0.105174	0.050691	-0.02532	-0.081831	0.020261	-0.025089	-0.055777	-0.06684	0.011133	-0.079845	-0.042372	0.035839	-0.010112	-0.025215	0.037514	-0.004672	0.037546	-0.008469	0.036667	0.026628
191092	0.0196841	0.0752245	26.1378	18.1192	0.0472077	0.346619	0.850519	-0.014209	4.1e-05	-0.064505	0.000457	-0.001176	-0.015483	-0.024523	0.069881	0.047554	-0.028229	0.005013	0.040383	0.013092	0.053846	0.04612	0.077019	0.105174	0.050691	-0.024723	-0.081831	0.020261	-0.024397	-0.055777	-0.06684	0.011852	-0.079845	-0.042372	0.028621	-0.010112	-0.025215	0.038318	-0.004672	0.037546	-0.007811	0.036667	0.026628
0	0.0196841	0.0752245	26.1378	18.1192	0.0472077	0.346619	0.850519	-0.014209	4.1e-05	-0.064505	0.000457	-0.001176	-0.015483	-0.024523	0.069881	0.047554	-0.028229	0.005013	0.040383	0.013092	0.053846	0.04612	0.077019	0.105174	0.050691	-0.024723	-0.081831	0.020261	-0.024397	-0.055777	-0.06684	0.011852	-0.079845	-0.042372	0.028621	-0.010112	-0.025215	0.038318	-0.004672	0.037546	-0.007811	0.036667	0.026628
13221250	0.010609	0.0752245	25.4669	18.4054	0.0482675	0.487949	1.00055	-0.023201	4.1e-05	-0.065301	-0.014235	-0.001176	-0.016514	-0.037039	0.069881	0.046368	-0.042812	0.005013	0.039085	0.077829	0.053846	0.044799	0.057301	0.105174	0.048877	-0.038804	-0.081831	0.018806	-0.040734	-0.055777	-0.068333	0.120846	-0.079845	-0.043718	0.013133	-0.010112	-0.026894	0.019347	-0.004672	0.057752	-0.02335	0.036667	0.025221
187193	0.0190716	0.0752245	26.1334	18.1276	0.0472882	0.353217	0.846152	-0.0143	4.1e-05	-0.064505	0.000308	-0.001176	-0.015483	-0.02465	0.069881	0.047554	-0.028377	0.005013	0.040383	0.01511	0.053846	0.04612	0.076819	0.105174	0.050691	-0.024866	-0.081831	0.020261	-0.024563	-0.055777	-0.06684	0.01168	-0.079845	-0.042372	0.028464	-0.010112	-0.025215	0.038125	-0.004672	0.037546	-0.007968	0.036667	0.026628
0	0.0196841	0.0752245	26.1378	18.1192	0.0472077	0.346619	0.850519	-0.014209	4.1e-05	-0.064505	0.000457	-0.001176	-0.015483	-0.024523	0.069881	0.047554	-0.028229	0.005013	0.040383	0.013092	0.053846	0.04612	0.077019	0.105174	0.050691	-0.024723	-0.081831	0.020261	-0.024397	-0.055777	-0.06684	0.011852	-0.079845	-0.042372	0.028621	-0.010112	-0.025215	0.038318	-0.004672	0.037546	-0.007811	0.036667	0.026628
math-19	0.012905	0.0752245	26.1448	18.7148	0.0475726	0.446832	0.741706	-0.015874	-0.004035	-0.064505	-0.002263	-0.005753	-0.015483	-0.02684	0.065392	0.047554	-0.030929	0.001439	0.040383	0.049906	0.048903	0.04612	0.073368	0.100606	0.050691	-0.02733	-0.034216	0.020261	-0.027422	-0.060496	-0.06684	0.008708	-0.083189	-0.042372	0.025754	-0.01579	-0.025215	0.034805	-0.008908	0.037546	-0.010688	0.03131	0.026628
0	0.0126113	0.0752245	26.3002	18.2995	0.0476785	0.45236	0.865559	-0.014209	-0.001555	-0.064507	0.000457	-0.002968	-0.015485	-0.024523	0.068123	0.047552	-0.028229	0.003613	0.04038	0.013092	0.05191	0.046117	0.077019	0.103386	0.050687	-0.024723	-0.083526	0.020257	-0.024397	-0.057625	-0.066843	0.011852	-0.081155	-0.042339	0.028621	-0.012335	-0.025219	0.038318	-0.006331	0.037542	-0.007811	0.05974	0.026625
F46F5.8	0.0147622	0.0752245	25.8909	18.119	0.0483851	0.414749	0.77716	-0.014209	-0.003136	-0.064505	0.000457	-0.004743	-0.015483	-0.024523	0.066382	0.047554	-0.028229	0.002227	0.040383	0.013092	0.049993	0.04612	0.077019	0.101614	0.050691	-0.024723	-0.085205	0.020261	-0.024397	-0.059455	-0.06684	0.011852	-0.082451	-0.042372	0.028621	-0.014537	-0.025215	0.038318	0.031643	0.037546	-0.007811	0.032492	0.026628
183376	0.0196841	0.0752245	26.1378	18.1192	0.0472077	0.346619	0.850519	-0.014209	4.1e-05	-0.064505	0.000457	-0.001176	-0.015483	-0.024523	0.069881	0.047554	-0.028229	0.005013	0.040383	0.013092	0.053846	0.04612	0.077019	0.105174	0.050691	-0.024723	-0.081831	0.020261	-0.024397	-0.055777	-0.06684	0.011852	-0.079845	-0.042372	0.028621	-0.010112	-0.025215	0.038318	-0.004672	0.037546	-0.007811	0.036667	0.026628
184237	0.00877969	0.0752245	26.4232	18.4357	0.0481433	0.534656	0.786689	-0.01638	4.1e-05	-0.064505	-0.00309	-0.001176	-0.015483	-0.027545	0.069881	0.047554	-0.03175	0.005013	0.040383	0.008727	0.053846	0.04612	0.072258	0.105174	0.050691	-0.028123	-0.081831	0.020261	-0.028341	-0.055777	-0.06684	0.007752	-0.079845	-0.042372	0.024882	-0.010112	-0.025215	0.033737	-0.004672	0.037546	0.033458	0.036667	0.026628
F39F10.4	0.002116	0.0752245	22.186	17.972	3.05836	0.798424	0.893086	0.515069	2.47864	1.37998	-1.9005	-0.018214	1.43791	-4.32819	-2.17259	1.25902	3.21352	2.61796	2.3246	4.75348	3.66417	1.626	0.48795	-0.699919	3.37758	0.422655	-2.01254	-1.19406	1.10291	-2.17465	-1.00072	-2.89059	-4.53734	-0.727559	3.40759	3.22896	-1.85832	2.06509	1.15506	-2.4492	-5.38209	0.002744	-6.47272
186734	0.0196841	0.0752245	26.1378	18.1192	0.0472077	0.346619	0.850519	-0.014209	4.1e-05	-0.064505	0.000457	-0.001176	-0.015483	-0.024523	0.069881	0.047554	-0.028229	0.005013	0.040383	0.013092	0.053846	0.04612	0.077019	0.105174	0.050691	-0.024723	-0.081831	0.020261	-0.024397	-0.055777	-0.06684	0.011852	-0.079845	-0.042372	0.028621	-0.010112	-0.025215	0.038318	-0.004672	0.037546	-0.007811	0.036667	0.026628
R12E2.15	0.0104858	0.0752245	26.3422	5.3458	3.46345	0.545811	1.03994	6.05476	0.53639	3.19852	6.34633	0.42125	3.95122	4.48001	-2.68667	-1.7343	-4.52986	-3.39213	-3.48362	-5.86597	-2.98091	-4.67966	-2.40073	-2.69958	-5.9086	-0.627088	4.54574	-4.95458	-2.18169	-1.05147	0.545748	-1.91811	5.61545	0.389867	-2.20012	4.54473	3.1716	-2.4169	-2.60547	2.07164	-2.26569	-0.931965	3.97659
184157	0.017849	0.0752245	26.1792	18.1663	0.0472832	0.368784	0.852375	-0.014209	3.1e-05	-0.064787	0.000457	-0.001188	-0.015848	-0.024523	0.06987	0.047134	-0.028229	0.005004	0.039923	0.013092	0.053833	0.045652	0.077019	0.105162	0.050048	-0.024723	-0.081706	0.019746	-0.024397	-0.055789	-0.067369	0.011852	-0.079854	-0.042849	0.028621	-0.010127	-0.02581	0.038318	-0.004684	0.036895	-0.007811	0.036653	0.032108
184668	0.0196841	0.0752245	26.1378	18.1192	0.0472077	0.346619	0.850519	-0.014209	4.1e-05	-0.064505	0.000457	-0.001176	-0.015483	-0.024523	0.069881	0.047554	-0.028229	0.005013	0.040383	0.013092	0.053846	0.04612	0.077019	0.105174	0.050691	-0.024723	-0.081831	0.020261	-0.024397	-0.055777	-0.06684	0.011852	-0.079845	-0.042372	0.028621	-0.010112	-0.025215	0.038318	-0.004672	0.037546	-0.007811	0.036667	0.026628
184894	0.0186596	0.0752245	25.9253	18.3456	0.0465332	0.357898	0.875882	-0.014209	0.018613	-0.057701	0.000457	-0.003071	-0.016284	-0.024523	0.068022	0.046632	-0.028229	0.003533	0.039374	0.013092	0.051799	0.045093	0.077019	0.103282	0.04928	-0.024723	-0.083624	0.01913	-0.024397	-0.057731	-0.068	0.011852	-0.08123	-0.043418	0.028621	-0.012464	-0.02652	0.038318	-0.006427	0.036118	-0.007811	0.034448	0.025534
0	0.0196841	0.0752245	26.1378	18.1192	0.0472077	0.346619	0.850519	-0.014209	4.1e-05	-0.064505	0.000457	-0.001176	-0.015483	-0.024523	0.069881	0.047554	-0.028229	0.005013	0.040383	0.013092	0.053846	0.04612	0.077019	0.105174	0.050691	-0.024723	-0.081831	0.020261	-0.024397	-0.055777	-0.06684	0.011852	-0.079845	-0.042372	0.028621	-0.010112	-0.025215	0.038318	-0.004672	0.037546	-0.007811	0.036667	0.026628
0	0.0196841	0.0752245	26.1378	18.1192	0.0472077	0.346619	0.850519	-0.014209	4.1e-05	-0.064505	0.000457	-0.001176	-0.015483	-0.024523	0.069881	0.047554	-0.028229	0.005013	0.040383	0.013092	0.053846	0.04612	0.077019	0.105174	0.050691	-0.024723	-0.081831	0.020261	-0.024397	-0.055777	-0.06684	0.011852	-0.079845	-0.042372	0.028621	-0.010112	-0.025215	0.038318	-0.004672	0.037546	-0.007811	0.036667	0.026628
R08C7.11	0.0196841	0.0752245	26.1378	18.1192	0.0472077	0.346619	0.850519	-0.014209	4.1e-05	-0.064505	0.000457	-0.001176	-0.015483	-0.024523	0.069881	0.047554	-0.028229	0.005013	0.040383	0.013092	0.053846	0.04612	0.077019	0.105174	0.050691	-0.024723	-0.081831	0.020261	-0.024397	-0.055777	-0.06684	0.011852	-0.079845	-0.042372	0.028621	-0.010112	-0.025215	0.038318	-0.004672	0.037546	-0.007811	0.036667	0.026628
183764	0.0196841	0.0752245	26.1378	18.1192	0.0472077	0.346619	0.850519	-0.014209	4.1e-05	-0.064505	0.000457	-0.001176	-0.015483	-0.024523	0.069881	0.047554	-0.028229	0.005013	0.040383	0.013092	0.053846	0.04612	0.077019	0.105174	0.050691	-0.024723	-0.081831	0.020261	-0.024397	-0.055777	-0.06684	0.011852	-0.079845	-0.042372	0.028621	-0.010112	-0.025215	0.038318	-0.004672	0.037546	-0.007811	0.036667	0.026628
Y73F8A.32	0.0196841	0.0752245	26.1378	18.1192	0.0472077	0.346619	0.850519	-0.014209	4.1e-05	-0.064505	0.000457	-0.001176	-0.015483	-0.024523	0.069881	0.047554	-0.028229	0.005013	0.040383	0.013092	0.053846	0.04612	0.077019	0.105174	0.050691	-0.024723	-0.081831	0.020261	-0.024397	-0.055777	-0.06684	0.011852	-0.079845	-0.042372	0.028621	-0.010112	-0.025215	0.038318	-0.004672	0.037546	-0.007811	0.036667	0.026628
0	0.0196841	0.0752245	26.1378	18.1192	0.0472077	0.346619	0.850519	-0.014209	4.1e-05	-0.064505	0.000457	-0.001176	-0.015483	-0.024523	0.069881	0.047554	-0.028229	0.005013	0.040383	0.013092	0.053846	0.04612	0.077019	0.105174	0.050691	-0.024723	-0.081831	0.020261	-0.024397	-0.055777	-0.06684	0.011852	-0.079845	-0.042372	0.028621	-0.010112	-0.025215	0.038318	-0.004672	0.037546	-0.007811	0.036667	0.026628
0	0.0196841	0.0752245	26.1378	18.1192	0.0472077	0.346619	0.850519	-0.014209	4.1e-05	-0.064505	0.000457	-0.001176	-0.015483	-0.024523	0.069881	0.047554	-0.028229	0.005013	0.040383	0.013092	0.053846	0.04612	0.077019	0.105174	0.050691	-0.024723	-0.081831	0.020261	-0.024397	-0.055777	-0.06684	0.011852	-0.079845	-0.042372	0.028621	-0.010112	-0.025215	0.038318	-0.004672	0.037546	-0.007811	0.036667	0.026628
Y105C5B.3	0.0196841	0.0752245	26.1378	18.1193	0.0472073	0.346606	0.850535	-0.014209	5.2e-05	-0.064505	0.000457	-0.001177	-0.015483	-0.024523	0.06988	0.047554	-0.028229	0.005012	0.040383	0.013092	0.053844	0.04612	0.077019	0.105173	0.050691	-0.024723	-0.081832	0.020261	-0.024397	-0.055778	-0.06684	0.011852	-0.079846	-0.042372	0.028621	-0.010114	-0.025215	0.038318	-0.004673	0.037546	-0.007811	0.036665	0.026628
srw-142	0.0196841	0.0752245	26.1378	18.1192	0.0472077	0.346619	0.850519	-0.014209	4.1e-05	-0.064505	0.000457	-0.001176	-0.015483	-0.024523	0.069881	0.047554	-0.028229	0.005013	0.040383	0.013092	0.053846	0.04612	0.077019	0.105174	0.050691	-0.024723	-0.081831	0.020261	-0.024397	-0.055777	-0.06684	0.011852	-0.079845	-0.042372	0.028621	-0.010112	-0.025215	0.038318	-0.004672	0.037546	-0.007811	0.036667	0.026628
F49C12.11	0.00408321	0.0752245	23.6723	18.1737	0.496728	0.694101	0.953867	0.02118	0.910988	-0.040604	-0.031538	-0.216752	0.015483	-0.894733	-0.579128	-0.278849	0.573389	0.551685	0.092088	-0.036867	0.188385	-0.008161	-0.24242	-0.155246	0.347875	-0.178583	-0.40784	-0.285705	0.531926	-0.944224	-0.15796	-0.925598	-0.320888	0.011659	0.928147	0.715219	0.029345	0.9128	0.330588	0.237816	-0.421383	-0.103654	0.226769
0	0.0196841	0.0752245	26.1378	18.1192	0.0472077	0.346619	0.850519	-0.014209	4.1e-05	-0.064505	0.000457	-0.001176	-0.015483	-0.024523	0.069881	0.047554	-0.028229	0.005013	0.040383	0.013092	0.053846	0.04612	0.077019	0.105174	0.050691	-0.024723	-0.081831	0.020261	-0.024397	-0.055777	-0.06684	0.011852	-0.079845	-0.042372	0.028621	-0.010112	-0.025215	0.038318	-0.004672	0.037546	-0.007811	0.036667	0.026628
R12E2.14	0.0109202	0.0752245	26.4604	5.56374	2.3443	0.556969	1.04287	3.35165	0.74683	1.50612	4.29692	-0.01937	2.21274	4.07958	-1.53629	-1.10281	-3.71298	-3.38874	-1.85701	-3.5296	-2.69961	-2.05839	-1.76	-2.04279	-4.21888	-0.649938	3.21405	-3.02658	-0.838921	-0.073001	0.277675	-1.59701	4.23544	0.442386	-1.36679	3.23586	2.05829	-1.61095	-1.63817	0.758411	-1.35603	-0.386054	2.99924
187758	0.0196841	0.0752245	26.1378	18.1192	0.0472077	0.346619	0.850519	-0.014209	4.1e-05	-0.064505	0.000457	-0.001176	-0.015483	-0.024523	0.069881	0.047554	-0.028229	0.005013	0.040383	0.013092	0.053846	0.04612	0.077019	0.105174	0.050691	-0.024723	-0.081831	0.020261	-0.024397	-0.055777	-0.06684	0.011852	-0.079845	-0.042372	0.028621	-0.010112	-0.025215	0.038318	-0.004672	0.037546	-0.007811	0.036667	0.026628
190254	0.0196841	0.0752245	26.1378	18.1192	0.0472077	0.346619	0.850519	-0.014209	4.1e-05	-0.064505	0.000457	-0.001176	-0.015483	-0.024523	0.069881	0.047554	-0.028229	0.005013	0.040383	0.013092	0.053846	0.04612	0.077019	0.105174	0.050691	-0.024723	-0.081831	0.020261	-0.024397	-0.055777	-0.06684	0.011852	-0.079845	-0.042372	0.028621	-0.010112	-0.025215	0.038318	-0.004672	0.037546	-0.007811	0.036667	0.026628
0	0.0196841	0.0752245	26.1378	18.1192	0.0472077	0.346619	0.850519	-0.014209	4.1e-05	-0.064505	0.000457	-0.001176	-0.015483	-0.024523	0.069881	0.047554	-0.028229	0.005013	0.040383	0.013092	0.053846	0.04612	0.077019	0.105174	0.050691	-0.024723	-0.081831	0.020261	-0.024397	-0.055777	-0.06684	0.011852	-0.079845	-0.042372	0.028621	-0.010112	-0.025215	0.038318	-0.004672	0.037546	-0.007811	0.036667	0.026628
0	0.0196841	0.0752245	26.1378	18.1192	0.0472077	0.346619	0.850519	-0.014209	4.1e-05	-0.064505	0.000457	-0.001176	-0.015483	-0.024523	0.069881	0.047554	-0.028229	0.005013	0.040383	0.013092	0.053846	0.04612	0.077019	0.105174	0.050691	-0.024723	-0.081831	0.020261	-0.024397	-0.055777	-0.06684	0.011852	-0.079845	-0.042372	0.028621	-0.010112	-0.025215	0.038318	-0.004672	0.037546	-0.007811	0.036667	0.026628
13217860	0.0196841	0.0752245	26.1378	18.1192	0.0472077	0.346619	0.850519	-0.014209	4.1e-05	-0.064505	0.000457	-0.001176	-0.015483	-0.024523	0.069881	0.047554	-0.028229	0.005013	0.040383	0.013092	0.053846	0.04612	0.077019	0.105174	0.050691	-0.024723	-0.081831	0.020261	-0.024397	-0.055777	-0.06684	0.011852	-0.079845	-0.042372	0.028621	-0.010112	-0.025215	0.038318	-0.004672	0.037546	-0.007811	0.036667	0.026628
0	0.0196841	0.0752245	26.1378	18.1192	0.0472077	0.346619	0.850519	-0.014209	4.1e-05	-0.064505	0.000457	-0.001176	-0.015483	-0.024523	0.069881	0.047554	-0.028229	0.005013	0.040383	0.013092	0.053846	0.04612	0.077019	0.105174	0.050691	-0.024723	-0.081831	0.020261	-0.024397	-0.055777	-0.06684	0.011852	-0.079845	-0.042372	0.028621	-0.010112	-0.025215	0.038318	-0.004672	0.037546	-0.007811	0.036667	0.026628
Y43F8B.2	0.003025	0.0752245	23.2307	6.33767	0.772518	0.747263	0.736197	-0.038597	-0.353023	-0.203679	0.458557	0.575037	0.252735	0.493945	0.570701	0.209005	-1.13321	-1.55614	-1.05778	-0.93676	-0.566896	-0.832156	0.201883	0.402519	-1.09861	-0.084911	0.247094	0.844111	-0.392137	0.774079	0.992421	1.07556	0.068026	0.728947	-0.334937	0.16549	-0.182192	-0.290757	-0.244654	0.750019	0.878836	0.444387	-0.283395
oac-38	0.0196841	0.0752245	26.1378	18.1192	0.0472077	0.346619	0.850519	-0.014209	4.1e-05	-0.064505	0.000457	-0.001176	-0.015483	-0.024523	0.069881	0.047554	-0.028229	0.005013	0.040383	0.013092	0.053846	0.04612	0.077019	0.105174	0.050691	-0.024723	-0.081831	0.020261	-0.024397	-0.055777	-0.06684	0.011852	-0.079845	-0.042372	0.028621	-0.010112	-0.025215	0.038318	-0.004672	0.037546	-0.007811	0.036667	0.026628
C13A2.10	0.0196841	0.0752245	26.1378	18.1192	0.0472077	0.346619	0.850519	-0.014209	4.1e-05	-0.064505	0.000457	-0.001176	-0.015483	-0.024523	0.069881	0.047554	-0.028229	0.005013	0.040383	0.013092	0.053846	0.04612	0.077019	0.105174	0.050691	-0.024723	-0.081831	0.020261	-0.024397	-0.055777	-0.06684	0.011852	-0.079845	-0.042372	0.028621	-0.010112	-0.025215	0.038318	-0.004672	0.037546	-0.007811	0.036667	0.026628
Y43F8B.2	0.00974169	0.0752245	23.7078	7.12776	0.803775	0.508956	0.756643	-0.155853	-0.708378	-0.042167	-0.057001	0.559057	0.21621	0.520127	1.11084	0.622624	-1.02987	-1.4115	-1.3486	-0.317817	-0.931117	-0.94004	0.708766	0.275926	-0.988541	-0.165383	0.156286	0.668255	-0.140478	0.662947	0.721329	1.11258	0.434746	0.653682	-0.577261	0.83049	0.048159	-0.440565	-0.820892	0.338465	0.733956	0.364324	-0.038558
3564902	0.00938961	0.0752245	26.8166	13.3768	0.575065	0.515502	1.02282	-0.406456	-0.685866	-0.170644	0.298228	0.460615	-0.604386	0.773023	1.72435	0.505003	0.107669	0.169438	0.207282	0.515683	-0.396357	0.807966	0.085226	0.056151	-0.586636	-0.770167	-0.429867	0.195954	-1.13532	-0.147718	-0.439721	-0.538489	0.190546	-0.128842	0.338412	0.001286	0.382813	0.261409	-0.7588	-0.04029	0.670901	-0.232726	-0.032973
188651	0.0196841	0.0752245	26.1378	18.1192	0.0472077	0.346619	0.850519	-0.014209	4.1e-05	-0.064505	0.000457	-0.001176	-0.015483	-0.024523	0.069881	0.047554	-0.028229	0.005013	0.040383	0.013092	0.053846	0.04612	0.077019	0.105174	0.050691	-0.024723	-0.081831	0.020261	-0.024397	-0.055777	-0.06684	0.011852	-0.079845	-0.042372	0.028621	-0.010112	-0.025215	0.038318	-0.004672	0.037546	-0.007811	0.036667	0.026628
0	0.019572	0.0752245	26.1393	18.1205	0.04721	0.347393	0.850573	-0.014209	4.1e-05	-0.064514	0.000457	-0.001176	-0.015495	-0.024523	0.069881	0.04754	-0.028229	0.005013	0.040368	0.013092	0.053846	0.046104	0.077019	0.105174	0.050669	-0.024723	-0.081831	0.020243	-0.024397	-0.055777	-0.066858	0.011852	-0.079845	-0.042388	0.028621	-0.010112	-0.025235	0.038318	-0.004672	0.037524	-0.007811	0.036667	0.026812
Y105C5A.10	0.0196841	0.0752245	26.1378	18.1192	0.0472077	0.346619	0.850519	-0.014209	4.1e-05	-0.064505	0.000457	-0.001176	-0.015483	-0.024523	0.069881	0.047554	-0.028229	0.005013	0.040383	0.013092	0.053846	0.04612	0.077019	0.105174	0.050691	-0.024723	-0.081831	0.020261	-0.024397	-0.055777	-0.06684	0.011852	-0.079845	-0.042372	0.028621	-0.010112	-0.025215	0.038318	-0.004672	0.037546	-0.007811	0.036667	0.026628
Multiple entries : 2	0.0124323	0.0752245	26.5945	4.983	1.02032	0.455208	0.991867	0.635241	-0.568183	0.564626	0.91382	-0.267155	0.179547	0.864508	-0.518633	-0.743836	-1.32279	-1.13136	-1.76941	-1.79697	-0.751733	-1.58654	1.2341	-0.963094	-1.09018	-0.483224	0.320683	0.898134	-0.629391	0.702223	0.504874	-1.02675	2.46597	0.212361	1.55443	1.41049	1.32651	-0.11454	-1.32037	0.385067	-0.549972	0.512525	1.11814
185398	0.0196841	0.0752245	26.1378	18.1192	0.0472077	0.346619	0.850519	-0.014209	4.1e-05	-0.064505	0.000457	-0.001176	-0.015483	-0.024523	0.069881	0.047554	-0.028229	0.005013	0.040383	0.013092	0.053846	0.04612	0.077019	0.105174	0.050691	-0.024723	-0.081831	0.020261	-0.024397	-0.055777	-0.06684	0.011852	-0.079845	-0.042372	0.028621	-0.010112	-0.025215	0.038318	-0.004672	0.037546	-0.007811	0.036667	0.026628
0	0.0188788	0.0752245	26.1545	18.137	0.0472374	0.355304	0.851206	-0.014209	4.1e-05	-0.064616	0.000457	-0.001176	-0.015627	-0.024523	0.069881	0.047389	-0.028229	0.005013	0.040202	0.013092	0.053846	0.045935	0.077019	0.105174	0.050437	-0.024723	-0.081831	0.020057	-0.024397	-0.055777	-0.067048	0.011852	-0.079845	-0.04256	0.028621	-0.010112	-0.025449	0.038318	-0.004672	0.037289	-0.007811	0.036667	0.028789
C28H8.2	0.00334084	0.0752245	27.3441	11.7486	1.25833	0.733915	0.959462	-0.304793	-0.000302	-0.121371	-0.455108	-0.121231	-0.004274	0.058855	2.9901	2.12068	0.683148	-0.088734	0.671997	-0.476544	-0.256412	-0.100981	-0.534375	-3.10873	0.976686	-0.44292	-0.107274	-1.3469	0.074948	-0.179552	-0.529744	-1.89552	-0.167553	-0.192318	1.10495	1.72733	0.861094	3.183	-0.2293	-0.136684	-0.525977	-0.103833	-2.2857
191677	0.0115348	0.0752245	22.6698	13.0507	0.701484	0.46769	0.853573	-0.483228	0.103105	0.02578	-0.371864	-2.27029	-0.654244	-0.071824	0.782581	0.078012	0.965102	1.08421	0.418593	-0.89811	-0.391112	-0.39839	-0.188138	-0.268679	-0.244588	-0.310317	-0.622892	0.057146	1.07847	-0.090881	-0.03014	0.419335	0.331886	0.375582	1.17976	-0.140524	0.293404	-0.131772	1.14854	0.082706	-0.93341	-0.275865	0.186638
353434	0.00266256	0.0752245	26.4075	19.421	0.0696719	0.89629	0.946799	-0.015334	-0.023416	-0.064505	-0.001381	-0.027513	-0.015483	-0.026089	0.044049	0.047554	-0.030053	-0.015553	0.040383	0.01083	0.025406	0.04612	0.074552	0.07889	0.050691	-0.026485	-0.106739	0.020261	-0.026441	-0.082931	-0.06684	0.035221	-0.099086	-0.042372	0.026684	-0.042781	-0.025215	0.035944	-0.029045	0.037546	-0.009755	0.375717	0.026628
190375	0.0133865	0.0752245	25.4955	18.852	0.195369	0.439299	0.880706	-0.084678	4.1e-05	-0.067478	-0.114678	-0.001176	-0.019335	-0.122599	0.069881	0.043121	-0.142503	0.005013	0.035531	-0.128558	0.053846	0.041184	-0.077498	0.105174	0.043911	-0.135064	-0.081831	0.014826	-0.152416	-0.055777	-0.072418	-0.121216	-0.079845	-0.047403	-0.092748	-0.010112	-0.031489	-0.104645	-0.004672	0.113056	1.32699	0.036667	0.021371
0	0.0196841	0.0752245	26.1378	18.1192	0.0472077	0.346619	0.850519	-0.014209	4.1e-05	-0.064505	0.000457	-0.001176	-0.015483	-0.024523	0.069881	0.047554	-0.028229	0.005013	0.040383	0.013092	0.053846	0.04612	0.077019	0.105174	0.050691	-0.024723	-0.081831	0.020261	-0.024397	-0.055777	-0.06684	0.011852	-0.079845	-0.042372	0.028621	-0.010112	-0.025215	0.038318	-0.004672	0.037546	-0.007811	0.036667	0.026628
hil-7	0.00025281	0.0752245	26.0734	2.6351	1.50186	0.951715	0.658028	0.187049	0.384164	0.433665	0.597514	-1.56461	-0.329122	-0.652738	-0.703063	-1.80056	-1.67349	-2.7419	-1.17805	-1.37234	-2.34072	-1.73318	-1.10908	0.31173	-0.807926	1.43309	1.59424	0.484446	1.48597	0.608504	1.18614	0.248288	2.22581	0.440972	-0.159689	1.06333	1.65079	0.389115	-0.779656	1.36712	0.311628	2.19942	1.08895
0	0.0188788	0.0752245	26.11	18.1038	0.0468334	0.355015	0.867215	-0.014577	4.1e-05	-0.064505	-0.000145	-0.001176	-0.015483	-0.025036	0.069881	0.047554	-0.028826	0.005013	0.040383	0.012351	0.053846	0.04612	0.076211	0.105174	0.050691	-0.0253	-0.081831	0.020261	-0.025067	-0.055777	-0.06684	0.019505	-0.079845	-0.042372	0.027987	-0.010112	-0.025215	0.03754	-0.004672	0.037546	-0.008447	0.036667	0.026628
mctp-1	0.0196841	0.0752245	26.1378	18.1192	0.0472077	0.346619	0.850519	-0.014209	4.1e-05	-0.064505	0.000457	-0.001176	-0.015483	-0.024523	0.069881	0.047554	-0.028229	0.005013	0.040383	0.013092	0.053846	0.04612	0.077019	0.105174	0.050691	-0.024723	-0.081831	0.020261	-0.024397	-0.055777	-0.06684	0.011852	-0.079845	-0.042372	0.028621	-0.010112	-0.025215	0.038318	-0.004672	0.037546	-0.007811	0.036667	0.026628
chtb-2	0.0196841	0.0752245	26.1378	18.1192	0.0472077	0.346619	0.850519	-0.014209	4.1e-05	-0.064505	0.000457	-0.001176	-0.015483	-0.024523	0.069881	0.047554	-0.028229	0.005013	0.040383	0.013092	0.053846	0.04612	0.077019	0.105174	0.050691	-0.024723	-0.081831	0.020261	-0.024397	-0.055777	-0.06684	0.011852	-0.079845	-0.042372	0.028621	-0.010112	-0.025215	0.038318	-0.004672	0.037546	-0.007811	0.036667	0.026628
179266	0.0155252	0.0752245	22.1924	8.51314	0.590216	0.404494	1.02436	-0.23913	-0.32992	-0.720595	0.411312	0.267688	-0.773651	1.04732	0.687547	0.07755	-0.070707	-0.647006	-0.420735	-0.52689	-0.697318	-0.149738	0.362944	0.382644	0.407245	-0.678094	-0.230473	1.05082	-0.31006	0.73035	1.17094	0.40163	0.849991	0.749657	0.120742	-0.665454	-0.385194	-0.436173	-0.786984	0.361238	-0.16802	0.294251	-0.319741
F12A10.6	0.0180365	0.0752245	25.835	18.4861	0.0462303	0.365416	0.832043	-0.014209	4.1e-05	-0.027043	0.000457	-0.001176	-0.019895	-0.024523	0.069881	0.042477	-0.028229	0.005013	0.034826	0.013092	0.053846	0.040466	0.077019	0.105174	0.042926	-0.024723	-0.081831	0.014036	-0.024397	-0.055777	-0.073229	0.011852	-0.079845	-0.048135	0.028621	-0.010112	-0.032401	0.038318	-0.004672	0.029684	-0.007811	0.036667	0.020607
T28D9.11	0.0196841	0.0752245	26.1378	18.1192	0.0472077	0.346619	0.850519	-0.014209	4.1e-05	-0.064505	0.000457	-0.001176	-0.015483	-0.024523	0.069881	0.047554	-0.028229	0.005013	0.040383	0.013092	0.053846	0.04612	0.077019	0.105174	0.050691	-0.024723	-0.081831	0.020261	-0.024397	-0.055777	-0.06684	0.011852	-0.079845	-0.042372	0.028621	-0.010112	-0.025215	0.038318	-0.004672	0.037546	-0.007811	0.036667	0.026628
F53F1.4	0.012905	0.0752245	26.6079	6.1707	1.64378	0.446431	0.708217	2.00515	2.08521	2.50219	1.5917	2.39339	2.97051	1.01014	-0.442669	1.11621	-2.47094	-0.197919	0.066532	-2.03115	-0.488843	-0.685865	0.85362	-1.26538	-3.0029	-0.770017	0.198114	-2.30989	-0.870766	-0.791021	-0.894058	-0.239893	0.905539	-1.38647	0.125973	0.333916	-1.07121	-0.037492	-1.83918	-0.980385	-0.894184	-1.48943	-0.640141
tat-4	0.00992016	0.0752245	26.7832	22.8486	1.62572	0.5064	1.03303	-1.09442	-0.56401	0.397963	-2.3899	-0.511375	-0.856931	0.24617	-5.91156	-0.920784	-0.206631	-0.489511	0.218388	2.7664	0.620636	0.227221	2.11668	0.008318	1.52819	1.17348	1.45833	1.08557	-0.450193	2.57676	0.137823	0.701851	2.51841	-0.973455	-2.27029	-0.130493	-0.487779	-0.251293	-0.094486	-1.46182	1.26163	-0.076913	1.25911
nhr-59	0.00851929	0.0752245	24.9596	4.28512	0.483323	0.993958	1.02298	-0.101949	1.58106	-0.117545	0.035981	1.07793	0.560756	0.586922	-0.40659	-0.086175	-0.17051	-0.708647	-0.046464	-0.429044	-1.32562	-0.042237	-0.115369	-0.199662	-0.070657	0.151992	0.540944	0.145827	0.420308	0.88909	-0.063402	-0.15383	-0.156411	-0.132438	-0.122494	-0.388986	-0.137527	-0.070845	-0.287341	-0.085328	-0.194986	-0.818625	-0.067459
0	0.0196841	0.0752245	26.1378	18.1192	0.0472077	0.346619	0.850519	-0.014209	4.1e-05	-0.064505	0.000457	-0.001176	-0.015483	-0.024523	0.069881	0.047554	-0.028229	0.005013	0.040383	0.013092	0.053846	0.04612	0.077019	0.105174	0.050691	-0.024723	-0.081831	0.020261	-0.024397	-0.055777	-0.06684	0.011852	-0.079845	-0.042372	0.028621	-0.010112	-0.025215	0.038318	-0.004672	0.037546	-0.007811	0.036667	0.026628
186325	0.00717409	0.0752245	21.2762	11.1196	0.52385	0.583427	0.626759	-0.521775	-0.767102	-0.896041	-0.6218	-0.237645	-0.766829	0.225672	0.55926	0.022704	0.206303	0.068918	0.059401	-0.194087	-0.283537	-0.013876	0.062067	-0.154294	-0.228925	0.133804	0.087689	0.779247	0.244937	0.367539	0.958948	0.817524	0.305662	0.593635	0.026698	0.015074	0.19628	-0.123765	-0.276808	0.571402	0.122998	0.324203	-0.148111
F41F3.3	0.0139949	0.0752245	26.098	5.00351	2.52767	0.427922	0.850348	2.30751	-0.148761	1.41424	2.96863	-0.156164	1.52302	2.7874	-2.4245	-2.66473	-3.48533	-2.85255	-2.49092	-3.15543	-3.04359	-3.24412	-3.64328	-1.35555	-4.85251	1.56132	3.53524	-1.22923	-0.247782	0.212978	1.26196	-0.094396	3.42114	1.16166	-1.04006	3.41349	2.46554	-1.71515	-1.53047	2.97034	-0.242738	1.05247	2.94319
chil-3	0.00628849	0.0752245	24.2638	19.1175	0.063816	0.606515	0.924074	-0.014209	4.1e-05	-0.074198	0.000457	-0.001176	-0.028041	-0.024523	0.069881	0.033103	-0.028229	0.005013	0.024567	0.013092	0.053846	0.030029	0.077019	0.105174	0.028591	-0.024723	-0.081831	0.002545	-0.024397	-0.055777	-0.085024	0.011852	-0.079845	-0.058774	0.028621	-0.010112	-0.045668	0.038318	-0.004672	0.283693	-0.007811	0.036667	0.009493
0	0.0162308	0.0752245	25.9779	18.6415	0.0463173	0.393442	0.821751	-0.015007	-0.004489	-0.064505	-0.000847	-0.006263	-0.015483	-0.025634	0.064892	0.047554	-0.029523	0.001041	0.040383	0.011487	0.048353	0.04612	0.075269	0.100098	0.050691	-0.025973	-0.028914	0.020261	-0.025847	-0.061021	-0.06684	0.010345	-0.083561	-0.042372	0.027247	-0.016422	-0.025215	0.056836	-0.00938	0.037546	-0.00919	0.030714	0.026628
lin-9	0.00400689	0.0752245	25.5364	19.3509	0.504975	0.72077	0.9734	-0.823029	-0.182576	-0.580524	-0.213381	-0.582132	-0.937187	-0.795048	-0.245761	-0.220094	0.062328	0.230232	-0.009879	0.500276	0.863602	0.041536	0.992682	0.258666	0.458825	-0.417767	-0.019825	0.796384	0.386266	-0.231792	-0.066962	-0.137892	0.175979	0.479075	0.283651	-0.225007	0.48059	0.509901	-0.021293	0.705061	0.873757	-0.124976	0.026512
0	0.00744769	0.0752245	26.1101	18.5117	0.0561846	0.573171	0.785578	-0.020832	4.1e-05	-0.064505	-0.010364	-0.001176	-0.015483	-0.033741	0.069881	0.047554	-0.038969	0.005013	0.040383	0.159529	0.053846	0.04612	0.062497	0.105174	0.050691	-0.035093	-0.081831	0.020261	-0.036429	-0.055777	-0.06684	-0.000654	-0.079845	-0.042372	0.017215	-0.010112	-0.025215	0.024346	-0.004672	0.037546	-0.019255	0.036667	0.026628
191667	0.00263169	0.0752245	22.9336	11.4062	0.622788	0.766619	0.764133	-0.040659	-0.783677	-0.042518	-0.076647	0.292357	0.078096	0.360127	1.30446	1.04664	1.14678	0.286358	1.17969	-0.389713	-0.642983	0.065927	-0.444748	-0.065776	-0.07466	-0.259277	-0.558972	-0.225584	0.435976	0.543732	-0.525544	-0.02296	-0.104805	-0.310299	0.303134	-0.016364	-0.752706	-0.574458	0.167517	-0.653251	-0.773435	-0.478042	-0.394377
cyp-33C5	0.0180902	0.0752245	22.4044	20.5908	0.799825	0.364965	0.861675	0.580799	-1.39336	1.84787	-0.254164	-0.242347	-0.308955	-0.241419	-0.166666	-0.186898	-0.280946	-0.254171	-0.182794	-0.300167	3.81011	0.881028	1.11344	-0.135509	-0.307827	-0.268742	-0.309912	-0.393752	-0.317944	-0.304421	-0.373676	-0.365498	-0.256037	-1.93049	0.691095	0.420485	0.149632	-0.290447	-0.227854	-0.325479	-0.277105	-0.245574	-0.251349
0	0.0196841	0.0752245	26.1378	18.1192	0.0472077	0.346619	0.850519	-0.014209	4.1e-05	-0.064505	0.000457	-0.001176	-0.015483	-0.024523	0.069881	0.047554	-0.028229	0.005013	0.040383	0.013092	0.053846	0.04612	0.077019	0.105174	0.050691	-0.024723	-0.081831	0.020261	-0.024397	-0.055777	-0.06684	0.011852	-0.079845	-0.042372	0.028621	-0.010112	-0.025215	0.038318	-0.004672	0.037546	-0.007811	0.036667	0.026628
F57H12.5	0.0196841	0.0752245	26.1378	18.1192	0.0472077	0.346619	0.850519	-0.014209	4.1e-05	-0.064505	0.000457	-0.001176	-0.015483	-0.024523	0.069881	0.047554	-0.028229	0.005013	0.040383	0.013092	0.053846	0.04612	0.077019	0.105174	0.050691	-0.024723	-0.081831	0.020261	-0.024397	-0.055777	-0.06684	0.011852	-0.079845	-0.042372	0.028621	-0.010112	-0.025215	0.038318	-0.004672	0.037546	-0.007811	0.036667	0.026628
178066	0.00555025	0.0752245	23.9036	13.28	0.481301	0.640131	0.972189	-0.367902	-0.296652	0.102039	-0.211596	-1.02847	-0.218449	-0.152328	0.905986	0.413078	0.855145	0.724358	0.8279	-0.324064	-0.495859	-0.123763	0.184548	-0.162821	-0.097107	-0.494216	-0.641434	-0.083412	0.484734	-0.132625	-0.226986	0.220053	0.086691	-0.274113	0.699148	0.136009	-0.502894	-0.426221	0.954137	-0.121744	-0.198809	-0.374375	0.033497
cut-2	0.00811801	0.0752245	26.0498	4.80271	1.65557	0.556384	0.980003	1.54171	-0.083747	1.23768	2.05616	0.317459	1.80425	1.5719	-1.31869	-1.76739	-1.82463	-2.15721	-2.35057	-2.03897	-2.47449	-1.95333	-0.974681	-0.843379	-3.32097	1.07083	2.77474	-1.49626	-0.684861	0.406768	0.472163	0.348108	2.1872	0.608857	-1.64757	2.65905	1.49271	-1.24384	-1.53963	2.09208	-0.502131	0.254983	2.16103
C37A2.7	0.0145203	0.0752245	23.925	18.0011	0.0953814	0.698893	1.06625	-0.024288	-1.6e-05	0.051446	-0.03106	0.123206	0.00323	-0.037452	0.069819	0.067863	0.005254	0.069511	0.032543	-0.00664	0.044365	0.225161	0.194107	0.094886	0.039736	-0.093738	-0.072655	-0.045612	-0.048557	-0.055843	-0.288738	-0.00569	-0.038621	-0.177709	0.101086	-0.009834	-0.021732	0.05307	-0.083085	0.026454	-0.021589	-0.161487	0.018134
dnj-2	0.0175562	0.0752245	23.7221	17.4093	0.845626	0.460323	1.08126	-0.000601	1.34386	0.122854	0.436859	-0.426438	0.208061	-1.37275	-1.00304	0.517177	0.858965	1.12501	0.581632	0.681509	1.27164	0.319431	-0.655395	-0.462444	0.999804	-0.215319	-0.780759	-1.36208	1.07399	-1.39557	-0.633199	-1.6609	-0.968736	-0.548792	0.978643	0.722817	-0.466789	0.756391	0.911397	-0.233893	-0.606781	-0.324339	0.19774
C35E7.10	0.0164866	0.0752245	25.2327	19.0476	0.0461183	0.390246	0.968515	0.0658	4.1e-05	-0.064505	-0.011427	-0.001176	-0.015483	-0.034646	0.069881	0.047554	-0.040024	0.005013	0.040383	-0.001529	0.053846	0.04612	0.06107	0.105174	0.050691	-0.036112	-0.081831	0.020261	-0.037611	-0.055777	-0.06684	-0.001883	-0.079845	-0.042372	0.016094	-0.010112	-0.025215	0.022973	-0.004672	0.037546	-0.020379	0.036667	0.026628
13218711	0.0196841	0.0752245	26.1378	18.1192	0.0472077	0.346619	0.850519	-0.014209	4.1e-05	-0.064505	0.000457	-0.001176	-0.015483	-0.024523	0.069881	0.047554	-0.028229	0.005013	0.040383	0.013092	0.053846	0.04612	0.077019	0.105174	0.050691	-0.024723	-0.081831	0.020261	-0.024397	-0.055777	-0.06684	0.011852	-0.079845	-0.042372	0.028621	-0.010112	-0.025215	0.038318	-0.004672	0.037546	-0.007811	0.036667	0.026628
gly-6	0.00749956	0.0752245	21.7765	6.03911	1.2895	0.884564	1.01245	0.114001	-1.11872	0.699258	2.29733	1.03947	-0.017806	0.279517	-1.0531	0.52598	-0.699013	-1.24796	0.063861	-1.46661	-0.127996	0.043143	-0.28082	-0.649154	0.336382	0.663818	1.30395	-0.045045	0.021218	2.75975	1.91801	-0.229969	-0.968259	-0.045406	-0.533624	-2.34488	-3.41686	-0.581949	1.37788	-0.702646	-0.277065	1.55503	-0.527184
ZK721.4	0.0169781	0.0752245	26.3946	17.945	0.0470492	0.38304	0.829645	-0.015222	4.1e-05	-0.064505	-0.001198	-0.001176	-0.015483	-0.025933	0.069881	0.047554	-0.010759	0.005013	0.040383	0.011055	0.053846	0.046119	0.074797	0.105174	0.05069	-0.026309	-0.081831	0.02026	-0.025562	-0.055777	-0.06684	0.009939	-0.079845	-0.042372	0.026876	-0.010112	-0.025215	0.03618	-0.004672	0.037545	-0.009562	0.036667	0.026633
13212551	0.0196841	0.0752245	26.1378	18.1192	0.0472077	0.346619	0.850519	-0.014209	4.1e-05	-0.064505	0.000457	-0.001176	-0.015483	-0.024523	0.069881	0.047554	-0.028229	0.005013	0.040383	0.013092	0.053846	0.04612	0.077019	0.105174	0.050691	-0.024723	-0.081831	0.020261	-0.024397	-0.055777	-0.06684	0.011852	-0.079845	-0.042372	0.028621	-0.010112	-0.025215	0.038318	-0.004672	0.037546	-0.007811	0.036667	0.026628
0	0.0196841	0.0752245	26.1378	18.1192	0.0472077	0.346619	0.850519	-0.014209	4.1e-05	-0.064505	0.000457	-0.001176	-0.015483	-0.024523	0.069881	0.047554	-0.028229	0.005013	0.040383	0.013092	0.053846	0.04612	0.077019	0.105174	0.050691	-0.024723	-0.081831	0.020261	-0.024397	-0.055777	-0.06684	0.011852	-0.079845	-0.042372	0.028621	-0.010112	-0.025215	0.038318	-0.004672	0.037546	-0.007811	0.036667	0.026628
egg-5	0.015977	0.0752245	26.3818	17.612	0.331855	0.398259	0.970659	-0.362596	-0.326373	-0.312881	-0.474194	0.010531	-0.437967	-0.208391	0.670766	0.269592	0.286931	0.404166	0.489181	0.370324	-0.033475	0.660304	0.849646	0.148907	0.089568	-0.142142	-0.010548	0.03913	-0.371575	0.120707	-0.247344	0.36905	-0.180596	-0.342765	-0.110544	-0.275011	-0.179404	0.24348	-0.333698	0.010046	0.177193	-0.281073	0.224373
182369	0.0134328	0.0752245	25.2981	17.922	0.0949768	0.437482	0.879707	-0.014209	4.1e-05	-0.092217	0.000457	-0.001176	-0.051386	-0.024523	0.069881	0.006237	-0.028229	0.005013	-0.004834	0.013092	0.053846	0.552163	0.077019	0.105174	-0.01249	-0.024723	-0.081831	-0.030389	-0.024397	-0.055777	-0.118829	0.011852	-0.079845	-0.089265	0.028621	-0.010112	-0.083691	0.038318	-0.004672	-0.026429	-0.007811	0.036667	-0.02236
oat-1	0.018225	0.0752245	25.3867	17.3727	0.934174	0.362521	0.696581	0.05119	0.246963	0.538567	-0.118806	-0.058745	0.377957	-0.21461	-0.121704	1.16296	2.14415	1.31025	1.7215	1.41301	0.520566	-0.128678	-0.303344	-0.267518	0.120614	0.328457	-0.739615	-0.981858	-0.235907	-0.126902	-1.34518	-1.40196	-0.78742	-0.432843	-0.454171	-0.156445	-0.702693	-0.839013	0.42134	-1.3801	-0.66904	-0.389282	-0.353352
182826	0.0196841	0.0752245	26.1378	18.1192	0.0472077	0.346619	0.850519	-0.014209	4.1e-05	-0.064505	0.000457	-0.001176	-0.015483	-0.024523	0.069881	0.047554	-0.028229	0.005013	0.040383	0.013092	0.053846	0.04612	0.077019	0.105174	0.050691	-0.024723	-0.081831	0.020261	-0.024397	-0.055777	-0.06684	0.011852	-0.079845	-0.042372	0.028621	-0.010112	-0.025215	0.038318	-0.004672	0.037546	-0.007811	0.036667	0.026628
sel-5	0.0145444	0.0752245	25.8548	18.5941	0.528739	0.418354	0.873515	-1.07516	-0.965441	-0.288298	-0.228904	-0.157838	-0.478004	-0.072961	-0.072721	-0.089748	0.900856	-0.123415	0.241978	1.15169	0.49154	0.131862	0.64759	0.514308	0.168446	-0.078495	0.421538	0.289233	-0.64646	0.552553	0.069786	0.529687	0.01342	0.241506	-0.542658	-0.351465	-0.372648	-0.678591	-0.149648	0.381372	1.04729	-0.06031	0.157444
179266	0.0160276	0.0752245	21.8834	9.74948	0.674008	0.397578	0.682786	-0.637401	-0.4988	-0.605022	-0.001429	-0.02637	-0.445142	1.08067	0.927232	0.807857	0.367471	-0.365065	-0.435786	0.200185	-0.713104	-0.059059	0.743408	0.368438	0.235053	-0.813023	-0.143153	0.969016	0.207319	0.49459	0.654953	0.181944	1.15594	0.300196	0.079882	-0.115149	-0.219383	-0.666257	-1.19804	-0.343094	-0.389198	-0.144405	-0.349636
R08C7.8	0.0196841	0.0752245	26.1378	18.1192	0.0472077	0.346619	0.850519	-0.014209	4.1e-05	-0.064505	0.000457	-0.001176	-0.015483	-0.024523	0.069881	0.047554	-0.028229	0.005013	0.040383	0.013092	0.053846	0.04612	0.077019	0.105174	0.050691	-0.024723	-0.081831	0.020261	-0.024397	-0.055777	-0.06684	0.011852	-0.079845	-0.042372	0.028621	-0.010112	-0.025215	0.038318	-0.004672	0.037546	-0.007811	0.036667	0.026628
lgc-8	0.0196841	0.0752245	26.1378	18.1192	0.0472077	0.346619	0.850519	-0.014209	4.1e-05	-0.064505	0.000457	-0.001176	-0.015483	-0.024523	0.069881	0.047554	-0.028229	0.005013	0.040383	0.013092	0.053846	0.04612	0.077019	0.105174	0.050691	-0.024723	-0.081831	0.020261	-0.024397	-0.055777	-0.06684	0.011852	-0.079845	-0.042372	0.028621	-0.010112	-0.025215	0.038318	-0.004672	0.037546	-0.007811	0.036667	0.026628
175338	0.00261121	0.0752245	23.7809	17.9511	0.178754	0.767221	0.78153	0.086279	0.095313	0.042161	0.020545	-0.019593	0.073071	0.061063	0.132939	0.092806	-0.072564	0.09806	0.095358	0.107489	0.093495	0.283872	0.192956	0.115027	0.119888	-0.32182	-0.07692	-0.113174	-0.252903	-0.080405	-0.308715	-0.014884	-0.06636	-0.53389	0.130933	-0.054428	0.190434	0.088801	-0.211054	0.107613	-0.008546	-0.033095	-0.066668
3565746	0.0196841	0.0752245	26.1378	18.1192	0.0472077	0.346619	0.850519	-0.014209	4.1e-05	-0.064505	0.000457	-0.001176	-0.015483	-0.024523	0.069881	0.047554	-0.028229	0.005013	0.040383	0.013092	0.053846	0.04612	0.077019	0.105174	0.050691	-0.024723	-0.081831	0.020261	-0.024397	-0.055777	-0.06684	0.011852	-0.079845	-0.042372	0.028621	-0.010112	-0.025215	0.038318	-0.004672	0.037546	-0.007811	0.036667	0.026628
184200	0.0183603	0.0752245	21.5044	10.1404	0.30024	0.359846	0.948989	-0.355139	-0.422305	-0.512775	-0.005726	0.029397	-0.388051	0.461793	0.115464	0.105099	-0.026167	-0.218857	0.10336	-0.038568	-0.299908	-0.08678	0.345071	0.095964	-0.131831	-0.030648	-0.01023	0.210194	-0.031272	0.786563	0.226448	0.324644	0.376424	0.299279	-0.055793	-0.023718	0.20822	-0.400082	-0.563351	0.555154	-0.01435	0.174861	0.065115
rpl-39	0.00329476	0.0752245	23.9175	17.2216	0.144367	0.907035	0.962031	-0.058088	0.17038	-0.0117	-0.033866	-0.147884	0.151193	-0.071257	-0.034369	0.158102	0.065409	0.207781	0.068384	-0.040894	0.124699	0.105153	0.086086	0.1233	0.068779	-0.097091	-0.213288	-0.171553	0.08206	-0.316062	-0.354372	-0.107248	-0.108981	-0.108152	0.276495	0.09914	-0.015314	0.162326	0.055009	0.006129	-0.160855	0.033233	0.008501
rpl-29	0.0160276	0.0752245	22.6466	18.1523	0.250789	0.958105	1.07403	-0.008371	0.363287	0.038243	0.091693	-0.502489	0.144961	-0.310815	-0.155894	0.112291	0.173859	0.24858	0.108023	-0.038905	0.293031	0.19531	-0.091075	0.162979	0.118617	-0.04252	-0.196316	-0.401076	0.162266	-0.481554	-0.304761	-0.385653	-0.225117	-0.222551	0.388374	0.346601	0.017665	0.358352	0.074289	0.067122	-0.214351	0.144662	0.025864
kpc-1	0.001225	0.0752245	25.4225	4.39773	0.701669	0.866897	0.8583	-0.340281	0.270555	0.316245	-0.215764	-0.131361	-0.270218	0.235748	-0.223289	-0.177499	-0.543426	-0.9713	-1.07272	0.056618	-1.63342	-0.713125	0.382572	-0.820856	-0.511242	0.03564	0.483377	0.50083	0.072154	2.2713	0.448279	1.07175	0.735379	0.450334	-0.743205	0.142462	0.122056	-0.089923	-0.161899	0.817646	0.483005	-0.030817	0.232454
rgs-2	0.00125316	0.0752245	25.9819	19.8571	0.0808653	0.864039	0.84489	-0.034398	-0.007478	-0.06418	-0.032529	-0.009618	-0.015521	-0.052622	0.061601	0.04751	-0.060968	-0.001579	0.040335	-0.02749	0.044729	0.046071	0.032751	0.197853	0.050623	-0.056335	-0.089815	0.020207	-0.061074	-0.064481	-0.066895	-0.026271	-0.086013	-0.042422	-0.00615	-0.020584	-0.025277	-0.004273	-0.012485	0.037478	0.375939	0.026787	0.026575
0	0.0196841	0.0752245	26.1378	18.1192	0.0472077	0.346619	0.850519	-0.014209	4.1e-05	-0.064505	0.000457	-0.001176	-0.015483	-0.024523	0.069881	0.047554	-0.028229	0.005013	0.040383	0.013092	0.053846	0.04612	0.077019	0.105174	0.050691	-0.024723	-0.081831	0.020261	-0.024397	-0.055777	-0.06684	0.011852	-0.079845	-0.042372	0.028621	-0.010112	-0.025215	0.038318	-0.004672	0.037546	-0.007811	0.036667	0.026628
13197287	0.0196841	0.0752245	26.1378	18.1192	0.0472077	0.346619	0.850519	-0.014209	4.1e-05	-0.064505	0.000457	-0.001176	-0.015483	-0.024523	0.069881	0.047554	-0.028229	0.005013	0.040383	0.013092	0.053846	0.04612	0.077019	0.105174	0.050691	-0.024723	-0.081831	0.020261	-0.024397	-0.055777	-0.06684	0.011852	-0.079845	-0.042372	0.028621	-0.010112	-0.025215	0.038318	-0.004672	0.037546	-0.007811	0.036667	0.026628
0	0.0196841	0.0752245	26.1378	18.1192	0.0472077	0.346619	0.850519	-0.014209	4.1e-05	-0.064505	0.000457	-0.001176	-0.015483	-0.024523	0.069881	0.047554	-0.028229	0.005013	0.040383	0.013092	0.053846	0.04612	0.077019	0.105174	0.050691	-0.024723	-0.081831	0.020261	-0.024397	-0.055777	-0.06684	0.011852	-0.079845	-0.042372	0.028621	-0.010112	-0.025215	0.038318	-0.004672	0.037546	-0.007811	0.036667	0.026628
C09B9.4	0.0196841	0.0752245	26.1378	18.1192	0.0472077	0.346619	0.850519	-0.014209	4.1e-05	-0.064505	0.000457	-0.001176	-0.015483	-0.024523	0.069881	0.047554	-0.028229	0.005013	0.040383	0.013092	0.053846	0.04612	0.077019	0.105174	0.050691	-0.024723	-0.081831	0.020261	-0.024397	-0.055777	-0.06684	0.011852	-0.079845	-0.042372	0.028621	-0.010112	-0.025215	0.038318	-0.004672	0.037546	-0.007811	0.036667	0.026628
T07D10.1	0.0196841	0.0752245	26.1378	18.1192	0.0472077	0.346619	0.850519	-0.014209	4.1e-05	-0.064505	0.000457	-0.001176	-0.015483	-0.024523	0.069881	0.047554	-0.028229	0.005013	0.040383	0.013092	0.053846	0.04612	0.077019	0.105174	0.050691	-0.024723	-0.081831	0.020261	-0.024397	-0.055777	-0.06684	0.011852	-0.079845	-0.042372	0.028621	-0.010112	-0.025215	0.038318	-0.004672	0.037546	-0.007811	0.036667	0.026628
hgo-1	0.0139712	0.0752245	26.7695	22.2222	0.418371	0.691722	1.06307	0.374583	-0.250112	0.152085	-0.041645	-0.398255	-0.383582	0.160161	-0.361077	-0.327726	0.289454	-0.23003	0.032401	0.756414	0.729261	0.33208	0.006849	0.854	0.431352	0.355421	-0.066439	0.367406	-0.06554	0.090795	0.178888	-0.167054	-0.587995	-0.12413	-0.597599	0.153529	-0.214034	-0.823749	0.093964	-0.137498	-0.668886	0.435847	-0.189717
rpb-12	0.0176093	0.0752245	26.0799	15.8043	0.414964	0.690991	1.08172	-0.334042	0.635382	0.039767	0.19026	-0.781811	0.304752	-0.263885	0.065991	0.370946	0.479087	0.634089	0.540861	-0.19549	0.396768	-0.050634	0.135452	0.187158	-0.002999	-0.298251	-0.88972	-0.348317	0.220572	-1.05642	-0.296516	-0.492618	-0.3433	-0.419225	0.612867	0.135559	0.017611	0.594001	0.62856	-0.269676	-0.276884	0.328828	-0.209664
13182910	0.0196841	0.0752245	26.1378	18.1192	0.0472077	0.346619	0.850519	-0.014209	4.1e-05	-0.064505	0.000457	-0.001176	-0.015483	-0.024523	0.069881	0.047554	-0.028229	0.005013	0.040383	0.013092	0.053846	0.04612	0.077019	0.105174	0.050691	-0.024723	-0.081831	0.020261	-0.024397	-0.055777	-0.06684	0.011852	-0.079845	-0.042372	0.028621	-0.010112	-0.025215	0.038318	-0.004672	0.037546	-0.007811	0.036667	0.026628
exoc-7	0.008281	0.0752245	26.1252	14.864	0.349915	0.601304	1.01987	-0.487422	-0.518633	-0.16671	-0.073284	0.363695	-0.139394	0.066746	0.399233	0.187009	0.396052	0.499543	0.415686	-0.226691	0.090836	0.5365	0.146988	-0.10471	0.126772	0.239927	-0.214206	-0.107267	-0.137994	-0.245089	-0.089305	-0.889219	-0.392251	-0.211943	0.315492	-0.19541	0.444603	0.641971	0.141685	-0.272235	0.331721	0.231978	-0.611462
spc-1	0.0142802	0.0752245	23.6537	21.9618	0.688571	0.563054	1.06449	-0.128963	-0.083844	-0.32646	-0.187032	-0.057682	-0.354997	-0.184233	-0.022497	-0.343006	-0.214316	-0.068532	-0.387046	-0.217575	-0.047856	-0.388744	-0.174602	0.01118	4.47626	-0.204406	-0.170903	-0.296641	-0.232868	0.090679	-0.55828	0.899718	-0.148653	-0.485645	-0.16902	-0.126936	-0.578083	-0.203767	-0.091832	1.39964	1.16265	0.928562	-0.436436
ptr-4	0.00388129	0.0752245	24.9873	3.27546	3.60156	0.705322	0.833217	-0.511989	-2.23588	0.821051	-0.812829	-3.04104	-0.080756	-0.717311	-1.76572	-0.027529	-0.835436	-5.05807	-5.47035	-0.987489	-7.01774	-5.15113	-1.01446	-1.76253	-0.064124	5.06243	6.69323	2.07927	1.03987	-1.26866	4.67466	-0.928113	5.07049	2.22989	-0.828706	6.6975	-0.130169	-1.01179	-1.73656	-0.078713	1.1072	6.76883	1.57686
T07D10.1	0.0196841	0.0752245	26.1378	18.1192	0.0472077	0.346619	0.850519	-0.014209	4.1e-05	-0.064505	0.000457	-0.001176	-0.015483	-0.024523	0.069881	0.047554	-0.028229	0.005013	0.040383	0.013092	0.053846	0.04612	0.077019	0.105174	0.050691	-0.024723	-0.081831	0.020261	-0.024397	-0.055777	-0.06684	0.011852	-0.079845	-0.042372	0.028621	-0.010112	-0.025215	0.038318	-0.004672	0.037546	-0.007811	0.036667	0.026628
pigv-1	0.00041209	0.0752245	26.2226	13.8929	0.522406	0.935082	0.822267	-0.934676	-0.795556	-0.487216	-0.008974	-0.064755	-0.017494	0.287444	0.533404	0.057422	0.888663	1.27239	0.075214	-0.19328	-0.217068	0.053651	0.115462	-0.150861	0.1567	0.065131	-0.667483	-0.133268	-0.252922	-0.915565	-0.069752	0.643267	-0.272443	0.116814	-0.164752	-0.057948	0.691915	0.145006	0.817693	0.033962	0.022485	0.312184	0.023883
Y54G2A.37	0.00274576	0.0752245	25.3551	1.13536	1.41003	0.759559	0.551167	0.141533	0.116927	1.13941	-0.386632	-0.415723	-0.176402	-0.270472	-1.42299	-1.50576	-1.88735	-1.94874	-2.71499	-1.13261	-1.2035	-1.6834	1.30792	0.835103	-0.649652	0.004352	1.35017	0.879854	-0.164543	0.487995	0.991472	0.789649	0.700184	0.579648	0.501687	0.791645	1.4208	1.5396	-0.407675	0.775798	0.118905	1.69868	1.07441
attf-5	0.0130645	0.0752245	25.0385	17.9574	0.160121	0.442346	1.02965	-0.021624	-0.080071	-0.057996	-0.011658	-0.091125	-0.00705	-0.034843	-0.018343	0.057259	-0.040253	-0.14023	0.051004	-0.001813	1.22491	-0.109507	0.06076	0.015407	0.065531	-0.036333	-0.165961	0.032157	-0.037868	-0.148513	-0.054628	-0.00215	-0.145559	-0.031357	0.01585	-0.121682	-0.01148	0.022675	-0.087912	0.1037	0.133133	-0.0686	0.038134
egg-6	0.0142325	0.0752245	25.8713	18.4346	0.546977	0.422883	0.779483	-0.682752	-1.04457	-0.562037	-0.359862	-0.545312	-0.666824	-0.557422	0.736903	-0.459043	0.256402	0.120227	0.195381	0.463355	0.320666	0.560292	0.705403	0.595439	0.35047	0.010731	-0.342022	0.339203	-0.436926	-0.273353	0.423129	1.21879	-0.161855	0.203085	-0.473739	0.150214	-0.011885	0.128107	-0.113522	0.318759	0.683839	0.900136	0.194548
pnk-4	0.005476	0.0752245	25.6956	19.4673	1.31205	0.642724	0.711931	-0.469551	-1.44127	-1.0231	-0.712243	-1.775	-1.52833	-0.845497	0.188276	-1.69342	0.749215	-0.537487	0.155247	1.72478	3.77257	1.73007	0.495917	1.30442	1.72227	0.87528	0.074996	0.65164	0.393523	-1.2001	0.77915	0.238551	-0.037007	-0.219198	-1.5096	0.063334	1.07598	0.242096	-0.356729	0.705875	-0.299744	0.653748	-0.021482
czw-1	0.0190992	0.0752245	25.3463	17.931	0.403652	0.353189	1.06818	-0.567053	-0.231761	-0.439058	-0.40411	-0.864647	-0.335527	-0.652602	0.175957	-0.064638	0.454444	1.16272	0.025102	0.206711	0.021002	0.436059	0.277561	-0.303139	0.086869	0.876092	-0.192302	0.168117	0.412168	-0.348817	-0.048367	0.157762	-0.102369	0.183054	-0.192558	-0.554664	0.323767	0.033002	0.777107	0.118163	-0.00026	0.035087	0.081727
grd-1	0.012996	0.0752245	25.5835	17.4557	0.0985047	0.445046	0.965813	-0.018372	-0.008923	-0.09484	0.04196	-0.011241	-0.054784	-0.030318	0.060009	0.002326	-0.034981	0.091466	-0.009115	0.004722	0.042977	0.600066	0.067889	0.09513	-0.018471	-0.031243	-0.09135	-0.035184	-0.031961	-0.066154	-0.12375	0.042509	-0.087198	-0.093704	0.02145	-0.022597	-0.089226	0.029534	-0.013987	-0.032485	-0.015006	0.024888	-0.026997
0	0.0196841	0.0752245	26.1378	18.1192	0.0472077	0.346619	0.850519	-0.014209	4.1e-05	-0.064505	0.000457	-0.001176	-0.015483	-0.024523	0.069881	0.047554	-0.028229	0.005013	0.040383	0.013092	0.053846	0.04612	0.077019	0.105174	0.050691	-0.024723	-0.081831	0.020261	-0.024397	-0.055777	-0.06684	0.011852	-0.079845	-0.042372	0.028621	-0.010112	-0.025215	0.038318	-0.004672	0.037546	-0.007811	0.036667	0.026628
cogc-6	0.0179292	0.0752245	25.4813	17.4067	0.496294	0.367204	0.993807	0.372945	-0.003648	0.565558	-0.12691	-0.005318	0.465382	-0.133019	0.293296	0.592939	-0.159088	0.02018	0.657434	0.778767	1.17549	-0.046318	0.003261	-0.129468	0.48338	-0.146787	-1.23407	-0.706917	-0.166018	-0.060048	-1.45465	-0.206584	-0.084415	-0.715624	-0.105643	-0.015251	-0.525301	-0.110028	0.17533	-0.080508	-0.142518	0.031819	-0.071805
col-121	0.00992016	0.0752245	24.5735	4.22941	2.70648	0.506441	0.816105	-1.11499	0.42914	2.07877	1.70665	-2.27221	0.712326	-2.26488	-0.188783	-1.94932	-2.76636	-2.47084	-0.852262	-4.62449	-4.44038	-3.8309	-4.57046	-0.819426	-0.01573	6.29202	1.20336	0.056101	5.47923	0.507433	1.18287	-0.50897	0.946647	-0.330113	1.84705	1.22676	0.197901	-0.292225	3.41276	-0.345917	0.155326	2.74209	1.95453
175295	0.0111936	0.0752245	25.3951	18.0106	0.0879677	0.47582	0.882758	-0.014209	4.1e-05	-0.089082	0.000457	-0.001176	-0.047325	-0.024523	0.069881	0.010911	-0.028229	0.005013	0.00028	0.013092	0.053846	0.494923	0.077019	0.105174	-0.005344	-0.024723	-0.081831	-0.02466	-0.024397	-0.055777	-0.112948	0.011852	-0.079845	-0.083961	0.028621	-0.010112	-0.077077	0.038318	-0.004672	-0.019193	-0.007811	0.036667	-0.016818
best-8	0.0196841	0.0752245	26.1378	18.1192	0.0472077	0.346619	0.850519	-0.014209	4.1e-05	-0.064505	0.000457	-0.001176	-0.015483	-0.024523	0.069881	0.047554	-0.028229	0.005013	0.040383	0.013092	0.053846	0.04612	0.077019	0.105174	0.050691	-0.024723	-0.081831	0.020261	-0.024397	-0.055777	-0.06684	0.011852	-0.079845	-0.042372	0.028621	-0.010112	-0.025215	0.038318	-0.004672	0.037546	-0.007811	0.036667	0.026628
eif-1.A	0.00763876	0.0752245	21.8147	19.1061	0.211876	0.988895	1.01382	-0.217972	0.443839	0.083726	-0.120141	-0.319807	-0.131943	-0.187486	-0.272383	-0.179131	0.149282	0.296286	-0.00487	0.190498	0.168864	0.03225	0.379347	-0.006263	0.228473	0.048614	-0.058986	0.007596	0.053002	-0.272704	-0.213828	-0.32038	0.032456	-0.092673	0.186322	0.024148	0.077145	0.179077	0.201044	0.066292	-0.029798	-0.450121	0.213753
0	0.0196841	0.0752245	26.1378	18.1192	0.0472077	0.346619	0.850519	-0.014209	4.1e-05	-0.064505	0.000457	-0.001176	-0.015483	-0.024523	0.069881	0.047554	-0.028229	0.005013	0.040383	0.013092	0.053846	0.04612	0.077019	0.105174	0.050691	-0.024723	-0.081831	0.020261	-0.024397	-0.055777	-0.06684	0.011852	-0.079845	-0.042372	0.028621	-0.010112	-0.025215	0.038318	-0.004672	0.037546	-0.007811	0.036667	0.026628
kpc-1	0.00474721	0.0752245	23.6444	5.11455	0.587305	0.7235	0.984593	-0.209461	-0.042894	0.165189	-0.00453	-0.291421	0.046636	0.027503	0.555698	-0.287686	-0.393184	-1.2451	-0.938728	-0.069577	-0.656356	-1.4689	0.364497	-0.231479	-0.191268	0.131902	0.449362	0.628093	-0.038255	0.360454	0.679808	0.319086	0.975567	0.038762	-0.646532	-0.073678	0.815438	0.139342	-0.490847	0.818176	0.657485	0.745476	0.116758
Y37F4.5	0.0196841	0.0752245	26.1378	18.1192	0.0472077	0.346619	0.850519	-0.014209	4.1e-05	-0.064505	0.000457	-0.001176	-0.015483	-0.024523	0.069881	0.047554	-0.028229	0.005013	0.040383	0.013092	0.053846	0.04612	0.077019	0.105174	0.050691	-0.024723	-0.081831	0.020261	-0.024397	-0.055777	-0.06684	0.011852	-0.079845	-0.042372	0.028621	-0.010112	-0.025215	0.038318	-0.004672	0.037546	-0.007811	0.036667	0.026628
gpcp-1	0.011449	0.0752245	21.9597	20.4858	1.19536	0.469245	0.862666	0.093186	1.85073	1.86088	-0.81443	-0.845345	-0.947659	-1.25387	-0.71037	-0.480627	-0.186588	-0.114948	-2.31239	3.00672	-0.159796	-0.541977	1.564	0.028094	2.99778	0.073581	-0.308186	0.231111	-0.791961	0.248095	-0.110744	-0.108882	-0.347771	-0.081973	-0.139243	1.17375	1.56912	-0.094281	-0.269238	-0.667239	-0.372659	-0.392523	-1.50579
H42K12.3	0.00168921	0.0752245	25.3331	3.01001	2.83093	0.835292	0.615025	0.757578	-1.06711	1.41434	0.471826	-1.07724	-1.79299	0.561141	-1.29358	-3.18384	-2.66578	-3.37462	-1.94134	-3.90679	-4.38351	-3.55183	-2.68039	0.407118	-1.48997	4.41387	3.92294	2.50272	1.81936	-0.22023	3.28508	0.863736	2.34021	0.874949	-0.833662	2.52455	1.45315	-0.920565	-1.00047	1.32694	0.005121	4.06729	2.09834
unc-44	0.00356409	0.0752245	26.7752	21.9259	0.755042	0.818774	0.965627	-0.381354	-0.710584	0.231637	-0.317147	-0.399547	-0.599001	0.200781	0.237834	-0.664378	-0.494786	-1.07505	-0.759232	0.956506	1.35348	0.041964	1.59951	1.16436	0.22028	-0.011427	0.163848	0.541213	-1.11147	-0.570541	0.749227	0.415715	0.32377	-0.210246	-0.783178	0.256926	0.136371	-0.352933	-1.02168	0.648498	0.953825	0.872254	0.181997
C17C3.1	0.0157754	0.0752245	26.2071	10.8151	0.835995	0.400949	0.656884	-0.105857	-0.369621	-0.113748	0.850516	0.570529	0.767964	0.825913	0.357859	1.15561	-0.044486	1.11091	0.522903	-0.725102	-0.182492	0.124373	-0.965454	-0.589288	-0.214687	-0.032529	-0.375779	-0.683927	0.287403	1.05984	-1.26819	-0.634822	-1.31012	-1.19971	0.452022	0.220879	0.52888	0.24874	0.543055	0.25196	-0.624281	-0.919633	-0.275648
oops-1	0.00861184	0.0752245	26.9874	16.3395	0.504704	0.54072	0.875027	-0.233825	0.009457	-0.666491	0.05966	0.007974	-0.333261	0.198535	0.855621	0.580916	0.343335	0.50116	0.763793	-0.001314	0.47395	0.078776	0.486266	0.138599	0.990651	-0.861432	-0.349822	-0.179091	-0.461666	-0.922375	-0.18494	-0.241377	-0.139237	-0.515898	-0.27014	-0.495164	0.300221	0.720403	-0.427551	0.08296	0.638121	0.240877	-0.163953
fipr-25	0.0196841	0.0752245	26.1378	18.1192	0.0472077	0.346619	0.850519	-0.014209	4.1e-05	-0.064505	0.000457	-0.001176	-0.015483	-0.024523	0.069881	0.047554	-0.028229	0.005013	0.040383	0.013092	0.053846	0.04612	0.077019	0.105174	0.050691	-0.024723	-0.081831	0.020261	-0.024397	-0.055777	-0.06684	0.011852	-0.079845	-0.042372	0.028621	-0.010112	-0.025215	0.038318	-0.004672	0.037546	-0.007811	0.036667	0.026628
180087	0.007225	0.0752245	26.5368	19.5044	0.0462872	0.581734	1.00953	-0.015874	4.1e-05	-0.069711	-0.002263	-0.001176	-0.022228	-0.02684	0.069881	0.039792	-0.030929	0.005013	0.031888	0.009745	0.053846	0.037477	0.073368	0.105174	0.03882	-0.02733	-0.081831	0.124937	-0.027422	-0.055777	-0.076608	0.008708	-0.079845	-0.051182	0.025754	-0.010112	-0.036201	0.034805	-0.004672	0.025526	0.023837	0.036667	0.017424
0	0.0196841	0.0752245	26.1378	18.1192	0.0472077	0.346619	0.850519	-0.014209	4.1e-05	-0.064505	0.000457	-0.001176	-0.015483	-0.024523	0.069881	0.047554	-0.028229	0.005013	0.040383	0.013092	0.053846	0.04612	0.077019	0.105174	0.050691	-0.024723	-0.081831	0.020261	-0.024397	-0.055777	-0.06684	0.011852	-0.079845	-0.042372	0.028621	-0.010112	-0.025215	0.038318	-0.004672	0.037546	-0.007811	0.036667	0.026628
ldb-1	0.00579121	0.0752245	26.3135	1.12072	0.888845	0.625082	0.878558	-0.43223	-0.298767	-0.143863	-0.320279	-0.10954	-0.95977	-0.202377	-0.416964	-1.24536	-0.506381	-1.23014	-1.22751	0.696349	-0.725043	-1.27873	-0.036506	-0.00297	-0.363777	0.382797	0.961	1.25917	0.36483	0.353853	1.35301	0.305346	0.948785	1.65432	-1.09528	0.70138	0.542874	-0.077953	-0.615282	1.1954	1.42049	0.656802	0.422925
Y82E9BR.18	0.00366025	0.0752245	22.502	16.9976	0.571756	0.71628	0.892238	-0.653618	-0.195469	-0.356381	-0.747278	-0.637081	-0.818949	-0.379461	-0.052696	-0.608497	0.496982	0.358591	-0.554287	0.412814	0.383048	0.832598	0.765511	-0.043244	0.102266	-0.242964	-0.052985	0.260661	-0.82596	-0.030964	-0.005712	0.961829	0.28508	0.387444	-0.054276	0.142632	1.24123	0.24758	-0.054612	0.226388	0.928448	-0.258035	0.238826
Y46H3D.1	0.0166926	0.0752245	25.6451	18.6531	0.0461163	0.38677	0.91007	0.019439	0.01869	-0.064505	-0.004541	-0.003079	-0.015483	-0.02878	0.068015	0.047554	-0.033189	0.003527	0.040383	0.006943	0.05179	0.04612	0.070312	0.103275	0.050691	-0.029513	-0.083631	0.020261	-0.029954	-0.057739	-0.06684	0.006076	-0.081236	-0.042372	0.023353	-0.012473	-0.025215	0.031865	-0.006434	0.037546	-0.013096	0.034439	0.026628
K08D12.3	0.0157503	0.0752245	21.8424	21.7799	0.518839	0.401882	0.721682	0.158024	0.761315	0.188324	-0.244937	0.140807	-0.139039	-0.882801	-1.37604	-0.706878	-0.748142	0.433574	-0.562318	-0.098242	0.033361	0.1492	0.359405	0.150594	0.260742	-0.184762	-0.269968	-0.090831	0.770926	-0.505974	-0.135612	0.304376	0.091138	0.139807	0.447526	-0.102169	0.208768	0.643781	0.430388	0.442075	-0.103754	-0.071308	0.499249
rpl-24.1	0.0130416	0.0752245	22.6203	17.4758	0.101227	0.856715	1.05809	-0.00747	0.105865	-0.049229	-0.105299	0.000426	0.027541	-0.060268	0.09881	0.045829	0.007161	0.062195	0.068561	0.049596	0.096034	0.196814	0.069525	0.008079	0.118317	-0.061754	-0.07373	-0.08813	-0.071295	-0.055776	-0.11526	-0.027887	-0.039723	-0.22145	0.186491	-0.035333	0.195784	0.158755	-0.193226	-0.02957	-0.061613	0.03161	-0.096676
rpl-32	0.0170042	0.0752245	22.8505	18.8228	0.13489	0.921939	1.0781	-0.001645	0.085909	0.024259	-0.016899	-0.35969	0.052319	-0.206429	0.054044	0.063973	-0.040318	0.221421	0.037206	-0.010311	-0.05245	0.050523	0.146791	0.080069	0.056737	-0.033561	-0.089585	-0.089234	-0.028414	-0.080146	-0.248613	-0.097923	-0.082805	-0.204034	0.299505	0.051371	0.046744	0.180559	0.226936	0.033191	-0.081558	-0.126298	0.140916
rpl-21	0.0125888	0.0752245	23.169	18.0226	0.149869	0.453883	0.990766	0.037432	0.218549	0.008608	-0.04663	0.043622	0.055768	-0.053842	0.143617	0.117079	-0.032984	0.068356	0.112784	-0.049217	0.086395	0.232267	0.122014	0.061063	0.130588	-0.175522	-0.089716	-0.149354	-0.138469	-0.182017	-0.112949	-0.090739	-0.025383	-0.503671	0.216093	-0.014824	0.11592	0.209875	-0.223694	0.014359	0.052518	-0.122098	-0.031955
nlp-33	0.00833569	0.0752245	26.2428	6.43214	1.13731	0.549002	0.526411	0.469001	-0.207514	0.663383	1.42666	1.07697	1.36702	1.16717	0.357424	1.0958	-2.2454	-0.621089	-0.869431	-1.86368	-1.08726	-1.4724	-0.720112	-0.372061	-0.659661	-0.866816	-0.245139	-0.826732	0.533981	-0.418676	-0.049539	-0.288478	0.448145	-0.402929	1.00088	1.4802	0.130408	1.21947	0.245206	-0.069729	-0.496529	-0.514623	-0.104504
smg-2	0.00303601	0.0752245	26.2665	20.519	0.684418	0.979854	0.956453	-0.326717	0.281193	-0.288547	-0.914166	0.068361	-0.737095	-0.299488	0.160407	-0.407871	0.101265	-0.092601	0.19072	1.13401	0.551054	0.068279	1.43483	0.858479	0.947183	-0.615183	0.254045	0.007415	-1.0601	-0.348539	-0.041798	0.169052	-0.255873	-0.019784	-0.386727	-1.10139	0.220281	-0.059213	-0.912492	1.04969	1.65881	0.578244	0.050224
171766	0.00249001	0.0752245	23.2673	18.1186	0.121729	0.897554	0.943597	0.021832	0.09475	-0.039514	0.015879	-0.13228	-0.014113	-0.03937	0.078665	0.042069	-0.01365	0.127564	0.035874	0.069244	0.020946	0.158906	0.149635	0.106852	0.132198	-0.234736	-0.106998	0.03548	-0.211177	-0.079548	-0.281776	0.009258	-0.036029	-0.117195	0.215662	0.01573	-0.050949	0.163527	-0.075859	0.084135	-0.067413	-0.041228	0.060528
F25H2.6	0.015675	0.0752245	25.936	19.4102	0.427168	0.403502	1.00645	-0.66017	-0.487828	-0.387986	-0.491523	-0.023841	-0.319624	-0.271949	-0.519395	-0.073665	0.036535	0.665005	0.453647	-0.01254	0.869094	0.324054	-0.035278	0.146341	0.532672	0.706251	0.462725	0.187314	0.112482	0.209838	-0.489283	0.049425	-0.400228	0.08643	0.234895	-0.80176	-0.050635	0.490211	0.411264	0.126594	0.42908	-0.754855	0.094814
txl-1	0.00896809	0.0752245	26.5087	14.7964	0.444596	0.530956	1.02313	-0.173344	0.35088	0.182082	0.209339	-0.807767	0.236816	-0.24248	0.310801	0.241831	0.73679	0.628308	0.349862	-0.309443	0.180482	-0.151707	-0.160099	0.271578	0.047544	-0.273897	-0.720758	-0.404893	-0.011909	-1.26198	-0.268277	-0.536369	-0.371875	-0.3676	0.537256	-0.013302	0.091968	0.52825	0.724916	-0.250129	-0.181047	0.67363	-0.043177
W01F3.2	0.00061504	0.0752245	26.8077	15.5405	0.349837	0.915712	0.840201	-0.384724	-0.602344	-0.344825	0.203801	0.055307	-0.247703	-0.131179	0.37415	0.414589	0.687092	-0.067285	0.556161	0.31085	0.12813	0.393892	-0.226575	0.041283	0.273006	0.035437	0.012961	-0.479149	0.091876	0.129878	-0.653055	-0.486901	-0.440708	-0.328532	0.090549	0.270144	0.278818	0.183911	0.116771	0.114096	-0.131137	0.333833	0.323365
ech-1.1	0.0196841	0.0752245	26.1378	18.1192	0.0472077	0.346619	0.850519	-0.014209	4.1e-05	-0.064505	0.000457	-0.001176	-0.015483	-0.024523	0.069881	0.047554	-0.028229	0.005013	0.040383	0.013092	0.053846	0.04612	0.077019	0.105174	0.050691	-0.024723	-0.081831	0.020261	-0.024397	-0.055777	-0.06684	0.011852	-0.079845	-0.042372	0.028621	-0.010112	-0.025215	0.038318	-0.004672	0.037546	-0.007811	0.036667	0.026628
spd-5	0.0196841	0.0752245	26.1378	18.1192	0.0472077	0.346619	0.850519	-0.014209	4.1e-05	-0.064505	0.000457	-0.001176	-0.015483	-0.024523	0.069881	0.047554	-0.028229	0.005013	0.040383	0.013092	0.053846	0.04612	0.077019	0.105174	0.050691	-0.024723	-0.081831	0.020261	-0.024397	-0.055777	-0.06684	0.011852	-0.079845	-0.042372	0.028621	-0.010112	-0.025215	0.038318	-0.004672	0.037546	-0.007811	0.036667	0.026628
efhd-1	0.0166668	0.0752245	26.4606	9.32734	0.678842	0.387052	0.950574	-0.087308	-0.108703	-0.290729	-0.495721	-0.176069	0.785196	-0.323316	0.728074	1.21531	0.296262	0.248339	0.470767	-0.413519	-0.94514	-1.18821	-0.23292	-0.735139	-0.465078	0.635874	-0.247231	-0.362526	0.747383	-0.236089	0.854426	-0.564522	-0.207616	-0.381903	0.489241	0.52534	0.898336	0.028093	1.24404	-0.445949	-0.109986	-0.16801	-1.34909
enpl-1	0.0187416	0.0752245	21.7075	10.2538	0.565128	0.66409	1.08704	-0.471843	-0.989727	-0.60577	0.245862	0.716979	0.033694	0.135165	1.66412	0.481062	0.707189	-0.568688	0.536371	0.09444	-0.120447	0.291956	0.407836	-0.090549	-0.040129	-0.001905	0.276103	0.325472	-0.585447	0.828924	0.458099	0.378423	0.309013	-0.129858	-0.669841	-0.1032	-0.003677	0.06906	-1.57506	-0.379266	0.059483	-0.123517	-0.723658
Y43F8B.2	0.003844	0.0752245	23.7558	6.62293	0.820032	0.707089	0.670625	-7.9e-05	-0.62195	-0.11896	0.081604	0.506375	0.339047	0.517917	0.931891	0.251364	-1.27342	-1.51326	-1.246	-0.813037	-0.597276	-1.17497	0.165317	0.282002	-1.15649	0.181913	-0.024593	0.653095	-0.255424	0.807051	0.874015	1.09638	0.130206	0.742362	-0.472308	0.58322	0.387338	-0.001271	-0.261023	0.447047	0.710209	0.38287	0.049865
rla-2	0.0134792	0.0752245	23.6611	17.1691	0.174689	0.436654	0.835826	0.118726	0.160377	0.078115	-0.063938	0.206618	0.096284	0.050362	-0.073375	0.168936	-0.003517	0.248446	0.157462	-0.021792	0.130818	0.137211	0.181531	0.028933	0.082413	-0.181802	-0.17547	-0.28363	0.010158	-0.128282	-0.358756	-0.144091	-0.183016	-0.241408	0.155464	-0.023259	-0.035779	0.097	0.010887	-0.079019	-0.233243	-0.248941	0.104673
rbm-3.1	0.004761	0.0752245	21.5333	20.1749	0.483249	0.794424	0.984729	0.007007	0.619347	0.246622	-0.17506	-0.539753	0.144454	-0.76388	-0.512924	-0.012329	-0.213894	0.359403	-0.275486	-0.493766	0.107721	0.050067	0.223643	0.318748	0.047978	-0.037321	-0.786774	-0.452805	0.394588	-1.07883	-0.268286	-0.245957	-0.1827	-0.280343	0.897255	0.261094	0.154323	0.640239	1.12405	0.089255	0.063904	0.223709	0.375473
perm-4	0.00438244	0.0752245	22.4681	10.012	0.646209	0.704205	0.979333	-0.205784	-0.339854	-0.146462	-0.312543	-0.382804	0.285386	1.39967	0.365959	1.03982	-0.33889	-0.292986	-0.093346	-0.829526	-0.358241	-0.089935	-0.113437	-0.275681	-0.136164	-0.324664	-0.442744	-0.129534	-0.705533	3.48286	-0.220596	-0.193615	-0.358649	-0.167706	1.95058	-0.391868	-0.205206	-0.365826	-0.350186	-0.342655	-0.338848	-0.409949	-0.11825
rpl-35	0.00389376	0.0752245	26.0445	16.4902	0.0925114	0.704655	0.814236	-0.073161	0.068183	-0.032346	-0.046977	0.056407	0.003263	0.055143	0.067792	0.044064	0.028737	0.075136	0.050657	0.103784	0.024935	0.10909	0.110989	0.016942	0.133864	-0.175354	-0.104557	-0.036407	-0.153917	-0.102134	-0.085067	-0.088858	-0.028616	-0.128783	0.155648	0.040939	0.005741	0.155268	-0.141471	0.005769	0.038223	0.035449	-0.033679
txdc-17	0.0177956	0.0752245	24.7675	16.8282	0.486881	0.371056	0.958696	0.091031	0.675824	0.20371	0.353906	-0.284656	0.160939	-0.780983	0.066766	0.391223	0.765065	0.84998	0.460795	0.434209	0.190534	0.13388	-0.09065	-0.328126	0.398246	-0.139038	-0.645239	-0.665607	0.426416	-0.784161	-0.755965	-0.651973	-0.455751	-0.667767	0.330551	0.269644	-0.192133	-0.06935	0.583784	-0.07976	-0.609405	-0.304179	0.281587
176067	0.00744769	0.0752245	22.7966	20.1564	1.1386	0.573232	0.658805	-0.43547	-0.698963	0.317324	-1.16516	-1.35081	-1.1812	-1.53465	-1.26329	-2.01401	-0.824221	0.410196	-0.777195	0.246087	1.18463	0.636045	-0.251583	0.933868	0.722387	1.6583	-0.243383	0.374324	0.438747	-1.37281	0.223051	0.893001	-0.01123	0.285435	0.176247	1.66111	1.2252	0.55859	0.503702	0.931112	1.05624	0.686018	0.433474
lin-17	0.015675	0.0752245	21.1843	9.86803	1.43499	0.402478	1.00087	-0.202272	-0.631996	-0.221238	-0.401633	-1.56385	-0.218541	-0.367039	3.78779	-0.186125	0.031964	-1.32663	-0.839477	2.05472	-1.11078	-0.214067	-0.462609	-0.139096	-1.23582	-0.624727	0.083899	0.27866	-0.699504	4.1969	4.43045	1.85943	0.497524	-0.30759	-0.512509	-0.874748	-0.738339	-0.64669	-1.98953	-0.324282	0.491316	-0.827138	-0.250432
0	0.0196841	0.0752245	26.1378	18.1192	0.0472077	0.346619	0.850519	-0.014209	4.1e-05	-0.064505	0.000457	-0.001176	-0.015483	-0.024523	0.069881	0.047554	-0.028229	0.005013	0.040383	0.013092	0.053846	0.04612	0.077019	0.105174	0.050691	-0.024723	-0.081831	0.020261	-0.024397	-0.055777	-0.06684	0.011852	-0.079845	-0.042372	0.028621	-0.010112	-0.025215	0.038318	-0.004672	0.037546	-0.007811	0.036667	0.026628
soc-2	0.012996	0.0752245	26.7486	21.4016	0.779601	0.520719	1.05761	-0.307013	-1.12543	0.123897	-0.37528	-1.09218	-0.098884	0.611099	-0.47372	-0.603706	-0.528098	-0.738446	-0.099298	0.18989	1.31562	0.338781	2.1499	1.11138	1.08875	-0.53294	0.365222	0.704939	-0.592709	0.026865	0.292069	-0.21341	0.60101	0.007628	-0.428969	0.136694	0.295909	0.342238	-0.903434	-0.811624	0.371182	1.26811	-1.05704
lin-36	0.0121882	0.0752245	26.2955	18.0303	0.949336	0.979109	1.05331	-2.07848	-0.301966	-0.762564	0.421218	-0.126942	-1.33063	0.262132	-0.070368	-0.217636	0.354537	0.666436	0.06032	0.717884	0.359918	0.370187	1.4608	0.714325	0.864137	-2.08741	-0.463025	1.18928	-1.85992	-0.768719	-0.043917	-0.361362	-0.101569	0.264781	0.725963	-0.430704	0.030119	2.09625	-0.167685	1.81324	2.6325	0.629458	-0.507099
aka-1	0.00179776	0.0752245	27.1261	17.2108	0.249532	0.964469	0.925353	-0.499648	-0.567891	-0.219216	-0.286175	0.103128	-0.18056	-0.036891	0.30115	-0.065821	0.306766	0.25994	0.084674	0.026774	0.346615	0.091182	0.1656	-0.094025	0.200434	0.123	-0.108813	0.222234	-0.21422	-0.288831	0.058646	-0.137898	0.010308	-0.015536	-0.031339	-0.091087	0.080028	0.403921	-0.124948	0.100211	0.626243	0.301162	-0.030066
plk-2	0.019572	0.0752245	26.6626	17.4575	0.541397	0.905869	1.08966	-0.420983	-0.338937	-0.719625	0.032606	0.426084	-0.503494	0.19848	0.282876	-0.440278	0.700791	0.065247	0.164372	0.011112	0.133024	1.10969	0.942531	0.461472	0.524561	-1.29118	-0.166457	0.161203	-1.7058	-0.393682	-0.115088	0.294944	-0.282525	0.00898	0.495931	-0.116382	0.139867	0.384863	-0.32573	0.728645	0.912178	0.453259	-0.017315
sel-5	0.0108785	0.0752245	27.1949	17.8416	0.676171	0.482231	1.03085	-0.378097	-0.585714	-0.659238	-0.026172	-0.768617	-0.356116	0.39793	0.960145	-0.014424	0.511182	0.053515	0.640725	-0.01967	2.08524	0.043869	0.722565	0.730487	0.457734	-0.050244	-0.155552	0.017782	-1.31065	-1.69643	-0.068537	0.70712	-0.625521	-0.043903	-1.06015	0.225196	0.531394	-0.007051	-0.643405	0.652802	0.814191	1.04809	-0.279199
B0546.4	0.00037636	0.0752245	21.6251	9.15941	0.530951	0.938234	0.759997	-0.159104	-1.06158	-0.528489	0.04778	-0.0674	-0.270174	1.02727	0.404287	0.111932	-0.250086	-0.2695	0.054521	-0.494268	-0.751881	0.156355	-0.3794	0.10629	-0.382367	-0.002275	0.387729	0.79475	0.047134	1.14529	0.438735	0.507089	0.53993	0.16779	-0.061774	-0.046981	0.250214	-0.380665	-0.342812	-0.387423	-0.193234	-0.081363	-0.029248
T20F5.4	0.004356	0.0752245	26.0359	3.2671	3.94525	0.68758	0.715926	0.643075	1.97558	2.07591	-0.682244	-2.41839	1.52513	-0.963767	-3.31659	-2.04647	-0.705827	-6.1631	-6.22066	-2.53767	-7.56062	-7.11712	-2.77198	-1.11249	-2.89786	4.05639	7.19117	1.2602	3.95661	-0.612922	1.99306	-0.13739	4.92043	1.81564	-0.691049	4.58916	3.54015	-0.84318	-0.770964	2.57235	-0.805195	3.48704	3.31168
ifas-2	0.0196841	0.0752245	26.1378	18.1192	0.0472077	0.346619	0.850519	-0.014209	4.1e-05	-0.064505	0.000457	-0.001176	-0.015483	-0.024523	0.069881	0.047554	-0.028229	0.005013	0.040383	0.013092	0.053846	0.04612	0.077019	0.105174	0.050691	-0.024723	-0.081831	0.020261	-0.024397	-0.055777	-0.06684	0.011852	-0.079845	-0.042372	0.028621	-0.010112	-0.025215	0.038318	-0.004672	0.037546	-0.007811	0.036667	0.026628
apl-1	0.0175562	0.0752245	26.5675	23.4447	0.535969	0.411737	1.08108	0.053467	-0.363585	0.362273	-0.066242	-0.317904	0.05008	0.124577	0.078011	-0.247076	-0.51305	-1.23334	-0.65697	0.448715	0.626445	-0.260329	1.0925	0.729908	0.358759	0.076761	0.427024	0.464622	-0.568178	-0.128484	0.301527	0.381839	0.157641	-0.195822	-0.942333	0.483622	0.277832	-0.107811	-0.770045	0.030867	0.263056	0.952663	-0.490304
F13H6.5	0.0196841	0.0752245	26.1378	18.1192	0.0472077	0.346619	0.850519	-0.014209	4.1e-05	-0.064505	0.000457	-0.001176	-0.015483	-0.024523	0.069881	0.047554	-0.028229	0.005013	0.040383	0.013092	0.053846	0.04612	0.077019	0.105174	0.050691	-0.024723	-0.081831	0.020261	-0.024397	-0.055777	-0.06684	0.011852	-0.079845	-0.042372	0.028621	-0.010112	-0.025215	0.038318	-0.004672	0.037546	-0.007811	0.036667	0.026628
oac-50	0.00820836	0.0752245	26.7225	18.631	0.0555994	0.787642	1.01916	-0.018596	-0.012496	-0.064539	-0.006712	-0.015252	-0.015527	-0.03063	0.056075	0.047503	-0.035344	-0.005979	0.040327	0.004272	0.038646	0.046063	0.067398	0.091126	0.050612	-0.031593	-0.095143	0.020198	-0.032368	-0.07029	-0.066905	0.003567	-0.090129	-0.041729	0.111748	-0.027572	-0.025288	0.029061	-0.017699	0.037466	-0.015393	0.217877	0.026567
Y75B7B.2	0.0196841	0.0752245	26.1378	18.1192	0.0472077	0.346619	0.850519	-0.014209	4.1e-05	-0.064505	0.000457	-0.001176	-0.015483	-0.024523	0.069881	0.047554	-0.028229	0.005013	0.040383	0.013092	0.053846	0.04612	0.077019	0.105174	0.050691	-0.024723	-0.081831	0.020261	-0.024397	-0.055777	-0.06684	0.011852	-0.079845	-0.042372	0.028621	-0.010112	-0.025215	0.038318	-0.004672	0.037546	-0.007811	0.036667	0.026628
F19H6.5	0.0158256	0.0752245	24.4457	17.4222	11.6366	0.399532	0.293597	-1.7326	-2.11907	-3.26806	-4.19874	-2.82612	-4.16591	-3.60156	-2.36373	-3.71884	21.8378	5.61903	17.9476	22.8592	19.644	20.1051	-5.55855	0.939541	11.6142	-4.04909	-3.2614	-5.76711	-4.69353	-3.00212	-6.07686	-4.84143	-2.53605	-5.4737	-4.39797	-3.50783	-6.79806	-5.38366	-2.61423	-7.35806	-4.449	-3.77909	-5.63636
pacs-1	0.00042436	0.0752245	23.8205	18.7939	0.336015	0.964401	0.848603	-0.031559	-8.4e-05	-0.329321	0.125736	-0.067996	-0.075731	-0.340737	0.249917	-0.126221	0.010248	0.029045	0.259988	-0.092751	0.593489	0.637456	0.625595	0.350789	0.400044	0.08482	-0.261459	-0.552447	-0.369654	-0.713277	0.260269	-0.147956	-0.180617	-0.350382	-0.041779	-0.118906	0.08178	0.417319	0.181601	0.371867	0.013893	-0.011548	-0.133659
not found	0.00948676	0.0752245	25.7641	2.09427	1.94391	0.860237	1.0321	0.17724	-1.33006	2.34004	-0.295272	-1.62502	-0.744362	-0.338533	-2.42359	-0.610916	-0.321748	-2.20002	-4.54665	-0.350742	-2.81809	-2.02722	-0.613362	0.627808	-2.47359	1.55574	5.57829	0.4396	0.380588	-0.473107	2.37848	0.423639	3.12045	0.335223	-0.283122	0.487919	0.92937	-1.44414	-1.89199	1.6224	0.554491	2.72414	1.56833
172622	0.00758641	0.0752245	23.5608	19.6378	0.389633	0.77257	1.01338	0.043011	0.077951	-0.246683	-0.038767	0.100774	-0.247909	-0.745539	-0.096509	-0.129291	-0.137439	0.630972	0.207993	-0.217491	0.246341	-0.33612	0.085383	-0.06407	0.476468	0.356315	-0.500222	-0.348244	0.246883	-0.976981	-0.356965	-0.519274	-0.301211	0.096745	0.137502	0.256702	0.480661	0.652599	0.370682	0.580595	0.333088	0.256827	0.415631
T07D10.1	0.0196841	0.0752245	26.1378	18.1192	0.0472077	0.346619	0.850519	-0.014209	4.1e-05	-0.064505	0.000457	-0.001176	-0.015483	-0.024523	0.069881	0.047554	-0.028229	0.005013	0.040383	0.013092	0.053846	0.04612	0.077019	0.105174	0.050691	-0.024723	-0.081831	0.020261	-0.024397	-0.055777	-0.06684	0.011852	-0.079845	-0.042372	0.028621	-0.010112	-0.025215	0.038318	-0.004672	0.037546	-0.007811	0.036667	0.026628
T13F2.6	0.00826281	0.0752245	25.5497	17.4442	0.835566	0.550876	0.741945	-1.1347	-0.612623	-0.513071	-0.464288	-1.24361	-0.236239	-0.661159	0.035186	0.396145	1.57983	2.087	1.09835	0.694822	0.633075	0.386335	0.531029	-0.495966	0.63603	0.549168	-0.070372	-0.126931	0.01314	-0.070616	-0.208143	-0.712965	-0.531671	-0.178648	0.415168	-1.06061	-0.401257	0.060611	1.47149	-0.43448	0.141121	-0.855225	-0.160495
C14A11.9	0.0139004	0.0752245	21.5522	7.14781	0.520522	0.750369	1.06278	-0.026407	-0.175649	-0.309389	0.042793	0.361625	-0.056384	0.627381	0.361145	0.109609	-0.901094	0.174721	-0.355918	-0.934635	-1.36227	-0.198303	0.290768	0.168724	-0.950416	1.16054	-0.327318	0.664544	0.205375	0.009875	0.5866	0.027126	-0.033324	0.423481	-0.610308	-0.299208	0.035822	-0.373568	0.800017	-0.029796	0.173347	0.111189	0.182504
Y62E10A.13	0.0142325	0.0752245	25.9288	18.0334	0.424012	0.423658	0.605901	0.044875	-0.189524	-0.178937	0.2967	-0.167711	-0.041006	0.165411	0.24112	0.275832	0.356247	0.181118	0.067391	0.6855	0.673507	0.552688	0.211085	0.535296	0.719357	-0.416806	-0.319452	-0.0918	-0.174773	-0.649028	0.020984	-0.278132	-0.540217	-0.587693	-0.109376	0.230232	-0.087798	-0.148815	-0.020231	-0.242377	-0.619601	0.334267	-0.231977
ugt-51	0.00611524	0.0752245	23.9975	7.75885	1.75554	0.611454	0.711891	0.057848	0.178967	0.372707	0.792908	2.11185	1.96556	1.24638	1.85384	2.44673	-0.532644	-0.027941	1.21253	-2.32398	-2.85299	-1.86105	-0.903464	-3.05579	-0.473572	1.96643	0.108159	-1.65441	2.3805	2.08415	-0.724527	-2.39246	-1.17333	-0.671428	0.826466	0.566856	-0.511817	-0.91216	0.918847	-1.27016	-1.53577	-0.518141	-0.820799
attf-4	0.00944784	0.0752245	26.7704	25.0197	0.868207	0.514137	0.695651	-0.239126	-0.250229	0.082519	-0.651363	-0.49547	-0.895249	-0.060321	-1.26601	-0.620676	-0.715808	-0.40728	-1.98028	0.461526	-0.17539	-0.195256	0.62388	0.326129	0.012669	-0.29164	0.772065	1.24633	0.17847	0.636509	1.31979	0.410843	0.333847	1.25232	-0.015679	-0.373625	-0.478195	-0.106791	0.137571	0.339998	0.930682	0.803084	0.538017
sms-3	0.0136422	0.0752245	22.2865	8.26721	0.74238	0.433153	0.623891	-0.14034	-0.833539	-0.120209	0.863623	1.33526	0.660118	1.07976	1.35987	0.896986	-0.099356	-0.540515	0.43077	-0.742119	-0.363623	-0.313032	0.736854	-0.324713	-0.07631	-0.307182	0.049388	-0.081551	-0.315922	0.371287	0.017917	-0.065046	-0.248427	-0.029963	-0.966506	0.040029	-0.778968	-0.270187	-0.218215	-0.552809	0.041672	-0.351428	-0.656722
F52G2.3	0.016641	0.0752245	24.8415	23.7546	0.881595	0.387839	1.06525	0.559335	1.0072	0.784562	-0.913622	1.12213	-0.510731	0.187915	-0.636023	-0.480511	-0.621812	-0.175074	-0.226494	2.48101	-0.570539	1.33257	1.13695	-0.463146	1.39902	0.194666	0.708107	0.474925	-0.272082	0.120444	-0.373684	-0.841065	0.210657	-1.10959	-0.928708	0.417445	-0.096882	-0.972244	0.112079	-0.58613	-0.057996	-2.33995	-0.796786
gpcp-1	0.0025	0.0752245	24.4848	22.9237	1.73749	0.775089	0.645714	1.89449	2.4152	1.96098	-0.895818	-1.92844	-0.801854	-1.24574	-2.75259	-1.03588	-1.33437	-0.564858	-0.252084	2.59665	1.54363	1.215	1.732	-0.124169	2.69462	0.932925	0.719785	1.1185	-0.988545	1.04375	-1.32604	1.08542	0.436385	-2.18924	-1.79682	0.241226	0.002947	-0.485252	-0.222414	-1.11737	-1.83706	-1.03405	-0.946389
snpn-1	0.0113422	0.0752245	26.4841	13.672	0.457348	0.643903	1.04711	-0.47257	0.216211	-0.145585	-0.337002	-0.426952	-0.06759	-0.251893	-0.008668	0.065796	0.32894	0.871395	0.101077	-0.33998	-0.02407	-0.027804	-0.634442	-0.927563	-0.084438	0.205891	-0.615889	-0.061129	0.263037	-0.44667	0.077438	-0.576806	-0.151532	0.202927	0.935217	0.264304	0.364604	0.839529	1.03014	-0.299931	0.351941	-0.006471	-0.044469
B0457.2	0.00588289	0.0752245	22.2697	18.401	0.955507	0.826093	0.996229	0.597833	1.05199	0.756162	0.413091	-0.523192	0.075239	-0.626386	-0.951405	0.441772	1.49	0.249637	0.453734	1.35961	1.23159	0.397089	-0.160883	-0.424661	1.12858	0.129921	-0.56728	-1.48962	-0.134839	-0.249348	-1.22707	-2.03144	-0.202131	-1.10082	0.058523	1.83421	-0.319645	-0.547631	0.015825	-0.072366	-1.08829	-1.28753	0.317528
T21C9.9	0.0196841	0.0752245	26.1378	18.1192	0.0472077	0.346619	0.850519	-0.014209	4.1e-05	-0.064505	0.000457	-0.001176	-0.015483	-0.024523	0.069881	0.047554	-0.028229	0.005013	0.040383	0.013092	0.053846	0.04612	0.077019	0.105174	0.050691	-0.024723	-0.081831	0.020261	-0.024397	-0.055777	-0.06684	0.011852	-0.079845	-0.042372	0.028621	-0.010112	-0.025215	0.038318	-0.004672	0.037546	-0.007811	0.036667	0.026628
cka-1	0.00502681	0.0752245	26.5317	18.0721	0.496821	0.657315	0.714773	-0.238965	-0.794585	-0.056168	-0.08876	-0.760109	-0.034765	0.364972	0.349107	0.044928	0.43584	0.563474	0.701812	0.464492	0.923756	0.278076	0.548281	0.406952	0.624605	0.063785	-0.439311	0.107529	-0.43951	-0.185578	-0.583904	-0.467082	-0.260251	-0.404027	-0.502633	0.217421	0.215274	-0.130299	-0.399165	-0.410249	0.143953	0.665046	-0.445212
sulp-3	0.0196841	0.0752245	26.1378	18.1192	0.0472077	0.346619	0.850519	-0.014209	4.1e-05	-0.064505	0.000457	-0.001176	-0.015483	-0.024523	0.069881	0.047554	-0.028229	0.005013	0.040383	0.013092	0.053846	0.04612	0.077019	0.105174	0.050691	-0.024723	-0.081831	0.020261	-0.024397	-0.055777	-0.06684	0.011852	-0.079845	-0.042372	0.028621	-0.010112	-0.025215	0.038318	-0.004672	0.037546	-0.007811	0.036667	0.026628
lrp-2	0.00159201	0.0752245	26.1204	1.06529	1.13846	0.948312	0.918402	0.636919	-0.158254	0.213774	0.008607	0.38751	-0.37826	-2.40634	-0.157011	-0.617249	-2.11335	-1.86284	-1.0079	-0.451881	0.101669	-1.71445	0.876417	0.932589	-0.71768	1.07248	0.304916	0.480721	0.109516	0.347473	1.31863	2.72101	0.069033	0.703733	-0.8743	-0.006169	0.667814	-0.874128	-0.254517	1.11401	1.64322	0.975212	0.489003
gst-41	0.00659344	0.0752245	21.764	18.7567	2.30093	0.597165	0.885814	1.87359	2.94414	1.80953	0.145697	-0.071693	0.279207	-2.66976	-3.53298	-1.03582	1.63304	1.90232	0.362307	1.36176	2.2012	1.50042	-3.08483	0.70417	3.00733	0.148823	-2.02466	-4.52436	2.75678	-4.23554	-2.47583	-2.79126	-0.972869	-2.31372	2.08345	2.245	0.18162	0.358266	0.919229	1.23556	-3.17259	-0.040546	1.35393
rpoa-2	0.00855625	0.0752245	23.3455	20.3303	0.707737	0.868982	1.02358	-0.212715	0.226313	-0.025082	-0.369783	-0.903704	-0.028139	-0.464019	-0.856036	-0.314889	0.211482	0.947392	0.009425	-1.04578	0.982905	-1.00172	1.18469	0.482471	0.549009	-0.05585	-0.462945	0.314323	0.175163	-2.0716	-0.037568	-0.386704	-0.658158	-0.072145	-0.309757	0.259383	0.705613	0.821777	1.27315	0.417652	0.961368	0.854633	-0.017282
ZK829.7	0.017956	0.0752245	27.0904	13.4912	0.200006	0.560672	1.08343	-0.162124	-0.1641	0.051933	-0.036945	-0.147696	0.101827	0.168613	0.195006	0.024928	0.076431	0.539875	0.284656	-0.14447	-0.135752	-0.123387	-0.168999	-0.200136	-0.150068	0.217392	-0.237944	-0.194906	-0.016234	-0.160554	-0.345755	-0.031108	-0.26013	-0.0403	0.05293	-0.015457	0.149419	-0.119322	0.609679	-0.200982	0.134438	-0.134537	0.264184
tps-1	0.011321	0.0752245	22.9917	9.94467	1.10761	0.525419	1.0471	-0.305603	-2.25631	-0.573913	1.43101	1.57525	0.16127	2.5609	2.3657	0.518918	1.34485	-0.901741	0.804443	0.56465	-0.062425	-1.02338	-0.463433	-0.202593	-0.090207	-0.328246	-0.275906	-0.022082	-1.55583	0.911643	-0.046172	0.686258	0.185827	-0.097335	-2.65137	1.11911	0.583029	-1.71714	-1.77595	-0.022665	-0.437445	0.154196	0.162879
unc-10	0.0135257	0.0752245	25.7259	17.9674	0.045746	0.436278	0.866842	-0.014222	-0.008109	-0.065974	0.000435	-0.010326	-0.017387	-0.024542	0.060906	0.045363	-0.028251	-0.002132	0.037985	0.013065	0.043965	0.04368	0.07699	0.096042	0.04734	-0.024493	-0.089844	0.017575	-0.024422	-0.065211	-0.069597	0.011827	-0.006804	-0.044859	0.028598	-0.021462	-0.028316	0.038289	-0.01314	0.074865	-0.007834	0.025958	0.02403
sqv-7	0.0105473	0.0752245	25.0005	17.7623	0.51275	0.847622	1.04029	-0.24068	0.420683	-0.099449	0.274173	-0.47711	0.147708	-0.372303	-0.048296	-0.108409	0.526545	0.891653	0.365114	-0.058332	0.442756	-0.092714	-0.138099	0.265761	1.03872	-0.092521	-0.870549	-0.629755	0.295138	-1.56039	-0.468474	-0.711693	-0.671648	-0.084021	0.482209	0.174438	-0.13196	0.271469	0.977743	0.000694	-0.047469	0.458737	0.24889
181052	0.00055696	0.0752245	25.4263	1.76063	1.97422	0.971727	0.862623	1.36828	1.46815	1.8371	-0.918284	-0.031194	-0.022329	-0.807141	-3.09368	-1.38343	-1.32008	-3.44431	-2.4825	-1.34964	-3.16674	-0.985807	-1.44564	-0.23205	-0.42435	5.01494	2.79823	-0.619228	1.39845	-0.214482	1.2867	-0.307892	3.46165	-1.61714	-0.939871	-0.354752	0.152393	-1.64228	0.690489	0.631277	-0.979496	1.36195	2.95625
gcy-18	0.0196841	0.0752245	26.1378	18.1192	0.0472077	0.346619	0.850519	-0.014209	4.1e-05	-0.064505	0.000457	-0.001176	-0.015483	-0.024523	0.069881	0.047554	-0.028229	0.005013	0.040383	0.013092	0.053846	0.04612	0.077019	0.105174	0.050691	-0.024723	-0.081831	0.020261	-0.024397	-0.055777	-0.06684	0.011852	-0.079845	-0.042372	0.028621	-0.010112	-0.025215	0.038318	-0.004672	0.037546	-0.007811	0.036667	0.026628
K02G10.5	0.017849	0.0752245	23.3342	23.3059	2.12043	0.369221	0.923617	3.78294	-0.097547	9.25751	0.302924	-0.885443	-1.17283	-0.620329	-1.42553	-1.35624	-0.702265	-1.18553	-1.41722	-0.822416	2.77133	-1.43684	-0.834389	2.17272	-1.98598	-0.514811	1.96898	-1.61246	-0.779509	-2.68006	-1.74274	-0.774349	-0.98814	-1.63563	-0.687266	-1.10692	-0.684322	-0.838547	-1.11089	-2.02473	-0.579587	3.72846	-1.51727
Multiple entries : 2	0.00749956	0.0752245	22.602	8.31365	2.78961	0.999367	1.01229	0.884769	-2.19742	-0.244153	5.49546	2.06463	0.424523	2.45767	5.40462	0.529008	1.61369	-2.03934	-0.252747	-1.3228	-2.35219	-0.56091	-4.6575	-1.4565	-2.23825	2.53413	-1.29922	-0.308084	1.95933	5.55724	-0.294027	1.71233	1.16589	0.896603	-4.67356	-1.87178	-0.353647	-4.89821	-1.34045	0.283402	-4.83049	-1.77067	1.54932
F13H10.3	0.00027225	0.0752245	25.3256	18.4315	0.5694	0.993793	0.828314	-0.468575	-0.298299	-0.047556	-0.055114	-0.570878	-0.285945	-0.36873	-0.043416	0.008954	0.291087	0.573857	0.104884	0.069791	1.10649	0.417726	0.269377	1.15131	0.679584	-0.026963	-0.767139	0.055815	0.269658	-1.64664	-1.01763	-0.00957	-0.683	-0.025294	0.050421	0.412451	0.020753	0.34173	0.486061	0.301882	0.194839	0.611211	0.061015
dop-1	0.0196841	0.0752245	26.1378	18.1192	0.0472077	0.346619	0.850519	-0.014209	4.1e-05	-0.064505	0.000457	-0.001176	-0.015483	-0.024523	0.069881	0.047554	-0.028229	0.005013	0.040383	0.013092	0.053846	0.04612	0.077019	0.105174	0.050691	-0.024723	-0.081831	0.020261	-0.024397	-0.055777	-0.06684	0.011852	-0.079845	-0.042372	0.028621	-0.010112	-0.025215	0.038318	-0.004672	0.037546	-0.007811	0.036667	0.026628
dop-1	0.0196841	0.0752245	26.1378	18.1192	0.0472077	0.346619	0.850519	-0.014209	4.1e-05	-0.064505	0.000457	-0.001176	-0.015483	-0.024523	0.069881	0.047554	-0.028229	0.005013	0.040383	0.013092	0.053846	0.04612	0.077019	0.105174	0.050691	-0.024723	-0.081831	0.020261	-0.024397	-0.055777	-0.06684	0.011852	-0.079845	-0.042372	0.028621	-0.010112	-0.025215	0.038318	-0.004672	0.037546	-0.007811	0.036667	0.026628
dep-1	0.00178084	0.0752245	26.1848	3.85864	1.33619	0.820767	0.558115	-0.025129	-0.497066	0.135647	-0.025668	-0.283969	-0.664741	-0.025612	-0.194948	-1.32605	-1.98267	-1.58026	-1.8894	-0.454519	-2.34227	-1.82448	-0.363866	-0.177046	-0.925504	0.53382	1.03352	0.934573	0.684462	-0.33389	1.90243	1.25788	1.66325	1.33954	0.001082	1.64138	1.44109	0.090136	-0.38575	1.16336	0.426419	1.70745	0.752857
spe-5	0.00700569	0.0752245	24.557	18.6096	1.23706	0.992551	1.00767	-0.79652	-0.241	-0.123642	-1.68829	-1.31691	-0.092099	-2.302	-0.393522	-1.2481	1.26321	2.249	0.732361	-0.157235	0.770981	0.60926	0.026781	0.647592	0.826746	1.17346	-0.973547	-0.554056	0.978289	-3.0355	-1.23769	-0.823395	-0.707414	-0.142442	1.65612	-1.06602	0.37187	0.876105	3.31596	-0.098976	0.936819	-0.042282	1.35597
sur-5	0.00174724	0.0752245	26.8948	17.5482	0.786987	0.830988	0.895903	0.622903	-0.156706	-0.073839	1.2608	0.01501	0.333876	-0.464987	1.22385	0.730567	0.9164	0.189236	0.679272	0.929387	1.08509	0.50702	-0.05674	1.3095	0.275587	-0.081118	-0.895086	-0.094122	-0.925221	-0.984262	-0.943309	-0.144399	-1.87769	-0.850452	-1.37762	0.491681	-0.420315	-0.692245	0.08397	-0.024463	-0.512354	0.395527	-0.441557
F57B9.8	0.0196841	0.0752245	26.1378	18.1192	0.0472077	0.346619	0.850519	-0.014209	4.1e-05	-0.064505	0.000457	-0.001176	-0.015483	-0.024523	0.069881	0.047554	-0.028229	0.005013	0.040383	0.013092	0.053846	0.04612	0.077019	0.105174	0.050691	-0.024723	-0.081831	0.020261	-0.024397	-0.055777	-0.06684	0.011852	-0.079845	-0.042372	0.028621	-0.010112	-0.025215	0.038318	-0.004672	0.037546	-0.007811	0.036667	0.026628
F53E4.1	0.00822649	0.0752245	26.7815	16.4836	0.277201	0.55408	1.01932	-0.364609	-0.279595	-0.21394	0.085315	-0.191508	-0.291962	0.446949	0.103301	-0.032716	0.168017	0.665498	0.187895	0.322926	-0.094675	0.268084	0.345127	-0.113863	0.461036	-0.573713	-0.366725	-0.041172	-0.082565	-0.007874	-0.230114	-0.019002	-0.126125	0.085652	-0.321545	0.18088	-0.289675	-0.068185	0.306783	0.012893	0.363771	-0.186856	0.368815
fdps-1	0.00603729	0.0752245	23.8815	18.6423	0.234182	0.968892	0.998528	-0.106819	-0.269605	-0.177828	-0.421451	-0.137335	-0.187108	-0.185604	-0.390598	-0.07174	-0.245816	0.011476	0.232943	0.021332	0.380958	0.209725	0.071632	0.132713	0.068598	-0.066511	0.175964	0.128687	0.090428	0.196588	-0.655017	0.023828	-0.028549	0.046823	0.548113	-0.248804	0.228442	0.403564	0.094143	0.270141	0.133013	0.115845	0.171421
trap-2	0.007744	0.0752245	25.226	3.60263	0.405361	0.567016	0.936843	0.405707	0.051627	0.000238	0.379078	0.47806	0.112765	0.060879	-0.524629	0.065608	-1.08157	-0.418948	-0.898311	0.056202	0.045312	-0.468158	-0.17962	0.201065	-0.301652	0.022123	0.16395	0.468023	0.043671	-0.08164	0.457858	0.728237	-0.058718	0.344778	-0.549649	0.028543	0.235499	-0.322316	-0.063402	0.154201	0.1513	0.378756	-0.086077
pdi-6	0.0004	0.0752245	21.2773	10.2942	0.407301	0.970123	0.845058	-0.303992	-0.69527	-0.592757	0.193942	0.358921	-0.100193	0.014987	1.10885	0.206912	0.030272	0.024526	0.381599	0.106057	0.00455	-0.20537	-0.083544	-0.251986	-0.064824	0.34435	-0.025956	0.435523	0.090712	0.314102	0.314879	0.452405	0.040376	0.553425	-0.272766	-0.371986	0.108477	-0.392116	-0.62196	-0.094661	-0.041466	0.172703	-0.519702
180975	0.0196841	0.0752245	26.1378	18.1192	0.0472077	0.346619	0.850519	-0.014209	4.1e-05	-0.064505	0.000457	-0.001176	-0.015483	-0.024523	0.069881	0.047554	-0.028229	0.005013	0.040383	0.013092	0.053846	0.04612	0.077019	0.105174	0.050691	-0.024723	-0.081831	0.020261	-0.024397	-0.055777	-0.06684	0.011852	-0.079845	-0.042372	0.028621	-0.010112	-0.025215	0.038318	-0.004672	0.037546	-0.007811	0.036667	0.026628
6418592	0.00908209	0.0752245	26.0066	18.0985	0.0508389	0.524682	0.85268	-0.014209	4.1e-05	-0.070689	0.000457	-0.001176	-0.023494	-0.024523	0.069881	0.038335	-0.028229	0.005013	0.030293	0.013092	0.053846	0.117709	0.077019	0.105174	0.036592	-0.024723	-0.081831	0.008958	-0.024397	-0.055777	-0.078441	0.011852	-0.079845	-0.052836	0.028621	-0.010112	0.014273	0.038318	-0.004672	0.02327	-0.007811	0.036667	0.015696
181733	0.00249001	0.0752245	26.533	19.0307	0.0516603	0.775569	0.830074	-0.007213	-0.000296	-0.064505	-0.012731	-0.001554	-0.015483	-0.035757	0.06951	0.047554	-0.041318	0.004717	0.040383	-0.003133	0.053437	0.04612	0.05932	0.104796	0.050691	-0.037361	-0.082189	0.020261	-0.039061	-0.056167	-0.06684	-0.00339	-0.080122	-0.042372	0.01472	-0.004947	-0.025215	0.031203	-0.005023	0.037546	0.111458	0.036224	0.026628
181733	0.0196841	0.0752245	26.1378	18.1192	0.0472077	0.346619	0.850519	-0.014209	4.1e-05	-0.064505	0.000457	-0.001176	-0.015483	-0.024523	0.069881	0.047554	-0.028229	0.005013	0.040383	0.013092	0.053846	0.04612	0.077019	0.105174	0.050691	-0.024723	-0.081831	0.020261	-0.024397	-0.055777	-0.06684	0.011852	-0.079845	-0.042372	0.028621	-0.010112	-0.025215	0.038318	-0.004672	0.037546	-0.007811	0.036667	0.026628
gst-20	0.00576081	0.0752245	22.6539	19.2552	0.770618	0.628529	0.679175	0.985493	0.318241	0.477879	0.025358	-0.31814	0.091765	-0.644123	0.231913	-0.472944	0.065826	-0.172293	0.904952	0.875779	0.723464	0.943799	1.04207	0.858443	0.527718	-0.405665	-0.429153	0.201841	-0.877414	-0.268663	-0.182271	0.055631	-0.713138	-0.895821	-0.024129	0.709704	0.058608	-0.85265	-0.51017	-0.84184	-0.620252	0.098877	-1.29592
B0303.7	0.00203401	0.0752245	22.9108	8.76959	0.694112	0.927761	0.932564	-0.061767	-0.91409	-0.0837	-0.025328	0.768185	0.977253	1.09078	1.36108	0.820831	-0.465339	-0.686158	0.026548	0.189262	-0.397506	0.25318	0.632234	-0.220721	-1.26127	-0.29252	0.320964	0.2042	-0.724493	1.29534	-0.102851	0.706457	0.267393	-0.264632	-0.400935	-0.01078	-0.065719	-0.547272	-1.2345	-0.689402	-0.169851	-0.328439	-0.720281
nars-1	0.00820836	0.0752245	25.7364	16.4652	0.269816	0.551862	0.839526	-0.153556	-0.32749	-0.092883	-0.252321	-0.114806	-0.049836	-0.032717	0.412955	0.195345	0.355851	0.45303	0.348051	0.162827	0.032342	0.552894	0.322924	0.095876	0.153385	0.048572	-0.162951	-0.222562	-0.456724	0.085997	-0.352815	0.187191	0.006405	-0.172165	0.023484	-0.446268	-0.121536	-0.068693	0.070914	-0.203928	0.041406	-0.329353	-0.098646
C34F6.1	0.0196841	0.0752245	26.1378	18.1192	0.0472077	0.346619	0.850519	-0.014209	4.1e-05	-0.064505	0.000457	-0.001176	-0.015483	-0.024523	0.069881	0.047554	-0.028229	0.005013	0.040383	0.013092	0.053846	0.04612	0.077019	0.105174	0.050691	-0.024723	-0.081831	0.020261	-0.024397	-0.055777	-0.06684	0.011852	-0.079845	-0.042372	0.028621	-0.010112	-0.025215	0.038318	-0.004672	0.037546	-0.007811	0.036667	0.026628
13197312	0.008836	0.0752245	25.394	18.3263	0.0487881	0.533859	0.911686	-0.017234	-0.008022	-0.064505	-0.004486	-0.010229	-0.015483	-0.028733	0.061002	0.047554	-0.033135	-0.002056	0.040383	0.007011	0.04407	0.04612	0.070386	0.09614	0.050691	-0.02946	-0.090393	0.020261	-0.029893	-0.06511	-0.06684	0.074689	-0.086459	-0.042372	0.023411	-0.021341	-0.025215	0.031936	0.087483	0.037546	-0.013038	0.026072	0.026628
0	0.00915849	0.0752245	23.0406	19.2602	0.333806	0.521943	1.00581	-0.187547	0.201486	-0.136977	-0.169504	-0.975382	-0.213121	-0.496507	-0.453796	-0.407092	0.18169	0.631824	-0.336075	-0.00637	0.112858	0.010504	0.149651	0.042798	0.283038	0.080801	-0.250493	0.231047	0.217007	-0.478644	0.185607	0.027922	-0.053254	0.207384	0.236038	-0.015892	0.480666	0.074003	0.638121	-0.011983	0.195171	0.445373	0.140559
T14B1.1	0.00212521	0.0752245	26.6121	1.38379	1.32796	0.958806	0.935389	-0.133451	-0.278669	-0.426616	-0.194365	-0.314107	-1.33284	-0.190479	-0.237049	-1.46846	-0.451437	-3.79007	-0.55047	-0.226596	-0.284061	-0.829808	-0.184443	-0.207123	-0.792662	1.38573	1.82203	1.32676	0.255791	-0.378403	4.82303	0.163801	3.40614	-0.655126	-0.17675	0.106071	-0.47446	-0.213234	-0.747111	-0.798411	-0.076598	0.810858	2.2738
174583	0.00811801	0.0752245	25.9845	4.50123	4.98457	0.555826	0.596114	0.963661	-0.343492	1.57312	2.25913	-0.41452	2.25037	-0.024533	-4.39964	-3.92953	-3.5449	-6.67465	-4.98788	-3.74549	-9.29693	-9.37124	-4.02301	-3.57778	-4.63498	4.11725	6.03932	-0.779765	1.56412	2.61016	2.29198	0.107362	6.84067	2.9261	-0.39899	7.20356	5.43573	0.038302	-1.38901	4.93089	0.382822	4.02646	4.9925
xpb-1	0.0194045	0.0752245	25.4983	19.027	0.498075	0.928678	1.08886	-0.556707	-0.032787	-0.352706	-0.423808	-0.227311	-0.576761	-0.431493	0.41969	-0.345944	0.525922	-0.663823	0.231603	1.13953	0.580327	0.488521	1.38928	0.448665	0.227946	-0.852889	0.014274	0.362184	-0.776764	-0.436274	0.075826	0.358353	0.226593	-0.192299	-0.351917	-0.019331	0.383008	0.587564	-0.387799	0.300954	0.535018	0.271376	0.100588
scrm-1	0.0160529	0.0752245	21.2345	9.98314	1.7595	0.991835	1.07411	-0.968121	-3.62758	-0.760504	-0.682721	2.09857	-0.059842	3.57175	2.49341	2.62551	0.745092	-1.6423	1.91374	0.914692	-2.35906	-1.11943	1.26289	-1.22748	-2.60421	-0.835061	1.50781	0.806601	-1.44022	4.10603	-0.219733	0.714597	1.3443	0.434285	-1.41032	-1.22275	-0.715651	-0.809447	-2.47606	-0.422049	-0.899654	1.39788	-0.653045
0	0.0196841	0.0752245	26.1378	18.1192	0.0472077	0.346619	0.850519	-0.014209	4.1e-05	-0.064505	0.000457	-0.001176	-0.015483	-0.024523	0.069881	0.047554	-0.028229	0.005013	0.040383	0.013092	0.053846	0.04612	0.077019	0.105174	0.050691	-0.024723	-0.081831	0.020261	-0.024397	-0.055777	-0.06684	0.011852	-0.079845	-0.042372	0.028621	-0.010112	-0.025215	0.038318	-0.004672	0.037546	-0.007811	0.036667	0.026628
snt-4	0.0194324	0.0752245	25.6197	21.9973	0.29527	0.348958	0.737625	-0.033559	-0.045324	-0.064538	-0.114731	-0.075757	-0.015525	-0.126963	0.019922	0.047506	-0.147588	-0.034761	0.04033	-0.067627	-0.001156	0.046066	1.77791	0.178278	0.050616	-0.139974	0.375327	0.020201	-0.189786	-0.108291	-0.066901	-0.127137	-0.117057	-0.042427	-0.098149	-0.073291	-0.025284	-0.200128	-0.051809	0.03747	-0.134999	-0.050615	0.027263
13217634	0.00390625	0.0752245	23.8122	18.7187	1.05026	0.704227	0.581378	0.568952	0.268826	0.128341	0.249388	0.559494	0.104761	-0.055902	-0.113445	-0.429071	0.04458	0.887962	0.706545	0.187476	1.16503	1.55424	1.68311	0.826227	0.867674	-1.61343	-1.03725	-1.02209	-1.94156	-1.14324	-1.31044	0.976281	-0.592889	-1.60275	-0.140201	-0.452537	0.693969	0.197148	-0.170037	0.223637	0.00055	-0.261956	0.190692
0	0.0196841	0.0752245	26.1378	18.1192	0.0472077	0.346619	0.850519	-0.014209	4.1e-05	-0.064505	0.000457	-0.001176	-0.015483	-0.024523	0.069881	0.047554	-0.028229	0.005013	0.040383	0.013092	0.053846	0.04612	0.077019	0.105174	0.050691	-0.024723	-0.081831	0.020261	-0.024397	-0.055777	-0.06684	0.011852	-0.079845	-0.042372	0.028621	-0.010112	-0.025215	0.038318	-0.004672	0.037546	-0.007811	0.036667	0.026628
hasp-2	0.0196841	0.0752245	26.1378	18.1192	0.0472077	0.346619	0.850519	-0.014209	4.1e-05	-0.064505	0.000457	-0.001176	-0.015483	-0.024523	0.069881	0.047554	-0.028229	0.005013	0.040383	0.013092	0.053846	0.04612	0.077019	0.105174	0.050691	-0.024723	-0.081831	0.020261	-0.024397	-0.055777	-0.06684	0.011852	-0.079845	-0.042372	0.028621	-0.010112	-0.025215	0.038318	-0.004672	0.037546	-0.007811	0.036667	0.026628
htp-2	0.00362404	0.0752245	23.9087	18.4936	0.556202	0.717535	0.919242	0.037118	0.740328	-0.132048	0.030661	0.155301	-0.109972	-0.687043	-0.339221	0.175222	0.589978	0.873689	0.737885	0.164423	0.8011	0.280079	0.386901	0.032939	0.901994	-0.214397	-0.749773	-0.656765	0.235752	-1.13506	-0.438781	0.175963	-0.647661	-0.491195	-0.071038	-0.543451	-0.149704	0.077258	0.964849	-0.106023	-0.459146	-0.419723	0.147093
xbp-1	0.00974169	0.0752245	22.4855	8.97225	0.632251	0.508844	0.766471	-0.27461	-0.619251	-0.119902	0.615681	1.02099	0.313734	1.17335	1.29348	0.896325	-0.053511	-0.365287	0.340022	0.172433	-0.379819	0.056837	0.422299	-0.134489	-0.528811	-0.340282	0.02506	-0.112457	-0.713321	0.975601	-0.277547	-0.08244	-0.043788	-0.103302	-0.844021	-0.03454	-0.396863	-0.170659	-1.01642	-0.242279	0.058597	-0.558021	-0.301532
Y73B6BL.23	0.0171086	0.0752245	25.4809	19.584	0.431659	0.377883	0.955651	-0.338269	-0.362847	-0.554836	-0.293682	-0.246143	-0.332808	-0.087914	0.704295	0.320905	-0.218801	-0.162296	0.032192	-0.079502	-0.09334	0.185756	1.2326	0.291873	0.442435	-0.204092	-0.305469	0.2212	-0.326287	-0.276677	-0.070617	0.520114	0.143869	-0.532821	-0.760807	0.059465	0.502196	0.685455	-0.314441	0.340847	0.595899	0.729764	0.206203
Y106G6A.4	0.016641	0.0752245	26.4525	17.9003	0.0469369	0.388804	0.857772	-0.014353	-0.002274	-0.064506	0.000221	-0.003775	-0.015485	-0.024725	0.067332	0.047552	-0.028464	0.027338	0.04038	0.012801	0.051039	0.046117	0.076702	0.10258	0.050687	-0.024949	-0.084289	0.020258	-0.021506	-0.058456	-0.066843	0.011579	-0.081744	-0.042341	0.028372	-0.013336	-0.025218	0.038012	-0.007078	0.037542	-0.008061	0.033625	0.026625
F53C3.6	0.0173976	0.0752245	24.0237	6.73635	0.942636	0.940982	1.08027	-0.105889	0.030459	-0.637152	-0.17741	0.091443	-0.266825	-0.152119	0.103379	-0.241691	-0.176898	0.031681	-1.01158	-0.674428	-1.29392	-1.32516	-2.53073	0.139257	-0.391614	1.28618	-0.033924	-0.334318	-0.103797	-0.020567	1.61825	-0.145043	0.527733	4.19346	0.255863	0.032249	-0.434584	-0.147152	0.026932	-0.410319	1.99801	0.076634	-0.316313
0	0.0196841	0.0752245	26.1378	18.1192	0.0472077	0.346619	0.850519	-0.014209	4.1e-05	-0.064505	0.000457	-0.001176	-0.015483	-0.024523	0.069881	0.047554	-0.028229	0.005013	0.040383	0.013092	0.053846	0.04612	0.077019	0.105174	0.050691	-0.024723	-0.081831	0.020261	-0.024397	-0.055777	-0.06684	0.011852	-0.079845	-0.042372	0.028621	-0.010112	-0.025215	0.038318	-0.004672	0.037546	-0.007811	0.036667	0.026628
not found	0.0196841	0.0752245	26.1378	18.1192	0.0472077	0.346619	0.850519	-0.014209	4.1e-05	-0.064505	0.000457	-0.001176	-0.015483	-0.024523	0.069881	0.047554	-0.028229	0.005013	0.040383	0.013092	0.053846	0.04612	0.077019	0.105174	0.050691	-0.024723	-0.081831	0.020261	-0.024397	-0.055777	-0.06684	0.011852	-0.079845	-0.042372	0.028621	-0.010112	-0.025215	0.038318	-0.004672	0.037546	-0.007811	0.036667	0.026628
him-4	0.0196841	0.0752245	26.1378	18.1192	0.0472077	0.346619	0.850519	-0.014209	4.1e-05	-0.064505	0.000457	-0.001176	-0.015483	-0.024523	0.069881	0.047554	-0.028229	0.005013	0.040383	0.013092	0.053846	0.04612	0.077019	0.105174	0.050691	-0.024723	-0.081831	0.020261	-0.024397	-0.055777	-0.06684	0.011852	-0.079845	-0.042372	0.028621	-0.010112	-0.025215	0.038318	-0.004672	0.037546	-0.007811	0.036667	0.026628
F26F12.3	0.0196841	0.0752245	26.1378	18.1192	0.0472077	0.346619	0.850519	-0.014209	4.1e-05	-0.064505	0.000457	-0.001176	-0.015483	-0.024523	0.069881	0.047554	-0.028229	0.005013	0.040383	0.013092	0.053846	0.04612	0.077019	0.105174	0.050691	-0.024723	-0.081831	0.020261	-0.024397	-0.055777	-0.06684	0.011852	-0.079845	-0.042372	0.028621	-0.010112	-0.025215	0.038318	-0.004672	0.037546	-0.007811	0.036667	0.026628
prmt-5	0.00120409	0.0752245	26.7414	15.1662	0.274125	0.86764	0.748664	-0.326547	-0.150024	-0.250821	0.245313	0.103418	-0.126337	0.178401	0.282386	0.057937	0.431684	0.59113	0.329763	0.167435	-0.129076	0.158454	0.374289	-0.29396	0.290083	-0.255175	-0.203455	-0.11952	-0.431064	-0.123859	-0.37759	-0.229866	-0.123262	-0.030587	-0.178972	-0.072682	0.324909	0.056668	0.106182	0.056261	0.219534	-0.13805	-0.015763
F33D4.6	0.0196841	0.0752245	26.1378	18.1192	0.0472077	0.346619	0.850519	-0.014209	4.1e-05	-0.064505	0.000457	-0.001176	-0.015483	-0.024523	0.069881	0.047554	-0.028229	0.005013	0.040383	0.013092	0.053846	0.04612	0.077019	0.105174	0.050691	-0.024723	-0.081831	0.020261	-0.024397	-0.055777	-0.06684	0.011852	-0.079845	-0.042372	0.028621	-0.010112	-0.025215	0.038318	-0.004672	0.037546	-0.007811	0.036667	0.026628
0	0.0196841	0.0752245	26.1378	18.1192	0.0472077	0.346619	0.850519	-0.014209	4.1e-05	-0.064505	0.000457	-0.001176	-0.015483	-0.024523	0.069881	0.047554	-0.028229	0.005013	0.040383	0.013092	0.053846	0.04612	0.077019	0.105174	0.050691	-0.024723	-0.081831	0.020261	-0.024397	-0.055777	-0.06684	0.011852	-0.079845	-0.042372	0.028621	-0.010112	-0.025215	0.038318	-0.004672	0.037546	-0.007811	0.036667	0.026628
B0507.8	0.0138768	0.0752245	26.4791	1.62883	5.36643	0.429381	0.601704	-1.49156	-3.44501	-1.81027	-2.09066	-3.32483	-3.42161	-2.19918	-3.14281	-2.88235	-1.80137	-3.01539	-2.7705	-2.2214	-3.86357	-4.24374	-2.78296	-3.18613	3.51023	7.762	9.0627	4.52119	3.05481	7.40384	10.3797	-2.59147	9.97577	8.33674	-0.438507	-3.46955	-4.02843	1.22554	-3.44437	-3.93938	3.87721	-3.35945	-0.386041
F19B10.1	0.00463761	0.0752245	20.7569	17.275	1.62117	0.92973	0.983219	-0.703895	-0.075889	1.56122	-2.79321	-1.75902	-2.43867	-1.23185	0.255945	-0.692319	-0.017183	-0.061558	0.855703	1.62407	1.74561	0.936579	-1.55353	2.75905	0.40783	-1.57561	-1.75658	1.46418	0.146357	-0.143671	0.227037	0.514117	-0.268503	0.222702	3.53797	2.05797	1.44117	3.69331	-1.81387	-1.58064	0.100659	-0.063104	-2.7118
pix-1	0.0196841	0.0752245	26.1378	18.1192	0.0472077	0.346619	0.850519	-0.014209	4.1e-05	-0.064505	0.000457	-0.001176	-0.015483	-0.024523	0.069881	0.047554	-0.028229	0.005013	0.040383	0.013092	0.053846	0.04612	0.077019	0.105174	0.050691	-0.024723	-0.081831	0.020261	-0.024397	-0.055777	-0.06684	0.011852	-0.079845	-0.042372	0.028621	-0.010112	-0.025215	0.038318	-0.004672	0.037546	-0.007811	0.036667	0.026628
usp-4	0.0120341	0.0752245	26.1449	21.1918	0.422895	0.604687	1.0514	-0.346536	-0.468343	-0.311357	-0.130942	0.562325	-0.351048	0.037037	0.420589	-0.088439	-0.354941	-0.297901	0.138574	0.744593	-0.004539	0.01201	0.869759	0.393204	0.803535	-0.373703	0.018649	0.353847	-0.634515	-0.379369	0.008629	0.212197	0.211541	-0.068718	-0.426671	0.020183	-0.373175	0.258308	-0.674128	0.496168	0.78228	0.347928	0.00241
noah-1	0.00908209	0.0752245	26.2926	1.66197	1.03948	0.524215	0.863116	-0.391214	-0.883827	0.150685	0.115811	-1.04715	-0.09548	-2.16719	0.314908	-0.504042	-0.642096	-1.93679	-1.20075	-0.36384	-0.54778	-1.28071	-1.57019	0.467153	0.612439	1.07237	1.01792	0.777155	1.29844	0.039525	1.22683	0.969402	0.446289	0.416749	0.760299	1.36953	0.554587	0.546018	-0.349455	0.266292	0.963036	2.08998	-0.360212
175478	0.0164866	0.0752245	26.4682	17.9094	1.09868	0.390255	0.646752	0.157581	0.079779	-0.014685	0.332487	0.799195	0.046567	-0.025268	1.23754	-0.135375	0.669325	0.308135	1.43116	0.012015	1.21135	1.70245	1.90133	1.21422	0.897382	-0.822132	-0.712201	-1.69001	-1.47763	-1.81511	-1.52405	0.286776	-0.625988	-1.48115	-1.05552	-0.123891	0.652919	0.066897	-1.10083	0.087181	0.240056	-0.261752	0.067955
M03F4.6	0.0136656	0.0752245	26.6018	1.9965	1.95755	0.432262	0.68733	0.091649	-2.40145	0.284985	0.17341	-1.73792	-0.118675	-0.466249	-0.475473	-1.43031	-2.86831	-2.78289	-0.94363	-1.78992	-0.546548	-0.011139	-1.88978	-0.345497	0.508123	2.26656	3.24276	-0.042781	3.49539	1.75854	2.4934	0.367067	1.43359	1.11174	1.46907	2.99053	-0.096602	-1.81836	-1.87973	-1.77608	0.175109	2.17505	-0.034344
lgx-1	0.0191546	0.0752245	26.1292	18.2037	0.0468551	0.351994	0.843284	-0.014209	-0.000813	-0.064505	0.000457	-0.002135	-0.015483	-0.024523	0.06894	0.047554	-0.028229	0.004264	0.040383	0.013092	0.052809	0.04612	0.077019	0.104217	0.050691	-0.024723	-0.071847	0.020261	-0.024397	-0.056766	-0.06684	0.011852	-0.080546	-0.042372	0.028621	-0.011303	-0.025215	0.038318	-0.005561	0.037546	-0.007811	0.035543	0.026628
F09F7.5	0.0190992	0.0752245	26.1847	17.7872	0.0470068	0.35259	0.83411	-0.014209	4.1e-05	-0.066117	0.000457	-0.001176	-0.017571	-0.024523	0.069881	0.045152	-0.028229	0.005013	0.037753	0.013092	0.053846	0.043444	0.077019	0.105174	0.047016	-0.024723	-0.081831	0.017315	-0.024397	-0.055777	-0.069863	0.011852	-0.079845	-0.045099	0.028621	-0.010112	0.012194	0.038318	-0.004672	0.033825	-0.007811	0.036667	0.023779
dgat-2	0.0196841	0.0752245	26.1378	18.1192	0.0472077	0.346619	0.850519	-0.014209	4.1e-05	-0.064505	0.000457	-0.001176	-0.015483	-0.024523	0.069881	0.047554	-0.028229	0.005013	0.040383	0.013092	0.053846	0.04612	0.077019	0.105174	0.050691	-0.024723	-0.081831	0.020261	-0.024397	-0.055777	-0.06684	0.011852	-0.079845	-0.042372	0.028621	-0.010112	-0.025215	0.038318	-0.004672	0.037546	-0.007811	0.036667	0.026628
0	0.0196841	0.0752245	26.1378	18.1192	0.0472077	0.346619	0.850519	-0.014209	4.1e-05	-0.064505	0.000457	-0.001176	-0.015483	-0.024523	0.069881	0.047554	-0.028229	0.005013	0.040383	0.013092	0.053846	0.04612	0.077019	0.105174	0.050691	-0.024723	-0.081831	0.020261	-0.024397	-0.055777	-0.06684	0.011852	-0.079845	-0.042372	0.028621	-0.010112	-0.025215	0.038318	-0.004672	0.037546	-0.007811	0.036667	0.026628
nipi-3	0.0196841	0.0752245	26.1378	18.1192	0.0472077	0.346619	0.850519	-0.014209	4.1e-05	-0.064505	0.000457	-0.001176	-0.015483	-0.024523	0.069881	0.047554	-0.028229	0.005013	0.040383	0.013092	0.053846	0.04612	0.077019	0.105174	0.050691	-0.024723	-0.081831	0.020261	-0.024397	-0.055777	-0.06684	0.011852	-0.079845	-0.042372	0.028621	-0.010112	-0.025215	0.038318	-0.004672	0.037546	-0.007811	0.036667	0.026628
F07C6.4	0.0196841	0.0752245	26.1378	18.1192	0.0472077	0.346619	0.850519	-0.014209	4.1e-05	-0.064505	0.000457	-0.001176	-0.015483	-0.024523	0.069881	0.047554	-0.028229	0.005013	0.040383	0.013092	0.053846	0.04612	0.077019	0.105174	0.050691	-0.024723	-0.081831	0.020261	-0.024397	-0.055777	-0.06684	0.011852	-0.079845	-0.042372	0.028621	-0.010112	-0.025215	0.038318	-0.004672	0.037546	-0.007811	0.036667	0.026628
F55A11.1	0.00032041	0.0752245	27.0994	13.2089	0.36823	0.942848	0.786391	-0.406993	-0.183163	-0.149391	0.113853	0.275138	0.118733	0.256917	0.34225	0.22777	0.354502	0.52201	0.037349	0.060185	-0.396287	0.229928	-0.20604	-0.150735	0.035808	-0.182306	-0.549067	-0.223092	-0.128728	-0.493002	-0.17198	-0.879055	-0.180457	-0.053418	0.559644	0.228787	0.018545	0.584513	0.400454	0.055641	0.084536	0.140081	-0.10556
dmd-7	0.00958441	0.0752245	26.5173	21.5014	1.97924	0.511205	0.671356	-0.840768	-3.44522	0.923567	-1.85381	-3.14467	-1.86008	-0.963196	-2.72082	-2.05336	-0.332057	-0.96688	-1.60835	2.44082	2.67823	-0.022952	2.5427	2.87608	1.08047	0.47335	0.85809	1.20423	-0.334052	-0.467586	0.848622	0.890407	0.63957	0.323327	-0.828263	1.46766	0.421411	0.119523	0.335342	1.12707	0.574775	3.26285	0.750895
taf-6.2	0.0149818	0.0752245	26.2542	18.2492	0.0474352	0.411265	0.824374	-0.015047	4.1e-05	-0.064505	-0.000912	-0.001176	-0.015483	-0.02569	0.069881	0.047554	-0.029588	0.005013	0.040383	0.011407	0.053846	0.04612	0.075181	0.105174	0.050691	-0.026035	-0.081831	0.020261	-0.024837	-0.055777	-0.06684	0.009623	-0.079845	-0.042372	0.027178	-0.010112	-0.025215	0.03655	-0.004672	0.037546	0.007681	0.036667	0.026628
not found	0.00516961	0.0752245	25.1561	4.83029	1.73174	0.823931	0.989447	-0.27442	-2.90704	-1.23982	-0.08752	-1.57381	-0.478898	-0.099465	-0.190914	-1.23564	-0.115548	-2.15235	-1.88472	-0.095146	-1.68216	-1.90498	1.71452	-0.160181	-2.4438	-0.109037	1.62518	3.40176	-0.721413	3.32398	3.32997	0.770842	2.70453	2.35989	-0.06412	0.637368	2.38278	-0.231542	-1.66745	-0.550372	-0.100858	2.51683	-0.192466
skr-19	0.00221841	0.0752245	21.8799	8.8065	0.327917	0.882471	0.938592	-0.377488	-0.45023	-0.139011	0.033214	0.331447	0.175383	0.229036	0.533066	0.299692	0.009583	-0.253317	0.06656	-0.142473	-0.201422	-0.717139	-0.404516	-0.038017	-0.18212	0.149013	-0.174129	0.149558	0.30977	0.282567	0.464874	-0.311838	0.005341	0.392023	0.258201	0.000441	0.282951	0.185536	-0.17385	-0.304996	0.179087	0.315809	-0.511851
C26B9.1	0.0116208	0.0752245	21.6707	7.64493	1.17675	0.563509	1.04873	0.41539	-0.895884	-0.408728	1.80661	1.81915	0.606719	2.20272	2.00735	0.652679	0.319762	-1.84558	-0.134643	0.097511	-0.276182	-0.652381	0.519641	0.183913	-0.644603	0.271164	-0.153195	0.060337	-1.03091	1.5588	1.51319	-2.06123	-0.625014	0.980626	-2.71995	0.364123	-0.022157	-0.967115	-0.835846	-0.338821	-0.108807	-0.36239	-1.76938
181711	0.0196841	0.0752245	26.1378	18.1192	0.0472077	0.346619	0.850519	-0.014209	4.1e-05	-0.064505	0.000457	-0.001176	-0.015483	-0.024523	0.069881	0.047554	-0.028229	0.005013	0.040383	0.013092	0.053846	0.04612	0.077019	0.105174	0.050691	-0.024723	-0.081831	0.020261	-0.024397	-0.055777	-0.06684	0.011852	-0.079845	-0.042372	0.028621	-0.010112	-0.025215	0.038318	-0.004672	0.037546	-0.007811	0.036667	0.026628
ptr-2	0.0196841	0.0752245	26.1378	18.1192	0.0472077	0.346619	0.850519	-0.014209	4.1e-05	-0.064505	0.000457	-0.001176	-0.015483	-0.024523	0.069881	0.047554	-0.028229	0.005013	0.040383	0.013092	0.053846	0.04612	0.077019	0.105174	0.050691	-0.024723	-0.081831	0.020261	-0.024397	-0.055777	-0.06684	0.011852	-0.079845	-0.042372	0.028621	-0.010112	-0.025215	0.038318	-0.004672	0.037546	-0.007811	0.036667	0.026628
ZC449.5	0.0194324	0.0752245	25.4694	3.69026	1.53807	0.34883	1.00949	-0.158113	-1.32238	1.44101	-0.234658	-1.33815	-0.191186	0.515384	-0.971578	-1.51203	-0.374184	-2.08557	-1.66643	-0.276168	-1.09272	-3.05615	-0.246798	-0.954496	-0.258506	0.877322	-1.07018	2.06152	-0.057411	0.793316	1.58524	-0.305788	6.48539	1.87987	-0.302961	-0.622492	-0.311388	-0.265261	-1.66452	-0.275538	0.599613	2.61929	-0.213108
Y65B4BL.7	0.00168921	0.0752245	26.8743	9.3905	2.12439	0.834839	0.7826	0.202029	-0.292497	0.152477	-0.36186	0.698928	0.829926	2.19631	3.42549	1.95	2.01342	-0.136858	-0.055688	-3.87298	-2.55892	-1.59631	-0.485331	-1.11223	-6.57159	-0.637874	0.140601	-1.74424	-0.523994	0.939811	-0.815854	-1.37057	-0.313969	2.51192	2.11645	-0.370431	2.56727	-0.548154	-0.227774	0.538463	-0.34476	-0.338376	0.410191
perm-5	0.0123432	0.0752245	26.3929	17.5217	0.313119	0.456687	0.569483	-0.219368	0.126104	-0.173366	0.332652	0.084421	-0.112567	-0.026634	0.156409	0.04089	0.036769	0.078995	0.193091	0.121489	0.147321	0.13926	0.19998	0.151934	0.31376	-0.392728	-0.456005	-0.277023	-0.038521	-0.785961	-0.177084	-0.122432	-0.206053	-0.372176	-0.165665	-0.070237	-0.006365	0.186738	0.529744	0.238637	0.354426	0.275527	0.457002
F33E11.2	0.014352	0.0752245	26.135	14.829	0.503711	0.421372	0.972938	-0.428102	-0.176562	-0.853397	-0.010517	-0.042316	-0.409521	-0.013901	1.86398	0.326701	0.44432	0.383959	0.963861	0.29938	-0.026544	0.417543	0.14778	0.02185	0.387428	-0.433517	0.001507	0.029063	-0.641241	-0.564208	-0.432556	0.181382	-0.17104	0.069326	0.156666	-0.55634	0.473452	0.513231	-0.95244	0.063187	0.265645	0.127141	-0.247206
0	0.0196841	0.0752245	26.1378	18.1192	0.0472077	0.346619	0.850519	-0.014209	4.1e-05	-0.064505	0.000457	-0.001176	-0.015483	-0.024523	0.069881	0.047554	-0.028229	0.005013	0.040383	0.013092	0.053846	0.04612	0.077019	0.105174	0.050691	-0.024723	-0.081831	0.020261	-0.024397	-0.055777	-0.06684	0.011852	-0.079845	-0.042372	0.028621	-0.010112	-0.025215	0.038318	-0.004672	0.037546	-0.007811	0.036667	0.026628
0	0.0196841	0.0752245	26.1378	18.1192	0.0472077	0.346619	0.850519	-0.014209	4.1e-05	-0.064505	0.000457	-0.001176	-0.015483	-0.024523	0.069881	0.047554	-0.028229	0.005013	0.040383	0.013092	0.053846	0.04612	0.077019	0.105174	0.050691	-0.024723	-0.081831	0.020261	-0.024397	-0.055777	-0.06684	0.011852	-0.079845	-0.042372	0.028621	-0.010112	-0.025215	0.038318	-0.004672	0.037546	-0.007811	0.036667	0.026628
C49C8.5	0.0190164	0.0752245	24.2407	3.90405	0.588103	0.354467	0.875935	0.349414	0.114452	0.140878	-0.694783	0.403695	0.816506	0.29802	0.137731	0.233746	-0.69577	-1.23056	-1.72486	0.18933	0.153352	-0.505349	0.201484	0.17421	-0.511853	0.739829	0.071909	0.992711	0.157185	0.015542	0.623363	0.246065	-0.077276	-0.04369	-0.622037	0.247644	0.469459	-0.111049	-0.068177	-0.456346	-0.295201	0.556329	-0.382294
ppm-2	0.00571536	0.0752245	25.875	18.6397	0.43321	0.630317	0.736849	-0.481038	-0.489137	0.27482	-0.489777	-0.887302	-0.126925	0.352974	-0.121146	-0.320874	0.303055	0.404304	-0.099972	0.744062	0.624742	0.601456	0.562007	0.570734	0.424275	-0.021552	-0.517392	-0.02197	-0.293928	-0.198843	-0.223302	0.021124	-0.116984	-0.110602	-0.332323	0.344017	-0.141157	0.046814	0.080887	-0.486664	0.084617	0.499844	0.044801
0	0.0196841	0.0752245	26.1378	18.1192	0.0472077	0.346619	0.850519	-0.014209	4.1e-05	-0.064505	0.000457	-0.001176	-0.015483	-0.024523	0.069881	0.047554	-0.028229	0.005013	0.040383	0.013092	0.053846	0.04612	0.077019	0.105174	0.050691	-0.024723	-0.081831	0.020261	-0.024397	-0.055777	-0.06684	0.011852	-0.079845	-0.042372	0.028621	-0.010112	-0.025215	0.038318	-0.004672	0.037546	-0.007811	0.036667	0.026628
0	0.00469225	0.0752245	21.836	16.5055	0.76071	0.987746	0.983755	-0.257985	-0.342277	-0.077162	-0.397832	-0.385524	-0.056527	-0.3638	0.003657	0.000321	2.36529	-0.29511	-0.011309	-0.47692	2.89634	0.603331	0.177852	0.105625	-0.021537	-0.630394	-0.445316	-0.037642	-0.870106	-0.79908	-0.126274	0.213242	-0.559379	-0.09598	1.12868	1.85405	-0.105139	-0.257752	-0.36035	-0.03559	-0.525462	-0.863459	-0.029374
nex-2	0.00298116	0.0752245	21.5857	10.7305	1.01575	0.819958	0.954304	-0.864461	-1.72376	-0.445121	0.630362	-0.788354	0.124386	1.66775	2.64512	1.32287	0.932519	-0.327474	1.42772	0.182586	-1.25657	-0.74229	1.13236	-0.574547	-0.91718	-0.564999	0.408113	-0.028129	-1.18599	1.45868	0.217557	-0.004132	0.826597	-0.13073	-0.734306	-0.022104	0.194026	-0.567744	-1.19123	-0.690183	-0.32942	0.600309	-0.671768
0	0.00331776	0.0752245	23.5859	7.21502	1.56727	0.919748	0.96242	0.118569	-1.59377	-0.428697	1.42138	2.11287	0.56253	1.38882	1.77826	0.319922	-1.13532	-3.05565	-0.349343	-0.612149	-0.875141	-2.77123	1.46023	-0.506036	-1.9573	0.833116	0.804569	0.758534	-1.09973	1.2824	1.41948	1.7156	1.30578	2.03077	-2.60602	0.626081	1.07455	-2.7404	-2.24552	0.281652	0.568755	1.32716	-0.850473
K02E10.4	0.0100802	0.0752245	25.1531	2.07999	2.75241	0.989886	1.03623	-0.08399	-2.03033	2.88562	0.384053	-2.53981	0.532454	-0.121642	-3.89682	-3.48961	-1.74455	-3.49157	-1.13102	-0.844353	-4.4061	-1.43399	-0.179659	2.11731	-0.857942	0.178726	5.41387	0.006061	1.71117	1.48876	5.15735	0.522613	3.29446	1.97187	-0.091563	-2.45241	-3.868	-0.756983	-1.88017	-0.960041	1.0252	8.83973	-1.22241
0	0.019656	0.0752245	26.1378	18.1213	0.0471957	0.346794	0.850295	-0.014209	1.4e-05	-0.064505	0.000457	-0.001206	-0.015483	-0.024523	0.069852	0.047554	-0.028229	0.004989	0.040383	0.013092	0.053813	0.04612	0.077019	0.105144	0.050691	-0.024723	-0.081517	0.020261	-0.024397	-0.055808	-0.06684	0.011852	-0.079867	-0.042372	0.028621	-0.01015	-0.025215	0.038318	-0.0047	0.037546	-0.007811	0.036631	0.026628
egl-46	0.016129	0.0752245	25.2442	23.7097	1.44944	0.395324	0.922152	-0.124098	-0.28641	-0.069884	-0.179082	-3.38964	-0.02852	-0.177462	-0.245574	-1.8126	-0.219305	-0.505156	0.031606	-0.207795	-3.7794	0.03719	-0.163933	3.73765	3.02851	0.124521	1.97365	0.010429	0.530356	-0.387363	-0.076932	-0.012097	-0.072469	-0.051474	-0.16064	-0.409041	-0.036566	-0.193502	-0.302303	0.025128	0.854542	3.98807	0.017119
tir-1	0.00087616	0.0752245	22.6349	8.34739	1.72807	0.893131	0.591661	-1.99325	-1.99907	-1.17691	-0.814504	0.2857	-0.295445	0.111013	1.25114	0.185188	-1.14365	-0.485806	-1.10473	-1.36039	-2.02133	-3.11183	0.686661	-0.791887	-2.15788	0.37547	0.245597	1.35809	0.51601	1.23729	2.1529	1.18205	1.09376	2.57292	0.764985	1.22156	0.968521	1.22654	-0.803198	1.25023	2.25586	1.04968	0.64899
0	0.019656	0.0752245	26.1369	18.1188	0.047197	0.346897	0.850422	-0.014209	1.7e-05	-0.064505	0.000457	-0.001203	-0.015483	-0.024523	0.069855	0.047554	-0.028229	0.004992	0.040383	0.013092	0.053816	0.04612	0.077019	0.105147	0.050691	-0.024723	-0.081857	0.020261	-0.024397	-0.055805	-0.06684	0.011852	-0.079627	-0.042372	0.028621	-0.010146	-0.025215	0.038318	-0.004697	0.037546	-0.007811	0.036635	0.026628
pqn-25	0.0142086	0.0752245	23.7216	7.1419	1.65501	0.996943	1.06411	1.18678	-1.48188	-0.276928	2.14789	5.59773	-0.242455	2.12407	2.4711	-0.269155	-1.28666	-1.3015	-0.361842	-0.605897	-1.91085	-0.549427	-1.25152	-1.66156	-0.433612	-0.950709	-1.56662	1.73523	-0.777556	3.04904	1.66818	-0.348893	1.89829	-0.401828	-0.416473	-2.19815	0.379593	-1.23987	-1.70882	-0.452846	-0.539927	-1.91055	-0.348876
176881	0.0145444	0.0752245	25.1102	18.1383	0.397423	0.41855	0.922412	-0.143899	-0.082881	-0.065528	-0.211435	-0.09428	-0.016809	-0.205021	-0.021438	0.046028	-0.154094	-0.067689	0.038713	2.776	-0.046689	0.044421	-0.207352	0.591552	0.048357	-0.227793	-0.169881	0.040839	-0.260002	-0.151766	-0.06876	-0.233044	-0.147864	-0.044104	-0.194745	-0.125595	-0.027375	-0.235276	-0.090832	0.035183	-0.231913	0.555898	0.024818
0	0.0196841	0.0752245	26.1378	18.1192	0.0472077	0.346619	0.850519	-0.014209	4.1e-05	-0.064505	0.000457	-0.001176	-0.015483	-0.024523	0.069881	0.047554	-0.028229	0.005013	0.040383	0.013092	0.053846	0.04612	0.077019	0.105174	0.050691	-0.024723	-0.081831	0.020261	-0.024397	-0.055777	-0.06684	0.011852	-0.079845	-0.042372	0.028621	-0.010112	-0.025215	0.038318	-0.004672	0.037546	-0.007811	0.036667	0.026628
rha-1	0.019572	0.0752245	23.3865	11.5674	0.177307	0.440456	1.08925	-0.078138	-0.000635	-0.092074	-0.103993	-0.001935	-0.0512	-0.113497	0.069136	0.37468	-0.131898	0.00442	0.132212	-0.115412	0.053025	0.000354	-0.063158	0.104416	-0.012163	-0.124785	-0.079331	-0.030127	-0.140536	-0.05067	-0.11856	1.33971	-0.0804	-0.089023	-0.081484	-0.011055	-0.083389	-0.096547	-0.005375	-0.026098	-0.11828	0.035778	-0.022106
unc-30	0.0196841	0.0752245	26.1378	18.1192	0.0472077	0.346619	0.850519	-0.014209	4.1e-05	-0.064505	0.000457	-0.001176	-0.015483	-0.024523	0.069881	0.047554	-0.028229	0.005013	0.040383	0.013092	0.053846	0.04612	0.077019	0.105174	0.050691	-0.024723	-0.081831	0.020261	-0.024397	-0.055777	-0.06684	0.011852	-0.079845	-0.042372	0.028621	-0.010112	-0.025215	0.038318	-0.004672	0.037546	-0.007811	0.036667	0.026628
Y48G1C.5	0.0196841	0.0752245	26.1378	18.1192	0.0472077	0.346619	0.850519	-0.014209	4.1e-05	-0.064505	0.000457	-0.001176	-0.015483	-0.024523	0.069881	0.047554	-0.028229	0.005013	0.040383	0.013092	0.053846	0.04612	0.077019	0.105174	0.050691	-0.024723	-0.081831	0.020261	-0.024397	-0.055777	-0.06684	0.011852	-0.079845	-0.042372	0.028621	-0.010112	-0.025215	0.038318	-0.004672	0.037546	-0.007811	0.036667	0.026628
dylt-1	0.00247009	0.0752245	24.6051	17.8628	0.480198	0.857617	0.942652	-0.378027	0.651232	0.084658	0.342399	-0.981967	0.099881	-0.316038	-0.053802	0.042209	0.583262	0.732037	0.369457	0.222029	0.224624	-0.042395	0.145551	0.325942	0.584335	-0.457817	-0.844938	-0.45584	0.186842	-1.00607	-0.430285	-0.657858	-0.358074	-0.233977	0.486635	0.197172	-0.276147	0.567682	0.780998	-0.013989	-0.26733	0.222378	0.188635
K09C6.7	0.0196841	0.0752245	26.1378	18.1192	0.0472077	0.346619	0.850519	-0.014209	4.1e-05	-0.064505	0.000457	-0.001176	-0.015483	-0.024523	0.069881	0.047554	-0.028229	0.005013	0.040383	0.013092	0.053846	0.04612	0.077019	0.105174	0.050691	-0.024723	-0.081831	0.020261	-0.024397	-0.055777	-0.06684	0.011852	-0.079845	-0.042372	0.028621	-0.010112	-0.025215	0.038318	-0.004672	0.037546	-0.007811	0.036667	0.026628
175808	0.0196841	0.0752245	26.1378	18.1192	0.0472077	0.346619	0.850519	-0.014209	4.1e-05	-0.064505	0.000457	-0.001176	-0.015483	-0.024523	0.069881	0.047554	-0.028229	0.005013	0.040383	0.013092	0.053846	0.04612	0.077019	0.105174	0.050691	-0.024723	-0.081831	0.020261	-0.024397	-0.055777	-0.06684	0.011852	-0.079845	-0.042372	0.028621	-0.010112	-0.025215	0.038318	-0.004672	0.037546	-0.007811	0.036667	0.026628
R53.4	0.0124323	0.0752245	25.8091	14.2321	0.263437	0.455229	0.8679	-0.080471	-0.051853	0.018839	0.246679	0.130867	0.073712	0.188705	0.44354	0.192918	0.328981	0.192752	0.123054	0.133871	-0.040241	0.287093	0.32399	0.195587	-0.004127	-0.61473	-0.265402	-0.008353	-0.600725	-0.087241	-0.054664	-0.238422	-0.11631	-0.10931	0.463288	-0.115321	-0.232678	0.096213	-0.174094	-0.168458	-0.15275	-0.14612	-0.300742
0	0.0196841	0.0752245	26.1378	18.1192	0.0472077	0.346619	0.850519	-0.014209	4.1e-05	-0.064505	0.000457	-0.001176	-0.015483	-0.024523	0.069881	0.047554	-0.028229	0.005013	0.040383	0.013092	0.053846	0.04612	0.077019	0.105174	0.050691	-0.024723	-0.081831	0.020261	-0.024397	-0.055777	-0.06684	0.011852	-0.079845	-0.042372	0.028621	-0.010112	-0.025215	0.038318	-0.004672	0.037546	-0.007811	0.036667	0.026628
C17H1.2	0.012905	0.0752245	23.9401	17.8024	0.0720091	0.589325	1.05705	-0.026263	0.017758	-0.078608	-0.019238	-0.002984	-0.033754	-0.0413	0.068108	0.026527	-0.047777	0.003601	0.017371	-0.011139	0.051893	0.303656	0.050587	0.10337	0.018536	-0.043598	-0.083541	-0.005516	-0.046296	-0.057641	-0.093298	-0.010911	-0.081166	-0.066237	0.256998	-0.012355	-0.054975	0.012888	-0.006346	0.004988	-0.028641	0.03455	0.001697
mina-1	0.0004	0.0752245	23.0527	20.0487	0.424102	0.936044	0.687512	-0.212121	-0.010824	-0.265214	-0.162945	-0.124787	-0.351252	-0.198341	-0.36131	-0.500987	-0.423808	0.176384	0.006164	-0.354693	0.078356	0.211005	0.501779	0.460038	0.317583	-0.315211	-0.309793	0.029569	-0.031169	-0.795253	0.101514	0.080121	-0.098369	-0.071507	0.155324	0.024636	0.572086	0.560263	0.514103	0.533801	0.835655	0.472876	0.126922
mina-1	0.00118336	0.0752245	22.2661	19.0036	0.759775	0.972336	0.904308	-0.376204	0.511626	-0.465343	-0.089242	-1.90256	-0.655574	-1.20887	-0.622223	-0.487837	-0.469701	0.935157	0.027495	-0.468516	0.434002	0.317673	0.127947	0.55303	0.176957	-0.361477	-0.411648	0.028536	0.498635	-0.930998	-0.194439	0.300758	-0.342941	0.279539	1.07641	-0.187724	1.10957	0.951833	0.968741	0.791883	0.837602	0.843856	0.117934
0	0.0196841	0.0752245	26.1378	18.1192	0.0472077	0.346619	0.850519	-0.014209	4.1e-05	-0.064505	0.000457	-0.001176	-0.015483	-0.024523	0.069881	0.047554	-0.028229	0.005013	0.040383	0.013092	0.053846	0.04612	0.077019	0.105174	0.050691	-0.024723	-0.081831	0.020261	-0.024397	-0.055777	-0.06684	0.011852	-0.079845	-0.042372	0.028621	-0.010112	-0.025215	0.038318	-0.004672	0.037546	-0.007811	0.036667	0.026628
T28C6.8	0.001089	0.0752245	26.0776	19.7123	0.812393	0.875266	0.721063	-0.32544	-1.14112	-0.04378	-0.307338	-1.49702	-0.780784	-0.367421	-0.182517	-0.69916	1.02166	-0.085427	0.233986	1.25685	0.929994	0.891941	0.807671	1.57868	1.11878	0.30625	0.039726	0.384625	0.163726	-0.645006	-0.418344	-0.441533	-0.495404	-0.235432	-0.425475	0.932575	0.214491	-0.366185	0.033576	-0.024663	-0.824872	1.29223	0.008281
uig-1	0.00419904	0.0752245	22.8979	6.18594	0.785182	0.852368	0.977372	0.215624	0.119782	0.592042	0.210387	0.148141	0.938209	1.29799	1.11887	0.628408	-0.024769	-1.17731	-0.905213	0.01738	-1.25863	-1.88041	0.108616	-0.458085	0.298848	0.57333	0.812494	0.036014	-0.020521	0.432627	-0.017451	-1.61895	1.05343	-0.027786	-0.91613	0.175095	-0.061783	0.042819	-1.24931	-0.391657	-0.528441	0.230659	0.041864
R06F6.12	0.00660969	0.0752245	25.8868	7.17192	0.485057	0.596332	0.931609	0.125039	0.090314	-0.510062	-0.230822	0.974749	-0.223559	0.223706	0.498481	0.186358	-0.82837	0.265468	-0.248459	-0.493511	-1.10759	-0.25906	-0.745086	-1.0208	-0.429563	0.27764	-0.057966	0.037635	0.212363	0.369045	0.154095	0.221049	0.028291	0.52241	0.299342	-0.015344	0.642503	0.633035	0.017715	0.172296	0.114913	-0.255019	0.466315
noca-1	0.0196841	0.0752245	26.1378	18.1192	0.0472077	0.346619	0.850519	-0.014209	4.1e-05	-0.064505	0.000457	-0.001176	-0.015483	-0.024523	0.069881	0.047554	-0.028229	0.005013	0.040383	0.013092	0.053846	0.04612	0.077019	0.105174	0.050691	-0.024723	-0.081831	0.020261	-0.024397	-0.055777	-0.06684	0.011852	-0.079845	-0.042372	0.028621	-0.010112	-0.025215	0.038318	-0.004672	0.037546	-0.007811	0.036667	0.026628
180491	0.0196841	0.0752245	26.1378	18.1192	0.0472077	0.346619	0.850519	-0.014209	4.1e-05	-0.064505	0.000457	-0.001176	-0.015483	-0.024523	0.069881	0.047554	-0.028229	0.005013	0.040383	0.013092	0.053846	0.04612	0.077019	0.105174	0.050691	-0.024723	-0.081831	0.020261	-0.024397	-0.055777	-0.06684	0.011852	-0.079845	-0.042372	0.028621	-0.010112	-0.025215	0.038318	-0.004672	0.037546	-0.007811	0.036667	0.026628
mltn-9	0.0109412	0.0752245	22.5362	8.29558	1.69929	0.480491	0.594889	-0.631715	-2.31411	-0.802217	0.141307	1.91837	1.62371	2.09863	3.31567	2.07145	-3.174	-0.834875	-0.128821	-1.52299	-1.03627	-2.04148	-1.62597	-0.889601	-1.0529	1.46482	-0.518135	0.1079	-0.275989	0.112134	0.100312	0.26629	-0.416888	0.223703	0.178227	-0.58235	-0.292311	0.966961	0.313538	-0.201849	1.74076	1.59167	-0.156683
0	0.0196841	0.0752245	26.1378	18.1192	0.0472077	0.346619	0.850519	-0.014209	4.1e-05	-0.064505	0.000457	-0.001176	-0.015483	-0.024523	0.069881	0.047554	-0.028229	0.005013	0.040383	0.013092	0.053846	0.04612	0.077019	0.105174	0.050691	-0.024723	-0.081831	0.020261	-0.024397	-0.055777	-0.06684	0.011852	-0.079845	-0.042372	0.028621	-0.010112	-0.025215	0.038318	-0.004672	0.037546	-0.007811	0.036667	0.026628
Y42H9AR.4	0.00813604	0.0752245	26.3145	13.3908	0.710357	0.637064	1.01872	-1.05445	-0.253346	-0.526098	-0.491984	-0.882958	-0.472553	-0.639115	0.73721	-0.159242	0.337147	0.92385	0.086324	-0.309669	0.056259	-0.626011	-0.324623	-1.03498	0.211588	-0.154186	-0.479434	0.136968	0.72563	-0.996392	0.464916	-0.563332	0.317367	0.258452	0.747783	0.511475	1.36976	1.70196	0.511869	0.320376	1.14981	0.340733	-0.060745
nlr-1	0.017161	0.0752245	26.3405	1.39024	3.74941	0.377254	0.774398	-0.641862	0.125117	-0.095017	-1.70933	-3.30575	-1.68734	-1.64713	-3.11572	-5.91537	-1.72523	-2.31529	-4.51261	-2.31702	-2.32935	-7.01645	-2.47937	0.712591	-0.843382	6.91696	2.14808	3.11998	3.45058	-1.68893	5.05606	2.54751	2.56717	3.55074	-1.78535	2.26628	6.0793	-2.15947	0.098094	5.14827	1.05951	5.46505	1.97201
myo-6	0.0196	0.0752245	26.1353	18.1181	0.0471739	0.347345	0.851123	-0.014209	4.1e-05	-0.064541	0.000457	-0.001176	-0.015529	-0.024523	0.069881	0.047501	-0.028229	0.005013	0.040324	0.013092	0.053846	0.04606	0.077019	0.105174	0.050608	-0.024723	-0.081831	0.020195	-0.024397	-0.055777	-0.066908	0.011852	-0.079845	-0.041699	0.028621	-0.010112	-0.025291	0.038318	-0.004672	0.037462	-0.007811	0.036667	0.026564
daf-18	0.015675	0.0752245	26.0467	17.2998	0.368419	0.402836	0.793226	-0.35863	-0.458681	-0.54813	-0.514726	-0.497581	-0.347084	-0.492053	0.471325	-0.131628	0.322527	0.582799	0.183022	0.149707	0.069011	0.298917	0.220788	-0.140304	0.158711	0.632272	-0.072937	0.084908	-0.053677	-0.287258	-0.423934	0.334242	-0.026507	0.375386	-0.414549	-0.015684	0.382753	0.178147	0.016879	0.448171	0.446075	0.29117	0.22031
181359	0.0196841	0.0752245	26.1378	18.1192	0.0472077	0.346619	0.850519	-0.014209	4.1e-05	-0.064505	0.000457	-0.001176	-0.015483	-0.024523	0.069881	0.047554	-0.028229	0.005013	0.040383	0.013092	0.053846	0.04612	0.077019	0.105174	0.050691	-0.024723	-0.081831	0.020261	-0.024397	-0.055777	-0.06684	0.011852	-0.079845	-0.042372	0.028621	-0.010112	-0.025215	0.038318	-0.004672	0.037546	-0.007811	0.036667	0.026628
F13H8.2	0.0110881	0.0752245	25.0842	18.8649	0.657398	0.931051	1.04521	-0.978349	0.073157	-0.410959	0.096303	-0.618581	-0.393871	-1.17726	0.526032	-0.563985	0.776479	0.045293	0.079981	0.55111	0.448268	0.086406	1.52472	0.59838	0.790464	-1.03022	0.027141	0.395536	0.231931	-2.40339	-0.021312	0.438233	-0.0295	-0.001306	-0.007421	0.200654	0.582782	0.282558	0.201137	0.290136	0.838916	1.04287	0.069526
F49E10.2	0.0189338	0.0752245	26.1122	18.1056	0.0469013	0.354827	0.847723	-0.014209	-0.000668	-0.064505	0.000457	-0.001972	-0.015483	-0.024523	0.069101	0.047554	-0.028229	0.004391	0.040383	0.013092	0.052986	0.04612	0.077019	0.10438	0.050691	-0.024723	-0.082584	0.020261	-0.024397	-0.056598	-0.06684	0.011852	-0.073448	-0.042372	0.028621	-0.0111	-0.025215	0.038318	-0.005409	0.037546	-0.007811	0.035735	0.026628
acs-2	0.00119025	0.0752245	24.7939	7.62333	3.27091	0.869407	0.888035	0.758073	-0.617962	-1.16304	1.8971	2.33186	7.76432	2.32942	1.4166	10.0187	-1.97461	-2.91157	-2.91898	-1.98699	-3.97933	-3.35844	-1.27208	-2.96759	-4.60611	0.891388	0.563777	-2.52931	0.032452	4.18547	-2.68384	0.058296	3.1748	-3.21016	-0.009976	1.31173	-0.99737	-1.07752	-2.24879	2.83663	-1.56911	-0.378993	-3.11456
golg-2	0.00952576	0.0752245	26.9192	21.8829	0.497208	0.756042	1.03249	-0.099645	-0.174255	-0.373305	-0.211362	-0.175693	-0.318725	-0.083535	-0.003707	-0.330251	-0.330895	0.063348	-0.373088	1.0249	0.492897	0.096288	0.751596	-0.113721	0.609578	0.493951	0.547178	0.518705	-0.425239	-0.921642	0.072325	-0.133164	0.45371	0.210224	-1.59529	0.073575	0.52047	-0.197904	-0.342571	0.093941	1.12255	-0.050705	0.017978
0	0.0196841	0.0752245	26.1378	18.1192	0.0472077	0.346619	0.850519	-0.014209	4.1e-05	-0.064505	0.000457	-0.001176	-0.015483	-0.024523	0.069881	0.047554	-0.028229	0.005013	0.040383	0.013092	0.053846	0.04612	0.077019	0.105174	0.050691	-0.024723	-0.081831	0.020261	-0.024397	-0.055777	-0.06684	0.011852	-0.079845	-0.042372	0.028621	-0.010112	-0.025215	0.038318	-0.004672	0.037546	-0.007811	0.036667	0.026628
mrp-5	0.016952	0.0752245	25.4551	21.9202	0.84457	0.3838	0.922384	0.268128	-0.071195	0.388552	-0.42471	-1.27789	-0.62043	-0.651009	-0.239535	-1.17154	-0.629334	-0.792764	-1.2014	1.40664	1.15733	0.293714	0.59481	1.5387	0.416134	0.301903	-0.241785	0.658894	-0.465765	-0.858237	0.301582	0.999603	-0.513814	0.605233	-1.03907	1.17637	0.645912	-0.723342	-0.01587	0.36253	0.616908	1.01094	-0.157529
179295	0.0196841	0.0752245	26.1378	18.1192	0.0472077	0.346619	0.850519	-0.014209	4.1e-05	-0.064505	0.000457	-0.001176	-0.015483	-0.024523	0.069881	0.047554	-0.028229	0.005013	0.040383	0.013092	0.053846	0.04612	0.077019	0.105174	0.050691	-0.024723	-0.081831	0.020261	-0.024397	-0.055777	-0.06684	0.011852	-0.079845	-0.042372	0.028621	-0.010112	-0.025215	0.038318	-0.004672	0.037546	-0.007811	0.036667	0.026628
rme-8	0.0139476	0.0752245	25.2025	20.8103	1.09499	0.428147	0.944092	-0.485209	-0.777724	0.289358	0.507723	0.270674	-0.072705	0.367749	1.13467	0.048179	-0.510191	-1.34828	-0.210578	1.2862	1.07708	-0.868354	1.90042	1.82599	0.578885	-0.703794	-0.228369	0.347618	-0.2347	-0.463261	-1.28918	-0.531939	-0.313871	0.013324	-3.33424	-1.12675	0.812708	0.133857	-0.849671	0.323552	2.50747	1.51222	0.170569
C32D5.10	0.00155236	0.0752245	26.6916	16.8113	0.439013	0.992747	0.916918	-0.60576	-0.370329	-0.571988	-0.475463	0.040877	-0.209022	-0.283418	0.155024	-0.193023	0.164269	0.596319	0.236022	0.296948	0.913683	0.021142	0.314407	-0.090857	0.27395	-0.473892	-0.417302	-0.159601	-0.261873	-0.545178	-0.113652	0.135251	-0.523761	0.704194	0.074045	-0.023698	0.47999	0.550931	0.093298	0.208064	1.34614	0.355014	-0.001053
0	0.0196841	0.0752245	26.1378	18.1192	0.0472077	0.346619	0.850519	-0.014209	4.1e-05	-0.064505	0.000457	-0.001176	-0.015483	-0.024523	0.069881	0.047554	-0.028229	0.005013	0.040383	0.013092	0.053846	0.04612	0.077019	0.105174	0.050691	-0.024723	-0.081831	0.020261	-0.024397	-0.055777	-0.06684	0.011852	-0.079845	-0.042372	0.028621	-0.010112	-0.025215	0.038318	-0.004672	0.037546	-0.007811	0.036667	0.026628
mrpl-38	0.019044	0.0752245	26.8913	10.8926	0.397034	0.353436	1.07025	0.015549	-0.02172	-0.222636	0.503198	0.807053	0.135669	0.498945	0.828462	0.173177	0.01341	0.053881	0.461269	-0.080019	-0.235876	0.266595	0.053324	-0.351583	-0.127368	-0.881576	-0.095888	-0.421953	-0.377501	0.296606	-0.412203	-0.126685	-0.054602	-0.305253	0.162161	-0.665719	0.529032	0.252207	-0.620357	0.026861	-0.087467	-0.035197	-0.030099
spsb-2	0.00649636	0.0752245	22.2081	12.0707	0.33124	0.696998	1.00204	-0.486972	-0.374983	-0.516343	0.062864	-0.098378	-0.379336	0.262062	0.634416	0.024401	0.130376	0.863902	0.105015	-0.32652	-0.986831	0.536038	-0.176546	-0.097146	-0.388062	-0.21002	-0.335348	0.449873	0.01308	-0.029522	-0.031867	0.663344	-0.162491	0.330404	0.137961	-0.012647	0.11806	0.069831	0.171196	0.017224	0.147212	0.243799	0.155388
Y39A3CL.1	0.00272484	0.0752245	25.8753	18.7009	0.650303	0.759963	0.879569	-0.670938	-0.739515	-0.323927	-0.079656	0.035208	-0.534991	-0.792099	0.130872	-0.431874	1.02867	0.192278	0.096542	0.336748	0.892559	0.493469	1.34847	0.723564	0.719181	-1.29513	-0.580964	0.112804	-0.749864	-0.260557	0.028328	0.92654	-0.221242	0.043309	0.237397	-1.21859	0.324289	0.435141	0.29507	0.295489	0.478807	0.81602	-0.052021
K02C4.3	0.00151321	0.0752245	26.6092	16.9581	0.433638	0.902662	0.914946	-0.324504	0.016469	-0.146716	0.000983	0.066079	-0.162815	-0.255837	0.326062	0.013479	0.026008	0.508673	0.280408	-0.062045	0.73945	-0.441335	0.255211	0.065966	0.420447	0.069979	-0.811509	-0.129998	-0.07425	-0.935602	-0.230069	-0.426909	-0.419272	-0.435374	-0.025484	-0.631612	0.276496	0.326871	0.543078	0.971646	0.843724	0.517867	0.127385
syd-9	0.0157754	0.0752245	24.2015	2.16724	2.36485	0.401224	0.931194	-0.383231	-3.18879	1.9822	-0.602461	-2.46293	-0.475372	-0.538111	-1.56213	-0.942416	-0.62664	-4.4947	-2.46174	-0.726579	-3.42599	-1.89124	-0.732131	0.407235	0.78739	3.10142	4.21224	0.380041	-0.281681	0.096071	0.865695	-0.584257	3.74785	-0.107961	-1.64109	3.58671	1.16356	-0.740165	-1.52243	-0.051935	3.46952	6.12402	0.32688
T26C5.3	0.00680625	0.0752245	24.1986	21.8004	0.371087	0.932087	1.00592	0.106204	-0.118362	-0.11837	0.167529	-0.317389	-0.007811	-0.370689	-0.06086	0.022684	-0.25062	0.25059	-0.336029	-0.014163	0.08045	-0.076291	0.774134	0.680036	0.284803	0.283189	-0.219967	0.131457	0.110084	-0.76615	-0.40934	0.20144	-0.215767	-0.032352	-1.02555	-0.099214	0.082479	0.069523	0.12642	0.496421	0.139125	0.76062	0.260611
T27A10.6	0.00741321	0.0752245	22.1776	6.21589	0.971069	0.660301	1.0116	-0.040733	-1.45679	0.795813	0.754367	-0.368629	0.752432	0.846056	0.122512	-0.504765	-1.01931	-1.42594	-1.30397	-1.1165	-0.792354	-0.440228	-0.036067	-0.292564	-1.56075	0.596439	1.71818	-0.046847	-0.29411	0.189592	0.24842	0.391733	0.244865	0.216151	-0.933963	0.829446	1.01607	-0.079252	-0.958908	-0.047217	0.56152	3.23475	0.027023
daf-11	0.0196841	0.0752245	26.1378	18.1192	0.0472077	0.346619	0.850519	-0.014209	4.1e-05	-0.064505	0.000457	-0.001176	-0.015483	-0.024523	0.069881	0.047554	-0.028229	0.005013	0.040383	0.013092	0.053846	0.04612	0.077019	0.105174	0.050691	-0.024723	-0.081831	0.020261	-0.024397	-0.055777	-0.06684	0.011852	-0.079845	-0.042372	0.028621	-0.010112	-0.025215	0.038318	-0.004672	0.037546	-0.007811	0.036667	0.026628
181068	0.0132941	0.0752245	22.2578	8.93423	1.24028	0.731723	1.05969	-1.37232	-0.687389	-1.13675	0.339547	1.02202	0.314315	0.824814	3.34643	0.776619	0.067851	-2.37869	-0.525196	0.203513	-0.95525	-1.19873	0.940255	-0.529406	-1.11418	-0.639074	-0.297912	0.722425	-1.52991	2.28168	1.09846	2.22709	0.144965	1.52144	-0.880373	-1.08851	-0.032502	-0.298859	-1.40926	0.399048	1.25048	1.29103	-0.232326
cgh-1	0.00687241	0.0752245	25.5234	19.4298	0.39876	0.592097	0.882482	-0.40933	0.202038	-0.060796	0.000739	-0.354069	-0.314112	0.072218	0.02563	-0.132625	0.00187	0.075774	0.138278	0.330899	0.327464	0.383225	0.77272	0.706403	0.513191	-0.898532	0.07272	0.074815	-0.766201	-0.583367	-0.099633	0.508687	0.011369	-0.15938	-0.05014	-0.130034	-0.119639	0.358934	-0.58097	0.373558	0.732662	0.232861	-0.260285
acs-1	0.01921	0.0752245	26.4497	20.4421	0.551987	0.351234	0.938425	0.182697	-0.88546	-0.108852	0.248195	0.474456	0.0621	0.044816	-0.207678	-0.207676	0.151104	-0.480713	-0.336925	1.2919	0.879313	0.486252	0.186497	1.06125	0.64583	0.149652	-0.009495	0.353524	-0.60027	-0.567835	-0.076124	0.158054	-0.53708	-0.530732	-1.49806	0.729733	-0.134774	-0.347957	-0.263415	0.069827	-0.003214	0.540265	0.044075
F21C10.7	0.013549	0.0752245	25.6326	6.41311	1.24561	0.435942	0.930084	0.343581	0.659617	2.07524	0.0345	3.10071	1.20895	2.23929	-0.047625	0.89456	0.224115	-0.902023	-0.370613	-1.66499	-0.398388	-0.375527	-0.184647	-0.424431	-0.642861	-0.228305	1.06147	-0.44011	-0.558864	-0.422795	-0.539386	-0.08647	1.21381	-0.468603	-0.701469	-0.935807	0.660095	-0.345065	-3.01267	-2.06479	-0.223358	-0.242448	-2.62727
F14B4.1	0.00231361	0.0752245	26.3492	2.21519	2.55195	0.786726	0.446911	-0.913186	-1.20505	0.323035	-1.78455	-1.65672	-1.70924	-0.796094	-1.10482	-2.18702	-1.43786	-2.38274	-1.82205	-2.27988	-4.04663	-2.04762	-2.09069	-1.09007	0.789397	3.60544	4.01606	1.84821	3.26744	1.34217	2.50843	0.65203	2.53816	1.69785	1.65884	1.5877	1.48852	-0.618704	-1.34497	0.227399	0.752457	3.71929	0.550528
Y32F6A.4	0.0113422	0.0752245	24.2231	21.3768	0.933412	0.501905	1.04731	0.233347	0.191602	0.753985	-0.138671	-0.599158	0.210902	0.648627	-0.202035	-0.26899	-0.567222	-1.78114	-1.89049	1.39466	1.97074	-0.090589	0.244582	2.04811	1.31726	0.007612	-1.09109	0.559865	-0.223607	-0.909885	-0.031857	0.463893	-1.02959	0.091779	-1.44556	0.585363	-0.286202	-0.01819	0.636472	-0.294793	-0.604115	1.49741	-0.3203
somi-1	0.00191844	0.0752245	22.5022	7.24241	0.930392	0.810055	0.905997	-0.838375	-1.1062	-0.065913	0.195496	-0.363761	-0.462271	0.485886	0.350235	-0.6211	-0.309408	-0.817635	-0.729778	-0.179456	-0.607829	-2.2171	0.30739	-0.042169	-0.655977	0.920419	0.620948	0.628097	0.156203	0.346646	0.97029	0.506056	1.19158	1.46497	-1.32098	0.62374	0.898918	-0.55339	-1.30206	0.995907	1.0316	1.38238	0.575994
0	0.0196841	0.0752245	26.1378	18.1192	0.0472077	0.346619	0.850519	-0.014209	4.1e-05	-0.064505	0.000457	-0.001176	-0.015483	-0.024523	0.069881	0.047554	-0.028229	0.005013	0.040383	0.013092	0.053846	0.04612	0.077019	0.105174	0.050691	-0.024723	-0.081831	0.020261	-0.024397	-0.055777	-0.06684	0.011852	-0.079845	-0.042372	0.028621	-0.010112	-0.025215	0.038318	-0.004672	0.037546	-0.007811	0.036667	0.026628
gld-2	0.00894916	0.0752245	26.78	20.5465	1.4525	0.531053	0.851105	-0.424705	1.15854	-0.108425	0.874426	-0.578545	-0.072385	-0.595834	-0.496418	0.07452	0.701199	-0.445833	0.066928	1.88264	2.67378	0.073127	2.92932	2.84865	0.830176	-0.507041	-0.62786	0.189461	-1.20684	-1.64629	-0.036319	0.495437	-1.3589	-0.008724	-1.71961	-2.85231	-0.805572	-1.94206	-0.39781	0.564585	0.44488	2.19369	-0.489348
Y105C5A.15	0.0170303	0.0752245	26.0956	19.6721	1.87622	0.381035	0.789885	-0.449855	-4.18787	-0.305463	-0.646716	-0.959795	-0.32766	0.949848	0.878919	-0.311699	-0.690908	-0.846695	-0.201732	4.38579	5.52633	-0.353886	0.333477	1.92884	5.1355	-0.706859	-0.79617	0.011599	-0.788971	0.228519	-0.359289	0.610578	-0.607315	-0.450114	-0.734358	-1.36301	-0.520171	-0.823772	-1.01404	-0.518721	-0.631495	2.86207	-0.399318
C47A4.3	0.0196841	0.0752245	26.1378	18.1192	0.0472077	0.346619	0.850519	-0.014209	4.1e-05	-0.064505	0.000457	-0.001176	-0.015483	-0.024523	0.069881	0.047554	-0.028229	0.005013	0.040383	0.013092	0.053846	0.04612	0.077019	0.105174	0.050691	-0.024723	-0.081831	0.020261	-0.024397	-0.055777	-0.06684	0.011852	-0.079845	-0.042372	0.028621	-0.010112	-0.025215	0.038318	-0.004672	0.037546	-0.007811	0.036667	0.026628
rpom-1	0.00164836	0.0752245	26.9076	16.8882	0.363019	0.838533	0.866575	-0.305824	0.309193	-0.195578	-0.097255	0.257387	-0.371425	-0.148861	0.220383	-0.149591	0.582197	0.458737	0.213386	0.121726	0.096345	0.769893	0.157458	-0.098735	0.080282	-0.524873	-0.115788	-0.336745	-0.366291	-0.873019	-0.242559	-0.094211	-0.09028	-0.111407	-0.125247	-0.119717	0.031783	0.245959	-0.28704	0.279195	0.905078	0.108241	0.346847
173687	0.0170303	0.0752245	26.118	18.0113	0.0474071	0.380531	0.855867	-0.015498	4.1e-05	-0.064505	-0.00165	-0.001176	-0.015483	-0.026318	0.069881	0.047554	-0.03032	0.005013	0.040383	0.020252	0.053846	0.04612	0.074191	0.105174	0.050691	-0.026742	-0.081831	0.020261	-0.02674	-0.055777	-0.06684	0.009417	-0.079845	-0.042372	0.044697	-0.010112	-0.025215	0.035597	-0.004672	0.037546	-0.010039	0.036667	0.026628
cash-1	0.007056	0.0752245	26.6371	17.5601	0.405739	0.587146	0.882457	-0.468769	-0.286521	-0.637923	0.124791	-0.298003	-0.278478	-0.037692	-0.007903	-0.266269	0.456331	0.33027	0.150043	-0.487514	0.133024	0.463657	0.3373	0.411427	0.131167	-0.437349	-0.167613	0.162289	-0.620766	-0.359832	-0.146952	0.433232	-0.291667	0.142216	-0.171858	-0.217626	0.51481	0.42533	0.00867	0.424229	0.89255	0.890502	0.142184
Y66D12A.3	0.0155252	0.0752245	26.0808	15.7708	1.21246	0.748743	1.07156	0.691802	-0.897702	0.191692	0.374128	-0.768217	-0.455573	-0.128681	4.60148	-0.409744	0.233645	3.9665	1.4675	-0.137341	-0.90414	3.49767	-0.08708	-0.381387	-0.648597	-0.1687	-1.14932	-0.540332	-0.277018	-1.21299	-0.642258	-1.01653	-0.904476	-0.484836	-0.100274	-1.26036	-0.672431	0.151386	-0.955042	-0.670533	-0.137131	-1.28431	-1.33189
rab-14	0.00521284	0.0752245	21.6333	9.16847	0.390427	0.649986	0.792937	-0.510229	-0.80378	-0.364145	-0.016427	-0.065595	-0.401028	0.291675	0.473392	-0.197925	-0.149284	0.024556	-0.100798	-0.188737	-0.314264	-0.425823	0.002389	0.026941	-0.266558	0.114525	0.028452	0.662462	0.015248	0.091946	0.741954	0.397836	0.231019	0.654785	-0.130319	0.026558	0.259926	0.165865	-0.02534	0.066313	0.346281	0.337618	-0.097509
ubr-1	0.0145444	0.0752245	26.2977	20.3709	0.864858	0.418499	0.915699	-0.950345	-0.75874	-0.198845	-0.384911	-0.175688	-0.717308	-0.151589	0.173427	-0.56008	0.507706	-0.754676	-0.409755	0.722089	0.728202	0.05496	1.95965	1.10997	1.45023	-0.890528	0.074848	0.549873	-1.2948	-0.102919	0.221679	1.20195	0.458009	0.123234	-0.951591	0.331483	0.484487	-0.017127	-1.45777	0.025954	1.61461	0.857147	-0.039954
nlg-1	0.0180902	0.0752245	24.3827	8.1859	0.630553	0.364765	1.03178	-0.17731	-0.112092	0.155147	-0.266023	-0.127077	-0.026367	3.54185	-0.053606	0.035029	-0.588047	-0.093298	0.026675	-1.61563	-0.696286	-0.038477	-0.280612	-0.020472	0.031538	-0.34225	0.23286	0.004906	-0.357534	-0.126312	-0.0826	-0.296135	1.57429	-0.056587	-0.252288	-0.166275	-0.042942	-0.066591	-0.886154	0.018152	-0.276677	-0.110674	-0.13792
F44E2.4	0.00765625	0.0752245	25.8317	0.829955	2.04744	0.877909	1.01419	-0.217669	0.055133	2.33164	-0.331962	-4.74571	0.120727	-0.30769	-1.23258	-1.30684	-0.358163	-1.5386	-5.66846	-0.445504	-2.56678	-2.04781	-0.369106	0.148337	-0.439378	2.5923	2.91569	0.89085	-0.377199	-0.675538	3.9128	-0.131327	2.52267	0.562784	-0.321798	0.666194	0.431984	-0.390899	-1.02071	0.280256	0.425972	5.64587	0.212477
F44E2.4	0.00133225	0.0752245	25.1317	1.82131	2.6862	0.859484	0.841494	0.53732	-2.27435	2.28519	0.843716	-2.19643	-0.318901	-1.07651	-2.70403	-3.12049	-0.6184	-4.09774	-2.98082	-1.77448	-4.34381	-3.1004	-1.58037	1.31691	0.516304	2.26971	3.5772	1.45506	0.427313	0.484139	2.60588	0.24952	3.44261	-0.125564	-0.893467	3.60567	1.66856	-0.899434	-1.9103	-0.126254	1.43917	6.61301	1.19311
acl-4	0.0175562	0.0752245	25.6436	20.3015	0.470132	0.954484	1.08112	-0.193189	-1.00571	-0.225438	0.144154	-0.134972	-0.288489	-0.408517	0.43303	-0.052344	-0.075532	-0.391679	0.046583	0.288037	1.08728	0.346796	0.64658	1.21663	0.332151	0.274168	-0.417861	0.257504	-0.190623	-0.49916	-0.044634	0.392621	-0.549008	-0.39992	-0.965999	0.307193	0.172686	0.392288	0.063707	0.379195	0.179226	0.537444	-0.047333
clec-161	0.0196841	0.0752245	26.1378	18.1192	0.0472077	0.346619	0.850519	-0.014209	4.1e-05	-0.064505	0.000457	-0.001176	-0.015483	-0.024523	0.069881	0.047554	-0.028229	0.005013	0.040383	0.013092	0.053846	0.04612	0.077019	0.105174	0.050691	-0.024723	-0.081831	0.020261	-0.024397	-0.055777	-0.06684	0.011852	-0.079845	-0.042372	0.028621	-0.010112	-0.025215	0.038318	-0.004672	0.037546	-0.007811	0.036667	0.026628
T14B4.19	0.00041209	0.0752245	25.9292	1.89148	2.07067	0.934727	0.645076	0.215882	-0.635718	0.687582	0.304141	-2.2547	-0.248623	-3.55166	-0.287055	-2.19082	-3.39311	-2.20301	-1.65419	-1.31392	-2.24258	-1.58923	-3.51002	0.566291	0.641176	3.15417	1.35513	1.00517	2.8538	1.1269	1.29632	1.08878	1.36166	0.517766	0.880096	1.27657	0.8211	1.08752	-0.121427	0.90483	2.26082	2.69636	0.593312
0	0.0196841	0.0752245	26.1378	18.1192	0.0472077	0.346619	0.850519	-0.014209	4.1e-05	-0.064505	0.000457	-0.001176	-0.015483	-0.024523	0.069881	0.047554	-0.028229	0.005013	0.040383	0.013092	0.053846	0.04612	0.077019	0.105174	0.050691	-0.024723	-0.081831	0.020261	-0.024397	-0.055777	-0.06684	0.011852	-0.079845	-0.042372	0.028621	-0.010112	-0.025215	0.038318	-0.004672	0.037546	-0.007811	0.036667	0.026628
F26G1.1	0.0165894	0.0752245	25.8518	14.9679	0.440481	0.98605	1.07651	-0.440606	-0.467521	-0.412209	-0.767821	-0.348345	-0.276125	-0.372562	0.552998	0.043452	0.537962	0.94936	0.198122	0.143775	0.117251	0.556377	-0.384678	-0.647594	-0.00363	0.549662	-0.696524	-0.255238	0.001804	0.063965	-0.077408	-0.457543	-0.144873	0.228545	0.613213	-0.586443	0.678501	0.606787	0.863251	-0.254743	0.340425	0.054682	-0.042662
3564910	0.00492804	0.0752245	24.1717	6.77704	0.415664	0.661454	0.692579	0.167854	0.624689	-0.232003	0.456103	0.827077	0.595447	0.308168	0.283092	0.477349	-0.32048	-0.214225	-0.10342	-0.574172	-0.829851	0.027225	-0.196306	-0.42192	-0.546923	-0.306353	-0.004133	-0.253005	-0.235566	0.330617	-0.159987	0.133263	-0.233424	-0.161035	-0.029535	-0.379958	-0.079359	0.198028	-0.119819	0.216418	0.14237	0.102456	0.003251
deg-3	0.0196841	0.0752245	26.1378	18.1192	0.0472077	0.346619	0.850519	-0.014209	4.1e-05	-0.064505	0.000457	-0.001176	-0.015483	-0.024523	0.069881	0.047554	-0.028229	0.005013	0.040383	0.013092	0.053846	0.04612	0.077019	0.105174	0.050691	-0.024723	-0.081831	0.020261	-0.024397	-0.055777	-0.06684	0.011852	-0.079845	-0.042372	0.028621	-0.010112	-0.025215	0.038318	-0.004672	0.037546	-0.007811	0.036667	0.026628
C15C8.7	0.00267289	0.0752245	23.9376	18.7734	0.797056	0.967559	0.946968	-0.637014	0.747702	0.176891	0.502104	-0.522577	0.235081	-1.09411	-0.54589	0.38593	0.482426	0.227346	0.486265	0.222939	0.800154	0.120581	0.168638	0.769006	1.13429	-0.278512	-1.59195	-0.939288	0.733426	-1.39058	-1.99062	-0.646546	-0.62636	-0.372736	0.662122	0.691272	-0.552246	0.873487	0.884015	0.500347	-0.088885	0.952375	0.627325
Y119C1B.1	0.0196841	0.0752245	26.1378	18.1192	0.0472077	0.346619	0.850519	-0.014209	4.1e-05	-0.064505	0.000457	-0.001176	-0.015483	-0.024523	0.069881	0.047554	-0.028229	0.005013	0.040383	0.013092	0.053846	0.04612	0.077019	0.105174	0.050691	-0.024723	-0.081831	0.020261	-0.024397	-0.055777	-0.06684	0.011852	-0.079845	-0.042372	0.028621	-0.010112	-0.025215	0.038318	-0.004672	0.037546	-0.007811	0.036667	0.026628
F08D12.7	0.0196841	0.0752245	26.1378	18.1192	0.0472077	0.346619	0.850519	-0.014209	4.1e-05	-0.064505	0.000457	-0.001176	-0.015483	-0.024523	0.069881	0.047554	-0.028229	0.005013	0.040383	0.013092	0.053846	0.04612	0.077019	0.105174	0.050691	-0.024723	-0.081831	0.020261	-0.024397	-0.055777	-0.06684	0.011852	-0.079845	-0.042372	0.028621	-0.010112	-0.025215	0.038318	-0.004672	0.037546	-0.007811	0.036667	0.026628
pdtf-1	0.0136656	0.0752245	26.5595	17.8024	0.338125	0.431497	1.05122	-0.205076	-1.0668	-0.232728	-0.48021	0.077665	-0.438346	-0.037225	0.154314	-0.039511	-0.126331	-0.129607	-0.033981	-0.005253	0.537595	0.224445	0.183573	0.139968	0.141968	0.270209	-0.274224	-0.063037	-0.264342	-0.291924	0.398696	0.067334	0.016032	-0.104899	0.012903	0.506293	0.074308	0.196171	-0.114844	0.813283	0.620927	0.886777	-0.146047
171759	0.00708964	0.0752245	25.5419	18.6901	0.0507329	0.585835	0.892551	0.015826	4.1e-05	-0.070283	-0.008467	-0.001176	-0.022968	-0.032125	0.069881	0.03894	-0.037086	0.005013	0.030955	0.03642	0.053846	0.111038	0.065043	0.105174	0.037518	-0.033275	-0.081831	0.0097	-0.034319	-0.055777	-0.07768	0.001538	-0.079845	-0.010773	0.019215	-0.010112	-0.037407	0.054172	-0.004672	0.024207	-0.017249	0.036667	0.016414
rps-24	0.00881721	0.0752245	23.8385	17.2863	0.159854	0.717576	1.02578	0.010043	0.123131	0.060537	-0.129765	-0.056651	0.08823	-0.11107	-0.035032	0.070526	0.06534	0.171453	0.087669	-0.148052	0.128982	0.162305	-0.006155	-0.035806	0.085817	0.115997	-0.212082	-0.24605	0.027704	-0.211292	-0.229689	-0.229083	-0.144035	-0.327986	0.31434	0.019998	0.079657	0.21107	0.311936	-0.041346	-0.112707	-0.08879	0.116598
C34B7.1	0.007056	0.0752245	23.1756	16.9853	2.74288	0.587713	0.671558	-1.14311	-2.21312	-1.26545	-3.20998	-2.48607	-2.67323	-2.96219	-1.42475	-0.627096	5.13399	6.47605	4.61624	0.295552	1.87753	-0.450319	-1.42974	-1.46006	4.65938	0.567073	-1.23756	-0.057758	2.23846	-1.67277	-0.377455	-1.7639	2.04629	-0.548411	1.6181	0.585195	-0.035086	1.77638	-0.97733	-0.652824	0.230616	-1.67495	0.007383
nspg-8	0.00334084	0.0752245	26.1039	4.92371	1.24083	0.73435	0.506132	0.936095	-0.048498	0.193524	0.33677	0.659011	0.182866	-0.357049	-0.01276	-0.547835	-2.25285	-1.92976	-1.46806	-1.55648	-1.82542	-0.788339	-0.999127	-0.825232	-1.64537	0.496102	0.731023	-0.1303	0.929947	1.17925	0.532793	1.2914	0.664709	0.245253	0.208387	0.65575	1.37455	0.880196	0.081999	1.17131	-0.548226	1.11557	1.08296
F26D2.3	0.0196841	0.0752245	26.1378	18.1192	0.0472077	0.346619	0.850519	-0.014209	4.1e-05	-0.064505	0.000457	-0.001176	-0.015483	-0.024523	0.069881	0.047554	-0.028229	0.005013	0.040383	0.013092	0.053846	0.04612	0.077019	0.105174	0.050691	-0.024723	-0.081831	0.020261	-0.024397	-0.055777	-0.06684	0.011852	-0.079845	-0.042372	0.028621	-0.010112	-0.025215	0.038318	-0.004672	0.037546	-0.007811	0.036667	0.026628
cisd-1	0.00113569	0.0752245	24.9726	16.5992	0.396816	0.872934	0.879651	-0.230066	0.168421	0.272509	0.039477	-0.291592	-0.049735	-0.086944	0.252249	0.071972	0.343587	0.442564	0.171558	0.347537	-0.031743	0.127865	0.340349	0.135811	-0.089156	-0.933786	-0.473098	-0.054655	-0.350342	-0.349578	-0.263268	-0.787092	-0.137875	-0.502124	1.04986	0.010925	-0.017436	0.702768	0.406708	-0.037296	-0.014317	-0.290688	0.116552
cox-19	0.00744769	0.0752245	22.5235	18.4836	0.76277	0.746395	1.01186	-0.034999	0.593506	-0.087741	0.000373	0.193052	-0.021285	-1.40493	-0.828063	0.282063	0.394696	-0.002192	0.056114	-0.041904	1.02003	0.058878	-0.449838	-0.09715	0.362964	-0.634021	-0.141361	-0.959091	0.746486	-1.65474	-0.364996	-0.799568	-0.504026	-0.266657	1.57194	1.22076	0.768219	1.77967	-0.19312	0.447323	-0.539181	0.947035	0.008814
R06C1.4	0.00495616	0.0752245	22.6036	22.3985	1.09767	0.659942	0.415715	0.308609	0.541525	0.540666	-0.618923	-0.266191	0.079852	-1.763	-3.05311	-1.62335	-0.659285	-0.324747	-1.70926	0.192954	0.434189	-0.271975	0.650098	0.73648	0.63059	0.411035	0.119011	0.337983	0.662651	-0.550784	0.401671	0.364618	0.148578	0.213362	0.674313	1.01403	0.641029	0.628125	0.657996	0.659556	-0.274045	0.846407	0.542152
F53B2.5	0.0160276	0.0752245	24.754	19.4404	0.0465496	0.397704	1.01214	0.093162	-0.000117	-0.064505	-0.015491	-0.001354	-0.015483	-0.038108	0.069707	0.047554	-0.044057	0.004874	0.040383	-0.006529	0.053653	0.04612	0.055616	0.104996	0.050691	-0.040007	-0.082	0.020261	-0.04213	-0.055961	-0.06684	-0.00658	-0.079975	-0.042372	0.01181	-0.007679	-0.025215	0.017726	-0.004837	0.037546	-0.024677	0.036458	0.026628
T12A7.6	0.0127013	0.0752245	23.5569	7.39089	2.45806	0.450827	0.552689	-0.859323	-1.98674	-2.3543	-0.419606	0.2021	1.12956	-0.683932	0.950115	1.40969	-0.924846	-0.403063	-1.76694	-2.42579	-2.68479	-2.71945	-2.91647	-3.96561	-0.791003	3.18188	0.537372	0.32001	4.88553	3.32122	2.15406	-2.1641	1.3581	2.18857	1.86315	2.47002	1.33252	0.932891	0.14496	0.410343	-0.664505	0.28019	0.316539
0	0.00183184	0.0752245	26.6989	17.2694	0.0537899	0.817733	0.925966	-0.014209	-0.019595	-0.064505	0.000457	-0.023223	-0.015483	-0.024523	0.048257	0.047554	-0.028229	0.194391	0.040383	0.013092	0.030038	0.04612	0.077019	0.083171	0.050691	-0.024723	-0.102682	0.020261	-0.024397	-0.078508	-0.06684	0.011852	-0.095952	-0.042372	0.028621	-0.037459	-0.025215	0.038318	-0.025075	0.037546	-0.007811	0.010864	0.026628
gld-3	0.01004	0.0752245	26.6017	17.83	0.535499	0.504552	0.759123	-0.50399	-0.089464	-0.546289	-0.163109	-0.262272	-0.306822	-0.062112	0.144893	0.023998	0.137614	1.06378	0.252061	-0.557446	0.011238	0.581831	0.855657	0.651033	0.564342	-0.77938	-0.464054	-0.062287	-0.299896	-0.601383	-0.652195	0.397711	-0.431417	0.108889	0.030363	-0.733862	0.021266	0.589698	0.036752	0.441669	1.0467	0.475586	0.230689
nhr-97	0.00455625	0.0752245	23.7183	19.7068	0.680622	0.677851	0.881168	0.139556	-0.34762	0.890431	-0.272763	-0.411687	0.062269	0.353027	-0.870763	-0.21045	0.416115	-0.15766	-0.002742	0.402192	1.57402	0.061076	1.27186	0.964687	1.29014	-0.737559	-0.68731	0.105728	-0.563478	-0.863259	-0.592296	-0.184113	-0.172532	-0.479694	-0.446805	0.325599	-0.111702	-0.085529	0.049686	-0.342485	-0.145709	1.11342	-1.15908
ptpn-22	0.0196841	0.0752245	26.1378	18.1192	0.0472077	0.346619	0.850519	-0.014209	4.1e-05	-0.064505	0.000457	-0.001176	-0.015483	-0.024523	0.069881	0.047554	-0.028229	0.005013	0.040383	0.013092	0.053846	0.04612	0.077019	0.105174	0.050691	-0.024723	-0.081831	0.020261	-0.024397	-0.055777	-0.06684	0.011852	-0.079845	-0.042372	0.028621	-0.010112	-0.025215	0.038318	-0.004672	0.037546	-0.007811	0.036667	0.026628
grdn-1	0.0196841	0.0752245	26.1378	18.1192	0.0472077	0.346619	0.850519	-0.014209	4.1e-05	-0.064505	0.000457	-0.001176	-0.015483	-0.024523	0.069881	0.047554	-0.028229	0.005013	0.040383	0.013092	0.053846	0.04612	0.077019	0.105174	0.050691	-0.024723	-0.081831	0.020261	-0.024397	-0.055777	-0.06684	0.011852	-0.079845	-0.042372	0.028621	-0.010112	-0.025215	0.038318	-0.004672	0.037546	-0.007811	0.036667	0.026628
dyf-7	0.00693889	0.0752245	23.1736	3.68643	1.20028	0.590825	0.581709	0.002344	0.167102	0.871766	0.615084	0.088617	-0.181905	0.144674	-0.726715	-0.137992	-1.29976	-2.12308	-0.875799	-2.63671	-2.06638	-1.17966	0.166211	0.240019	-0.031217	1.61651	0.648612	-0.045401	0.110326	-0.090887	-0.134238	-0.628834	0.547251	-0.103164	1.0188	0.974853	0.255961	0.113239	0.709241	0.593134	0.258126	2.29096	0.709517
obr-3	0.00582169	0.0752245	26.0978	19.7183	1.11052	0.623828	0.960292	-0.562055	-1.77554	-0.217633	-0.371115	-0.93006	-1.37158	1.34347	-0.349267	-0.63473	0.542348	-0.923724	-0.090288	2.06392	2.02557	1.12102	1.24653	1.94131	1.07391	-0.610994	-0.306039	0.770957	-1.25933	0.052659	-0.192611	0.956089	-0.067229	0.091841	-2.97441	0.696789	-0.024169	-0.492348	-0.417806	1.02278	0.745893	1.04838	-0.342869
best-18	0.00246016	0.0752245	20.9775	9.89915	1.03355	0.776488	0.933729	-0.099265	-0.916026	-0.110238	-0.13851	-0.344894	-0.074733	1.88148	2.80333	-0.020631	-0.137587	-0.263384	-0.03424	-0.157879	-0.317306	-0.029801	-0.155319	-0.237849	-0.053577	-0.730936	-0.406892	-0.04944	-0.288096	4.38045	-0.152638	-0.11783	-0.330954	-0.11976	-0.153874	-0.436448	1.02029	-0.141116	-3.41293	-0.068032	-0.154786	0.069147	-0.054216
nlp-81	0.00233289	0.0752245	26.0748	5.31711	1.4795	0.784983	0.813242	-0.773952	-0.632307	-0.341811	-0.509603	0.813239	-1.87969	-0.266778	0.259538	-0.814243	-0.310494	-0.575178	-2.34821	-1.58659	-2.22918	-0.841051	-0.30465	-1.11858	-2.46453	1.609	0.101037	2.04336	-0.253734	0.184016	2.83527	1.63257	1.46808	1.31942	2.1512	0.237674	2.83065	-1.15991	-0.397114	0.711366	-0.094021	1.75148	0.542587
Y54F10AM.8	0.00225625	0.0752245	24.3732	19.5302	0.724321	0.791665	0.852059	0.875915	0.227231	0.333347	0.527828	-0.392598	0.401357	-0.069164	0.28918	0.2646	0.291004	-0.255017	-0.163431	1.14218	1.19832	0.484074	0.633963	1.11208	0.396282	-0.105031	-0.670484	-0.431142	-0.773645	-1.24927	-0.714213	-0.080879	-0.96072	-0.843051	-1.43736	0.565894	0.125643	-0.762378	0.051985	0.115966	-0.785141	0.782292	-0.319677
nish-1	0.00178929	0.0752245	26.4371	14.3341	0.724992	0.842597	0.924995	-0.489692	0.079881	-0.225788	0.382936	-0.286575	0.05261	-0.363268	0.526793	-0.131982	1.12958	1.80414	0.476433	-0.389321	0.115284	-0.34846	0.248911	-0.973631	0.73876	-0.435609	-0.694379	-0.350412	0.036358	-1.06187	-0.721116	-1.79948	-0.494413	0.029756	0.758769	0.062721	0.633201	0.605693	1.00875	0.259456	0.662491	-0.563464	0.02412
nhl-3	0.00160801	0.0752245	24.3929	6.48962	1.40219	0.839976	0.826945	-0.216964	-1.73405	-1.54566	-0.265751	0.820755	-1.42862	-0.946525	0.845999	0.167283	-0.322005	-0.321494	-1.40074	-0.375665	-2.72421	-1.08505	0.726329	-0.663783	0.002437	1.12751	1.22341	1.73922	0.896366	0.804255	2.41517	2.60772	1.61547	1.65767	-1.11236	0.830091	1.65064	-0.731111	-1.58691	0.374704	-0.843471	0.730224	-0.204986
pho-1	0.00346921	0.0752245	23.7481	18.821	1.67093	0.72763	0.748979	1.71231	0.973939	1.10616	2.09206	0.196243	0.398516	-0.025882	-0.354883	0.319639	1.97802	0.718313	0.405378	2.42177	2.09038	1.64156	-1.34869	1.61772	1.55398	-0.5822	-1.6126	-1.05548	-0.700256	-2.60096	-2.37598	-1.27742	-2.20428	-1.16871	-2.15518	0.756841	0.085323	-1.71533	0.34297	-0.790606	-2.22126	1.00607	-1.25575
pud-3	0.00148225	0.0752245	27.4667	9.88228	1.31881	0.847191	0.718402	0.468683	-1.04264	0.117261	1.62175	1.56125	1.18744	1.2585	0.934809	1.49257	-0.730834	0.708264	0.47694	-1.31507	0.125789	-0.946129	-0.167234	-2.07488	-2.6462	-0.596458	-0.57161	-2.17335	0.252547	-0.224741	-0.417391	-1.01356	-0.485764	0.007881	0.317647	1.34225	0.377705	0.286912	0.038469	0.833577	-1.25474	0.08836	0.477763
soc-2	0.0196841	0.0752245	26.1378	18.1192	0.0472077	0.346619	0.850519	-0.014209	4.1e-05	-0.064505	0.000457	-0.001176	-0.015483	-0.024523	0.069881	0.047554	-0.028229	0.005013	0.040383	0.013092	0.053846	0.04612	0.077019	0.105174	0.050691	-0.024723	-0.081831	0.020261	-0.024397	-0.055777	-0.06684	0.011852	-0.079845	-0.042372	0.028621	-0.010112	-0.025215	0.038318	-0.004672	0.037546	-0.007811	0.036667	0.026628
eif-3.C	0.0141372	0.0752245	27.0197	19.6828	0.27202	0.426503	0.803354	-0.123183	-0.147613	-0.215002	-0.11255	0.024819	-0.007877	-0.074941	0.413453	0.056307	0.027442	0.155474	0.049962	0.314659	0.580646	0.055866	0.498149	0.042016	0.668949	0.226414	-0.249827	-0.154961	-0.213314	-0.157068	-0.292095	-0.078191	-0.181591	-0.032434	-0.302703	-0.182859	-0.081564	-0.046299	-0.485397	0.121098	0.098839	0.324721	0.126354
mel-26	0.0110881	0.0752245	25.5442	16.8076	0.418581	0.844975	1.04523	-0.438733	0.5152	-0.294201	0.004232	-1.05501	-0.026867	-0.783975	-0.15191	-0.16135	0.575521	0.927767	0.179926	-0.147602	0.036971	0.293044	-0.0392	-0.430958	0.337192	0.178495	-0.318743	-0.278413	0.499166	-0.586569	-0.052288	-0.355835	-0.215063	-0.244614	0.200253	-0.10287	0.044787	0.564476	1.0164	0.31288	0.262082	0.030267	0.276591
178722	0.0150553	0.0752245	23.5978	10.2505	0.919692	0.410406	1.03204	-0.061789	-0.864548	-0.298995	-0.456655	0.242932	-0.271589	1.68863	1.57601	0.456753	-0.324097	-0.991063	-0.282166	-0.54929	-0.366256	1.4726	1.32725	-0.10766	-2.49706	-1.65633	0.191015	0.506628	-1.09477	-0.04558	-0.015844	1.97349	1.2269	1.31318	-0.372586	-0.320337	-0.86614	0.123594	-0.24013	-0.806061	-0.399372	-0.564318	0.527185
nhr-98	0.0196841	0.0752245	26.1378	18.1192	0.0472077	0.346619	0.850519	-0.014209	4.1e-05	-0.064505	0.000457	-0.001176	-0.015483	-0.024523	0.069881	0.047554	-0.028229	0.005013	0.040383	0.013092	0.053846	0.04612	0.077019	0.105174	0.050691	-0.024723	-0.081831	0.020261	-0.024397	-0.055777	-0.06684	0.011852	-0.079845	-0.042372	0.028621	-0.010112	-0.025215	0.038318	-0.004672	0.037546	-0.007811	0.036667	0.026628
F20D6.11	0.00625681	0.0752245	25.8103	9.68741	0.937658	0.607272	0.940571	-0.051485	-0.551767	0.020503	1.27125	1.80153	0.814281	1.09266	0.990281	0.62974	0.467694	0.216176	0.77958	-0.119843	-0.767456	-1.46923	0.775671	-1.41316	-0.463908	0.123218	0.072443	-1.60889	0.132789	0.908659	-0.344564	-0.896938	-0.554688	-0.143192	-0.069925	0.024815	0.968353	-0.830981	-0.250383	0.225453	-2.30949	-0.339237	0.232182
gab-1	0.0196841	0.0752245	26.1378	18.1192	0.0472077	0.346619	0.850519	-0.014209	4.1e-05	-0.064505	0.000457	-0.001176	-0.015483	-0.024523	0.069881	0.047554	-0.028229	0.005013	0.040383	0.013092	0.053846	0.04612	0.077019	0.105174	0.050691	-0.024723	-0.081831	0.020261	-0.024397	-0.055777	-0.06684	0.011852	-0.079845	-0.042372	0.028621	-0.010112	-0.025215	0.038318	-0.004672	0.037546	-0.007811	0.036667	0.026628
F53C3.3	0.00034969	0.0752245	26.307	5.09465	1.67947	0.987565	0.839036	-0.577358	-0.181026	-0.688188	-0.337729	-0.204475	0.381221	-0.31131	-0.12952	-1.91874	-0.515171	-2.06957	-1.14506	-1.44251	-0.50039	-4.49166	-1.19701	-0.34983	-2.89302	1.62886	0.246823	0.412548	2.35074	-0.265375	4.1063	-0.010987	2.25208	2.77177	0.705145	-0.262277	1.87284	-0.33013	0.95822	2.05614	0.013156	0.109817	0.930784
F07H5.10	0.00678976	0.0752245	26.9736	13.9825	0.624864	0.753805	1.00575	-0.413818	0.11651	-0.490118	-0.872815	-0.155333	-0.377135	-0.354979	0.59185	0.163295	0.506469	1.19784	0.034715	-0.517872	-0.481663	-0.017138	-0.115609	-0.766243	-0.212418	0.231934	-0.883296	-0.09448	-0.045365	-0.915507	-0.09094	-0.868498	-0.145821	0.299264	0.957787	-0.37983	0.826164	1.17212	1.17997	0.388355	0.736439	0.179855	0.207664
0	0.0196841	0.0752245	26.1378	18.1192	0.0472077	0.346619	0.850519	-0.014209	4.1e-05	-0.064505	0.000457	-0.001176	-0.015483	-0.024523	0.069881	0.047554	-0.028229	0.005013	0.040383	0.013092	0.053846	0.04612	0.077019	0.105174	0.050691	-0.024723	-0.081831	0.020261	-0.024397	-0.055777	-0.06684	0.011852	-0.079845	-0.042372	0.028621	-0.010112	-0.025215	0.038318	-0.004672	0.037546	-0.007811	0.036667	0.026628
Y71H2AM.20	0.00908209	0.0752245	21.8894	8.462	0.416989	0.884491	1.02802	-0.145739	-0.433902	-0.64024	-0.187752	0.461042	-0.533335	-0.096254	0.141158	-0.344115	-0.159011	-0.106839	-0.025624	0.250939	-0.800084	-0.187083	-0.254414	-0.286998	-0.212048	0.286987	0.335762	0.494789	-0.03172	0.596669	0.477384	0.743341	0.223028	0.645978	-0.150297	-0.609802	0.586374	-0.422357	-0.164221	0.529539	0.254113	0.558931	0.15896
pcdr-1	0.001849	0.0752245	26.7159	19.2495	0.0559769	0.867255	0.926846	-0.014209	-0.012133	-0.064505	0.000457	-0.014845	-0.015483	-0.024523	0.056474	0.047554	-0.028229	-0.005661	0.040383	0.013092	0.039085	0.04612	0.077019	0.091532	0.050691	-0.024723	-0.094759	0.020261	-0.024397	-0.06987	-0.06684	0.011852	-0.089832	-0.042372	0.028621	-0.027068	-0.025215	0.038318	-0.017322	0.037546	-0.007811	0.212638	0.026628
F30A10.3	0.00076729	0.0752245	25.844	14.4002	0.39805	0.900391	0.877907	-0.390126	0.01505	-0.591684	-0.35073	-0.342745	-0.483601	-0.219677	0.523165	-0.125551	0.629956	0.818049	0.407971	-0.199338	-0.301362	0.301675	-0.172111	-0.401604	-0.016996	0.040767	-0.407658	0.209499	0.182814	-0.407928	0.103809	-0.428788	-0.106933	0.093523	0.519734	-0.190658	0.506585	0.452241	0.497648	0.198267	0.235157	0.018003	0.130255
afd-1	0.0196841	0.0752245	26.1378	18.1192	0.0472077	0.346619	0.850519	-0.014209	4.1e-05	-0.064505	0.000457	-0.001176	-0.015483	-0.024523	0.069881	0.047554	-0.028229	0.005013	0.040383	0.013092	0.053846	0.04612	0.077019	0.105174	0.050691	-0.024723	-0.081831	0.020261	-0.024397	-0.055777	-0.06684	0.011852	-0.079845	-0.042372	0.028621	-0.010112	-0.025215	0.038318	-0.004672	0.037546	-0.007811	0.036667	0.026628
olrn-1	0.00106276	0.0752245	21.935	7.28027	2.46739	0.935613	0.897535	-1.05846	-4.13197	-0.922499	-0.291893	-0.290989	-1.12708	-0.629156	-0.204578	-1.23167	-0.91592	-0.624815	-1.3596	-2.00743	-2.07614	-1.37821	-0.771117	-1.16804	-1.90545	-1.02886	3.61482	6.11646	-0.760338	2.73121	6.26379	0.575024	1.49965	1.65159	-0.637568	-0.178935	-1.81246	1.87523	-0.272868	-1.94319	6.66435	1.10835	-1.49007
Y110A2AL.4	0.003481	0.0752245	25.3439	4.41367	1.78283	0.726967	0.685561	-1.35915	-0.535047	0.197548	-0.330766	-1.92387	-0.008151	-2.01361	0.268235	-0.865102	-0.180362	-0.760519	-0.625672	-1.10421	-4.0445	-2.31393	-2.69981	-1.6646	0.063592	3.40518	1.42681	0.792506	2.60213	1.36137	1.89919	-0.218717	2.26529	1.12838	1.45966	1.50124	-0.029373	0.34194	0.604979	-0.805783	0.690137	0.98847	0.686959
rab-6.1	0.00463761	0.0752245	25.4784	16.8495	0.458677	0.671138	0.936037	-0.048658	0.200239	0.179402	-0.029612	-0.225043	0.360114	-0.096761	0.03821	0.269415	0.582703	1.12466	0.507523	-0.190726	0.114503	0.678598	0.043727	0.072116	0.144431	0.225374	-0.557278	-0.341095	0.014889	-0.393426	-1.17403	-0.511963	-0.651878	-0.56442	0.556639	-0.326764	0.000796	-0.018086	0.639278	-0.645695	-0.593936	-0.259242	0.007173
cog-1	0.00848241	0.0752245	24.6665	24.1816	1.04263	0.545062	0.824999	-0.237984	-0.407535	0.361772	0.687682	-0.458794	-0.152937	1.45218	-0.378963	-0.248633	-0.391107	-0.485564	-0.283765	-0.436717	-0.440297	-0.283666	1.26036	5.49138	-0.40223	-0.375111	-0.39714	2.67124	-0.430923	-0.531758	-0.439532	-0.410707	-0.414165	-0.378535	-0.55014	-0.577726	-0.407898	-0.433756	-0.717665	-0.421069	-0.213212	-0.49888	-0.324544
0	0.00385641	0.0752245	24.0367	7.17766	0.879311	0.706491	0.837825	0.249726	-0.358741	-0.10572	1.05136	0.87104	0.742284	1.24788	1.01012	0.970213	-0.780497	-0.991346	-0.804783	-0.547797	-0.860864	-2.02261	0.822601	0.111897	-1.1462	-0.929519	0.370007	0.463911	-0.850346	0.387483	0.783009	0.428199	0.388512	0.707265	-0.915101	0.465854	0.062702	-0.329597	-1.68202	0.325051	0.192418	0.701798	-0.288636
set-17	0.00799236	0.0752245	26.425	13.0268	0.443926	0.836726	1.0165	-0.575026	-0.472176	-0.332674	-0.435719	0.028676	-0.110725	0.045025	0.886967	0.643106	0.432797	0.661753	0.182452	-0.060976	-0.24475	-0.647855	-0.0687	-0.559324	0.104908	0.481758	-0.643092	-0.361922	0.246987	-0.219814	0.003824	-0.692169	-0.259556	0.356189	0.250699	0.011677	0.599611	0.617118	0.65979	-0.214896	0.153733	0.073645	0.02411
F53H4.4	0.00806404	0.0752245	21.7502	8.6735	1.92216	0.55812	0.833214	-0.722865	-1.95088	-1.21517	-0.789168	-1.52039	-0.372891	2.87659	2.77629	-0.615672	-2.90253	-1.18128	-1.21353	-0.784499	-0.704813	-2.44417	0.399966	-1.37129	-1.62795	-0.122574	-0.880426	2.05159	0.68345	1.66289	2.54832	2.83481	0.566668	2.9331	-0.73761	-1.03863	0.180871	-1.11102	0.680714	0.920263	0.50548	3.58574	0.260765
flp-16	0.00294849	0.0752245	26.6447	8.69268	1.02467	0.977622	0.953538	0.926041	-1.13144	0.76982	0.346614	0.832155	0.820282	2.10958	-0.427493	0.509232	0.975391	0.326727	0.079271	-1.21633	-0.888525	-1.02707	-1.01063	-0.844673	-1.09845	-0.311418	-0.609544	0.39319	-0.322217	1.38265	-0.849215	-0.592145	1.07182	-0.564617	0.974902	0.343309	1.15324	-0.893046	-0.033516	-0.649598	-2.83788	-0.326941	-0.683305
dnj-12	0.00657721	0.0752245	26.2261	18.4078	0.0454317	0.634608	1.00308	-0.022951	4.1e-05	-0.064505	-0.013826	-0.001176	-0.015483	-0.03669	0.069881	0.047554	-0.042405	0.005013	0.040383	-0.00448	0.053846	0.04612	0.057851	0.105174	0.050691	-0.038411	-0.081831	0.020261	-0.040278	-0.055777	-0.06684	0.116022	-0.079845	-0.042372	0.013565	-0.010112	-0.025215	0.019876	-0.004672	0.037546	0.047923	0.036667	0.026628
fbxa-214	0.0196841	0.0752245	26.1378	18.1192	0.0472077	0.346619	0.850519	-0.014209	4.1e-05	-0.064505	0.000457	-0.001176	-0.015483	-0.024523	0.069881	0.047554	-0.028229	0.005013	0.040383	0.013092	0.053846	0.04612	0.077019	0.105174	0.050691	-0.024723	-0.081831	0.020261	-0.024397	-0.055777	-0.06684	0.011852	-0.079845	-0.042372	0.028621	-0.010112	-0.025215	0.038318	-0.004672	0.037546	-0.007811	0.036667	0.026628
zip-4	0.018279	0.0752245	27.2338	11.6597	0.713822	0.914004	1.08449	-0.580908	-0.014635	-0.781957	-0.225434	1.24958	-0.306903	0.665737	1.10151	0.423233	0.381237	0.461475	0.262123	-0.588288	-0.463173	0.45831	-0.247276	-1.57418	-0.483446	-0.887584	-0.368041	0.026802	-0.435745	0.411746	-0.327601	-0.879739	-0.236528	0.002464	1.16212	-0.01022	1.21862	1.39467	-0.539223	0.44209	0.600692	-0.042579	-0.177139
dhs-4	0.018225	0.0752245	27.1205	9.55144	4.58058	0.36179	0.437322	1.7494	0.535658	1.29658	4.96262	3.81962	6.97204	4.4565	4.23932	6.90791	2.42188	0.562196	3.43348	-2.68637	-2.4881	-3.68742	-4.17696	-3.13454	-5.35185	-2.19737	-1.95524	-4.31075	-2.1961	1.73466	-3.26636	-4.21611	-0.789366	-2.55198	1.36675	0.5314	-1.66282	-0.346447	-1.12092	-3.38016	-3.49982	-2.07124	-1.7446
gras-1	0.00030976	0.0752245	26.4531	14.6682	0.472389	0.94482	0.810136	-0.804686	-0.689762	-0.360556	-0.200563	-0.554706	-0.151279	0.127953	0.581229	0.178665	0.335167	0.952189	0.363132	-0.126836	-0.272706	0.068922	0.102686	-0.023838	0.11369	0.023756	-0.803495	0.093884	0.004007	-0.301884	-0.019878	-0.549698	-0.150252	-0.123446	0.712132	-0.247943	0.233346	0.596829	0.819401	-0.050118	0.384345	0.533805	-0.023226
pfut-1	0.00986049	0.0752245	23.8285	22.5957	0.420601	0.79757	1.03408	0.521539	0.58348	0.391084	-0.324098	-0.121298	-0.340441	-0.273484	-0.21528	-1.03257	-0.182528	-0.453981	-0.691575	0.334282	0.474048	-0.203322	0.271852	0.364977	0.429042	0.271963	-0.275075	0.678435	0.09701	-0.472583	0.29713	-0.076114	-0.149821	0.428641	-0.646645	0.564505	0.605027	0.400018	-0.08381	-0.140799	-0.527619	0.06097	-0.152429
nbs-1	0.00799236	0.0752245	25.4765	15.8102	0.981914	0.89115	1.01652	-0.186698	1.17106	-0.421137	-0.107682	-0.753386	-0.166998	-0.961926	1.50873	-0.099033	0.206931	1.23626	0.634316	0.123127	0.332902	0.29375	0.246156	-0.656495	0.780179	-1.64063	-1.30638	-1.55952	-0.623832	-1.69044	-0.323414	-1.8895	0.225902	-0.208744	2.12834	0.175605	0.538654	2.53073	-0.674854	0.679719	1.03517	-0.039631	0.544235
ceeh-1	0.00177241	0.0752245	24.2245	8.69397	1.19647	0.825096	0.52328	0.368443	-0.84272	0.115138	1.02537	1.68557	1.21003	1.29996	1.54478	1.32975	0.402678	-0.073609	1.03432	-1.48555	-1.26436	-0.602772	-1.60947	-1.60223	-1.21721	0.479032	0.017993	-0.58766	0.700678	1.07386	-0.37175	-1.21417	-0.17237	-0.180654	0.25035	0.170359	-0.327186	-0.370022	-0.102185	-1.15147	-1.25092	-0.3456	-0.702898
homt-1	0.0162308	0.0752245	24.1933	15.371	0.362036	0.732224	1.07525	-0.377511	-0.220026	0.083202	-0.410766	-0.498126	0.29268	-0.664728	-0.133473	-0.059753	0.575224	0.413216	0.162636	-0.063543	-0.059063	-0.275632	0.172018	0.032999	-0.110624	0.288638	-0.367637	-0.206025	0.083955	-0.091912	-0.283459	-0.457363	-0.295453	-0.036125	0.897287	0.020611	0.47993	0.339123	1.18095	-0.305964	0.060308	-0.043007	0.063832
dnj-1	0.00386884	0.0752245	22.7953	18.0144	0.304632	0.705844	0.849699	-0.217035	-0.127911	-0.078834	0.062369	0.128389	-0.034046	0.01955	0.158527	-0.105393	0.026682	-0.049819	-0.312442	0.297	0.22235	0.317026	0.179872	0.126065	0.173606	-0.032121	-0.440952	-0.139423	-0.299721	-0.529437	0.104274	-0.746523	-0.158628	0.026182	0.208224	0.414854	0.515895	0.644238	0.216345	-0.174672	0.126357	0.250253	-0.11212
glb-11	0.015876	0.0752245	26.3501	3.34186	0.617757	0.963721	1.07358	-0.025116	0.119252	-0.151717	0.024483	-0.391585	0.233958	-0.039703	0.057369	-0.082474	-0.045916	-2.12465	-0.10192	-0.008833	-1.58342	-0.098658	-0.115381	0.132343	-0.148144	0.30833	1.39657	-0.139138	-0.044212	2.15878	1.03654	-0.181769	1.27996	-0.189949	0.009836	0.045874	-0.018278	0.015308	-0.820495	-0.163789	0.059966	-0.256457	-0.125868
oac-59	0.00349281	0.0752245	21.5518	18.4003	0.724804	0.724409	0.946703	0.053609	-0.013498	0.34553	-0.729179	0.65694	0.006539	0.203585	-0.20923	-0.042489	-0.436427	0.063585	-0.028307	1.44907	0.852443	0.378472	-0.065151	-0.629781	0.836776	-0.664347	-0.018696	-0.946161	0.57515	-0.975293	-0.930563	-0.833478	-0.449454	-0.916548	0.627679	1.08458	1.13028	0.998946	-0.309726	0.27306	-0.80271	0.436503	0.002957
hrdl-1	0.0111725	0.0752245	25.9568	14.6168	0.354589	0.857919	1.04632	-0.602325	-0.336496	-0.433044	0.349604	-0.691058	-0.213822	-0.080647	0.601748	0.215967	0.561212	0.582998	0.184094	-0.082016	-0.204147	0.066802	0.460525	0.246718	-0.316089	-0.558831	-0.397414	0.261177	-0.440697	-0.230789	-0.018273	0.199022	-0.186876	0.220508	0.347283	-0.00935	0.12824	0.149429	0.000519	0.297193	0.263687	0.652368	-0.025045
Y6G8.2	0.0196841	0.0752245	26.1378	18.1192	0.0472077	0.346619	0.850519	-0.014209	4.1e-05	-0.064505	0.000457	-0.001176	-0.015483	-0.024523	0.069881	0.047554	-0.028229	0.005013	0.040383	0.013092	0.053846	0.04612	0.077019	0.105174	0.050691	-0.024723	-0.081831	0.020261	-0.024397	-0.055777	-0.06684	0.011852	-0.079845	-0.042372	0.028621	-0.010112	-0.025215	0.038318	-0.004672	0.037546	-0.007811	0.036667	0.026628
let-381	0.0194045	0.0752245	23.0126	20.3931	0.153829	0.638826	1.08898	-0.026391	0.178349	-0.047495	-0.019446	-0.13485	-0.019196	-0.041477	-0.06123	0.043281	-0.047983	-0.072199	0.060721	-0.011395	0.046158	0.041362	0.050308	-0.02823	0.044156	-0.043797	-0.208249	0.015022	-0.046447	-0.21176	-0.072217	-0.011151	-0.177503	-0.047222	0.007641	-0.175917	-0.032977	0.012619	0.914085	0.030929	0.223663	-0.119771	0.021561
cit-1.2	0.00119716	0.0752245	26.461	19.5328	0.745269	0.944267	0.905301	-0.864109	-0.899775	-0.229011	-0.231614	-0.196809	-1.29563	0.490365	-0.323877	-0.764129	0.402245	-0.371837	0.411954	0.91177	0.534521	0.356331	1.18706	1.20061	0.476728	-0.908884	-0.266845	0.389736	-0.617292	-0.187914	0.28373	0.142017	-0.024268	0.273839	-0.133213	-0.142831	0.369098	-0.275881	-0.960424	0.494491	0.80123	2.30084	0.265046
F56B3.6	0.0196841	0.0752245	26.1378	18.1192	0.0472077	0.346619	0.850519	-0.014209	4.1e-05	-0.064505	0.000457	-0.001176	-0.015483	-0.024523	0.069881	0.047554	-0.028229	0.005013	0.040383	0.013092	0.053846	0.04612	0.077019	0.105174	0.050691	-0.024723	-0.081831	0.020261	-0.024397	-0.055777	-0.06684	0.011852	-0.079845	-0.042372	0.028621	-0.010112	-0.025215	0.038318	-0.004672	0.037546	-0.007811	0.036667	0.026628
gen-1	0.0135956	0.0752245	25.8684	15.8919	0.307022	0.994496	1.06112	-0.520944	-0.192481	-0.338046	-0.272022	-0.2481	-0.199863	-0.08052	0.364407	-0.034873	0.782195	0.788578	-0.040175	0.332762	0.007618	0.406665	0.322248	-0.271993	0.029564	-0.034893	-0.376116	0.232243	-0.084825	-0.371226	-0.081997	-0.522049	-0.145306	0.241026	0.298904	-0.213965	0.291637	0.235668	0.241742	-0.180073	0.018324	0.253058	-0.00639
C39D10.5	0.0190992	0.0752245	26.1932	18.0524	0.0471318	0.353172	0.84449	-0.014426	-0.000203	-0.064505	0.000102	-0.00145	-0.015483	-0.024825	0.069612	0.047554	-0.024355	0.004799	0.040383	0.012655	0.053549	0.04612	0.076543	0.1049	0.050691	-0.025063	-0.082091	0.020261	-0.024792	-0.05606	-0.06684	0.011442	-0.080046	-0.042372	0.028247	-0.006367	-0.025215	0.037859	-0.004926	0.037546	-0.008186	0.036345	0.026628
gur-3	0.0166926	0.0752245	25.867	18.3772	0.0470103	0.386623	0.866637	0.009456	4.1e-05	-0.064505	-0.004305	-0.001176	-0.015483	-0.02858	0.069881	0.047554	-0.032956	0.005013	0.040383	0.01553	0.053846	0.04612	0.070628	0.105174	0.050691	-0.029287	-0.081831	0.020261	-0.029693	-0.055777	-0.06684	0.006348	-0.079845	-0.042372	0.023601	-0.010112	-0.025215	0.041177	-0.004672	0.037546	-0.012848	0.036667	0.026628
T04D3.8	0.00370881	0.0752245	22.1585	19.6318	1.04784	0.955315	0.968508	0.135434	1.05092	-0.063994	0.020772	-0.787837	0.086318	-2.12882	-1.20214	-0.110776	0.534216	-0.081118	0.15031	-0.830429	0.795222	0.142185	0.048069	0.85584	0.268951	0.291636	-0.678488	-1.43954	1.11907	-2.4128	-0.755753	-0.98588	-1.04506	-0.226464	1.31151	1.66243	0.63328	1.51937	1.03927	0.808452	-0.550615	1.60127	0.795319
Y17D7B.10	0.0115348	0.0752245	25.7817	18.2251	0.0490008	0.467215	0.848484	-0.014769	-0.000291	-0.066227	-0.000459	-0.001548	-0.017714	-0.025303	0.069516	0.044986	-0.029138	0.004722	0.037572	0.025481	0.053443	0.04326	0.07579	0.104802	0.046763	-0.0256	-0.077953	0.017112	-0.025415	-0.056161	-0.070071	0.010794	-0.080117	-0.045286	0.027656	-0.010575	-0.02885	0.037135	-0.005017	0.081287	-0.008779	0.03623	0.023583
efl-3	0.0186322	0.0752245	21.637	8.72058	1.31301	0.35822	0.757995	-1.11858	-2.56815	-0.877088	-0.070787	-0.471587	-1.06943	-0.655005	0.971371	-0.301487	-0.613665	0.281194	-0.903227	-0.54321	-0.430491	-2.0657	-1.42647	-0.35089	-0.804479	1.22279	-0.074752	1.3589	0.494677	0.951243	1.32499	0.491513	0.651511	2.31439	0.392354	-0.001148	0.528131	0.151862	0.0927	1.47351	2.27824	1.07691	0.617778
tmem-135	0.00327184	0.0752245	25.8973	17.4052	1.18231	0.738202	0.74778	0.097543	-0.04765	0.071934	1.76133	-0.192681	0.29364	-0.053068	0.446548	0.357055	2.25806	0.642886	1.3869	1.94909	1.61708	1.12984	-0.858345	0.790373	1.5719	0.184687	-0.871766	-1.39262	-0.038507	-1.46243	-0.855137	-1.33706	-1.34382	-1.22351	-1.71248	0.274253	-0.33867	-1.03813	0.378089	-0.432109	-1.74597	0.266952	-0.830149
tmem-135	0.00644809	0.0752245	26.1788	18.058	1.48948	0.601863	0.93481	-0.390734	-0.10472	0.407979	2.0756	-0.921792	0.777239	0.028588	0.257611	0.606086	2.80868	0.509633	1.60651	2.44278	2.67882	0.630148	-1.50268	1.23029	2.58379	0.920379	-1.11885	-1.31265	0.606844	-0.987528	-2.13369	-2.31527	-2.08608	-2.32814	-2.4808	0.989872	-0.584808	-0.944934	0.518782	-0.899206	-1.67544	0.056384	-0.024493
puf-11	0.0190992	0.0752245	27.2934	15.2121	0.298011	0.440676	1.08778	-0.203515	-0.128292	-0.444542	0.156652	0.180048	-0.152465	-0.137698	0.303044	0.244109	0.200539	0.899354	0.394717	-0.374153	-0.03705	0.601935	0.251227	0.075163	-0.22812	-0.263743	-0.251708	0.004438	-0.401348	-0.427883	-0.152422	0.564655	-0.343155	-0.105574	0.082247	-0.652585	-0.142704	0.114217	0.10809	0.110745	0.246951	0.026325	0.097074
exos-2	0.018225	0.0752245	26.5608	11.5887	0.349126	0.362346	1.01561	-0.072253	0.094499	-0.461349	0.046481	0.015665	-0.295392	0.040549	0.470373	-0.009009	-0.075201	0.403267	0.075584	-0.564156	-0.490483	-0.09717	-0.313477	-0.255544	-0.090598	-0.182827	-0.265927	0.306875	0.110889	-0.378387	-0.228032	-0.122668	-0.155561	0.17702	0.783553	-0.096481	0.821862	0.261498	0.115167	0.350844	0.045711	0.476297	0.097085
180946	0.0196841	0.0752245	26.1378	18.1192	0.0472077	0.346619	0.850519	-0.014209	4.1e-05	-0.064505	0.000457	-0.001176	-0.015483	-0.024523	0.069881	0.047554	-0.028229	0.005013	0.040383	0.013092	0.053846	0.04612	0.077019	0.105174	0.050691	-0.024723	-0.081831	0.020261	-0.024397	-0.055777	-0.06684	0.011852	-0.079845	-0.042372	0.028621	-0.010112	-0.025215	0.038318	-0.004672	0.037546	-0.007811	0.036667	0.026628
hum-2	0.00056169	0.0752245	25.9018	17.5025	0.326945	0.919062	0.642759	-0.39432	-0.389814	-0.08468	0.049981	-0.60016	-0.047104	-0.017788	0.114902	-0.040417	0.306573	0.448454	0.577127	0.082131	0.578402	0.005602	0.254591	0.237556	0.596437	-0.018521	-0.231583	-0.284565	-0.254593	-0.387271	-0.439758	-0.149839	-0.033647	-0.10694	0.036956	0.079985	0.170109	0.122192	0.037805	-0.0188	0.315234	0.156727	-0.158579
sel-1	0.0103632	0.0752245	22.1718	10.4362	0.348719	0.494511	0.743438	-0.392941	-0.60393	-0.377574	0.034801	0.166048	-0.000264	0.504501	0.856087	0.368092	-0.031994	0.051816	0.119041	0.034071	-0.064252	-0.173331	0.450794	-0.26745	0.054398	0.34766	-0.232428	0.218008	-0.188196	0.252687	0.024711	0.424634	0.051265	0.262175	-0.484926	-0.099768	-0.188048	-0.320163	-0.25608	0.005382	-0.17911	0.220023	-0.109794
flr-4	0.00461041	0.0752245	22.882	22.6768	1.64919	0.674836	0.787961	1.0283	1.7088	1.54298	-0.295536	-0.277757	0.977009	-0.276661	-1.18215	-0.033253	-2.02441	-1.73169	-2.74744	2.58366	2.16634	0.037285	-0.32022	4.06407	3.07982	-0.308392	-1.04017	1.23215	-0.40434	-1.91435	-0.123443	-0.595112	-1.51804	-0.455966	-0.091546	-0.353174	-1.87343	0.915503	1.0611	-2.14189	-0.320861	-0.144846	-0.861896
pct-1	0.00095481	0.0752245	26.3868	17.1434	0.460015	0.887912	0.755099	-1.05462	-1.16155	-0.319868	-0.021075	-0.026273	-0.040363	0.242417	0.115604	-0.008775	-0.008756	0.681931	0.299884	0.626893	0.541402	-0.016599	0.871466	0.080128	0.241697	0.29615	-0.875086	-0.238943	-0.138859	-0.148686	-0.137719	-0.628695	0.233648	0.162597	-0.038613	0.155884	-0.089	0.327024	0.191459	0.407774	0.478762	0.204495	0.089631
jkk-1	0.0171086	0.0752245	26.25	19.3893	0.0456262	0.378445	0.81867	-0.014209	-0.009594	-0.064505	0.000457	-0.011995	-0.015483	-0.024523	0.05927	0.047554	-0.028229	-0.003435	0.040383	0.013092	0.042163	0.04612	0.077019	0.094377	0.050691	-0.024723	0.025466	0.020261	-0.024397	-0.066931	-0.06684	0.011852	-0.083693	-0.042372	0.028621	-0.023532	-0.025215	0.038318	-0.014684	0.037546	-0.007811	0.024006	0.026628
abf-2	0.018198	0.0752245	22.1803	8.77798	1.3104	0.362548	0.523904	-0.84284	-2.31418	-1.09027	-1.08794	0.118213	-0.766878	0.709759	1.74652	0.587415	-0.846501	-1.75923	-1.24069	-0.702778	-1.10661	-0.429847	-0.856704	-0.04237	-0.44408	0.236263	0.728225	1.40977	1.01426	1.5182	0.761516	2.17361	0.735798	1.14626	-0.107075	0.327624	0.798115	0.727214	0.085931	0.175682	0.20436	0.48319	0.341741
ptl-1	0.0196841	0.0752245	26.1378	18.1192	0.0472077	0.346619	0.850519	-0.014209	4.1e-05	-0.064505	0.000457	-0.001176	-0.015483	-0.024523	0.069881	0.047554	-0.028229	0.005013	0.040383	0.013092	0.053846	0.04612	0.077019	0.105174	0.050691	-0.024723	-0.081831	0.020261	-0.024397	-0.055777	-0.06684	0.011852	-0.079845	-0.042372	0.028621	-0.010112	-0.025215	0.038318	-0.004672	0.037546	-0.007811	0.036667	0.026628
ptl-1	0.0196841	0.0752245	26.1378	18.1192	0.0472077	0.346619	0.850519	-0.014209	4.1e-05	-0.064505	0.000457	-0.001176	-0.015483	-0.024523	0.069881	0.047554	-0.028229	0.005013	0.040383	0.013092	0.053846	0.04612	0.077019	0.105174	0.050691	-0.024723	-0.081831	0.020261	-0.024397	-0.055777	-0.06684	0.011852	-0.079845	-0.042372	0.028621	-0.010112	-0.025215	0.038318	-0.004672	0.037546	-0.007811	0.036667	0.026628
daf-16	0.0158005	0.0752245	25.6025	20.1756	0.873283	0.400383	0.978777	-0.975528	-0.884079	0.013963	0.359401	0.320902	-0.616108	0.511896	0.225077	-0.410353	-0.199777	-0.665302	-0.196513	1.12948	0.16016	0.141214	1.61572	1.64626	0.209227	-1.58637	-0.379916	0.435599	-1.20677	-0.322267	-0.448794	0.956005	0.300359	0.075296	-1.51792	-0.347762	0.146902	0.394919	-0.92491	0.757822	1.86179	1.26314	0.422362
176641	0.0196841	0.0752245	26.1378	18.1192	0.0472077	0.346619	0.850519	-0.014209	4.1e-05	-0.064505	0.000457	-0.001176	-0.015483	-0.024523	0.069881	0.047554	-0.028229	0.005013	0.040383	0.013092	0.053846	0.04612	0.077019	0.105174	0.050691	-0.024723	-0.081831	0.020261	-0.024397	-0.055777	-0.06684	0.011852	-0.079845	-0.042372	0.028621	-0.010112	-0.025215	0.038318	-0.004672	0.037546	-0.007811	0.036667	0.026628
lec-8	0.00950625	0.0752245	26.4722	21.3151	0.269441	0.513479	0.922728	-0.180679	-0.191533	-0.113672	-0.293254	-0.302589	-0.468821	0.048326	0.033179	-0.446472	0.234453	-0.413538	-0.106364	0.590915	0.10801	0.248477	0.2372	0.407892	0.242274	-0.021994	0.133259	0.485703	-0.154975	-0.071371	0.239043	0.058198	-0.034443	0.185144	-0.16398	0.256125	0.092108	-0.117823	-0.009513	0.059676	-0.002926	0.332256	0.021499
mec-5	0.00870489	0.0752245	25.0844	7.97146	1.9977	0.536676	0.463811	0.765855	-0.334799	0.060735	3.04463	4.36444	2.54137	2.9914	1.78275	2.07025	-0.799292	-0.543089	0.283529	-1.4191	-1.51591	-1.08137	0.00941	-0.574702	-0.403358	-1.55186	-0.214956	-1.02269	-1.71197	1.36406	-0.592584	-0.895717	0.857759	-0.474843	-0.302811	-0.921103	-0.627275	-0.081256	-2.73116	-0.866328	-1.66228	-1.99753	-1.64002
egl-5	0.0196841	0.0752245	26.1378	18.1192	0.0472077	0.346619	0.850519	-0.014209	4.1e-05	-0.064505	0.000457	-0.001176	-0.015483	-0.024523	0.069881	0.047554	-0.028229	0.005013	0.040383	0.013092	0.053846	0.04612	0.077019	0.105174	0.050691	-0.024723	-0.081831	0.020261	-0.024397	-0.055777	-0.06684	0.011852	-0.079845	-0.042372	0.028621	-0.010112	-0.025215	0.038318	-0.004672	0.037546	-0.007811	0.036667	0.026628
fli-1	0.00579121	0.0752245	25.7058	19.4327	0.832451	0.625289	0.701137	-0.92955	-1.12755	-0.545941	-0.876853	-1.16898	-1.01748	-0.908754	-0.008008	-0.55722	0.118353	0.144966	-0.212537	0.83571	1.36526	0.060511	1.62641	0.290792	0.997538	0.578654	0.072536	0.448695	-0.173929	-0.828238	0.424984	-0.485469	0.26424	0.534072	0.021734	0.741362	1.02285	0.657436	-0.097129	0.356405	0.946447	0.671705	-0.11571
nhr-40	0.0142564	0.0752245	24.1977	5.72782	1.12173	0.479757	1.0644	-0.37769	0.079948	0.45391	-0.319135	-2.38894	1.11146	1.07202	0.271269	0.122056	-0.522695	-1.05558	-3.18906	-0.796882	-0.571227	-2.71757	0.314619	-1.2793	-0.450135	1.27231	0.570439	0.137155	0.656245	0.937036	0.328166	-0.001138	1.14331	1.10677	-0.121345	1.47701	0.05737	-1.20666	-0.060329	0.915105	-0.263887	1.15004	1.88729
sax-1	0.00190096	0.0752245	21.5619	8.65472	0.805073	0.811567	0.803444	-0.216125	-1.25872	-0.559179	-0.308537	-0.034992	-0.357924	0.956955	1.36249	0.108605	-0.55567	-1.43808	-0.170543	-0.33297	-0.510798	-0.782433	-0.359461	0.049043	-0.52441	0.695425	0.38067	0.885681	-0.163099	1.2594	1.26137	0.18759	0.658936	0.667396	-0.477045	0.340605	0.477177	-0.109083	-1.00275	-0.003259	0.457264	0.711119	-0.366981
mig-13	0.00806404	0.0752245	22.9406	7.40533	2.36531	0.992822	1.01773	-2.01778	-3.99472	-0.783081	-1.72914	2.5915	-1.0919	0.127861	0.100067	0.60936	0.151461	-0.047712	-4.31021	-0.789088	-4.91437	-0.968995	2.22392	-1.69495	-1.67574	0.148783	1.65664	2.57691	1.10418	4.54137	3.67213	4.25901	0.188737	3.06417	-0.698141	1.96074	0.105983	-3.10169	0.0847	-0.057322	2.05027	0.017558	-0.046015
13198854	0.00065536	0.0752245	26.6364	19.578	1.39833	0.911734	0.834515	-1.61299	-0.173916	-0.871733	-0.22362	-0.195176	-1.63196	-0.596736	-0.120399	0.437468	0.34003	-0.146475	-0.053992	2.04834	-0.155638	3.461	1.68508	1.45555	-0.081176	-0.994729	0.447719	-0.085452	-1.06047	-0.226653	-0.175348	0.769094	-0.221575	-0.140245	-1.5842	-0.250743	-2.60187	-0.829027	-0.184201	-0.095979	3.98462	-0.19037	2.33254
ins-1	0.0112997	0.0752245	23.5325	19.4853	0.0480293	0.472019	1.00459	-0.014209	-0.003383	0.083436	0.000457	-0.005021	-0.032907	-0.024523	0.06611	0.027502	-0.028229	0.002011	0.018438	0.013092	0.049694	0.023793	0.077019	0.101337	0.020028	-0.024723	-0.085467	-0.004321	-0.024397	-0.059741	-0.092071	0.011852	-0.082654	-0.06513	0.028621	0.042347	-0.053595	0.038318	-0.00823	0.006497	-0.007811	0.032167	0.002853
fax-1	0.0196841	0.0752245	26.1378	18.1192	0.0472077	0.346619	0.850519	-0.014209	4.1e-05	-0.064505	0.000457	-0.001176	-0.015483	-0.024523	0.069881	0.047554	-0.028229	0.005013	0.040383	0.013092	0.053846	0.04612	0.077019	0.105174	0.050691	-0.024723	-0.081831	0.020261	-0.024397	-0.055777	-0.06684	0.011852	-0.079845	-0.042372	0.028621	-0.010112	-0.025215	0.038318	-0.004672	0.037546	-0.007811	0.036667	0.026628
tax-4	0.00388129	0.0752245	26.5109	18.5341	0.0470412	0.705339	0.860912	-0.01797	-0.000291	-0.067134	-0.005688	-0.001549	-0.018888	-0.029758	0.069516	0.043635	-0.034328	0.004722	0.036094	0.005531	0.053443	0.041756	0.068772	0.104802	0.044697	-0.030612	-0.082184	0.015456	-0.03123	-0.056161	-0.071772	0.00475	-0.080118	0.00656	0.022144	-0.005023	-0.030762	0.030383	-0.005018	0.031477	0.06368	0.03623	0.021981
clh-2	0.0196841	0.0752245	26.1378	18.1192	0.0472077	0.346619	0.850519	-0.014209	4.1e-05	-0.064505	0.000457	-0.001176	-0.015483	-0.024523	0.069881	0.047554	-0.028229	0.005013	0.040383	0.013092	0.053846	0.04612	0.077019	0.105174	0.050691	-0.024723	-0.081831	0.020261	-0.024397	-0.055777	-0.06684	0.011852	-0.079845	-0.042372	0.028621	-0.010112	-0.025215	0.038318	-0.004672	0.037546	-0.007811	0.036667	0.026628
unc-103	0.0196841	0.0752245	26.1378	18.1192	0.0472077	0.346619	0.850519	-0.014209	4.1e-05	-0.064505	0.000457	-0.001176	-0.015483	-0.024523	0.069881	0.047554	-0.028229	0.005013	0.040383	0.013092	0.053846	0.04612	0.077019	0.105174	0.050691	-0.024723	-0.081831	0.020261	-0.024397	-0.055777	-0.06684	0.011852	-0.079845	-0.042372	0.028621	-0.010112	-0.025215	0.038318	-0.004672	0.037546	-0.007811	0.036667	0.026628
ceh-14	0.0196841	0.0752245	26.1378	18.1192	0.0472077	0.346619	0.850519	-0.014209	4.1e-05	-0.064505	0.000457	-0.001176	-0.015483	-0.024523	0.069881	0.047554	-0.028229	0.005013	0.040383	0.013092	0.053846	0.04612	0.077019	0.105174	0.050691	-0.024723	-0.081831	0.020261	-0.024397	-0.055777	-0.06684	0.011852	-0.079845	-0.042372	0.028621	-0.010112	-0.025215	0.038318	-0.004672	0.037546	-0.007811	0.036667	0.026628
csp-1	0.0172397	0.0752245	25.9661	18.3588	0.111297	0.376898	1.00899	-0.014209	0.016271	-0.106367	0.000457	-0.007464	-0.069718	-0.024523	0.063714	-0.01486	-0.028229	0.000103	0.755788	0.013092	0.107649	-0.023374	0.077019	0.098899	0.005501	-0.024723	-0.090222	-0.056252	-0.024397	-0.062259	-0.145376	0.011852	-0.086327	-0.11321	0.028621	-0.017911	-0.11355	0.038318	-0.010491	-0.059096	-0.007811	0.029308	-0.047373
172291	0.00628849	0.0752245	27.1085	24.1404	0.27871	0.606531	0.967392	0.004446	-0.006032	-0.029844	-0.289103	-0.055114	-0.270923	0.189832	-0.402014	-0.244395	-0.104239	-0.442744	-0.06337	0.348362	0.147664	0.031901	0.166954	0.494523	0.307904	-0.139661	0.303689	0.600692	-0.04648	0.471424	-0.172856	0.296799	0.046176	0.14773	-0.230184	-0.192068	-0.072957	-0.161348	-0.403899	0.017772	0.032267	0.1828	-0.016788
daf-16	0.003969	0.0752245	26.3404	20.1086	0.764138	0.850238	0.972407	-0.798398	-0.987197	0.057061	0.169541	-0.138746	-0.729218	-0.108961	-0.808985	-0.778539	0.63361	-0.639793	-0.267501	1.53168	0.958155	0.363579	1.01143	2.03358	0.468899	-1.46004	0.041765	0.892715	-1.13933	-0.212338	0.164522	0.458353	-0.042908	0.178181	-0.382314	0.155952	-0.217978	0.088277	-0.381289	0.238521	1.13343	0.553634	0.151648
twk-17	0.019628	0.0752245	26.1147	18.4399	0.045894	0.34706	0.926228	-0.014209	-0.000199	-0.066244	0.000457	-0.001445	-0.017736	-0.024523	0.069617	0.044961	-0.028229	0.004802	0.037545	0.013092	0.053554	0.043232	0.077019	0.104905	0.046725	-0.024723	-0.082086	0.055233	-0.024397	-0.052718	-0.070103	0.011852	-0.080042	-0.045315	0.028621	-0.010447	-0.028885	0.038318	-0.004922	0.03353	-0.007811	0.036351	0.023553
des-2	0.0138298	0.0752245	26.1021	18.2451	0.0486763	0.429748	0.858062	-0.014209	-0.002345	-0.064505	0.000457	-0.003855	-0.015483	-0.024523	0.067254	0.047554	-0.028229	0.002921	0.040383	0.013092	0.085665	0.04612	0.077019	0.102501	0.050691	-0.024723	-0.084364	0.020261	-0.024397	-0.058539	-0.06684	0.011852	-0.081802	-0.042372	0.028621	-0.013435	-0.025215	0.038318	-0.007151	0.037546	-0.007811	0.033532	0.026628
cmk-1	0.0162562	0.0752245	26.0048	17.9541	0.0454934	0.393127	0.835277	-0.014209	-0.004704	-0.064505	0.000457	-0.006503	-0.015483	-0.024523	0.064656	0.047554	-0.028229	0.000853	0.040383	0.013092	0.048093	0.04612	0.077019	0.099857	0.050691	-0.024723	-0.08687	0.020261	-0.024397	-0.06127	-0.06684	0.011852	-0.040773	-0.042372	0.028621	-0.010366	-0.025215	0.038318	-0.009603	0.037546	-0.007811	0.030432	0.026628
unc-49	0.0196841	0.0752245	26.1378	18.1192	0.0472077	0.346619	0.850519	-0.014209	4.1e-05	-0.064505	0.000457	-0.001176	-0.015483	-0.024523	0.069881	0.047554	-0.028229	0.005013	0.040383	0.013092	0.053846	0.04612	0.077019	0.105174	0.050691	-0.024723	-0.081831	0.020261	-0.024397	-0.055777	-0.06684	0.011852	-0.079845	-0.042372	0.028621	-0.010112	-0.025215	0.038318	-0.004672	0.037546	-0.007811	0.036667	0.026628
180185	0.0196841	0.0752245	26.1378	18.1192	0.0472077	0.346619	0.850519	-0.014209	4.1e-05	-0.064505	0.000457	-0.001176	-0.015483	-0.024523	0.069881	0.047554	-0.028229	0.005013	0.040383	0.013092	0.053846	0.04612	0.077019	0.105174	0.050691	-0.024723	-0.081831	0.020261	-0.024397	-0.055777	-0.06684	0.011852	-0.079845	-0.042372	0.028621	-0.010112	-0.025215	0.038318	-0.004672	0.037546	-0.007811	0.036667	0.026628
0	0.0196841	0.0752245	26.1378	18.1192	0.0472077	0.346619	0.850519	-0.014209	4.1e-05	-0.064505	0.000457	-0.001176	-0.015483	-0.024523	0.069881	0.047554	-0.028229	0.005013	0.040383	0.013092	0.053846	0.04612	0.077019	0.105174	0.050691	-0.024723	-0.081831	0.020261	-0.024397	-0.055777	-0.06684	0.011852	-0.079845	-0.042372	0.028621	-0.010112	-0.025215	0.038318	-0.004672	0.037546	-0.007811	0.036667	0.026628
187625	0.0196841	0.0752245	26.1378	18.1192	0.0472077	0.346619	0.850519	-0.014209	4.1e-05	-0.064505	0.000457	-0.001176	-0.015483	-0.024523	0.069881	0.047554	-0.028229	0.005013	0.040383	0.013092	0.053846	0.04612	0.077019	0.105174	0.050691	-0.024723	-0.081831	0.020261	-0.024397	-0.055777	-0.06684	0.011852	-0.079845	-0.042372	0.028621	-0.010112	-0.025215	0.038318	-0.004672	0.037546	-0.007811	0.036667	0.026628
0	0.0196841	0.0752245	26.1378	18.1192	0.0472077	0.346619	0.850519	-0.014209	4.1e-05	-0.064505	0.000457	-0.001176	-0.015483	-0.024523	0.069881	0.047554	-0.028229	0.005013	0.040383	0.013092	0.053846	0.04612	0.077019	0.105174	0.050691	-0.024723	-0.081831	0.020261	-0.024397	-0.055777	-0.06684	0.011852	-0.079845	-0.042372	0.028621	-0.010112	-0.025215	0.038318	-0.004672	0.037546	-0.007811	0.036667	0.026628
T13G4.1	0.0196841	0.0752245	26.1378	18.1192	0.0472077	0.346619	0.850519	-0.014209	4.1e-05	-0.064505	0.000457	-0.001176	-0.015483	-0.024523	0.069881	0.047554	-0.028229	0.005013	0.040383	0.013092	0.053846	0.04612	0.077019	0.105174	0.050691	-0.024723	-0.081831	0.020261	-0.024397	-0.055777	-0.06684	0.011852	-0.079845	-0.042372	0.028621	-0.010112	-0.025215	0.038318	-0.004672	0.037546	-0.007811	0.036667	0.026628
0	0.0196841	0.0752245	26.1378	18.1192	0.0472077	0.346619	0.850519	-0.014209	4.1e-05	-0.064505	0.000457	-0.001176	-0.015483	-0.024523	0.069881	0.047554	-0.028229	0.005013	0.040383	0.013092	0.053846	0.04612	0.077019	0.105174	0.050691	-0.024723	-0.081831	0.020261	-0.024397	-0.055777	-0.06684	0.011852	-0.079845	-0.042372	0.028621	-0.010112	-0.025215	0.038318	-0.004672	0.037546	-0.007811	0.036667	0.026628
daao-1	0.0196841	0.0752245	26.1378	18.1192	0.0472077	0.346619	0.850519	-0.014209	4.1e-05	-0.064505	0.000457	-0.001176	-0.015483	-0.024523	0.069881	0.047554	-0.028229	0.005013	0.040383	0.013092	0.053846	0.04612	0.077019	0.105174	0.050691	-0.024723	-0.081831	0.020261	-0.024397	-0.055777	-0.06684	0.011852	-0.079845	-0.042372	0.028621	-0.010112	-0.025215	0.038318	-0.004672	0.037546	-0.007811	0.036667	0.026628
Y34F4.4	0.00463761	0.0752245	22.9427	19.5727	1.28893	0.67134	0.891492	0.543078	-0.03019	0.376545	-0.70003	-5.03665	-1.37079	-0.211842	-0.779106	-2.24854	-0.48304	0.250791	0.630052	0.064974	1.69731	0.421936	0.156888	1.87615	0.709641	0.032312	0.271993	0.502064	0.194421	-0.997951	0.387309	0.260704	-0.752404	0.340712	0.250382	1.72984	0.541843	0.352714	0.407376	0.560172	-0.599081	2.30233	0.099278
Y34F4.6	0.0169781	0.0752245	25.3128	9.8453	4.79923	0.382743	0.626062	-0.721445	-1.84678	-1.41095	7.66879	-0.071823	7.31338	-1.42468	19.1501	7.4334	7.54518	-1.61416	-0.868178	-1.9973	-2.18522	-2.18908	-2.12891	-1.9642	-3.04291	-1.43863	-2.04285	-2.45976	-1.85204	-1.41842	-2.59284	-1.88787	-1.59472	-2.3208	-1.20654	-1.83635	-2.8664	-2.08401	-1.92357	-3.07082	-1.74623	-2.39001	1.33236
191222	0.0196841	0.0752245	26.1378	18.1192	0.0472077	0.346619	0.850519	-0.014209	4.1e-05	-0.064505	0.000457	-0.001176	-0.015483	-0.024523	0.069881	0.047554	-0.028229	0.005013	0.040383	0.013092	0.053846	0.04612	0.077019	0.105174	0.050691	-0.024723	-0.081831	0.020261	-0.024397	-0.055777	-0.06684	0.011852	-0.079845	-0.042372	0.028621	-0.010112	-0.025215	0.038318	-0.004672	0.037546	-0.007811	0.036667	0.026628
184118	0.0196841	0.0752245	26.1378	18.1192	0.0472077	0.346619	0.850519	-0.014209	4.1e-05	-0.064505	0.000457	-0.001176	-0.015483	-0.024523	0.069881	0.047554	-0.028229	0.005013	0.040383	0.013092	0.053846	0.04612	0.077019	0.105174	0.050691	-0.024723	-0.081831	0.020261	-0.024397	-0.055777	-0.06684	0.011852	-0.079845	-0.042372	0.028621	-0.010112	-0.025215	0.038318	-0.004672	0.037546	-0.007811	0.036667	0.026628
184387	0.0196841	0.0752245	26.1378	18.1192	0.0472077	0.346619	0.850519	-0.014209	4.1e-05	-0.064505	0.000457	-0.001176	-0.015483	-0.024523	0.069881	0.047554	-0.028229	0.005013	0.040383	0.013092	0.053846	0.04612	0.077019	0.105174	0.050691	-0.024723	-0.081831	0.020261	-0.024397	-0.055777	-0.06684	0.011852	-0.079845	-0.042372	0.028621	-0.010112	-0.025215	0.038318	-0.004672	0.037546	-0.007811	0.036667	0.026628
173718	0.0196841	0.0752245	26.1378	18.1192	0.0472077	0.346619	0.850519	-0.014209	4.1e-05	-0.064505	0.000457	-0.001176	-0.015483	-0.024523	0.069881	0.047554	-0.028229	0.005013	0.040383	0.013092	0.053846	0.04612	0.077019	0.105174	0.050691	-0.024723	-0.081831	0.020261	-0.024397	-0.055777	-0.06684	0.011852	-0.079845	-0.042372	0.028621	-0.010112	-0.025215	0.038318	-0.004672	0.037546	-0.007811	0.036667	0.026628
F12E12.2	0.0196841	0.0752245	26.1378	18.1192	0.0472077	0.346619	0.850519	-0.014209	4.1e-05	-0.064505	0.000457	-0.001176	-0.015483	-0.024523	0.069881	0.047554	-0.028229	0.005013	0.040383	0.013092	0.053846	0.04612	0.077019	0.105174	0.050691	-0.024723	-0.081831	0.020261	-0.024397	-0.055777	-0.06684	0.011852	-0.079845	-0.042372	0.028621	-0.010112	-0.025215	0.038318	-0.004672	0.037546	-0.007811	0.036667	0.026628
ZK616.5	0.00954529	0.0752245	26.2703	19.3783	0.458145	0.51194	0.879462	-0.663261	-0.169369	-0.916695	-0.312094	0.10472	-0.720832	-0.046788	0.145421	0.026595	-0.054171	0.087703	0.661979	0.268874	0.168193	0.511737	0.908984	0.255961	0.622923	-0.076233	0.316229	0.313506	-0.155258	0.0534	0.126864	0.4768	0.066843	-0.097726	-0.190007	-1.21906	-0.029393	0.006173	-0.20712	0.420773	0.625589	0.165709	0.209147
srsx-40	0.0196841	0.0752245	26.1378	18.1192	0.0472077	0.346619	0.850519	-0.014209	4.1e-05	-0.064505	0.000457	-0.001176	-0.015483	-0.024523	0.069881	0.047554	-0.028229	0.005013	0.040383	0.013092	0.053846	0.04612	0.077019	0.105174	0.050691	-0.024723	-0.081831	0.020261	-0.024397	-0.055777	-0.06684	0.011852	-0.079845	-0.042372	0.028621	-0.010112	-0.025215	0.038318	-0.004672	0.037546	-0.007811	0.036667	0.026628
0	0.0196841	0.0752245	26.1378	18.1192	0.0472077	0.346619	0.850519	-0.014209	4.1e-05	-0.064505	0.000457	-0.001176	-0.015483	-0.024523	0.069881	0.047554	-0.028229	0.005013	0.040383	0.013092	0.053846	0.04612	0.077019	0.105174	0.050691	-0.024723	-0.081831	0.020261	-0.024397	-0.055777	-0.06684	0.011852	-0.079845	-0.042372	0.028621	-0.010112	-0.025215	0.038318	-0.004672	0.037546	-0.007811	0.036667	0.026628
191225	0.0196841	0.0752245	26.1378	18.1192	0.0472077	0.346619	0.850519	-0.014209	4.1e-05	-0.064505	0.000457	-0.001176	-0.015483	-0.024523	0.069881	0.047554	-0.028229	0.005013	0.040383	0.013092	0.053846	0.04612	0.077019	0.105174	0.050691	-0.024723	-0.081831	0.020261	-0.024397	-0.055777	-0.06684	0.011852	-0.079845	-0.042372	0.028621	-0.010112	-0.025215	0.038318	-0.004672	0.037546	-0.007811	0.036667	0.026628
Y67D8A.2	0.00611524	0.0752245	26.877	18.1759	1.42976	0.811782	0.999127	-0.471989	0.306864	-1.03614	1.38101	-0.416621	-1.08537	-0.10481	-1.27428	0.007617	0.081144	-0.357242	2.70851	1.76939	1.57979	3.35625	0.520591	0.189438	-0.179494	-2.10455	-0.135036	-0.254424	-2.30248	-0.565635	-1.19572	0.417389	-1.0049	-0.784256	-0.759813	-0.525416	-3.14692	-0.518142	2.82301	0.260709	2.78473	-0.449525	1.5631
C30A5.10	0.0196841	0.0752245	26.1378	18.1192	0.0472077	0.346619	0.850519	-0.014209	4.1e-05	-0.064505	0.000457	-0.001176	-0.015483	-0.024523	0.069881	0.047554	-0.028229	0.005013	0.040383	0.013092	0.053846	0.04612	0.077019	0.105174	0.050691	-0.024723	-0.081831	0.020261	-0.024397	-0.055777	-0.06684	0.011852	-0.079845	-0.042372	0.028621	-0.010112	-0.025215	0.038318	-0.004672	0.037546	-0.007811	0.036667	0.026628
184387	0.0196841	0.0752245	26.1378	18.1192	0.0472077	0.346619	0.850519	-0.014209	4.1e-05	-0.064505	0.000457	-0.001176	-0.015483	-0.024523	0.069881	0.047554	-0.028229	0.005013	0.040383	0.013092	0.053846	0.04612	0.077019	0.105174	0.050691	-0.024723	-0.081831	0.020261	-0.024397	-0.055777	-0.06684	0.011852	-0.079845	-0.042372	0.028621	-0.010112	-0.025215	0.038318	-0.004672	0.037546	-0.007811	0.036667	0.026628
F41B4.3	0.00276676	0.0752245	21.4916	10.4293	0.809072	0.758268	0.841529	-1.06161	-1.40821	-0.678023	-0.769505	0.280189	-0.230665	-0.12102	1.61002	0.619645	0.410597	0.005219	0.675434	-0.885072	-0.569885	-0.433837	-0.135169	-1.04869	-0.557019	1.09037	-0.187473	0.335826	1.12103	1.15707	0.480485	-0.401114	0.372815	0.622335	1.35737	-0.176945	0.324541	0.420986	-0.215164	-0.690027	-0.38083	0.201425	-0.230454
fbxa-152	0.00345744	0.0752245	25.0644	18.657	0.0589566	0.728237	0.915713	-0.029077	4.1e-05	-0.064505	-0.023835	-0.001176	-0.015483	-0.045216	0.069881	0.047554	-0.052339	0.005013	0.040383	-0.016794	0.053846	0.04612	0.044418	0.105174	0.050691	-0.048003	-0.081831	0.020261	-0.051407	-0.055777	-0.06684	-0.016223	-0.079845	-0.042372	0.064345	-0.010112	-0.025215	0.218062	-0.004672	0.037546	0.040342	0.036667	0.026628
0	0.0196841	0.0752245	26.1378	18.1192	0.0472077	0.346619	0.850519	-0.014209	4.1e-05	-0.064505	0.000457	-0.001176	-0.015483	-0.024523	0.069881	0.047554	-0.028229	0.005013	0.040383	0.013092	0.053846	0.04612	0.077019	0.105174	0.050691	-0.024723	-0.081831	0.020261	-0.024397	-0.055777	-0.06684	0.011852	-0.079845	-0.042372	0.028621	-0.010112	-0.025215	0.038318	-0.004672	0.037546	-0.007811	0.036667	0.026628
190625	0.0196841	0.0752245	26.1378	18.1192	0.0472077	0.346619	0.850519	-0.014209	4.1e-05	-0.064505	0.000457	-0.001176	-0.015483	-0.024523	0.069881	0.047554	-0.028229	0.005013	0.040383	0.013092	0.053846	0.04612	0.077019	0.105174	0.050691	-0.024723	-0.081831	0.020261	-0.024397	-0.055777	-0.06684	0.011852	-0.079845	-0.042372	0.028621	-0.010112	-0.025215	0.038318	-0.004672	0.037546	-0.007811	0.036667	0.026628
180380	0.0189062	0.0752245	26.097	18.1018	0.046428	0.354938	0.870806	-0.014396	4.1e-05	-0.065094	0.000151	-0.001176	-0.016246	-0.024783	0.069881	0.046676	-0.028532	0.005013	0.039422	0.012716	0.053846	0.045142	0.076609	0.105174	0.049347	-0.025016	-0.081831	0.019184	-0.02066	-0.055777	-0.067945	0.011499	-0.079845	-0.031404	0.028299	-0.010112	-0.026458	0.037923	-0.004672	0.036186	-0.008134	0.036667	0.025586
0	0.0142802	0.0752245	23.8564	16.5292	0.0913461	0.435671	1.0645	-0.04807	4.1e-05	-0.066369	-0.054866	-0.001176	-0.017898	-0.071649	0.069881	0.044775	-0.083138	0.005013	0.07384	-0.054972	0.053846	0.043025	0.002772	0.105174	0.046441	-0.077742	-0.081831	0.016854	-0.085911	-0.055777	-0.070337	-0.052088	-0.079845	-0.045526	0.584542	-0.010112	-0.029148	0.071716	-0.004672	0.033243	-0.066322	0.036667	0.023332
190632	0.00717409	0.0752245	25.9139	18.303	0.058808	0.583337	0.778909	-0.017449	4.1e-05	-0.064505	-0.004838	-0.001176	-0.015483	-0.029033	0.069881	0.047554	-0.033484	0.005013	0.040383	0.164063	0.053846	0.04612	0.069913	0.105174	0.050691	-0.091584	-0.081831	0.020261	-0.030284	-0.055777	-0.06684	0.005733	-0.079845	-0.042372	0.02304	-0.010112	-0.025215	0.031481	-0.004672	0.037546	-0.01341	0.036667	0.026628
0	0.019572	0.0752245	26.1337	18.1174	0.0471597	0.347879	0.850083	-0.014209	-6.8e-05	-0.064505	0.000457	-0.001298	-0.015483	-0.024523	0.069761	0.047554	-0.028229	0.004917	0.040383	0.013092	0.053713	0.04612	0.077019	0.105052	0.050691	-0.024723	-0.081947	0.020261	-0.024397	-0.055903	-0.06684	0.011852	-0.078861	-0.042372	0.028621	-0.010264	-0.025215	0.038318	-0.004786	0.037546	-0.007811	0.036523	0.026628
183037	0.0196841	0.0752245	26.1378	18.1192	0.0472077	0.346619	0.850519	-0.014209	4.1e-05	-0.064505	0.000457	-0.001176	-0.015483	-0.024523	0.069881	0.047554	-0.028229	0.005013	0.040383	0.013092	0.053846	0.04612	0.077019	0.105174	0.050691	-0.024723	-0.081831	0.020261	-0.024397	-0.055777	-0.06684	0.011852	-0.079845	-0.042372	0.028621	-0.010112	-0.025215	0.038318	-0.004672	0.037546	-0.007811	0.036667	0.026628
178598	0.019572	0.0752245	26.1646	17.8365	0.0896088	0.348128	0.991073	0.001412	-0.056828	-0.064505	-0.001863	-0.065027	-0.015483	-0.0265	0.007254	0.047554	-0.030532	0.553465	0.040383	0.010237	-0.015102	0.04612	0.073905	0.041452	0.050691	-0.026946	-0.142217	0.020261	-0.026977	-0.121607	-0.06684	0.009171	-0.126493	-0.042372	0.026176	-0.089311	-0.025215	0.035322	-0.063761	0.037546	-0.010265	-0.038058	0.026628
set-28	0.0196841	0.0752245	26.1378	18.1192	0.0472077	0.346619	0.850519	-0.014209	4.1e-05	-0.064505	0.000457	-0.001176	-0.015483	-0.024523	0.069881	0.047554	-0.028229	0.005013	0.040383	0.013092	0.053846	0.04612	0.077019	0.105174	0.050691	-0.024723	-0.081831	0.020261	-0.024397	-0.055777	-0.06684	0.011852	-0.079845	-0.042372	0.028621	-0.010112	-0.025215	0.038318	-0.004672	0.037546	-0.007811	0.036667	0.026628
191226	0.00929296	0.0752245	26.0595	18.5155	0.0537151	0.519743	0.944633	-0.015724	4.1e-05	-0.071707	-0.00202	-0.001176	-0.024814	-0.026633	0.069881	0.036816	-0.030687	0.005013	0.028631	0.010045	0.053846	0.177645	0.073695	0.105174	0.034269	-0.027096	-0.081831	0.007096	-0.027151	-0.055777	-0.080352	0.043337	-0.079845	-0.05456	0.026011	-0.010112	-0.040413	0.03512	-0.004672	0.020918	-0.01043	0.036667	0.013895
ZK112.4	0.0196841	0.0752245	26.1378	18.1192	0.0472077	0.346619	0.850519	-0.014209	4.1e-05	-0.064505	0.000457	-0.001176	-0.015483	-0.024523	0.069881	0.047554	-0.028229	0.005013	0.040383	0.013092	0.053846	0.04612	0.077019	0.105174	0.050691	-0.024723	-0.081831	0.020261	-0.024397	-0.055777	-0.06684	0.011852	-0.079845	-0.042372	0.028621	-0.010112	-0.025215	0.038318	-0.004672	0.037546	-0.007811	0.036667	0.026628
Y50D4C.5	0.0196841	0.0752245	26.1378	18.1192	0.0472077	0.346619	0.850519	-0.014209	4.1e-05	-0.064505	0.000457	-0.001176	-0.015483	-0.024523	0.069881	0.047554	-0.028229	0.005013	0.040383	0.013092	0.053846	0.04612	0.077019	0.105174	0.050691	-0.024723	-0.081831	0.020261	-0.024397	-0.055777	-0.06684	0.011852	-0.079845	-0.042372	0.028621	-0.010112	-0.025215	0.038318	-0.004672	0.037546	-0.007811	0.036667	0.026628
ZK112.6	0.0196	0.0752245	26.1365	18.1334	0.0471385	0.347156	0.851904	-0.014311	4.1e-05	-0.064505	0.00029	-0.001176	-0.015483	-0.024666	0.069881	0.047554	-0.028395	0.005013	0.040383	0.012886	0.053846	0.04612	0.076794	0.105174	0.050691	-0.022959	-0.081831	0.020261	-0.024583	-0.055777	-0.06684	0.011659	-0.079845	-0.042372	0.028445	-0.010112	-0.025215	0.038101	-0.004672	0.037546	-0.007988	0.036667	0.026628
cbs-2	0.0196841	0.0752245	26.1378	18.1192	0.0472077	0.346619	0.850519	-0.014209	4.1e-05	-0.064505	0.000457	-0.001176	-0.015483	-0.024523	0.069881	0.047554	-0.028229	0.005013	0.040383	0.013092	0.053846	0.04612	0.077019	0.105174	0.050691	-0.024723	-0.081831	0.020261	-0.024397	-0.055777	-0.06684	0.011852	-0.079845	-0.042372	0.028621	-0.010112	-0.025215	0.038318	-0.004672	0.037546	-0.007811	0.036667	0.026628
svh-11	0.0196841	0.0752245	26.1378	18.1192	0.0472077	0.346619	0.850519	-0.014209	4.1e-05	-0.064505	0.000457	-0.001176	-0.015483	-0.024523	0.069881	0.047554	-0.028229	0.005013	0.040383	0.013092	0.053846	0.04612	0.077019	0.105174	0.050691	-0.024723	-0.081831	0.020261	-0.024397	-0.055777	-0.06684	0.011852	-0.079845	-0.042372	0.028621	-0.010112	-0.025215	0.038318	-0.004672	0.037546	-0.007811	0.036667	0.026628
Y41D4A.7	0.0196841	0.0752245	26.1378	18.1192	0.0472077	0.346619	0.850519	-0.014209	4.1e-05	-0.064505	0.000457	-0.001176	-0.015483	-0.024523	0.069881	0.047554	-0.028229	0.005013	0.040383	0.013092	0.053846	0.04612	0.077019	0.105174	0.050691	-0.024723	-0.081831	0.020261	-0.024397	-0.055777	-0.06684	0.011852	-0.079845	-0.042372	0.028621	-0.010112	-0.025215	0.038318	-0.004672	0.037546	-0.007811	0.036667	0.026628
srt-23	0.0196841	0.0752245	26.1378	18.1192	0.0472077	0.346619	0.850519	-0.014209	4.1e-05	-0.064505	0.000457	-0.001176	-0.015483	-0.024523	0.069881	0.047554	-0.028229	0.005013	0.040383	0.013092	0.053846	0.04612	0.077019	0.105174	0.050691	-0.024723	-0.081831	0.020261	-0.024397	-0.055777	-0.06684	0.011852	-0.079845	-0.042372	0.028621	-0.010112	-0.025215	0.038318	-0.004672	0.037546	-0.007811	0.036667	0.026628
13212428	0.0196841	0.0752245	26.1378	18.1192	0.0472077	0.346619	0.850519	-0.014209	4.1e-05	-0.064505	0.000457	-0.001176	-0.015483	-0.024523	0.069881	0.047554	-0.028229	0.005013	0.040383	0.013092	0.053846	0.04612	0.077019	0.105174	0.050691	-0.024723	-0.081831	0.020261	-0.024397	-0.055777	-0.06684	0.011852	-0.079845	-0.042372	0.028621	-0.010112	-0.025215	0.038318	-0.004672	0.037546	-0.007811	0.036667	0.026628
0	0.0196841	0.0752245	26.1378	18.1192	0.0472077	0.346619	0.850519	-0.014209	4.1e-05	-0.064505	0.000457	-0.001176	-0.015483	-0.024523	0.069881	0.047554	-0.028229	0.005013	0.040383	0.013092	0.053846	0.04612	0.077019	0.105174	0.050691	-0.024723	-0.081831	0.020261	-0.024397	-0.055777	-0.06684	0.011852	-0.079845	-0.042372	0.028621	-0.010112	-0.025215	0.038318	-0.004672	0.037546	-0.007811	0.036667	0.026628
cyp-33C12	0.0196841	0.0752245	26.1378	18.1192	0.0472077	0.346619	0.850519	-0.014209	4.1e-05	-0.064505	0.000457	-0.001176	-0.015483	-0.024523	0.069881	0.047554	-0.028229	0.005013	0.040383	0.013092	0.053846	0.04612	0.077019	0.105174	0.050691	-0.024723	-0.081831	0.020261	-0.024397	-0.055777	-0.06684	0.011852	-0.079845	-0.042372	0.028621	-0.010112	-0.025215	0.038318	-0.004672	0.037546	-0.007811	0.036667	0.026628
srbc-42	0.0196841	0.0752245	26.1378	18.1192	0.0472077	0.346619	0.850519	-0.014209	4.1e-05	-0.064505	0.000457	-0.001176	-0.015483	-0.024523	0.069881	0.047554	-0.028229	0.005013	0.040383	0.013092	0.053846	0.04612	0.077019	0.105174	0.050691	-0.024723	-0.081831	0.020261	-0.024397	-0.055777	-0.06684	0.011852	-0.079845	-0.042372	0.028621	-0.010112	-0.025215	0.038318	-0.004672	0.037546	-0.007811	0.036667	0.026628
gsto-1	0.00148225	0.0752245	22.3515	21.1946	2.87183	0.846289	0.63654	2.30372	2.46053	1.06539	-2.03299	-2.84889	-2.2697	-3.82161	-4.07767	-4.29666	-1.92734	-2.22587	-4.83998	3.50013	1.43748	-0.325824	0.338852	2.27598	1.74861	1.59491	0.30323	2.05201	0.711085	-2.15683	0.884531	0.499851	-2.16379	1.87294	-0.837272	3.96019	2.83913	-0.368626	2.41357	2.3669	-0.059882	2.82583	1.57701
pcp-1	0.0124769	0.0752245	26.1277	5.6347	0.977127	0.454808	0.468365	1.77615	1.66179	0.642257	1.7086	1.59343	1.01952	0.070204	0.350283	0.437408	-0.724409	-0.800593	-0.376066	-0.899683	-0.478566	-0.564328	-0.706907	-0.773395	-0.792427	-0.420521	-0.556923	-0.847021	-0.156279	-0.932225	-0.34919	0.094928	-0.424395	-0.268107	-1.00569	0.476019	0.243446	-0.593971	0.169329	-0.204914	-0.839552	-0.07688	-0.040967
yars-1	0.00227529	0.0752245	27.0385	20.2289	0.522196	0.788763	0.719171	0.033772	-0.092903	0.191897	-0.219732	-0.2565	-0.059556	-0.212089	0.495695	-0.003165	0.878926	-0.106592	0.443816	0.172258	0.995948	0.363371	0.748735	0.949295	0.47258	-0.248892	-0.160709	0.16004	-0.622803	-0.303621	-0.13066	-0.060977	-0.180538	-0.646208	-0.353185	-1.13252	-0.361649	-0.245989	-0.170266	-0.288632	0.241363	-0.08546	-0.321011
0	0.00734449	0.0752245	25.7778	18.3083	0.0691131	0.57525	0.892624	-0.014209	4.1e-05	-0.080012	0.000457	-0.001176	-0.035573	-0.024523	0.069881	0.024434	-0.028229	0.005013	0.01508	0.013092	0.053846	0.329292	0.077019	0.105174	0.015336	-0.024723	-0.081831	-0.008082	-0.024397	-0.055777	-0.095932	0.011852	-0.079845	-0.068612	0.028621	-0.010112	-0.057937	0.038318	-0.004672	0.001747	-0.007811	0.036667	-0.000785
fhod-1	0.0107122	0.0752245	25.4211	18.0556	0.0819128	0.485848	0.913534	-0.015478	4.1e-05	-0.086707	-0.001617	-0.001176	-0.044247	-0.02629	0.069881	0.014452	-0.030288	0.005013	0.004156	0.01054	0.053846	0.451551	0.074235	0.105174	7.2e-05	-0.026711	-0.081831	-0.020319	-0.026704	-0.055777	-0.108493	0.038224	-0.079845	-0.079942	0.026435	-0.010112	-0.072065	0.035639	-0.004672	-0.01371	-0.010005	0.036667	-0.01262
C43H6.6	0.0196841	0.0752245	26.1378	18.1192	0.0472077	0.346619	0.850519	-0.014209	4.1e-05	-0.064505	0.000457	-0.001176	-0.015483	-0.024523	0.069881	0.047554	-0.028229	0.005013	0.040383	0.013092	0.053846	0.04612	0.077019	0.105174	0.050691	-0.024723	-0.081831	0.020261	-0.024397	-0.055777	-0.06684	0.011852	-0.079845	-0.042372	0.028621	-0.010112	-0.025215	0.038318	-0.004672	0.037546	-0.007811	0.036667	0.026628
Y67D8B.2	0.0196841	0.0752245	26.1378	18.1192	0.0472077	0.346619	0.850519	-0.014209	4.1e-05	-0.064505	0.000457	-0.001176	-0.015483	-0.024523	0.069881	0.047554	-0.028229	0.005013	0.040383	0.013092	0.053846	0.04612	0.077019	0.105174	0.050691	-0.024723	-0.081831	0.020261	-0.024397	-0.055777	-0.06684	0.011852	-0.079845	-0.042372	0.028621	-0.010112	-0.025215	0.038318	-0.004672	0.037546	-0.007811	0.036667	0.026628
nhr-203	0.00687241	0.0752245	24.6143	20.7498	1.35347	0.592022	0.863373	-0.142192	1.06104	0.25113	-1.02841	-4.41559	-0.431131	-1.69869	-2.56489	-1.67465	0.945734	0.045929	0.048767	2.41998	0.833869	0.095166	-0.063916	0.800929	2.09898	1.4731	0.479332	0.029652	0.954547	0.211997	-0.0572	-0.327208	0.349327	-0.300852	-1.04757	1.58873	0.733176	-0.231674	1.18101	0.049408	-0.58871	0.535995	0.035711
Y67D8B.1	0.0196841	0.0752245	26.1378	18.1192	0.0472077	0.346619	0.850519	-0.014209	4.1e-05	-0.064505	0.000457	-0.001176	-0.015483	-0.024523	0.069881	0.047554	-0.028229	0.005013	0.040383	0.013092	0.053846	0.04612	0.077019	0.105174	0.050691	-0.024723	-0.081831	0.020261	-0.024397	-0.055777	-0.06684	0.011852	-0.079845	-0.042372	0.028621	-0.010112	-0.025215	0.038318	-0.004672	0.037546	-0.007811	0.036667	0.026628
frpr-19	0.0196841	0.0752245	26.1378	18.1192	0.0472077	0.346619	0.850519	-0.014209	4.1e-05	-0.064505	0.000457	-0.001176	-0.015483	-0.024523	0.069881	0.047554	-0.028229	0.005013	0.040383	0.013092	0.053846	0.04612	0.077019	0.105174	0.050691	-0.024723	-0.081831	0.020261	-0.024397	-0.055777	-0.06684	0.011852	-0.079845	-0.042372	0.028621	-0.010112	-0.025215	0.038318	-0.004672	0.037546	-0.007811	0.036667	0.026628
Y67D8B.3	0.0196841	0.0752245	26.1378	18.1192	0.0472077	0.346619	0.850519	-0.014209	4.1e-05	-0.064505	0.000457	-0.001176	-0.015483	-0.024523	0.069881	0.047554	-0.028229	0.005013	0.040383	0.013092	0.053846	0.04612	0.077019	0.105174	0.050691	-0.024723	-0.081831	0.020261	-0.024397	-0.055777	-0.06684	0.011852	-0.079845	-0.042372	0.028621	-0.010112	-0.025215	0.038318	-0.004672	0.037546	-0.007811	0.036667	0.026628
190322	0.0196841	0.0752245	26.1378	18.1192	0.0472077	0.346619	0.850519	-0.014209	4.1e-05	-0.064505	0.000457	-0.001176	-0.015483	-0.024523	0.069881	0.047554	-0.028229	0.005013	0.040383	0.013092	0.053846	0.04612	0.077019	0.105174	0.050691	-0.024723	-0.081831	0.020261	-0.024397	-0.055777	-0.06684	0.011852	-0.079845	-0.042372	0.028621	-0.010112	-0.025215	0.038318	-0.004672	0.037546	-0.007811	0.036667	0.026628
srt-31	0.0196841	0.0752245	26.1378	18.1192	0.0472077	0.346619	0.850519	-0.014209	4.1e-05	-0.064505	0.000457	-0.001176	-0.015483	-0.024523	0.069881	0.047554	-0.028229	0.005013	0.040383	0.013092	0.053846	0.04612	0.077019	0.105174	0.050691	-0.024723	-0.081831	0.020261	-0.024397	-0.055777	-0.06684	0.011852	-0.079845	-0.042372	0.028621	-0.010112	-0.025215	0.038318	-0.004672	0.037546	-0.007811	0.036667	0.026628
Y41D4B.24	0.0196841	0.0752245	26.1378	18.1192	0.0472077	0.346619	0.850519	-0.014209	4.1e-05	-0.064505	0.000457	-0.001176	-0.015483	-0.024523	0.069881	0.047554	-0.028229	0.005013	0.040383	0.013092	0.053846	0.04612	0.077019	0.105174	0.050691	-0.024723	-0.081831	0.020261	-0.024397	-0.055777	-0.06684	0.011852	-0.079845	-0.042372	0.028621	-0.010112	-0.025215	0.038318	-0.004672	0.037546	-0.007811	0.036667	0.026628
0	0.0196841	0.0752245	26.1378	18.1192	0.0472077	0.346619	0.850519	-0.014209	4.1e-05	-0.064505	0.000457	-0.001176	-0.015483	-0.024523	0.069881	0.047554	-0.028229	0.005013	0.040383	0.013092	0.053846	0.04612	0.077019	0.105174	0.050691	-0.024723	-0.081831	0.020261	-0.024397	-0.055777	-0.06684	0.011852	-0.079845	-0.042372	0.028621	-0.010112	-0.025215	0.038318	-0.004672	0.037546	-0.007811	0.036667	0.026628
rps-20	0.00219024	0.0752245	24.4503	17.492	0.113226	0.953767	0.938417	-0.013794	0.019645	0.094137	0.001134	-0.00233	0.072846	0.012265	0.031342	0.049433	-0.027557	0.189865	0.043531	-0.008484	0.033484	0.294943	0.077928	0.086356	0.053564	-0.148202	-0.099664	-0.182753	-0.043958	-0.03058	-0.383025	0.012635	-0.093621	-0.195669	0.144425	-0.033501	-0.006112	0.039192	-0.022122	0.005743	-0.000548	-0.114993	0.015617
clec-160	0.00649636	0.0752245	25.8894	5.25658	1.70581	0.600377	0.965818	0.919339	1.79367	0.407759	0.522201	0.3538	0.911713	-1.13165	0.769359	0.59629	0.124051	0.908027	-1.01715	0.80798	-1.90639	-2.83417	-2.69113	-6.48743	0.190306	1.69182	1.6875	-1.07364	2.41661	1.72033	0.931109	-0.387406	0.881577	-0.295683	-1.68093	0.761717	-0.503975	0.850341	1.29672	1.08797	-2.26308	-3.18778	1.35965
srt-23	0.0196841	0.0752245	26.1378	18.1192	0.0472077	0.346619	0.850519	-0.014209	4.1e-05	-0.064505	0.000457	-0.001176	-0.015483	-0.024523	0.069881	0.047554	-0.028229	0.005013	0.040383	0.013092	0.053846	0.04612	0.077019	0.105174	0.050691	-0.024723	-0.081831	0.020261	-0.024397	-0.055777	-0.06684	0.011852	-0.079845	-0.042372	0.028621	-0.010112	-0.025215	0.038318	-0.004672	0.037546	-0.007811	0.036667	0.026628
0	0.0190992	0.0752245	25.9751	18.2859	0.0466964	0.352775	0.880376	-0.014209	0.019034	-0.064505	0.000457	-0.003114	-0.015483	-0.024523	0.06798	0.047554	-0.028229	0.003499	0.040383	0.013092	0.051752	0.04612	0.077019	0.10324	0.050691	-0.024723	-0.083664	0.020261	-0.024397	-0.057775	-0.06684	0.011852	-0.081261	-0.042372	0.028621	-0.012517	-0.025215	0.038318	-0.006466	0.037546	-0.007811	0.034398	0.026628
Y41D4B.24	0.0196841	0.0752245	26.1378	18.1192	0.0472077	0.346619	0.850519	-0.014209	4.1e-05	-0.064505	0.000457	-0.001176	-0.015483	-0.024523	0.069881	0.047554	-0.028229	0.005013	0.040383	0.013092	0.053846	0.04612	0.077019	0.105174	0.050691	-0.024723	-0.081831	0.020261	-0.024397	-0.055777	-0.06684	0.011852	-0.079845	-0.042372	0.028621	-0.010112	-0.025215	0.038318	-0.004672	0.037546	-0.007811	0.036667	0.026628
nlp-45	0.0148109	0.0752245	25.2658	17.8715	0.0988312	0.413234	0.878332	-0.014209	4.1e-05	-0.09392	0.000457	-0.001176	-0.053591	-0.024523	0.069881	0.003699	-0.028229	0.005013	-0.007613	0.013092	0.053846	0.583254	0.077019	0.105174	-0.016372	-0.024723	-0.081831	-0.033501	-0.024397	-0.055777	-0.122023	0.011852	-0.079845	-0.092146	0.028621	-0.010112	-0.087284	0.038318	-0.004672	-0.03036	-0.007811	0.036667	-0.025369
srt-40	0.0196841	0.0752245	26.1378	18.1192	0.0472077	0.346619	0.850519	-0.014209	4.1e-05	-0.064505	0.000457	-0.001176	-0.015483	-0.024523	0.069881	0.047554	-0.028229	0.005013	0.040383	0.013092	0.053846	0.04612	0.077019	0.105174	0.050691	-0.024723	-0.081831	0.020261	-0.024397	-0.055777	-0.06684	0.011852	-0.079845	-0.042372	0.028621	-0.010112	-0.025215	0.038318	-0.004672	0.037546	-0.007811	0.036667	0.026628
Y32G9B.1	0.00770884	0.0752245	26.7902	17.291	0.0482631	0.567194	0.801985	-0.01919	4.1e-05	-0.064505	-0.007681	-0.001176	-0.015483	-0.031456	0.069881	0.047554	0.060621	0.005013	0.040383	0.003079	0.053846	0.04612	0.066097	0.105174	0.050691	-0.032522	-0.081831	0.020261	-0.033446	-0.055777	-0.06684	0.002446	-0.079845	-0.042372	0.020043	-0.010112	-0.025215	0.02781	-0.004672	0.037546	-0.016418	0.036667	0.026628
K12H4.6	0.0196841	0.0752245	26.1378	18.1192	0.0472077	0.346619	0.850519	-0.014209	4.1e-05	-0.064505	0.000457	-0.001176	-0.015483	-0.024523	0.069881	0.047554	-0.028229	0.005013	0.040383	0.013092	0.053846	0.04612	0.077019	0.105174	0.050691	-0.024723	-0.081831	0.020261	-0.024397	-0.055777	-0.06684	0.011852	-0.079845	-0.042372	0.028621	-0.010112	-0.025215	0.038318	-0.004672	0.037546	-0.007811	0.036667	0.026628
189823	0.01004	0.0752245	25.4479	15.322	1.7053	0.504129	1.00462	-0.701134	-1.38029	-0.427855	-1.12186	-0.236007	-0.486229	2.94523	3.79762	-0.494179	-0.289618	-0.028597	6.562	6.33568	0.200281	-0.557066	1.23283	0.062219	-0.777712	-1.10031	-0.583412	-0.643839	-1.36942	-0.100153	-0.748502	-1.28528	0.309053	-0.657223	-1.32036	-0.023632	-0.791932	-1.41081	-1.82815	-0.801271	-1.1948	-0.013705	-0.615674
tomm-70	0.00698896	0.0752245	27.3158	14.9104	0.549437	0.728231	1.00742	-0.269639	-0.501542	-0.030708	-0.009369	0.939094	0.117083	0.188615	0.813288	0.397926	0.654103	0.885114	0.499191	0.304769	-0.028215	0.288179	1.01601	-0.463027	-0.047977	-0.84604	-0.470613	-0.071396	-0.614894	-0.204243	-1.29423	-0.927926	-0.322948	-0.210226	0.178429	-0.508682	0.095867	-0.19897	0.351165	-0.060413	0.83362	-0.795977	0.086372
Y41D4B.6	0.00026244	0.0752245	25.1051	0.664	0.498767	0.954252	0.827185	0.460166	0.10561	0.307663	-0.254241	-0.321885	-0.090567	-0.241484	-0.504537	-0.038855	-0.28912	-0.454859	-0.054181	-0.300261	-0.794832	-0.459641	-0.2648	0.151028	0.471955	1.65101	1.0516	-0.085664	-0.27251	0.067148	0.329684	-0.282518	-0.096719	-0.140441	-0.239868	-0.029687	-0.147509	-0.290546	-0.026047	-0.096246	-0.277186	1.04431	-0.07582
Y41D4B.6	0.003844	0.0752245	24.1506	0.680754	1.8499	0.865722	0.97111	-0.361749	-0.3802	2.9208	-0.567363	-1.66151	-1.84469	-0.508213	-1.48893	-2.61403	-0.591804	-1.45763	-0.782531	-0.685494	-1.96876	-0.710094	-0.685028	-1.48089	2.43509	4.21138	2.13198	2.77756	1.37446	-1.13743	-0.690603	-0.644413	-0.071132	-0.656803	-0.569947	-0.489812	-0.055579	-0.694847	1.96087	-0.800699	-0.608353	7.02464	-0.52089
0	0.0196841	0.0752245	26.1378	18.1192	0.0472077	0.346619	0.850519	-0.014209	4.1e-05	-0.064505	0.000457	-0.001176	-0.015483	-0.024523	0.069881	0.047554	-0.028229	0.005013	0.040383	0.013092	0.053846	0.04612	0.077019	0.105174	0.050691	-0.024723	-0.081831	0.020261	-0.024397	-0.055777	-0.06684	0.011852	-0.079845	-0.042372	0.028621	-0.010112	-0.025215	0.038318	-0.004672	0.037546	-0.007811	0.036667	0.026628
Y41D4B.17	0.00087616	0.0752245	21.7793	8.49845	2.7677	0.893084	0.854312	-0.881106	-4.37234	-0.487442	1.82124	2.26464	2.67397	4.62974	6.04379	3.21997	-1.71648	-2.36891	0.574646	-1.64815	-2.45032	-0.561653	3.40038	-1.89028	-3.26468	-0.30042	2.83189	-0.648889	-1.36058	5.06895	-0.753686	-0.193348	-0.945367	-1.00886	-1.0125	0.276846	-0.082129	-2.09353	-4.46072	-0.8544	-1.05237	1.94231	-0.983039
wrb-1	0.00246016	0.0752245	21.4213	9.13374	0.469802	0.77639	0.925038	-0.346612	-0.552039	-0.888928	-0.22458	0.272949	-0.533752	0.230782	0.73933	0.262677	-0.023293	-0.209678	-0.163281	-0.018693	-0.563726	-0.182139	-0.158346	-0.015022	0.022646	-0.038156	-0.002796	0.954799	0.191833	0.837625	0.474173	0.378748	0.218374	0.866749	0.253388	-0.562311	0.087463	0.069716	-0.531545	0.09744	-0.082674	0.372206	-0.08209
Y65B4A.2	0.0196841	0.0752245	26.1378	18.1192	0.0472077	0.346619	0.850519	-0.014209	4.1e-05	-0.064505	0.000457	-0.001176	-0.015483	-0.024523	0.069881	0.047554	-0.028229	0.005013	0.040383	0.013092	0.053846	0.04612	0.077019	0.105174	0.050691	-0.024723	-0.081831	0.020261	-0.024397	-0.055777	-0.06684	0.011852	-0.079845	-0.042372	0.028621	-0.010112	-0.025215	0.038318	-0.004672	0.037546	-0.007811	0.036667	0.026628
ttr-8	0.0101204	0.0752245	26.0776	14.9077	0.979443	0.50266	0.718549	-0.167184	-0.270051	0.219028	0.139796	-0.243923	0.586872	0.658846	1.56994	1.12617	1.35795	0.505291	1.1313	1.33567	0.969062	0.814297	-0.657574	-1.23531	0.46433	-0.893002	-0.617421	-0.744481	-0.249449	0.017716	-0.672721	-1.79581	-0.172276	-1.26984	0.64532	0.002532	-0.600848	0.685062	-0.606898	-1.25019	-1.09649	0.19316	-0.8348
mig-10	0.0196841	0.0752245	26.1378	18.1192	0.0472077	0.346619	0.850519	-0.014209	4.1e-05	-0.064505	0.000457	-0.001176	-0.015483	-0.024523	0.069881	0.047554	-0.028229	0.005013	0.040383	0.013092	0.053846	0.04612	0.077019	0.105174	0.050691	-0.024723	-0.081831	0.020261	-0.024397	-0.055777	-0.06684	0.011852	-0.079845	-0.042372	0.028621	-0.010112	-0.025215	0.038318	-0.004672	0.037546	-0.007811	0.036667	0.026628
mig-10	0.00553536	0.0752245	23.793	19.3082	0.0800167	0.640457	0.901127	-0.014209	4.1e-05	-0.080206	0.000457	-0.001176	-0.035825	-0.024523	0.069881	0.024145	-0.028229	0.005013	0.014764	0.013092	0.053846	0.020055	0.077019	0.105174	0.014894	-0.024723	-0.081831	-0.008436	-0.024397	-0.055777	-0.096296	0.011852	-0.079845	-0.068941	0.028621	-0.010112	-0.058346	0.038318	-0.004672	0.436263	-0.007811	0.036667	-0.001127
srh-297	0.0151782	0.0752245	26.2458	18.24	0.0474523	0.408747	0.856931	-0.014209	4.1e-05	-0.065254	0.000457	-0.001176	-0.016453	-0.024523	0.069881	0.046438	-0.028229	0.005013	0.039161	0.013092	0.053846	0.044876	0.077019	0.105174	0.048983	-0.024723	-0.081831	0.018891	-0.024397	-0.055777	-0.068245	0.011852	-0.079845	-0.043639	0.028621	-0.010112	-0.026796	0.038318	-0.004672	0.035816	-0.007811	0.036667	0.041194
tomm-7	0.012056	0.0752245	23.309	18.2025	0.532505	0.459744	0.830934	0.169232	0.648906	0.306763	0.22054	-0.206131	0.344203	-0.537884	-0.24254	0.338085	0.541477	0.503181	0.428918	-0.050769	0.506092	0.336407	0.037284	0.428645	0.213496	-0.138286	-0.654493	-1.13356	0.202664	-0.960713	-0.668398	-0.679654	-0.574424	-0.654688	0.632123	0.148061	-0.362971	0.097179	0.465751	0.004641	-0.552607	-0.035394	0.309399
0	0.0196841	0.0752245	26.1378	18.1192	0.0472077	0.346619	0.850519	-0.014209	4.1e-05	-0.064505	0.000457	-0.001176	-0.015483	-0.024523	0.069881	0.047554	-0.028229	0.005013	0.040383	0.013092	0.053846	0.04612	0.077019	0.105174	0.050691	-0.024723	-0.081831	0.020261	-0.024397	-0.055777	-0.06684	0.011852	-0.079845	-0.042372	0.028621	-0.010112	-0.025215	0.038318	-0.004672	0.037546	-0.007811	0.036667	0.026628
nspg-8	0.00080089	0.0752245	26.4831	4.92404	1.17829	0.899069	0.492841	0.767748	-0.151593	0.334398	0.324816	0.664031	0.389694	-0.138362	-0.473093	-0.343999	-1.52659	-1.75995	-1.80432	-1.30756	-1.94594	-1.52258	-0.844833	-0.266585	-1.42669	0.191735	0.550511	-0.077776	0.594785	1.26525	0.533448	1.46347	0.83071	0.366304	0.521497	0.668795	1.09436	0.195855	-0.045074	1.44952	-0.882038	1.02366	1.13048
191047	0.0197403	0.0752245	26.4993	4.64619	1.93549	0.345727	0.920949	0.643012	1.36329	0.506143	-0.143696	2.58589	-0.015346	-1.57	-1.22871	0.64605	-1.01788	-2.53462	-1.06289	-1.35988	-5.62815	-1.90261	-4.97317	-2.11558	1.39258	1.14613	1.70189	0.972745	2.88505	0.708069	2.04579	-1.131	1.91787	-0.170784	2.47949	2.6696	-1.2842	2.22508	0.780561	-0.291006	-0.121328	-0.460162	-0.933441
F42H10.6	0.0137828	0.0752245	23.0288	17.2868	1.14274	0.718859	1.06222	-0.497432	1.11678	-0.086116	0.191237	-0.913222	0.249798	-1.04936	-1.97861	0.457988	1.62975	2.03796	1.49069	0.69665	0.562011	1.59306	-0.288544	-0.289568	2.01275	0.111613	-0.551822	-1.64105	1.15075	-0.701935	-1.68178	-0.996179	-1.01617	-0.73438	1.38717	0.974181	-0.654804	-0.232788	1.36988	-1.25704	-1.65519	-0.905802	-0.153411
F42H10.6	0.00546121	0.0752245	22.5804	17.5471	0.857188	0.885944	0.992045	-0.199075	0.767735	-0.079953	-0.035467	-1.43145	0.163359	-0.714671	-0.753277	0.357232	1.12663	1.25863	1.04085	0.671839	0.546181	1.42201	-0.083785	-0.044329	1.57165	-0.041926	-0.350692	-1.12579	0.763816	-0.405257	-1.09425	-0.865897	-0.527943	-0.764354	0.91042	0.76737	-0.457053	0.155451	0.399937	-0.972247	-1.37186	-0.351168	-0.319794
190189	0.0196841	0.0752245	26.1378	18.1192	0.0472077	0.346619	0.850519	-0.014209	4.1e-05	-0.064505	0.000457	-0.001176	-0.015483	-0.024523	0.069881	0.047554	-0.028229	0.005013	0.040383	0.013092	0.053846	0.04612	0.077019	0.105174	0.050691	-0.024723	-0.081831	0.020261	-0.024397	-0.055777	-0.06684	0.011852	-0.079845	-0.042372	0.028621	-0.010112	-0.025215	0.038318	-0.004672	0.037546	-0.007811	0.036667	0.026628
190186	0.0196841	0.0752245	26.1378	18.1192	0.0472077	0.346619	0.850519	-0.014209	4.1e-05	-0.064505	0.000457	-0.001176	-0.015483	-0.024523	0.069881	0.047554	-0.028229	0.005013	0.040383	0.013092	0.053846	0.04612	0.077019	0.105174	0.050691	-0.024723	-0.081831	0.020261	-0.024397	-0.055777	-0.06684	0.011852	-0.079845	-0.042372	0.028621	-0.010112	-0.025215	0.038318	-0.004672	0.037546	-0.007811	0.036667	0.026628
K08D12.3	0.00635209	0.0752245	21.5211	21.38	0.467565	0.605638	0.699849	0.201164	0.662778	0.181918	-0.200748	0.057152	-0.111094	-0.689425	-1.06675	-0.654249	-0.684777	0.283213	-0.48359	-0.183579	0.036856	0.097164	0.562668	0.258227	0.324903	-0.310179	-0.183203	-0.056367	0.585943	-0.549522	-0.16114	0.389144	0.048982	0.072098	0.233748	-0.01301	0.020365	0.49729	0.385943	0.507449	-0.048212	-0.135952	0.499642
Y119C1B.3	0.0196841	0.0752245	26.1378	18.1192	0.0472077	0.346619	0.850519	-0.014209	4.1e-05	-0.064505	0.000457	-0.001176	-0.015483	-0.024523	0.069881	0.047554	-0.028229	0.005013	0.040383	0.013092	0.053846	0.04612	0.077019	0.105174	0.050691	-0.024723	-0.081831	0.020261	-0.024397	-0.055777	-0.06684	0.011852	-0.079845	-0.042372	0.028621	-0.010112	-0.025215	0.038318	-0.004672	0.037546	-0.007811	0.036667	0.026628
3565394	0.0196841	0.0752245	26.1378	18.1192	0.0472077	0.346619	0.850519	-0.014209	4.1e-05	-0.064505	0.000457	-0.001176	-0.015483	-0.024523	0.069881	0.047554	-0.028229	0.005013	0.040383	0.013092	0.053846	0.04612	0.077019	0.105174	0.050691	-0.024723	-0.081831	0.020261	-0.024397	-0.055777	-0.06684	0.011852	-0.079845	-0.042372	0.028621	-0.010112	-0.025215	0.038318	-0.004672	0.037546	-0.007811	0.036667	0.026628
Y119C1B.1	0.0196841	0.0752245	26.1378	18.1192	0.0472077	0.346619	0.850519	-0.014209	4.1e-05	-0.064505	0.000457	-0.001176	-0.015483	-0.024523	0.069881	0.047554	-0.028229	0.005013	0.040383	0.013092	0.053846	0.04612	0.077019	0.105174	0.050691	-0.024723	-0.081831	0.020261	-0.024397	-0.055777	-0.06684	0.011852	-0.079845	-0.042372	0.028621	-0.010112	-0.025215	0.038318	-0.004672	0.037546	-0.007811	0.036667	0.026628
0	0.003969	0.0752245	26.5848	17.2041	0.0585561	0.76302	0.972643	-0.015097	-0.026981	-0.064505	-0.000994	-0.031516	-0.015483	-0.025759	0.040123	0.047554	-0.029669	0.265623	0.040383	0.011307	0.021083	0.04612	0.075072	0.074895	0.050691	-0.026113	-0.110525	0.020261	-0.02601	-0.087057	-0.06684	0.030296	-0.102011	-0.042372	0.027092	-0.047746	-0.025215	0.036444	-0.03275	0.037546	-0.009345	0.001159	0.026628
0	0.0196841	0.0752245	26.1378	18.1192	0.0472077	0.346619	0.850519	-0.014209	4.1e-05	-0.064505	0.000457	-0.001176	-0.015483	-0.024523	0.069881	0.047554	-0.028229	0.005013	0.040383	0.013092	0.053846	0.04612	0.077019	0.105174	0.050691	-0.024723	-0.081831	0.020261	-0.024397	-0.055777	-0.06684	0.011852	-0.079845	-0.042372	0.028621	-0.010112	-0.025215	0.038318	-0.004672	0.037546	-0.007811	0.036667	0.026628
Y69A2AR.25	0.0154754	0.0752245	24.5961	11.8474	1.81091	0.405467	0.985497	0.486981	0.202571	0.38644	0.087804	-0.375688	0.248552	7.64865	1.96651	0.283026	-0.001634	-0.28743	3.40705	-0.498496	-0.624168	0.432604	-0.784478	-0.64035	-0.274379	-3.23387	-0.436015	-0.240335	-2.2452	-0.441893	-0.334328	-1.0242	2.85439	-1.54096	-1.1299	-0.474644	0.640076	-1.12354	-2.36954	-0.782942	-0.686726	-0.401622	-3.07629
0	0.015575	0.0752245	26.122	18.2096	0.0481235	0.404151	0.853911	-0.014209	4.1e-05	-0.065688	0.000457	-0.001176	-0.017015	-0.024523	0.069881	0.045791	-0.028229	0.005013	0.038453	0.013092	0.053846	0.067718	0.077019	0.105174	0.047994	-0.024723	-0.081831	0.018099	-0.024397	-0.055777	-0.069059	0.011852	-0.079845	-0.044373	0.028621	-0.010112	-0.027711	0.038318	-0.004672	0.034815	-0.007811	0.036667	0.024537
C30A5.10	0.0192377	0.0752245	26.1181	18.1185	0.0472661	0.350673	0.846116	-0.014209	-0.000152	-0.064505	0.000457	-0.001393	-0.015483	-0.024523	0.069668	0.047554	-0.028229	0.004843	0.040383	0.013092	0.053611	0.04612	0.077019	0.104957	0.050691	-0.024723	-0.082037	0.020261	-0.024397	-0.056001	-0.06684	0.011852	-0.080004	-0.042372	0.028621	-0.010382	-0.025215	0.038318	-0.002457	0.037546	-0.007811	0.036412	0.026628
nhr-119	0.0196841	0.0752245	26.1378	18.1192	0.0472077	0.346619	0.850519	-0.014209	4.1e-05	-0.064505	0.000457	-0.001176	-0.015483	-0.024523	0.069881	0.047554	-0.028229	0.005013	0.040383	0.013092	0.053846	0.04612	0.077019	0.105174	0.050691	-0.024723	-0.081831	0.020261	-0.024397	-0.055777	-0.06684	0.011852	-0.079845	-0.042372	0.028621	-0.010112	-0.025215	0.038318	-0.004672	0.037546	-0.007811	0.036667	0.026628
190534	0.0196841	0.0752245	26.1378	18.1192	0.0472077	0.346619	0.850519	-0.014209	4.1e-05	-0.064505	0.000457	-0.001176	-0.015483	-0.024523	0.069881	0.047554	-0.028229	0.005013	0.040383	0.013092	0.053846	0.04612	0.077019	0.105174	0.050691	-0.024723	-0.081831	0.020261	-0.024397	-0.055777	-0.06684	0.011852	-0.079845	-0.042372	0.028621	-0.010112	-0.025215	0.038318	-0.004672	0.037546	-0.007811	0.036667	0.026628
190041	0.0162308	0.0752245	25.1202	17.242	0.226093	0.393809	0.941005	0.00283	-0.001888	-0.135968	0.028296	-0.044271	-0.108068	-0.000809	0.027612	-0.058992	-0.000598	0.343222	-0.076222	0.086249	0.00731	1.35108	0.155255	0.062166	-0.112237	0.001957	-0.122587	-0.110353	-0.433923	-0.100208	-0.200907	0.044027	-0.111329	-0.163299	0.057968	-0.063567	-0.176011	0.074263	-0.044553	-0.12743	0.021632	-0.013768	-0.099698
Y69A2AR.31	0.0196841	0.0752245	26.1378	18.1192	0.0472077	0.346619	0.850519	-0.014209	4.1e-05	-0.064505	0.000457	-0.001176	-0.015483	-0.024523	0.069881	0.047554	-0.028229	0.005013	0.040383	0.013092	0.053846	0.04612	0.077019	0.105174	0.050691	-0.024723	-0.081831	0.020261	-0.024397	-0.055777	-0.06684	0.011852	-0.079845	-0.042372	0.028621	-0.010112	-0.025215	0.038318	-0.004672	0.037546	-0.007811	0.036667	0.026628
191039	0.0196841	0.0752245	26.1378	18.1192	0.0472077	0.346619	0.850519	-0.014209	4.1e-05	-0.064505	0.000457	-0.001176	-0.015483	-0.024523	0.069881	0.047554	-0.028229	0.005013	0.040383	0.013092	0.053846	0.04612	0.077019	0.105174	0.050691	-0.024723	-0.081831	0.020261	-0.024397	-0.055777	-0.06684	0.011852	-0.079845	-0.042372	0.028621	-0.010112	-0.025215	0.038318	-0.004672	0.037546	-0.007811	0.036667	0.026628
190383	0.00254016	0.0752245	23.2452	8.63623	2.28168	0.77049	0.644755	-2.30103	-1.99075	-1.19649	-2.14452	-0.586585	0.015508	0.904602	0.519584	0.527333	-0.847731	-0.039944	-0.165548	-2.86263	-3.24805	-1.86607	0.241576	-5.65946	-1.21799	1.29633	1.89088	0.425718	1.70549	4.61586	1.79374	-0.200184	2.83647	1.42393	2.32372	1.71898	1.10187	2.34447	-0.332791	-0.002518	1.17353	-0.425169	0.068912
190282	0.0196841	0.0752245	26.1378	18.1192	0.0472077	0.346619	0.850519	-0.014209	4.1e-05	-0.064505	0.000457	-0.001176	-0.015483	-0.024523	0.069881	0.047554	-0.028229	0.005013	0.040383	0.013092	0.053846	0.04612	0.077019	0.105174	0.050691	-0.024723	-0.081831	0.020261	-0.024397	-0.055777	-0.06684	0.011852	-0.079845	-0.042372	0.028621	-0.010112	-0.025215	0.038318	-0.004672	0.037546	-0.007811	0.036667	0.026628
Multiple entries : 2	0.00659344	0.0752245	24.0439	5.56408	2.12262	0.597095	0.64133	1.72859	3.05673	0.35244	2.40538	2.56537	1.65582	0.642457	3.29652	2.06514	-0.566083	-5.54923	-1.20158	-2.34267	-2.02573	-3.52905	-0.900187	-0.839749	-1.14547	-0.50708	0.867761	0.163339	-0.766707	0.605279	0.856345	-0.82937	-0.71805	-0.124035	-0.546075	0.57092	-1.26415	1.95734	-0.178699	0.428037	-2.0097	-0.378412	0.512967
0	0.0196841	0.0752245	26.1378	18.1192	0.0472077	0.346619	0.850519	-0.014209	4.1e-05	-0.064505	0.000457	-0.001176	-0.015483	-0.024523	0.069881	0.047554	-0.028229	0.005013	0.040383	0.013092	0.053846	0.04612	0.077019	0.105174	0.050691	-0.024723	-0.081831	0.020261	-0.024397	-0.055777	-0.06684	0.011852	-0.079845	-0.042372	0.028621	-0.010112	-0.025215	0.038318	-0.004672	0.037546	-0.007811	0.036667	0.026628
Y69A2AR.31	0.0196841	0.0752245	26.1378	18.1192	0.0472077	0.346619	0.850519	-0.014209	4.1e-05	-0.064505	0.000457	-0.001176	-0.015483	-0.024523	0.069881	0.047554	-0.028229	0.005013	0.040383	0.013092	0.053846	0.04612	0.077019	0.105174	0.050691	-0.024723	-0.081831	0.020261	-0.024397	-0.055777	-0.06684	0.011852	-0.079845	-0.042372	0.028621	-0.010112	-0.025215	0.038318	-0.004672	0.037546	-0.007811	0.036667	0.026628
rpi-2	0.0196841	0.0752245	26.1378	18.1192	0.0472077	0.346619	0.850519	-0.014209	4.1e-05	-0.064505	0.000457	-0.001176	-0.015483	-0.024523	0.069881	0.047554	-0.028229	0.005013	0.040383	0.013092	0.053846	0.04612	0.077019	0.105174	0.050691	-0.024723	-0.081831	0.020261	-0.024397	-0.055777	-0.06684	0.011852	-0.079845	-0.042372	0.028621	-0.010112	-0.025215	0.038318	-0.004672	0.037546	-0.007811	0.036667	0.026628
F42H10.3	0.012056	0.0752245	24.2539	1.23093	0.548319	0.460119	0.666923	0.769347	0.621452	0.796858	0.014006	-0.022772	0.54632	0.123091	0.0487	-0.041386	-0.620676	-0.777217	-0.511855	-0.160233	0.030526	-0.05291	0.683382	0.083622	0.434079	0.356186	0.885135	-0.25034	-0.344265	-0.019888	-0.178754	-0.914207	0.231664	-0.536607	0.042905	0.170263	-0.107442	0.055813	-1.01149	-0.442084	-0.554274	-0.139689	-0.431025
K02D10.2	0.019572	0.0752245	26.1383	18.0642	0.0471356	0.348195	0.845776	-0.014209	4.1e-05	-0.064782	0.000457	-0.001176	-0.015841	-0.024523	0.069881	0.047142	-0.028229	0.005013	0.039931	0.013092	0.053846	0.04566	0.077019	0.105174	0.050059	-0.024723	-0.081831	0.019755	-0.024397	-0.055777	-0.067359	0.011852	-0.079845	-0.04284	0.028621	-0.010112	-0.018788	0.038318	-0.004672	0.036907	-0.007811	0.036667	0.026138
bus-2	0.0196841	0.0752245	26.1378	18.1192	0.0472077	0.346619	0.850519	-0.014209	4.1e-05	-0.064505	0.000457	-0.001176	-0.015483	-0.024523	0.069881	0.047554	-0.028229	0.005013	0.040383	0.013092	0.053846	0.04612	0.077019	0.105174	0.050691	-0.024723	-0.081831	0.020261	-0.024397	-0.055777	-0.06684	0.011852	-0.079845	-0.042372	0.028621	-0.010112	-0.025215	0.038318	-0.004672	0.037546	-0.007811	0.036667	0.026628
Y82E9BL.1	0.0196841	0.0752245	26.1378	18.1192	0.0472077	0.346619	0.850519	-0.014209	4.1e-05	-0.064505	0.000457	-0.001176	-0.015483	-0.024523	0.069881	0.047554	-0.028229	0.005013	0.040383	0.013092	0.053846	0.04612	0.077019	0.105174	0.050691	-0.024723	-0.081831	0.020261	-0.024397	-0.055777	-0.06684	0.011852	-0.079845	-0.042372	0.028621	-0.010112	-0.025215	0.038318	-0.004672	0.037546	-0.007811	0.036667	0.026628
Y82E9BL.5	0.00872356	0.0752245	25.9689	19.0197	0.061749	0.536202	0.903844	-0.033332	4.1e-05	-0.064874	-0.030788	-0.001176	-0.01596	-0.051139	0.069881	0.047005	-0.05924	0.005013	0.039781	0.232538	0.053846	0.045508	0.035087	0.105174	0.04985	0.103752	-0.081831	0.019586	-0.059113	-0.055777	-0.067532	-0.02426	-0.079845	-0.035506	-0.004315	-0.010112	-0.025993	-0.002026	-0.004672	0.036694	-0.040856	0.036667	0.025976
K02D10.4	0.0136422	0.0752245	22.7815	20.52	1.3657	0.434258	0.977292	-0.149881	0.424932	0.306561	-0.129121	-2.66184	1.74253	-1.27682	-2.53977	-0.58774	-0.156422	0.591798	0.03578	-0.342162	2.7529	0.041437	0.833943	1.54744	2.49156	0.249049	-0.722469	-0.346674	1.42313	-0.398682	-0.072132	-0.962256	-0.519718	-2.1109	0.444049	-0.96678	-1.84172	1.84389	2.97803	0.098096	-0.919358	-0.772785	-0.161195
Y58A7A.4	0.00242064	0.0752245	22.3301	9.15712	3.23495	0.780245	0.533084	-3.55494	-3.00031	-2.72359	-3.58024	-1.79123	-1.09199	-0.209843	1.05133	0.594135	-1.11978	-2.08681	2.12255	-3.39355	-3.31622	-3.85597	-0.848815	-2.91432	-0.854177	3.38824	2.72958	1.85884	3.30659	4.79406	3.18881	0.421273	4.08307	4.01734	2.55758	0.559777	-0.005802	3.16085	-0.71355	-0.914401	2.54445	-0.062716	-0.225297
pac-1	0.0196841	0.0752245	26.1378	18.1192	0.0472077	0.346619	0.850519	-0.014209	4.1e-05	-0.064505	0.000457	-0.001176	-0.015483	-0.024523	0.069881	0.047554	-0.028229	0.005013	0.040383	0.013092	0.053846	0.04612	0.077019	0.105174	0.050691	-0.024723	-0.081831	0.020261	-0.024397	-0.055777	-0.06684	0.011852	-0.079845	-0.042372	0.028621	-0.010112	-0.025215	0.038318	-0.004672	0.037546	-0.007811	0.036667	0.026628
190548	0.0196841	0.0752245	26.1378	18.1192	0.0472077	0.346619	0.850519	-0.014209	4.1e-05	-0.064505	0.000457	-0.001176	-0.015483	-0.024523	0.069881	0.047554	-0.028229	0.005013	0.040383	0.013092	0.053846	0.04612	0.077019	0.105174	0.050691	-0.024723	-0.081831	0.020261	-0.024397	-0.055777	-0.06684	0.011852	-0.079845	-0.042372	0.028621	-0.010112	-0.025215	0.038318	-0.004672	0.037546	-0.007811	0.036667	0.026628
0	0.0196841	0.0752245	26.1378	18.1192	0.0472077	0.346619	0.850519	-0.014209	4.1e-05	-0.064505	0.000457	-0.001176	-0.015483	-0.024523	0.069881	0.047554	-0.028229	0.005013	0.040383	0.013092	0.053846	0.04612	0.077019	0.105174	0.050691	-0.024723	-0.081831	0.020261	-0.024397	-0.055777	-0.06684	0.011852	-0.079845	-0.042372	0.028621	-0.010112	-0.025215	0.038318	-0.004672	0.037546	-0.007811	0.036667	0.026628
twk-45	0.0196841	0.0752245	26.1378	18.1192	0.0472077	0.346619	0.850519	-0.014209	4.1e-05	-0.064505	0.000457	-0.001176	-0.015483	-0.024523	0.069881	0.047554	-0.028229	0.005013	0.040383	0.013092	0.053846	0.04612	0.077019	0.105174	0.050691	-0.024723	-0.081831	0.020261	-0.024397	-0.055777	-0.06684	0.011852	-0.079845	-0.042372	0.028621	-0.010112	-0.025215	0.038318	-0.004672	0.037546	-0.007811	0.036667	0.026628
Y69A2AR.24	0.0196841	0.0752245	26.1378	18.1192	0.0472077	0.346619	0.850519	-0.014209	4.1e-05	-0.064505	0.000457	-0.001176	-0.015483	-0.024523	0.069881	0.047554	-0.028229	0.005013	0.040383	0.013092	0.053846	0.04612	0.077019	0.105174	0.050691	-0.024723	-0.081831	0.020261	-0.024397	-0.055777	-0.06684	0.011852	-0.079845	-0.042372	0.028621	-0.010112	-0.025215	0.038318	-0.004672	0.037546	-0.007811	0.036667	0.026628
0	0.0196841	0.0752245	26.1378	18.1192	0.0472077	0.346619	0.850519	-0.014209	4.1e-05	-0.064505	0.000457	-0.001176	-0.015483	-0.024523	0.069881	0.047554	-0.028229	0.005013	0.040383	0.013092	0.053846	0.04612	0.077019	0.105174	0.050691	-0.024723	-0.081831	0.020261	-0.024397	-0.055777	-0.06684	0.011852	-0.079845	-0.042372	0.028621	-0.010112	-0.025215	0.038318	-0.004672	0.037546	-0.007811	0.036667	0.026628
glb-30	0.0196841	0.0752245	26.1378	18.1192	0.0472077	0.346619	0.850519	-0.014209	4.1e-05	-0.064505	0.000457	-0.001176	-0.015483	-0.024523	0.069881	0.047554	-0.028229	0.005013	0.040383	0.013092	0.053846	0.04612	0.077019	0.105174	0.050691	-0.024723	-0.081831	0.020261	-0.024397	-0.055777	-0.06684	0.011852	-0.079845	-0.042372	0.028621	-0.010112	-0.025215	0.038318	-0.004672	0.037546	-0.007811	0.036667	0.026628
Y105E8B.11	0.0192377	0.0752245	26.1875	17.7825	0.0469887	0.350765	0.903865	-0.016189	4.1e-05	-0.064505	-0.002778	-0.001176	-0.015483	-0.027279	0.069881	0.047554	-0.03144	0.005013	0.040383	0.009111	0.053846	0.04612	0.072677	0.105174	0.050691	-0.027823	-0.081831	0.020261	-0.027994	-0.055777	-0.06684	0.008113	-0.079845	-0.042372	0.066135	-0.010112	-0.025215	0.03414	-0.004672	0.037546	-0.011232	0.036667	0.026628
189518	0.016641	0.0752245	26.4448	17.9124	0.0470864	0.388119	0.879543	-0.014209	4.1e-05	-0.065667	0.000457	-0.001176	-0.016988	-0.024523	0.069881	0.045822	-0.028229	0.005013	0.061242	0.013092	0.053846	0.044191	0.077019	0.105174	0.048041	-0.024723	-0.081831	0.018137	-0.024397	-0.055777	-0.06902	0.011852	-0.079845	-0.044338	0.028621	-0.010112	-0.027667	0.038318	-0.004672	0.034863	-0.007811	0.036667	0.024573
glb-30	0.0196841	0.0752245	26.1378	18.1192	0.0472077	0.346619	0.850519	-0.014209	4.1e-05	-0.064505	0.000457	-0.001176	-0.015483	-0.024523	0.069881	0.047554	-0.028229	0.005013	0.040383	0.013092	0.053846	0.04612	0.077019	0.105174	0.050691	-0.024723	-0.081831	0.020261	-0.024397	-0.055777	-0.06684	0.011852	-0.079845	-0.042372	0.028621	-0.010112	-0.025215	0.038318	-0.004672	0.037546	-0.007811	0.036667	0.026628
fbxa-74	0.00237169	0.0752245	24.678	17.4311	2.28313	0.783134	0.72166	-0.929288	-3.2567	0.419825	-0.791875	-3.32796	-0.161512	1.42471	0.61	-0.120496	2.58943	2.97938	3.56725	2.43217	3.35379	1.86089	1.98096	1.2663	3.87672	-1.32871	-0.011205	-1.62424	-0.566517	1.01563	-2.60186	-0.499448	-1.96984	-2.29711	-1.72688	0.151362	1.91321	-0.120281	0.22173	-2.63256	-1.44349	-0.545622	-2.39565
Y71G12B.31	0.0196841	0.0752245	26.1378	18.1192	0.0472077	0.346619	0.850519	-0.014209	4.1e-05	-0.064505	0.000457	-0.001176	-0.015483	-0.024523	0.069881	0.047554	-0.028229	0.005013	0.040383	0.013092	0.053846	0.04612	0.077019	0.105174	0.050691	-0.024723	-0.081831	0.020261	-0.024397	-0.055777	-0.06684	0.011852	-0.079845	-0.042372	0.028621	-0.010112	-0.025215	0.038318	-0.004672	0.037546	-0.007811	0.036667	0.026628
fbxa-13	0.0157252	0.0752245	25.4712	15.5879	1.29158	0.962639	1.07301	-1.41144	0.422083	0.247661	-0.69209	-1.71381	0.315274	-1.5215	-0.509416	0.095161	1.75496	2.01644	2.05823	1.47228	0.901284	0.767513	-2.42399	-1.726	1.03152	0.646706	-0.737522	-1.93314	2.19888	-1.31922	-2.10146	-2.19423	-0.370679	-0.400101	1.83629	1.0709	-0.350006	1.78215	1.83813	-0.493003	-0.264922	-0.24701	0.110778
3565517	0.0196841	0.0752245	26.1378	18.1192	0.0472077	0.346619	0.850519	-0.014209	4.1e-05	-0.064505	0.000457	-0.001176	-0.015483	-0.024523	0.069881	0.047554	-0.028229	0.005013	0.040383	0.013092	0.053846	0.04612	0.077019	0.105174	0.050691	-0.024723	-0.081831	0.020261	-0.024397	-0.055777	-0.06684	0.011852	-0.079845	-0.042372	0.028621	-0.010112	-0.025215	0.038318	-0.004672	0.037546	-0.007811	0.036667	0.026628
Y92H12A.5	0.0196841	0.0752245	26.1378	18.1192	0.0472077	0.346619	0.850519	-0.014209	4.1e-05	-0.064505	0.000457	-0.001176	-0.015483	-0.024523	0.069881	0.047554	-0.028229	0.005013	0.040383	0.013092	0.053846	0.04612	0.077019	0.105174	0.050691	-0.024723	-0.081831	0.020261	-0.024397	-0.055777	-0.06684	0.011852	-0.079845	-0.042372	0.028621	-0.010112	-0.025215	0.038318	-0.004672	0.037546	-0.007811	0.036667	0.026628
rpom-1	0.0133402	0.0752245	26.2274	18.6251	0.48526	0.996429	1.06003	-0.02148	0.061341	-0.257394	-0.941186	0.362912	-0.353295	-0.034642	-0.359874	-0.441189	0.081156	0.219415	0.65102	-0.001523	0.402134	0.81626	0.907305	-0.232146	0.119138	-0.657342	0.040245	-0.466981	-0.594014	-0.054107	-0.416706	-0.594078	-0.088686	-0.177227	0.016099	-0.73978	0.144415	0.601926	0.169411	0.357584	1.60025	0.069065	0.427925
hrpl-1	0.0135722	0.0752245	25.1752	19.11	0.258918	0.435282	0.842485	-0.026276	0.316773	0.011064	-0.0443	0.193912	-0.044802	-0.092012	0.079155	-0.071512	0.131471	0.124162	0.19373	-0.001428	0.36287	0.377297	0.729336	0.26058	-0.000904	-0.372547	-0.436664	-0.021101	-0.163418	-0.240719	-0.109296	-0.111791	-0.122543	-0.356978	-0.027127	-0.519045	-0.187718	0.067491	0.004077	0.236716	0.133673	-0.128075	-0.012278
190097	0.0196841	0.0752245	26.1378	18.1192	0.0472077	0.346619	0.850519	-0.014209	4.1e-05	-0.064505	0.000457	-0.001176	-0.015483	-0.024523	0.069881	0.047554	-0.028229	0.005013	0.040383	0.013092	0.053846	0.04612	0.077019	0.105174	0.050691	-0.024723	-0.081831	0.020261	-0.024397	-0.055777	-0.06684	0.011852	-0.079845	-0.042372	0.028621	-0.010112	-0.025215	0.038318	-0.004672	0.037546	-0.007811	0.036667	0.026628
Y50D4B.6	0.0122766	0.0752245	21.6136	18.3503	2.73107	0.456962	0.867612	2.46786	5.28981	4.51063	-1.74365	-0.675649	1.02037	-1.66203	0.270182	0.656733	-0.0512	2.48275	-0.377374	0.407896	3.91988	1.94625	-2.76599	-0.907692	1.75676	1.33549	-2.03477	-2.60015	1.25978	-3.07293	-3.90116	-2.35788	-2.19643	-4.16481	2.03176	-1.20814	-0.66003	0.155965	1.27279	-0.55351	-1.15368	-4.33235	-1.65194
F28A10.4	0.0196841	0.0752245	26.1378	18.1192	0.0472077	0.346619	0.850519	-0.014209	4.1e-05	-0.064505	0.000457	-0.001176	-0.015483	-0.024523	0.069881	0.047554	-0.028229	0.005013	0.040383	0.013092	0.053846	0.04612	0.077019	0.105174	0.050691	-0.024723	-0.081831	0.020261	-0.024397	-0.055777	-0.06684	0.011852	-0.079845	-0.042372	0.028621	-0.010112	-0.025215	0.038318	-0.004672	0.037546	-0.007811	0.036667	0.026628
Multiple entries : 2	0.0196841	0.0752245	26.1378	18.1192	0.0472077	0.346619	0.850519	-0.014209	4.1e-05	-0.064505	0.000457	-0.001176	-0.015483	-0.024523	0.069881	0.047554	-0.028229	0.005013	0.040383	0.013092	0.053846	0.04612	0.077019	0.105174	0.050691	-0.024723	-0.081831	0.020261	-0.024397	-0.055777	-0.06684	0.011852	-0.079845	-0.042372	0.028621	-0.010112	-0.025215	0.038318	-0.004672	0.037546	-0.007811	0.036667	0.026628
Y41D4B.1	0.0196841	0.0752245	26.1378	18.1192	0.0472077	0.346619	0.850519	-0.014209	4.1e-05	-0.064505	0.000457	-0.001176	-0.015483	-0.024523	0.069881	0.047554	-0.028229	0.005013	0.040383	0.013092	0.053846	0.04612	0.077019	0.105174	0.050691	-0.024723	-0.081831	0.020261	-0.024397	-0.055777	-0.06684	0.011852	-0.079845	-0.042372	0.028621	-0.010112	-0.025215	0.038318	-0.004672	0.037546	-0.007811	0.036667	0.026628
0	0.0196841	0.0752245	26.1378	18.1192	0.0472077	0.346619	0.850519	-0.014209	4.1e-05	-0.064505	0.000457	-0.001176	-0.015483	-0.024523	0.069881	0.047554	-0.028229	0.005013	0.040383	0.013092	0.053846	0.04612	0.077019	0.105174	0.050691	-0.024723	-0.081831	0.020261	-0.024397	-0.055777	-0.06684	0.011852	-0.079845	-0.042372	0.028621	-0.010112	-0.025215	0.038318	-0.004672	0.037546	-0.007811	0.036667	0.026628
0	0.0196841	0.0752245	26.1378	18.1192	0.0472077	0.346619	0.850519	-0.014209	4.1e-05	-0.064505	0.000457	-0.001176	-0.015483	-0.024523	0.069881	0.047554	-0.028229	0.005013	0.040383	0.013092	0.053846	0.04612	0.077019	0.105174	0.050691	-0.024723	-0.081831	0.020261	-0.024397	-0.055777	-0.06684	0.011852	-0.079845	-0.042372	0.028621	-0.010112	-0.025215	0.038318	-0.004672	0.037546	-0.007811	0.036667	0.026628
tftc-1	0.0196841	0.0752245	26.1378	18.1192	0.0472077	0.346619	0.850519	-0.014209	4.1e-05	-0.064505	0.000457	-0.001176	-0.015483	-0.024523	0.069881	0.047554	-0.028229	0.005013	0.040383	0.013092	0.053846	0.04612	0.077019	0.105174	0.050691	-0.024723	-0.081831	0.020261	-0.024397	-0.055777	-0.06684	0.011852	-0.079845	-0.042372	0.028621	-0.010112	-0.025215	0.038318	-0.004672	0.037546	-0.007811	0.036667	0.026628
Y22D7AL.9	0.00784996	0.0752245	26.564	18.3879	0.107801	0.780736	1.01561	-0.036124	0.002877	-0.09695	-0.035349	0.002008	-0.057517	-0.055024	0.073004	-0.000819	-0.063767	0.007499	-0.012557	-0.03096	0.057283	0.631206	0.028966	0.108352	-0.02328	-0.059038	-0.07882	-0.039039	-0.04714	-0.052494	-0.119367	0.072271	-0.105431	-0.097274	-0.009123	-0.006163	-0.093678	-0.007915	-0.001726	-0.037355	0.299356	0.040393	-0.030726
175317	0.0196841	0.0752245	26.1378	18.1192	0.0472077	0.346619	0.850519	-0.014209	4.1e-05	-0.064505	0.000457	-0.001176	-0.015483	-0.024523	0.069881	0.047554	-0.028229	0.005013	0.040383	0.013092	0.053846	0.04612	0.077019	0.105174	0.050691	-0.024723	-0.081831	0.020261	-0.024397	-0.055777	-0.06684	0.011852	-0.079845	-0.042372	0.028621	-0.010112	-0.025215	0.038318	-0.004672	0.037546	-0.007811	0.036667	0.026628
189487	0.0196841	0.0752245	26.1378	18.1192	0.0472077	0.346619	0.850519	-0.014209	4.1e-05	-0.064505	0.000457	-0.001176	-0.015483	-0.024523	0.069881	0.047554	-0.028229	0.005013	0.040383	0.013092	0.053846	0.04612	0.077019	0.105174	0.050691	-0.024723	-0.081831	0.020261	-0.024397	-0.055777	-0.06684	0.011852	-0.079845	-0.042372	0.028621	-0.010112	-0.025215	0.038318	-0.004672	0.037546	-0.007811	0.036667	0.026628
185034	0.0196841	0.0752245	26.1378	18.1192	0.0472077	0.346619	0.850519	-0.014209	4.1e-05	-0.064505	0.000457	-0.001176	-0.015483	-0.024523	0.069881	0.047554	-0.028229	0.005013	0.040383	0.013092	0.053846	0.04612	0.077019	0.105174	0.050691	-0.024723	-0.081831	0.020261	-0.024397	-0.055777	-0.06684	0.011852	-0.079845	-0.042372	0.028621	-0.010112	-0.025215	0.038318	-0.004672	0.037546	-0.007811	0.036667	0.026628
Y22D7AR.3	0.0196841	0.0752245	26.1378	18.1192	0.0472077	0.346619	0.850519	-0.014209	4.1e-05	-0.064505	0.000457	-0.001176	-0.015483	-0.024523	0.069881	0.047554	-0.028229	0.005013	0.040383	0.013092	0.053846	0.04612	0.077019	0.105174	0.050691	-0.024723	-0.081831	0.020261	-0.024397	-0.055777	-0.06684	0.011852	-0.079845	-0.042372	0.028621	-0.010112	-0.025215	0.038318	-0.004672	0.037546	-0.007811	0.036667	0.026628
0	0.00732736	0.0752245	24.0559	17.6923	0.154767	0.575988	0.880536	-0.014209	-0.071371	-0.073732	0.000457	-0.081356	-0.027437	-0.024523	-0.008762	0.033797	-0.028229	-0.057597	0.025327	0.013092	1.00622	0.030802	0.077019	0.025156	0.029654	-0.024723	-0.157659	0.003396	-0.024397	-0.138441	-0.084151	0.011852	-0.138422	-0.057986	0.028621	-0.109565	0.188961	0.038318	-0.078872	0.016244	-0.007811	-0.057168	0.010317
not found	0.0196841	0.0752245	26.1378	18.1192	0.0472077	0.346619	0.850519	-0.014209	4.1e-05	-0.064505	0.000457	-0.001176	-0.015483	-0.024523	0.069881	0.047554	-0.028229	0.005013	0.040383	0.013092	0.053846	0.04612	0.077019	0.105174	0.050691	-0.024723	-0.081831	0.020261	-0.024397	-0.055777	-0.06684	0.011852	-0.079845	-0.042372	0.028621	-0.010112	-0.025215	0.038318	-0.004672	0.037546	-0.007811	0.036667	0.026628
srbc-57	0.0131103	0.0752245	25.8313	18.1298	0.0489775	0.441691	0.768553	-0.014209	-0.004398	-0.064505	0.000457	-0.00616	-0.015483	-0.024523	0.064992	0.047554	-0.028229	0.001121	0.040383	0.013092	0.048463	0.04612	0.077019	0.1002	0.050691	-0.024723	-0.086545	0.020261	-0.024397	-0.060916	-0.06684	0.011852	-0.083487	-0.042372	0.028621	-0.016295	-0.025215	0.038318	0.04607	0.037546	-0.007811	0.030833	0.026628
R13A5.10	0.00813604	0.0752245	20.9746	19.6311	2.72965	0.554744	0.989505	3.20135	4.87341	1.90705	-0.493013	-0.762283	1.20364	-2.26434	-5.5749	-0.953549	-0.675178	0.938422	0.1659	-0.78884	4.31183	-0.507581	-2.77507	0.916841	0.058003	1.38205	-3.58065	-2.94981	0.619848	-6.49308	-2.70878	-2.33104	0.385378	-0.797774	3.44981	3.56468	1.15044	1.73097	0.798489	0.215131	-3.47527	0.796552	1.54321
189505	0.0196841	0.0752245	26.1378	18.1192	0.0472077	0.346619	0.850519	-0.014209	4.1e-05	-0.064505	0.000457	-0.001176	-0.015483	-0.024523	0.069881	0.047554	-0.028229	0.005013	0.040383	0.013092	0.053846	0.04612	0.077019	0.105174	0.050691	-0.024723	-0.081831	0.020261	-0.024397	-0.055777	-0.06684	0.011852	-0.079845	-0.042372	0.028621	-0.010112	-0.025215	0.038318	-0.004672	0.037546	-0.007811	0.036667	0.026628
0	0.0196841	0.0752245	26.1378	18.1192	0.0472077	0.346619	0.850519	-0.014209	4.1e-05	-0.064505	0.000457	-0.001176	-0.015483	-0.024523	0.069881	0.047554	-0.028229	0.005013	0.040383	0.013092	0.053846	0.04612	0.077019	0.105174	0.050691	-0.024723	-0.081831	0.020261	-0.024397	-0.055777	-0.06684	0.011852	-0.079845	-0.042372	0.028621	-0.010112	-0.025215	0.038318	-0.004672	0.037546	-0.007811	0.036667	0.026628
Y71G12B.25	0.0196841	0.0752245	26.1378	18.1192	0.0472077	0.346619	0.850519	-0.014209	4.1e-05	-0.064505	0.000457	-0.001176	-0.015483	-0.024523	0.069881	0.047554	-0.028229	0.005013	0.040383	0.013092	0.053846	0.04612	0.077019	0.105174	0.050691	-0.024723	-0.081831	0.020261	-0.024397	-0.055777	-0.06684	0.011852	-0.079845	-0.042372	0.028621	-0.010112	-0.025215	0.038318	-0.004672	0.037546	-0.007811	0.036667	0.026628
unc-33	0.0196841	0.0752245	26.1378	18.1192	0.0472077	0.346619	0.850519	-0.014209	4.1e-05	-0.064505	0.000457	-0.001176	-0.015483	-0.024523	0.069881	0.047554	-0.028229	0.005013	0.040383	0.013092	0.053846	0.04612	0.077019	0.105174	0.050691	-0.024723	-0.081831	0.020261	-0.024397	-0.055777	-0.06684	0.011852	-0.079845	-0.042372	0.028621	-0.010112	-0.025215	0.038318	-0.004672	0.037546	-0.007811	0.036667	0.026628
185028	0.0196841	0.0752245	26.1378	18.1192	0.0472077	0.346619	0.850519	-0.014209	4.1e-05	-0.064505	0.000457	-0.001176	-0.015483	-0.024523	0.069881	0.047554	-0.028229	0.005013	0.040383	0.013092	0.053846	0.04612	0.077019	0.105174	0.050691	-0.024723	-0.081831	0.020261	-0.024397	-0.055777	-0.06684	0.011852	-0.079845	-0.042372	0.028621	-0.010112	-0.025215	0.038318	-0.004672	0.037546	-0.007811	0.036667	0.026628
0	0.0196841	0.0752245	26.1378	18.1192	0.0472077	0.346619	0.850519	-0.014209	4.1e-05	-0.064505	0.000457	-0.001176	-0.015483	-0.024523	0.069881	0.047554	-0.028229	0.005013	0.040383	0.013092	0.053846	0.04612	0.077019	0.105174	0.050691	-0.024723	-0.081831	0.020261	-0.024397	-0.055777	-0.06684	0.011852	-0.079845	-0.042372	0.028621	-0.010112	-0.025215	0.038318	-0.004672	0.037546	-0.007811	0.036667	0.026628
0	0.0196841	0.0752245	26.1378	18.1192	0.0472077	0.346619	0.850519	-0.014209	4.1e-05	-0.064505	0.000457	-0.001176	-0.015483	-0.024523	0.069881	0.047554	-0.028229	0.005013	0.040383	0.013092	0.053846	0.04612	0.077019	0.105174	0.050691	-0.024723	-0.081831	0.020261	-0.024397	-0.055777	-0.06684	0.011852	-0.079845	-0.042372	0.028621	-0.010112	-0.025215	0.038318	-0.004672	0.037546	-0.007811	0.036667	0.026628
Y71G12B.18	0.0196841	0.0752245	26.1378	18.1192	0.0472077	0.346619	0.850519	-0.014209	4.1e-05	-0.064505	0.000457	-0.001176	-0.015483	-0.024523	0.069881	0.047554	-0.028229	0.005013	0.040383	0.013092	0.053846	0.04612	0.077019	0.105174	0.050691	-0.024723	-0.081831	0.020261	-0.024397	-0.055777	-0.06684	0.011852	-0.079845	-0.042372	0.028621	-0.010112	-0.025215	0.038318	-0.004672	0.037546	-0.007811	0.036667	0.026628
Y57E12B.4	0.0196841	0.0752245	26.1378	18.1192	0.0472077	0.346619	0.850519	-0.014209	4.1e-05	-0.064505	0.000457	-0.001176	-0.015483	-0.024523	0.069881	0.047554	-0.028229	0.005013	0.040383	0.013092	0.053846	0.04612	0.077019	0.105174	0.050691	-0.024723	-0.081831	0.020261	-0.024397	-0.055777	-0.06684	0.011852	-0.079845	-0.042372	0.028621	-0.010112	-0.025215	0.038318	-0.004672	0.037546	-0.007811	0.036667	0.026628
179081	0.019572	0.0752245	26.1353	18.1361	0.0471298	0.347795	0.849007	-0.014209	-0.000139	-0.064505	0.000457	-0.001379	-0.015483	-0.024523	0.069682	0.047554	-0.028229	0.004854	0.040383	0.013092	0.053626	0.04612	0.077019	0.104972	0.050691	-0.024723	-0.079719	0.020261	-0.024397	-0.055986	-0.06684	0.011852	-0.079993	-0.042372	0.028621	-0.010364	-0.025215	0.038318	-0.00486	0.037546	-0.007811	0.036429	0.026628
Y47D7A.9	0.0196841	0.0752245	26.1378	18.1192	0.0472077	0.346619	0.850519	-0.014209	4.1e-05	-0.064505	0.000457	-0.001176	-0.015483	-0.024523	0.069881	0.047554	-0.028229	0.005013	0.040383	0.013092	0.053846	0.04612	0.077019	0.105174	0.050691	-0.024723	-0.081831	0.020261	-0.024397	-0.055777	-0.06684	0.011852	-0.079845	-0.042372	0.028621	-0.010112	-0.025215	0.038318	-0.004672	0.037546	-0.007811	0.036667	0.026628
F28A10.1	0.0196841	0.0752245	26.1378	18.1192	0.0472077	0.346619	0.850519	-0.014209	4.1e-05	-0.064505	0.000457	-0.001176	-0.015483	-0.024523	0.069881	0.047554	-0.028229	0.005013	0.040383	0.013092	0.053846	0.04612	0.077019	0.105174	0.050691	-0.024723	-0.081831	0.020261	-0.024397	-0.055777	-0.06684	0.011852	-0.079845	-0.042372	0.028621	-0.010112	-0.025215	0.038318	-0.004672	0.037546	-0.007811	0.036667	0.026628
189777	0.0196841	0.0752245	26.1378	18.1192	0.0472077	0.346619	0.850519	-0.014209	4.1e-05	-0.064505	0.000457	-0.001176	-0.015483	-0.024523	0.069881	0.047554	-0.028229	0.005013	0.040383	0.013092	0.053846	0.04612	0.077019	0.105174	0.050691	-0.024723	-0.081831	0.020261	-0.024397	-0.055777	-0.06684	0.011852	-0.079845	-0.042372	0.028621	-0.010112	-0.025215	0.038318	-0.004672	0.037546	-0.007811	0.036667	0.026628
F28A10.3	0.0196841	0.0752245	26.1378	18.1192	0.0472077	0.346619	0.850519	-0.014209	4.1e-05	-0.064505	0.000457	-0.001176	-0.015483	-0.024523	0.069881	0.047554	-0.028229	0.005013	0.040383	0.013092	0.053846	0.04612	0.077019	0.105174	0.050691	-0.024723	-0.081831	0.020261	-0.024397	-0.055777	-0.06684	0.011852	-0.079845	-0.042372	0.028621	-0.010112	-0.025215	0.038318	-0.004672	0.037546	-0.007811	0.036667	0.026628
189776	0.019321	0.0752245	26.1357	18.0379	0.0471231	0.350511	0.848547	-0.014209	-0.00057	-0.064505	0.000457	-0.001862	-0.015483	-0.024523	0.069208	0.047554	-0.028229	0.004477	0.040383	0.013092	0.053105	0.04612	0.077019	0.10449	0.050691	-0.024723	-0.08248	0.020261	-0.024397	-0.056484	-0.06684	0.011852	-0.080346	-0.042372	0.028621	-0.000751	-0.025215	0.038318	-0.005307	0.037546	-0.007811	0.035864	0.026628
rege-1	0.016641	0.0752245	26.845	21.8382	1.2529	0.388343	0.997	-0.229903	-2.20129	-0.788594	-0.535056	-0.463383	-1.01821	0.134067	-2.53536	-1.64523	0.212752	-1.66143	0.961207	1.3117	1.21336	2.25416	0.181854	2.85265	0.654809	0.146909	1.00019	1.16467	-0.974004	2.2331	1.0622	0.648312	-0.668565	-0.624562	-0.196736	0.860771	-1.22499	-0.321533	0.238338	0.402772	-0.069109	0.474519	0.027498
0	0.0196841	0.0752245	26.1378	18.1192	0.0472077	0.346619	0.850519	-0.014209	4.1e-05	-0.064505	0.000457	-0.001176	-0.015483	-0.024523	0.069881	0.047554	-0.028229	0.005013	0.040383	0.013092	0.053846	0.04612	0.077019	0.105174	0.050691	-0.024723	-0.081831	0.020261	-0.024397	-0.055777	-0.06684	0.011852	-0.079845	-0.042372	0.028621	-0.010112	-0.025215	0.038318	-0.004672	0.037546	-0.007811	0.036667	0.026628
lev-11	0.0196841	0.0752245	26.1378	18.1192	0.0472077	0.346619	0.850519	-0.014209	4.1e-05	-0.064505	0.000457	-0.001176	-0.015483	-0.024523	0.069881	0.047554	-0.028229	0.005013	0.040383	0.013092	0.053846	0.04612	0.077019	0.105174	0.050691	-0.024723	-0.081831	0.020261	-0.024397	-0.055777	-0.06684	0.011852	-0.079845	-0.042372	0.028621	-0.010112	-0.025215	0.038318	-0.004672	0.037546	-0.007811	0.036667	0.026628
Y47D7A.3	0.0196841	0.0752245	26.1378	18.1192	0.0472077	0.346619	0.850519	-0.014209	4.1e-05	-0.064505	0.000457	-0.001176	-0.015483	-0.024523	0.069881	0.047554	-0.028229	0.005013	0.040383	0.013092	0.053846	0.04612	0.077019	0.105174	0.050691	-0.024723	-0.081831	0.020261	-0.024397	-0.055777	-0.06684	0.011852	-0.079845	-0.042372	0.028621	-0.010112	-0.025215	0.038318	-0.004672	0.037546	-0.007811	0.036667	0.026628
exoc-8	0.0116208	0.0752245	26.108	20.1133	0.486892	0.466381	0.76369	-0.522905	-0.779552	-0.234703	-0.753528	-0.752187	-0.455784	-0.234072	-0.504979	0.075818	-0.049524	0.642138	-0.269925	-0.226058	0.139099	0.448572	0.791676	0.264605	0.50809	0.141125	0.260048	0.240774	-0.093035	0.132567	-0.031276	0.127832	0.264155	-0.348266	0.248372	-0.61924	0.252424	1.01329	0.427284	0.26418	0.350939	0.232161	0.114366
drag-1	0.0196841	0.0752245	26.1378	18.1192	0.0472077	0.346619	0.850519	-0.014209	4.1e-05	-0.064505	0.000457	-0.001176	-0.015483	-0.024523	0.069881	0.047554	-0.028229	0.005013	0.040383	0.013092	0.053846	0.04612	0.077019	0.105174	0.050691	-0.024723	-0.081831	0.020261	-0.024397	-0.055777	-0.06684	0.011852	-0.079845	-0.042372	0.028621	-0.010112	-0.025215	0.038318	-0.004672	0.037546	-0.007811	0.036667	0.026628
F54H12.2	0.0196841	0.0752245	26.1378	18.1192	0.0472077	0.346619	0.850519	-0.014209	4.1e-05	-0.064505	0.000457	-0.001176	-0.015483	-0.024523	0.069881	0.047554	-0.028229	0.005013	0.040383	0.013092	0.053846	0.04612	0.077019	0.105174	0.050691	-0.024723	-0.081831	0.020261	-0.024397	-0.055777	-0.06684	0.011852	-0.079845	-0.042372	0.028621	-0.010112	-0.025215	0.038318	-0.004672	0.037546	-0.007811	0.036667	0.026628
Y71G12B.32	0.00558009	0.0752245	22.4114	21.1605	3.13703	0.637164	0.553645	0.890852	2.37908	2.36756	-3.75072	-3.1331	-3.08289	-1.7547	-3.36541	-5.30932	-3.62591	-2.74698	-4.84811	2.27829	0.91833	0.426629	0.906835	1.7331	2.55487	0.584256	-0.443234	3.66008	1.35278	-2.83137	1.44241	1.43985	-0.558939	0.114254	0.820448	3.95186	2.96179	1.33224	2.3653	1.56953	0.633151	3.58339	0.431812
tub-2	0.0196841	0.0752245	26.1378	18.1192	0.0472077	0.346619	0.850519	-0.014209	4.1e-05	-0.064505	0.000457	-0.001176	-0.015483	-0.024523	0.069881	0.047554	-0.028229	0.005013	0.040383	0.013092	0.053846	0.04612	0.077019	0.105174	0.050691	-0.024723	-0.081831	0.020261	-0.024397	-0.055777	-0.06684	0.011852	-0.079845	-0.042372	0.028621	-0.010112	-0.025215	0.038318	-0.004672	0.037546	-0.007811	0.036667	0.026628
Y105E8B.9	0.0110881	0.0752245	24.6647	1.56782	0.701355	0.683265	1.04539	0.942377	-0.07268	3.11707	-0.210627	-0.082825	-0.382833	-0.204333	-0.040113	-0.375192	-1.7669	-0.058744	-0.422271	0.49599	-0.067249	-0.424581	-0.206268	0.02369	-0.59576	1.6034	-0.159049	-0.497974	-0.259104	-0.087971	-0.59878	-0.232111	0.584029	-0.534249	-0.193893	-0.111388	-0.623529	-0.234233	-0.080232	-0.745086	-0.45719	-0.058887	-0.474597
Y73E7A.8	0.0196841	0.0752245	26.1378	18.1192	0.0472077	0.346619	0.850519	-0.014209	4.1e-05	-0.064505	0.000457	-0.001176	-0.015483	-0.024523	0.069881	0.047554	-0.028229	0.005013	0.040383	0.013092	0.053846	0.04612	0.077019	0.105174	0.050691	-0.024723	-0.081831	0.020261	-0.024397	-0.055777	-0.06684	0.011852	-0.079845	-0.042372	0.028621	-0.010112	-0.025215	0.038318	-0.004672	0.037546	-0.007811	0.036667	0.026628
F54H12.8	0.00915849	0.0752245	26.276	18.3723	0.0479807	0.521736	0.855972	-0.013358	4.1e-05	-0.065749	-0.014825	-0.001176	-0.017095	-0.02334	0.069881	0.045699	-0.02685	0.005013	0.038353	0.014801	0.053846	0.044054	0.078883	0.105174	0.047854	-0.023392	-0.081831	0.017986	-0.022853	-0.055777	-0.069174	0.013458	-0.079845	-0.044477	0.030086	-0.010112	-0.027841	0.040111	-0.004672	0.034673	-0.006341	0.036667	0.050825
0	0.0196841	0.0752245	26.1378	18.1192	0.0472077	0.346619	0.850519	-0.014209	4.1e-05	-0.064505	0.000457	-0.001176	-0.015483	-0.024523	0.069881	0.047554	-0.028229	0.005013	0.040383	0.013092	0.053846	0.04612	0.077019	0.105174	0.050691	-0.024723	-0.081831	0.020261	-0.024397	-0.055777	-0.06684	0.011852	-0.079845	-0.042372	0.028621	-0.010112	-0.025215	0.038318	-0.004672	0.037546	-0.007811	0.036667	0.026628
Y102A11A.1	0.0151782	0.0752245	25.5411	18.8142	1.89896	0.409162	0.750494	1.04355	0.401968	1.0857	-0.488222	-0.865246	-0.230444	0.868539	1.65705	1.04053	2.24267	1.06583	-0.435925	3.80224	2.5716	1.91749	0.197929	3.86913	0.254121	-1.17794	-2.77809	1.12745	-2.52798	-0.701801	-1.24913	-0.690546	-3.38377	-0.60629	-0.800452	0.747773	-0.938024	-1.32488	-1.80197	-2.56015	-1.95486	0.813802	-1.139
Y37E11AR.7	0.0196841	0.0752245	26.1378	18.1192	0.0472077	0.346619	0.850519	-0.014209	4.1e-05	-0.064505	0.000457	-0.001176	-0.015483	-0.024523	0.069881	0.047554	-0.028229	0.005013	0.040383	0.013092	0.053846	0.04612	0.077019	0.105174	0.050691	-0.024723	-0.081831	0.020261	-0.024397	-0.055777	-0.06684	0.011852	-0.079845	-0.042372	0.028621	-0.010112	-0.025215	0.038318	-0.004672	0.037546	-0.007811	0.036667	0.026628
best-20	0.014641	0.0752245	22.7808	13.0261	1.63109	0.417308	0.85594	-0.186878	-1.4201	-0.410108	-0.325663	-0.885354	-0.453239	-0.302325	5.57509	5.16768	-0.151524	-0.693263	-0.510943	1.51834	-0.900902	-0.514795	1.74608	-0.469882	-0.25891	0.136688	-0.927527	0.972986	-0.578435	3.75528	-0.716037	0.827296	-0.733142	-0.613613	-1.1183	-1.03201	-1.12268	-0.408818	-0.832204	-2.07865	-0.37793	-1.09788	-0.574355
Y59H11AM.4	0.0196841	0.0752245	26.1378	18.1192	0.0472077	0.346619	0.850519	-0.014209	4.1e-05	-0.064505	0.000457	-0.001176	-0.015483	-0.024523	0.069881	0.047554	-0.028229	0.005013	0.040383	0.013092	0.053846	0.04612	0.077019	0.105174	0.050691	-0.024723	-0.081831	0.020261	-0.024397	-0.055777	-0.06684	0.011852	-0.079845	-0.042372	0.028621	-0.010112	-0.025215	0.038318	-0.004672	0.037546	-0.007811	0.036667	0.026628
nekl-1	0.0196841	0.0752245	26.1378	18.1192	0.0472077	0.346619	0.850519	-0.014209	4.1e-05	-0.064505	0.000457	-0.001176	-0.015483	-0.024523	0.069881	0.047554	-0.028229	0.005013	0.040383	0.013092	0.053846	0.04612	0.077019	0.105174	0.050691	-0.024723	-0.081831	0.020261	-0.024397	-0.055777	-0.06684	0.011852	-0.079845	-0.042372	0.028621	-0.010112	-0.025215	0.038318	-0.004672	0.037546	-0.007811	0.036667	0.026628
189773	0.0196841	0.0752245	26.1378	18.1192	0.0472077	0.346619	0.850519	-0.014209	4.1e-05	-0.064505	0.000457	-0.001176	-0.015483	-0.024523	0.069881	0.047554	-0.028229	0.005013	0.040383	0.013092	0.053846	0.04612	0.077019	0.105174	0.050691	-0.024723	-0.081831	0.020261	-0.024397	-0.055777	-0.06684	0.011852	-0.079845	-0.042372	0.028621	-0.010112	-0.025215	0.038318	-0.004672	0.037546	-0.007811	0.036667	0.026628
0	0.0196841	0.0752245	26.1378	18.1192	0.0472077	0.346619	0.850519	-0.014209	4.1e-05	-0.064505	0.000457	-0.001176	-0.015483	-0.024523	0.069881	0.047554	-0.028229	0.005013	0.040383	0.013092	0.053846	0.04612	0.077019	0.105174	0.050691	-0.024723	-0.081831	0.020261	-0.024397	-0.055777	-0.06684	0.011852	-0.079845	-0.042372	0.028621	-0.010112	-0.025215	0.038318	-0.004672	0.037546	-0.007811	0.036667	0.026628
190267	0.0196841	0.0752245	26.1378	18.1192	0.0472077	0.346619	0.850519	-0.014209	4.1e-05	-0.064505	0.000457	-0.001176	-0.015483	-0.024523	0.069881	0.047554	-0.028229	0.005013	0.040383	0.013092	0.053846	0.04612	0.077019	0.105174	0.050691	-0.024723	-0.081831	0.020261	-0.024397	-0.055777	-0.06684	0.011852	-0.079845	-0.042372	0.028621	-0.010112	-0.025215	0.038318	-0.004672	0.037546	-0.007811	0.036667	0.026628
nhr-239	0.0196841	0.0752245	26.1378	18.1192	0.0472077	0.346619	0.850519	-0.014209	4.1e-05	-0.064505	0.000457	-0.001176	-0.015483	-0.024523	0.069881	0.047554	-0.028229	0.005013	0.040383	0.013092	0.053846	0.04612	0.077019	0.105174	0.050691	-0.024723	-0.081831	0.020261	-0.024397	-0.055777	-0.06684	0.011852	-0.079845	-0.042372	0.028621	-0.010112	-0.025215	0.038318	-0.004672	0.037546	-0.007811	0.036667	0.026628
Y14H12A.1	0.002401	0.0752245	22.7134	21.2529	0.57103	0.781214	0.739158	0.289882	0.082291	0.172028	-0.641102	-0.061621	-0.643427	-0.761824	-0.658976	-0.525736	-0.734571	-0.877168	-0.592201	0.623722	0.528717	-0.01106	0.092417	0.835083	0.457601	0.308117	-0.000909	0.375943	0.446485	-0.609179	-0.010543	0.387682	-0.306494	0.262558	0.26014	0.578687	0.458864	0.516382	0.030942	0.399432	-0.506713	1.11105	0.177492
0	0.0196841	0.0752245	26.1378	18.1192	0.0472077	0.346619	0.850519	-0.014209	4.1e-05	-0.064505	0.000457	-0.001176	-0.015483	-0.024523	0.069881	0.047554	-0.028229	0.005013	0.040383	0.013092	0.053846	0.04612	0.077019	0.105174	0.050691	-0.024723	-0.081831	0.020261	-0.024397	-0.055777	-0.06684	0.011852	-0.079845	-0.042372	0.028621	-0.010112	-0.025215	0.038318	-0.004672	0.037546	-0.007811	0.036667	0.026628
0	0.0196841	0.0752245	26.1378	18.1192	0.0472077	0.346619	0.850519	-0.014209	4.1e-05	-0.064505	0.000457	-0.001176	-0.015483	-0.024523	0.069881	0.047554	-0.028229	0.005013	0.040383	0.013092	0.053846	0.04612	0.077019	0.105174	0.050691	-0.024723	-0.081831	0.020261	-0.024397	-0.055777	-0.06684	0.011852	-0.079845	-0.042372	0.028621	-0.010112	-0.025215	0.038318	-0.004672	0.037546	-0.007811	0.036667	0.026628
0	0.0196841	0.0752245	26.1378	18.1192	0.0472077	0.346619	0.850519	-0.014209	4.1e-05	-0.064505	0.000457	-0.001176	-0.015483	-0.024523	0.069881	0.047554	-0.028229	0.005013	0.040383	0.013092	0.053846	0.04612	0.077019	0.105174	0.050691	-0.024723	-0.081831	0.020261	-0.024397	-0.055777	-0.06684	0.011852	-0.079845	-0.042372	0.028621	-0.010112	-0.025215	0.038318	-0.004672	0.037546	-0.007811	0.036667	0.026628
190787	0.0196841	0.0752245	26.1378	18.1192	0.0472077	0.346619	0.850519	-0.014209	4.1e-05	-0.064505	0.000457	-0.001176	-0.015483	-0.024523	0.069881	0.047554	-0.028229	0.005013	0.040383	0.013092	0.053846	0.04612	0.077019	0.105174	0.050691	-0.024723	-0.081831	0.020261	-0.024397	-0.055777	-0.06684	0.011852	-0.079845	-0.042372	0.028621	-0.010112	-0.025215	0.038318	-0.004672	0.037546	-0.007811	0.036667	0.026628
13179407	0.0196841	0.0752245	26.1378	18.1192	0.0472077	0.346619	0.850519	-0.014209	4.1e-05	-0.064505	0.000457	-0.001176	-0.015483	-0.024523	0.069881	0.047554	-0.028229	0.005013	0.040383	0.013092	0.053846	0.04612	0.077019	0.105174	0.050691	-0.024723	-0.081831	0.020261	-0.024397	-0.055777	-0.06684	0.011852	-0.079845	-0.042372	0.028621	-0.010112	-0.025215	0.038318	-0.004672	0.037546	-0.007811	0.036667	0.026628
spsb-1	0.0196841	0.0752245	26.1378	18.1192	0.0472077	0.346619	0.850519	-0.014209	4.1e-05	-0.064505	0.000457	-0.001176	-0.015483	-0.024523	0.069881	0.047554	-0.028229	0.005013	0.040383	0.013092	0.053846	0.04612	0.077019	0.105174	0.050691	-0.024723	-0.081831	0.020261	-0.024397	-0.055777	-0.06684	0.011852	-0.079845	-0.042372	0.028621	-0.010112	-0.025215	0.038318	-0.004672	0.037546	-0.007811	0.036667	0.026628
190599	0.0196841	0.0752245	26.1378	18.1192	0.0472077	0.346619	0.850519	-0.014209	4.1e-05	-0.064505	0.000457	-0.001176	-0.015483	-0.024523	0.069881	0.047554	-0.028229	0.005013	0.040383	0.013092	0.053846	0.04612	0.077019	0.105174	0.050691	-0.024723	-0.081831	0.020261	-0.024397	-0.055777	-0.06684	0.011852	-0.079845	-0.042372	0.028621	-0.010112	-0.025215	0.038318	-0.004672	0.037546	-0.007811	0.036667	0.026628
0	0.0196841	0.0752245	26.1378	18.1192	0.0472077	0.346619	0.850519	-0.014209	4.1e-05	-0.064505	0.000457	-0.001176	-0.015483	-0.024523	0.069881	0.047554	-0.028229	0.005013	0.040383	0.013092	0.053846	0.04612	0.077019	0.105174	0.050691	-0.024723	-0.081831	0.020261	-0.024397	-0.055777	-0.06684	0.011852	-0.079845	-0.042372	0.028621	-0.010112	-0.025215	0.038318	-0.004672	0.037546	-0.007811	0.036667	0.026628
spsb-1	0.0196841	0.0752245	26.1378	18.1192	0.0472077	0.346619	0.850519	-0.014209	4.1e-05	-0.064505	0.000457	-0.001176	-0.015483	-0.024523	0.069881	0.047554	-0.028229	0.005013	0.040383	0.013092	0.053846	0.04612	0.077019	0.105174	0.050691	-0.024723	-0.081831	0.020261	-0.024397	-0.055777	-0.06684	0.011852	-0.079845	-0.042372	0.028621	-0.010112	-0.025215	0.038318	-0.004672	0.037546	-0.007811	0.036667	0.026628
0	0.0196841	0.0752245	26.1378	18.1192	0.0472077	0.346619	0.850519	-0.014209	4.1e-05	-0.064505	0.000457	-0.001176	-0.015483	-0.024523	0.069881	0.047554	-0.028229	0.005013	0.040383	0.013092	0.053846	0.04612	0.077019	0.105174	0.050691	-0.024723	-0.081831	0.020261	-0.024397	-0.055777	-0.06684	0.011852	-0.079845	-0.042372	0.028621	-0.010112	-0.025215	0.038318	-0.004672	0.037546	-0.007811	0.036667	0.026628
magu-1	0.0169781	0.0752245	22.4058	14.1225	0.271507	0.383208	0.985344	-0.113643	-0.030035	-0.064505	-0.162001	-0.034945	-0.015483	-0.162911	0.03676	0.047554	-0.189472	0.29507	0.040383	-0.186779	0.017382	0.04612	-0.141009	0.071474	0.050691	-0.180417	-0.113767	0.020261	-0.205036	-0.090592	-0.06684	2.07724	-0.104515	-0.042372	-0.142634	-0.051998	-0.025215	-0.171447	-0.035922	0.037546	-0.179631	-0.002853	0.026628
171808	0.0196841	0.0752245	26.1378	18.1192	0.0472077	0.346619	0.850519	-0.014209	4.1e-05	-0.064505	0.000457	-0.001176	-0.015483	-0.024523	0.069881	0.047554	-0.028229	0.005013	0.040383	0.013092	0.053846	0.04612	0.077019	0.105174	0.050691	-0.024723	-0.081831	0.020261	-0.024397	-0.055777	-0.06684	0.011852	-0.079845	-0.042372	0.028621	-0.010112	-0.025215	0.038318	-0.004672	0.037546	-0.007811	0.036667	0.026628
190583	0.0196841	0.0752245	26.1378	18.1192	0.0472077	0.346619	0.850519	-0.014209	4.1e-05	-0.064505	0.000457	-0.001176	-0.015483	-0.024523	0.069881	0.047554	-0.028229	0.005013	0.040383	0.013092	0.053846	0.04612	0.077019	0.105174	0.050691	-0.024723	-0.081831	0.020261	-0.024397	-0.055777	-0.06684	0.011852	-0.079845	-0.042372	0.028621	-0.010112	-0.025215	0.038318	-0.004672	0.037546	-0.007811	0.036667	0.026628
189774	0.014641	0.0752245	24.903	19.6815	0.109115	0.416831	0.673038	-0.040423	4.1e-05	-0.064505	-0.042374	-0.001176	-0.015483	-0.061008	0.069881	0.047554	-0.070739	0.005013	0.040383	-0.039602	0.053846	0.04612	0.583586	0.105174	0.050691	-0.06577	-0.081831	0.020261	-0.073216	-0.055777	-0.06684	-0.03765	-0.079845	-0.042372	-0.016528	-0.010112	-0.025215	-0.016985	-0.004672	0.037546	0.047105	0.036667	0.026628
0	0.0196841	0.0752245	26.1378	18.1192	0.0472077	0.346619	0.850519	-0.014209	4.1e-05	-0.064505	0.000457	-0.001176	-0.015483	-0.024523	0.069881	0.047554	-0.028229	0.005013	0.040383	0.013092	0.053846	0.04612	0.077019	0.105174	0.050691	-0.024723	-0.081831	0.020261	-0.024397	-0.055777	-0.06684	0.011852	-0.079845	-0.042372	0.028621	-0.010112	-0.025215	0.038318	-0.004672	0.037546	-0.007811	0.036667	0.026628
0	0.0196841	0.0752245	26.1378	18.1192	0.0472077	0.346619	0.850519	-0.014209	4.1e-05	-0.064505	0.000457	-0.001176	-0.015483	-0.024523	0.069881	0.047554	-0.028229	0.005013	0.040383	0.013092	0.053846	0.04612	0.077019	0.105174	0.050691	-0.024723	-0.081831	0.020261	-0.024397	-0.055777	-0.06684	0.011852	-0.079845	-0.042372	0.028621	-0.010112	-0.025215	0.038318	-0.004672	0.037546	-0.007811	0.036667	0.026628
cfap-36	0.0196841	0.0752245	26.1378	18.1192	0.0472077	0.346619	0.850519	-0.014209	4.1e-05	-0.064505	0.000457	-0.001176	-0.015483	-0.024523	0.069881	0.047554	-0.028229	0.005013	0.040383	0.013092	0.053846	0.04612	0.077019	0.105174	0.050691	-0.024723	-0.081831	0.020261	-0.024397	-0.055777	-0.06684	0.011852	-0.079845	-0.042372	0.028621	-0.010112	-0.025215	0.038318	-0.004672	0.037546	-0.007811	0.036667	0.026628
afd-1	0.0196841	0.0752245	26.1378	18.1192	0.0472077	0.346619	0.850519	-0.014209	4.1e-05	-0.064505	0.000457	-0.001176	-0.015483	-0.024523	0.069881	0.047554	-0.028229	0.005013	0.040383	0.013092	0.053846	0.04612	0.077019	0.105174	0.050691	-0.024723	-0.081831	0.020261	-0.024397	-0.055777	-0.06684	0.011852	-0.079845	-0.042372	0.028621	-0.010112	-0.025215	0.038318	-0.004672	0.037546	-0.007811	0.036667	0.026628
0	0.0165637	0.0752245	25.275	19.0111	0.0460964	0.389219	0.963952	0.062997	4.1e-05	-0.064505	-0.01101	-0.001176	-0.015483	-0.034292	0.069881	0.047554	-0.039611	0.005013	0.040383	-0.001017	0.053846	0.04612	0.061629	0.105174	0.050691	-0.035713	-0.081831	0.020261	-0.037148	-0.055777	-0.06684	-0.001401	-0.079845	-0.042372	0.016533	-0.010112	-0.025215	0.023511	-0.004672	0.037546	-0.019939	0.036667	0.026628
ncr-2	0.0196841	0.0752245	26.1378	18.1192	0.0472077	0.346619	0.850519	-0.014209	4.1e-05	-0.064505	0.000457	-0.001176	-0.015483	-0.024523	0.069881	0.047554	-0.028229	0.005013	0.040383	0.013092	0.053846	0.04612	0.077019	0.105174	0.050691	-0.024723	-0.081831	0.020261	-0.024397	-0.055777	-0.06684	0.011852	-0.079845	-0.042372	0.028621	-0.010112	-0.025215	0.038318	-0.004672	0.037546	-0.007811	0.036667	0.026628
176067	0.00611524	0.0752245	25.434	20.7197	1.33198	0.611575	0.493704	-1.53242	-0.584798	0.17704	-1.87699	-1.5722	-1.42563	-1.02903	-2.14585	-1.94434	-0.460731	0.298616	-0.548523	1.06779	1.94005	1.04272	0.821676	1.10566	0.921163	1.38024	0.075841	0.629768	0.561725	-0.50154	0.399772	0.019823	0.195297	0.025093	0.145579	0.833107	1.06459	0.635471	0.548739	0.707786	2.09405	0.004618	0.261401
nhr-41	0.0175298	0.0752245	25.8064	18.4747	0.0463474	0.373468	0.911655	-0.014209	0.037985	-0.064505	0.000457	-0.005049	-0.015483	-0.024523	0.066083	0.047554	-0.028229	0.001989	0.040383	0.013092	0.049664	0.04612	0.077019	0.101309	0.050691	-0.024723	-0.085494	0.020261	-0.024397	-0.05977	-0.06684	0.011852	-0.082675	-0.042372	0.028621	-0.014916	-0.025215	0.038318	-0.008256	0.037546	-0.007811	0.032134	0.026628
tmem-258	0.0170825	0.0752245	24.4295	16.6541	0.243509	0.379877	1.0644	-0.254052	-0.164743	0.063508	-0.278776	-0.674397	-0.094282	-0.306967	0.132146	0.059076	0.362038	0.331216	0.121346	-0.118391	-0.148239	-0.151248	0.188805	0.302201	-0.034124	-0.06245	-0.312759	0.13347	0.112112	-0.044427	-0.30666	-0.062776	0.02131	-0.068518	0.623811	-0.001003	0.029228	0.334734	0.349618	-0.057714	-0.198165	0.12005	0.253534
plst-1	0.00160801	0.0752245	26.4712	19.4386	0.0690824	0.840315	0.850459	-0.029668	4.1e-05	-0.064505	-0.024801	-0.001176	-0.015483	-0.046039	0.069881	0.047554	-0.053298	0.005013	0.040383	-0.017983	0.053846	0.04612	0.043121	0.105174	0.050691	-0.04893	-0.081831	0.020261	-0.052482	-0.055777	-0.06684	-0.01734	-0.079845	-0.042372	0.001995	-0.010112	-0.025215	-0.03447	-0.004672	0.037546	0.318948	0.036667	0.026628
0	0.0196841	0.0752245	26.1378	18.1192	0.0472077	0.346619	0.850519	-0.014209	4.1e-05	-0.064505	0.000457	-0.001176	-0.015483	-0.024523	0.069881	0.047554	-0.028229	0.005013	0.040383	0.013092	0.053846	0.04612	0.077019	0.105174	0.050691	-0.024723	-0.081831	0.020261	-0.024397	-0.055777	-0.06684	0.011852	-0.079845	-0.042372	0.028621	-0.010112	-0.025215	0.038318	-0.004672	0.037546	-0.007811	0.036667	0.026628
0	0.0196841	0.0752245	26.1378	18.1192	0.0472077	0.346619	0.850519	-0.014209	4.1e-05	-0.064505	0.000457	-0.001176	-0.015483	-0.024523	0.069881	0.047554	-0.028229	0.005013	0.040383	0.013092	0.053846	0.04612	0.077019	0.105174	0.050691	-0.024723	-0.081831	0.020261	-0.024397	-0.055777	-0.06684	0.011852	-0.079845	-0.042372	0.028621	-0.010112	-0.025215	0.038318	-0.004672	0.037546	-0.007811	0.036667	0.026628
0	0.019572	0.0752245	26.1388	18.0487	0.0471137	0.348081	0.862671	-0.014639	4.1e-05	-0.064505	-0.000247	-0.001176	-0.015483	-0.025122	0.069881	0.047554	-0.028927	0.005013	0.040383	0.012226	0.053846	0.04612	0.076075	0.105174	0.050691	-0.025397	-0.081831	0.020261	-0.025179	-0.055777	-0.06684	0.011039	-0.079845	-0.042372	0.036778	-0.010112	-0.025215	0.037409	-0.004672	0.037546	-0.008555	0.036667	0.026628
0	0.0196841	0.0752245	26.1378	18.1192	0.0472077	0.346619	0.850519	-0.014209	4.1e-05	-0.064505	0.000457	-0.001176	-0.015483	-0.024523	0.069881	0.047554	-0.028229	0.005013	0.040383	0.013092	0.053846	0.04612	0.077019	0.105174	0.050691	-0.024723	-0.081831	0.020261	-0.024397	-0.055777	-0.06684	0.011852	-0.079845	-0.042372	0.028621	-0.010112	-0.025215	0.038318	-0.004672	0.037546	-0.007811	0.036667	0.026628
lin-44	0.00214369	0.0752245	23.9597	14.435	0.668618	0.839395	0.936718	-0.230004	-0.369291	-0.094549	-0.352116	-0.415855	-0.054407	-0.392971	-0.336847	0.00276	1.71093	2.33356	-0.00864	-0.382904	-0.39393	-0.003756	-0.396154	-0.308666	0.80417	-0.362616	-0.474001	-0.034652	-0.416426	-0.483303	-0.123205	-0.395638	-0.295451	-0.093212	2.03435	-0.524465	-0.088612	-0.416922	0.962576	-0.031813	-0.465269	-0.448628	-0.026482
twk-10	0.0196841	0.0752245	26.1378	18.1192	0.0472077	0.346619	0.850519	-0.014209	4.1e-05	-0.064505	0.000457	-0.001176	-0.015483	-0.024523	0.069881	0.047554	-0.028229	0.005013	0.040383	0.013092	0.053846	0.04612	0.077019	0.105174	0.050691	-0.024723	-0.081831	0.020261	-0.024397	-0.055777	-0.06684	0.011852	-0.079845	-0.042372	0.028621	-0.010112	-0.025215	0.038318	-0.004672	0.037546	-0.007811	0.036667	0.026628
190625	0.0196841	0.0752245	26.1378	18.1192	0.0472077	0.346619	0.850519	-0.014209	4.1e-05	-0.064505	0.000457	-0.001176	-0.015483	-0.024523	0.069881	0.047554	-0.028229	0.005013	0.040383	0.013092	0.053846	0.04612	0.077019	0.105174	0.050691	-0.024723	-0.081831	0.020261	-0.024397	-0.055777	-0.06684	0.011852	-0.079845	-0.042372	0.028621	-0.010112	-0.025215	0.038318	-0.004672	0.037546	-0.007811	0.036667	0.026628
0	0.0196841	0.0752245	26.1378	18.1192	0.0472077	0.346619	0.850519	-0.014209	4.1e-05	-0.064505	0.000457	-0.001176	-0.015483	-0.024523	0.069881	0.047554	-0.028229	0.005013	0.040383	0.013092	0.053846	0.04612	0.077019	0.105174	0.050691	-0.024723	-0.081831	0.020261	-0.024397	-0.055777	-0.06684	0.011852	-0.079845	-0.042372	0.028621	-0.010112	-0.025215	0.038318	-0.004672	0.037546	-0.007811	0.036667	0.026628
C06H5.6	0.00412164	0.0752245	24.705	22.9394	1.48937	0.692656	0.72467	1.13204	0.535089	1.21036	-0.063588	-0.900068	-0.817587	-1.00082	-1.59591	-1.85577	-2.23322	-1.52935	-1.42727	1.80516	1.94135	0.594119	2.71933	2.76825	0.534637	0.360705	-0.153933	0.828873	-1.1704	-0.362324	0.483744	1.71108	-1.44071	-0.525151	-1.17955	0.845104	0.618464	-1.44153	0.48126	0.313033	-0.447793	0.699919	0.208641
13189863	0.0183603	0.0752245	26.1377	17.896	0.0470596	0.359876	0.849668	-0.014209	-0.00161	-0.064505	0.000457	-0.00303	-0.015483	-0.024523	0.068063	0.047554	-0.028229	0.003565	0.040383	0.013092	0.051843	0.04612	0.077019	0.103324	0.050691	-0.024723	-0.083585	0.020261	-0.024397	-0.057689	-0.06684	0.011852	-0.0812	-0.042372	0.028621	0.015189	-0.025215	0.038318	-0.006388	0.037546	-0.007811	0.034496	0.026628
0	0.0196841	0.0752245	26.1378	18.1192	0.0472077	0.346619	0.850519	-0.014209	4.1e-05	-0.064505	0.000457	-0.001176	-0.015483	-0.024523	0.069881	0.047554	-0.028229	0.005013	0.040383	0.013092	0.053846	0.04612	0.077019	0.105174	0.050691	-0.024723	-0.081831	0.020261	-0.024397	-0.055777	-0.06684	0.011852	-0.079845	-0.042372	0.028621	-0.010112	-0.025215	0.038318	-0.004672	0.037546	-0.007811	0.036667	0.026628
Multiple entries : 2	0.0141372	0.0752245	22.7939	6.32012	1.39584	0.426109	0.710432	0.921429	-0.014882	0.181857	1.8253	2.91803	0.115449	1.61143	1.60398	0.622716	-1.96015	-2.56402	-2.38709	-1.04722	-1.00343	-0.516992	0.235909	0.486975	-0.740908	-0.496431	-0.780637	1.26896	-1.64713	0.271832	1.27661	0.832457	-0.52747	-0.109278	-1.16657	-0.602534	-0.187498	0.037268	-0.189486	0.220003	-0.227679	1.3605	0.166339
unc-33	0.0196841	0.0752245	26.1378	18.1192	0.0472077	0.346619	0.850519	-0.014209	4.1e-05	-0.064505	0.000457	-0.001176	-0.015483	-0.024523	0.069881	0.047554	-0.028229	0.005013	0.040383	0.013092	0.053846	0.04612	0.077019	0.105174	0.050691	-0.024723	-0.081831	0.020261	-0.024397	-0.055777	-0.06684	0.011852	-0.079845	-0.042372	0.028621	-0.010112	-0.025215	0.038318	-0.004672	0.037546	-0.007811	0.036667	0.026628
0	0.0196841	0.0752245	26.1378	18.1192	0.0472077	0.346619	0.850519	-0.014209	4.1e-05	-0.064505	0.000457	-0.001176	-0.015483	-0.024523	0.069881	0.047554	-0.028229	0.005013	0.040383	0.013092	0.053846	0.04612	0.077019	0.105174	0.050691	-0.024723	-0.081831	0.020261	-0.024397	-0.055777	-0.06684	0.011852	-0.079845	-0.042372	0.028621	-0.010112	-0.025215	0.038318	-0.004672	0.037546	-0.007811	0.036667	0.026628
AC7.3	0.0196841	0.0752245	26.1378	18.1192	0.0472077	0.346619	0.850519	-0.014209	4.1e-05	-0.064505	0.000457	-0.001176	-0.015483	-0.024523	0.069881	0.047554	-0.028229	0.005013	0.040383	0.013092	0.053846	0.04612	0.077019	0.105174	0.050691	-0.024723	-0.081831	0.020261	-0.024397	-0.055777	-0.06684	0.011852	-0.079845	-0.042372	0.028621	-0.010112	-0.025215	0.038318	-0.004672	0.037546	-0.007811	0.036667	0.026628
0	0.0195161	0.0752245	26.1355	18.1674	0.0469931	0.348286	0.855023	-0.014533	4.1e-05	-0.064505	-7.3e-05	-0.001176	-0.015483	-0.024974	0.069881	0.047554	-0.028755	0.005013	0.040383	0.01244	0.053846	0.04612	0.076308	0.105174	0.050691	-0.019138	-0.081831	0.020261	-0.024986	-0.055777	-0.06684	0.01124	-0.079845	-0.042372	0.028063	-0.010112	-0.025215	0.037633	-0.004672	0.037546	-0.008371	0.036667	0.026628
srxa-5	0.0196841	0.0752245	26.1378	18.1192	0.0472077	0.346619	0.850519	-0.014209	4.1e-05	-0.064505	0.000457	-0.001176	-0.015483	-0.024523	0.069881	0.047554	-0.028229	0.005013	0.040383	0.013092	0.053846	0.04612	0.077019	0.105174	0.050691	-0.024723	-0.081831	0.020261	-0.024397	-0.055777	-0.06684	0.011852	-0.079845	-0.042372	0.028621	-0.010112	-0.025215	0.038318	-0.004672	0.037546	-0.007811	0.036667	0.026628
D1014.6	0.0196841	0.0752245	26.1378	18.1192	0.0472077	0.346619	0.850519	-0.014209	4.1e-05	-0.064505	0.000457	-0.001176	-0.015483	-0.024523	0.069881	0.047554	-0.028229	0.005013	0.040383	0.013092	0.053846	0.04612	0.077019	0.105174	0.050691	-0.024723	-0.081831	0.020261	-0.024397	-0.055777	-0.06684	0.011852	-0.079845	-0.042372	0.028621	-0.010112	-0.025215	0.038318	-0.004672	0.037546	-0.007811	0.036667	0.026628
185254	0.0196841	0.0752245	26.1378	18.1192	0.0472077	0.346619	0.850519	-0.014209	4.1e-05	-0.064505	0.000457	-0.001176	-0.015483	-0.024523	0.069881	0.047554	-0.028229	0.005013	0.040383	0.013092	0.053846	0.04612	0.077019	0.105174	0.050691	-0.024723	-0.081831	0.020261	-0.024397	-0.055777	-0.06684	0.011852	-0.079845	-0.042372	0.028621	-0.010112	-0.025215	0.038318	-0.004672	0.037546	-0.007811	0.036667	0.026628
182449	0.0196841	0.0752245	26.1378	18.1192	0.0472077	0.346619	0.850519	-0.014209	4.1e-05	-0.064505	0.000457	-0.001176	-0.015483	-0.024523	0.069881	0.047554	-0.028229	0.005013	0.040383	0.013092	0.053846	0.04612	0.077019	0.105174	0.050691	-0.024723	-0.081831	0.020261	-0.024397	-0.055777	-0.06684	0.011852	-0.079845	-0.042372	0.028621	-0.010112	-0.025215	0.038318	-0.004672	0.037546	-0.007811	0.036667	0.026628
srw-67	0.0196841	0.0752245	26.1378	18.1192	0.0472077	0.346619	0.850519	-0.014209	4.1e-05	-0.064505	0.000457	-0.001176	-0.015483	-0.024523	0.069881	0.047554	-0.028229	0.005013	0.040383	0.013092	0.053846	0.04612	0.077019	0.105174	0.050691	-0.024723	-0.081831	0.020261	-0.024397	-0.055777	-0.06684	0.011852	-0.079845	-0.042372	0.028621	-0.010112	-0.025215	0.038318	-0.004672	0.037546	-0.007811	0.036667	0.026628
F35B3.3	0.0196841	0.0752245	26.1378	18.1192	0.0472077	0.346619	0.850519	-0.014209	4.1e-05	-0.064505	0.000457	-0.001176	-0.015483	-0.024523	0.069881	0.047554	-0.028229	0.005013	0.040383	0.013092	0.053846	0.04612	0.077019	0.105174	0.050691	-0.024723	-0.081831	0.020261	-0.024397	-0.055777	-0.06684	0.011852	-0.079845	-0.042372	0.028621	-0.010112	-0.025215	0.038318	-0.004672	0.037546	-0.007811	0.036667	0.026628
fbxb-97	0.00168921	0.0752245	24.5142	16.3536	3.07924	0.835511	0.90794	-1.87637	-1.693	-2.13902	-2.11953	-1.91979	-1.28207	-3.48334	-1.79458	0.055938	9.20698	6.78404	2.8655	5.70618	-0.542321	-2.2746	1.7935	-1.79189	0.089353	-0.856096	-1.8963	0.23715	-0.591424	-2.08019	0.107971	-1.94366	-1.51436	1.50581	0.058203	-2.19886	3.2148	-2.07659	8.29395	0.076694	-1.39227	-2.14616	0.056605
13213649	0.0196841	0.0752245	26.1378	18.1192	0.0472077	0.346619	0.850519	-0.014209	4.1e-05	-0.064505	0.000457	-0.001176	-0.015483	-0.024523	0.069881	0.047554	-0.028229	0.005013	0.040383	0.013092	0.053846	0.04612	0.077019	0.105174	0.050691	-0.024723	-0.081831	0.020261	-0.024397	-0.055777	-0.06684	0.011852	-0.079845	-0.042372	0.028621	-0.010112	-0.025215	0.038318	-0.004672	0.037546	-0.007811	0.036667	0.026628
ceh-91	0.0136422	0.0752245	23.9642	15.2862	1.00317	0.433827	0.810318	-1.55887	-1.31946	-1.50577	-1.58564	-0.076162	-1.88688	-0.395146	1.35243	-0.656075	2.23118	-0.092088	0.824567	0.283052	-0.122284	0.891424	0.280712	-0.631265	0.436751	-0.013615	-0.103694	0.41236	0.144365	0.53574	0.298891	0.331407	-0.144961	0.834519	0.185614	-0.120667	1.75106	0.23429	-0.109357	0.532803	1.21555	1.22454	0.405857
C36B7.4	0.0196841	0.0752245	26.1378	18.1192	0.0472077	0.346619	0.850519	-0.014209	4.1e-05	-0.064505	0.000457	-0.001176	-0.015483	-0.024523	0.069881	0.047554	-0.028229	0.005013	0.040383	0.013092	0.053846	0.04612	0.077019	0.105174	0.050691	-0.024723	-0.081831	0.020261	-0.024397	-0.055777	-0.06684	0.011852	-0.079845	-0.042372	0.028621	-0.010112	-0.025215	0.038318	-0.004672	0.037546	-0.007811	0.036667	0.026628
srx-60	0.0196841	0.0752245	26.1378	18.1192	0.0472077	0.346619	0.850519	-0.014209	4.1e-05	-0.064505	0.000457	-0.001176	-0.015483	-0.024523	0.069881	0.047554	-0.028229	0.005013	0.040383	0.013092	0.053846	0.04612	0.077019	0.105174	0.050691	-0.024723	-0.081831	0.020261	-0.024397	-0.055777	-0.06684	0.011852	-0.079845	-0.042372	0.028621	-0.010112	-0.025215	0.038318	-0.004672	0.037546	-0.007811	0.036667	0.026628
190489	0.0196841	0.0752245	26.1378	18.1192	0.0472077	0.346619	0.850519	-0.014209	4.1e-05	-0.064505	0.000457	-0.001176	-0.015483	-0.024523	0.069881	0.047554	-0.028229	0.005013	0.040383	0.013092	0.053846	0.04612	0.077019	0.105174	0.050691	-0.024723	-0.081831	0.020261	-0.024397	-0.055777	-0.06684	0.011852	-0.079845	-0.042372	0.028621	-0.010112	-0.025215	0.038318	-0.004672	0.037546	-0.007811	0.036667	0.026628
K06H7.8	0.0162308	0.0752245	24.881	19.3511	0.0464278	0.394249	1.0001	0.085464	4.1e-05	-0.064505	-0.014347	-0.001176	-0.015483	-0.037134	0.069881	0.047554	-0.042923	0.005013	0.040383	-0.005122	0.053846	0.04612	0.057151	0.105174	0.050691	-0.038911	-0.081831	0.020261	-0.040858	-0.055777	-0.06684	-0.005258	-0.079845	-0.042372	0.013015	-0.010112	-0.025215	0.019202	-0.004672	0.037546	-0.023468	0.036667	0.026628
crh-2	0.00114244	0.0752245	25.9942	21.1244	0.756501	0.872698	0.835329	-0.289409	-0.782219	-0.096819	-0.371636	-0.762816	0.046448	-0.167317	-0.928028	-0.050401	-0.390498	-0.239026	-0.268989	0.457392	1.19095	1.11539	0.53147	2.49639	0.159675	-0.280845	0.054472	0.236981	-0.415546	0.163016	0.175917	0.522302	-0.574226	0.025623	-0.039529	-0.529179	-1.92923	0.427296	0.322183	0.287556	0.621861	-0.072847	0.121675
185119	0.00962361	0.0752245	25.0211	19.1831	0.046344	0.511026	0.864161	-0.01515	0.014459	0.030859	-0.001082	-0.002647	-0.026714	-0.025834	0.068438	0.034629	-0.012119	0.003864	0.026237	0.011199	0.052257	0.031728	0.074954	0.103706	0.030925	-0.026197	-0.083223	0.004415	-0.025338	-0.057294	-0.083104	0.010074	-0.08092	-0.057042	0.027	-0.011938	-0.043509	0.036331	-0.006034	0.017532	-0.009438	0.034944	0.011303
glb-6	0.00848241	0.0752245	25.152	18.7107	0.0537272	0.545164	0.900896	-0.019826	4.1e-05	-0.064505	-0.008721	-0.001176	-0.015483	-0.032341	0.069881	0.047554	-0.037338	0.005013	0.040383	0.0018	0.053846	0.04612	0.064702	0.105174	0.050691	-0.033519	-0.081831	0.020261	-0.034602	-0.055777	-0.06684	0.001245	-0.079845	-0.042372	0.018946	-0.010112	-0.025215	0.168672	-0.004672	0.037546	-0.017518	0.036667	0.026628
glb-6	0.0196841	0.0752245	26.1378	18.1192	0.0472077	0.346619	0.850519	-0.014209	4.1e-05	-0.064505	0.000457	-0.001176	-0.015483	-0.024523	0.069881	0.047554	-0.028229	0.005013	0.040383	0.013092	0.053846	0.04612	0.077019	0.105174	0.050691	-0.024723	-0.081831	0.020261	-0.024397	-0.055777	-0.06684	0.011852	-0.079845	-0.042372	0.028621	-0.010112	-0.025215	0.038318	-0.004672	0.037546	-0.007811	0.036667	0.026628
188220	0.0196841	0.0752245	26.1378	18.1192	0.0472077	0.346619	0.850519	-0.014209	4.1e-05	-0.064505	0.000457	-0.001176	-0.015483	-0.024523	0.069881	0.047554	-0.028229	0.005013	0.040383	0.013092	0.053846	0.04612	0.077019	0.105174	0.050691	-0.024723	-0.081831	0.020261	-0.024397	-0.055777	-0.06684	0.011852	-0.079845	-0.042372	0.028621	-0.010112	-0.025215	0.038318	-0.004672	0.037546	-0.007811	0.036667	0.026628
Y111B2A.1	0.00868624	0.0752245	26.897	16.1726	0.980621	0.538589	0.661074	-0.018969	0.822554	-0.030204	0.59868	1.20967	-0.073144	0.783545	0.712079	0.212181	0.645814	0.941291	1.20442	0.009524	0.207875	1.49489	0.798169	0.738681	0.128893	-2.05224	-0.471713	-0.796058	-0.701364	-1.05471	-1.21204	-0.60268	-1.87563	-1.37009	0.025565	-1.33014	0.398137	0.702236	0.127332	0.116731	-0.016036	0.031128	-0.174644
madf-9	0.0196841	0.0752245	26.1378	18.1192	0.0472077	0.346619	0.850519	-0.014209	4.1e-05	-0.064505	0.000457	-0.001176	-0.015483	-0.024523	0.069881	0.047554	-0.028229	0.005013	0.040383	0.013092	0.053846	0.04612	0.077019	0.105174	0.050691	-0.024723	-0.081831	0.020261	-0.024397	-0.055777	-0.06684	0.011852	-0.079845	-0.042372	0.028621	-0.010112	-0.025215	0.038318	-0.004672	0.037546	-0.007811	0.036667	0.026628
K09C6.2	0.00616225	0.0752245	23.6363	19.7069	0.124111	0.609876	0.849551	-0.014209	-0.06454	-0.064505	0.000457	-0.073686	-0.015483	-0.024523	-0.001238	0.047554	-0.028229	-0.051607	0.040383	0.013092	-0.024452	0.04612	0.077019	0.032811	0.050691	-0.024723	-0.150405	0.020261	-0.024397	-0.130533	-0.06684	0.011852	-0.132818	-0.042372	0.028621	-0.100051	-0.025215	0.038318	0.733442	0.037546	-0.007811	-0.048191	0.026628
srx-5	0.0196841	0.0752245	26.1378	18.1192	0.0472077	0.346619	0.850519	-0.014209	4.1e-05	-0.064505	0.000457	-0.001176	-0.015483	-0.024523	0.069881	0.047554	-0.028229	0.005013	0.040383	0.013092	0.053846	0.04612	0.077019	0.105174	0.050691	-0.024723	-0.081831	0.020261	-0.024397	-0.055777	-0.06684	0.011852	-0.079845	-0.042372	0.028621	-0.010112	-0.025215	0.038318	-0.004672	0.037546	-0.007811	0.036667	0.026628
Y46H3D.8	0.0196841	0.0752245	26.1378	18.1192	0.0472077	0.346619	0.850519	-0.014209	4.1e-05	-0.064505	0.000457	-0.001176	-0.015483	-0.024523	0.069881	0.047554	-0.028229	0.005013	0.040383	0.013092	0.053846	0.04612	0.077019	0.105174	0.050691	-0.024723	-0.081831	0.020261	-0.024397	-0.055777	-0.06684	0.011852	-0.079845	-0.042372	0.028621	-0.010112	-0.025215	0.038318	-0.004672	0.037546	-0.007811	0.036667	0.026628
ads-1	0.0162562	0.0752245	25.9727	23.6	0.77515	0.393122	0.51161	0.553683	0.535058	0.715385	-0.12641	-0.149717	-0.344027	0.232298	-0.635559	-0.273521	-0.288852	-0.878252	-0.397055	1.01349	1.00108	0.716459	0.713654	1.03933	1.22213	0.017049	-0.098799	0.497363	-0.638008	0.339794	-0.323565	0.194228	-0.113527	-0.667968	-0.813631	-0.112578	-0.500354	-0.718741	-0.396516	-0.365516	-0.421986	-0.230941	-0.53056
190583	0.0196841	0.0752245	26.1378	18.1192	0.0472077	0.346619	0.850519	-0.014209	4.1e-05	-0.064505	0.000457	-0.001176	-0.015483	-0.024523	0.069881	0.047554	-0.028229	0.005013	0.040383	0.013092	0.053846	0.04612	0.077019	0.105174	0.050691	-0.024723	-0.081831	0.020261	-0.024397	-0.055777	-0.06684	0.011852	-0.079845	-0.042372	0.028621	-0.010112	-0.025215	0.038318	-0.004672	0.037546	-0.007811	0.036667	0.026628
172065	0.015277	0.0752245	26.632	14.1601	0.725375	0.490727	1.07055	-0.668836	0.772324	-0.450442	-0.019226	-0.224919	-0.092128	-0.763791	-0.115506	0.239999	1.14582	1.71756	0.548659	-0.016088	-0.074139	-0.230845	-0.734345	-1.99401	0.224252	-0.022668	-0.488213	-0.219015	0.637848	-0.624159	-0.240807	-1.40444	-0.119223	0.012473	1.04057	-0.105791	0.122563	1.05929	1.32201	-0.004348	0.287769	-0.837658	0.4413
slcr-46.1	0.0142325	0.0752245	25.1098	5.95203	0.757674	0.424096	0.972754	1.27393	0.169111	0.211192	1.09653	2.64429	0.529231	0.025966	0.819306	0.187908	-0.727447	-0.774054	-0.148403	0.26023	-0.56258	-0.288104	-0.151909	-0.578231	-1.45971	0.041887	-0.180492	-0.391648	-0.330448	0.265313	-0.236739	-0.216332	-0.959447	0.030172	-1.25328	0.35568	0.39546	-0.995647	-0.101214	0.5	-0.183101	-0.594958	0.137322
184502	0.0196841	0.0752245	26.1378	18.1192	0.0472077	0.346619	0.850519	-0.014209	4.1e-05	-0.064505	0.000457	-0.001176	-0.015483	-0.024523	0.069881	0.047554	-0.028229	0.005013	0.040383	0.013092	0.053846	0.04612	0.077019	0.105174	0.050691	-0.024723	-0.081831	0.020261	-0.024397	-0.055777	-0.06684	0.011852	-0.079845	-0.042372	0.028621	-0.010112	-0.025215	0.038318	-0.004672	0.037546	-0.007811	0.036667	0.026628
cyp-33C11	0.0196841	0.0752245	26.1378	18.1192	0.0472077	0.346619	0.850519	-0.014209	4.1e-05	-0.064505	0.000457	-0.001176	-0.015483	-0.024523	0.069881	0.047554	-0.028229	0.005013	0.040383	0.013092	0.053846	0.04612	0.077019	0.105174	0.050691	-0.024723	-0.081831	0.020261	-0.024397	-0.055777	-0.06684	0.011852	-0.079845	-0.042372	0.028621	-0.010112	-0.025215	0.038318	-0.004672	0.037546	-0.007811	0.036667	0.026628
srbc-39	0.0196841	0.0752245	26.1378	18.1192	0.0472077	0.346619	0.850519	-0.014209	4.1e-05	-0.064505	0.000457	-0.001176	-0.015483	-0.024523	0.069881	0.047554	-0.028229	0.005013	0.040383	0.013092	0.053846	0.04612	0.077019	0.105174	0.050691	-0.024723	-0.081831	0.020261	-0.024397	-0.055777	-0.06684	0.011852	-0.079845	-0.042372	0.028621	-0.010112	-0.025215	0.038318	-0.004672	0.037546	-0.007811	0.036667	0.026628
186095	0.0196841	0.0752245	26.1378	18.1192	0.0472077	0.346619	0.850519	-0.014209	4.1e-05	-0.064505	0.000457	-0.001176	-0.015483	-0.024523	0.069881	0.047554	-0.028229	0.005013	0.040383	0.013092	0.053846	0.04612	0.077019	0.105174	0.050691	-0.024723	-0.081831	0.020261	-0.024397	-0.055777	-0.06684	0.011852	-0.079845	-0.042372	0.028621	-0.010112	-0.025215	0.038318	-0.004672	0.037546	-0.007811	0.036667	0.026628
182742	0.0196841	0.0752245	26.1378	18.1192	0.0472077	0.346619	0.850519	-0.014209	4.1e-05	-0.064505	0.000457	-0.001176	-0.015483	-0.024523	0.069881	0.047554	-0.028229	0.005013	0.040383	0.013092	0.053846	0.04612	0.077019	0.105174	0.050691	-0.024723	-0.081831	0.020261	-0.024397	-0.055777	-0.06684	0.011852	-0.079845	-0.042372	0.028621	-0.010112	-0.025215	0.038318	-0.004672	0.037546	-0.007811	0.036667	0.026628
srbc-38	0.0196841	0.0752245	26.1378	18.1192	0.0472077	0.346619	0.850519	-0.014209	4.1e-05	-0.064505	0.000457	-0.001176	-0.015483	-0.024523	0.069881	0.047554	-0.028229	0.005013	0.040383	0.013092	0.053846	0.04612	0.077019	0.105174	0.050691	-0.024723	-0.081831	0.020261	-0.024397	-0.055777	-0.06684	0.011852	-0.079845	-0.042372	0.028621	-0.010112	-0.025215	0.038318	-0.004672	0.037546	-0.007811	0.036667	0.026628
Y51H7C.9	0.0196841	0.0752245	26.1378	18.1192	0.0472077	0.346619	0.850519	-0.014209	4.1e-05	-0.064505	0.000457	-0.001176	-0.015483	-0.024523	0.069881	0.047554	-0.028229	0.005013	0.040383	0.013092	0.053846	0.04612	0.077019	0.105174	0.050691	-0.024723	-0.081831	0.020261	-0.024397	-0.055777	-0.06684	0.011852	-0.079845	-0.042372	0.028621	-0.010112	-0.025215	0.038318	-0.004672	0.037546	-0.007811	0.036667	0.026628
H31G24.1	0.0196841	0.0752245	26.1378	18.1192	0.0472077	0.346619	0.850519	-0.014209	4.1e-05	-0.064505	0.000457	-0.001176	-0.015483	-0.024523	0.069881	0.047554	-0.028229	0.005013	0.040383	0.013092	0.053846	0.04612	0.077019	0.105174	0.050691	-0.024723	-0.081831	0.020261	-0.024397	-0.055777	-0.06684	0.011852	-0.079845	-0.042372	0.028621	-0.010112	-0.025215	0.038318	-0.004672	0.037546	-0.007811	0.036667	0.026628
F14H12.17	0.0196841	0.0752245	26.1378	18.1192	0.0472077	0.346619	0.850519	-0.014209	4.1e-05	-0.064505	0.000457	-0.001176	-0.015483	-0.024523	0.069881	0.047554	-0.028229	0.005013	0.040383	0.013092	0.053846	0.04612	0.077019	0.105174	0.050691	-0.024723	-0.081831	0.020261	-0.024397	-0.055777	-0.06684	0.011852	-0.079845	-0.042372	0.028621	-0.010112	-0.025215	0.038318	-0.004672	0.037546	-0.007811	0.036667	0.026628
srt-6	0.0196841	0.0752245	26.1378	18.1192	0.0472077	0.346619	0.850519	-0.014209	4.1e-05	-0.064505	0.000457	-0.001176	-0.015483	-0.024523	0.069881	0.047554	-0.028229	0.005013	0.040383	0.013092	0.053846	0.04612	0.077019	0.105174	0.050691	-0.024723	-0.081831	0.020261	-0.024397	-0.055777	-0.06684	0.011852	-0.079845	-0.042372	0.028621	-0.010112	-0.025215	0.038318	-0.004672	0.037546	-0.007811	0.036667	0.026628
srw-122	0.01	0.0752245	26.8261	17.1393	0.0502352	0.60763	1.03553	-0.014209	-0.002852	-0.072386	0.000457	0.034557	-0.025694	-0.024523	0.066695	0.035804	-0.028229	0.002476	0.181844	0.013092	0.050338	0.033036	0.077019	0.101932	0.032722	-0.024723	-0.084903	0.005856	-0.024397	-0.059126	-0.081626	0.011852	-0.082218	-0.055708	0.028621	-0.014142	-0.041846	0.038318	-0.007679	0.019351	-0.007811	0.032865	0.012695
13212035	0.0196841	0.0752245	26.1378	18.1192	0.0472077	0.346619	0.850519	-0.014209	4.1e-05	-0.064505	0.000457	-0.001176	-0.015483	-0.024523	0.069881	0.047554	-0.028229	0.005013	0.040383	0.013092	0.053846	0.04612	0.077019	0.105174	0.050691	-0.024723	-0.081831	0.020261	-0.024397	-0.055777	-0.06684	0.011852	-0.079845	-0.042372	0.028621	-0.010112	-0.025215	0.038318	-0.004672	0.037546	-0.007811	0.036667	0.026628
irld-17	0.019628	0.0752245	26.137	18.1296	0.0471553	0.347024	0.851559	-0.014286	4.1e-05	-0.064505	0.000331	-0.001176	-0.015483	-0.024631	0.069881	0.047554	-0.028354	0.005013	0.040383	0.012936	0.053846	0.04612	0.07685	0.105174	0.050691	-0.023394	-0.081831	0.020261	-0.024537	-0.055777	-0.06684	0.011706	-0.079845	-0.042372	0.028488	-0.010112	-0.025215	0.038155	-0.004672	0.037546	-0.007944	0.036667	0.026628
eak-3	0.0196841	0.0752245	26.1378	18.1192	0.0472077	0.346619	0.850519	-0.014209	4.1e-05	-0.064505	0.000457	-0.001176	-0.015483	-0.024523	0.069881	0.047554	-0.028229	0.005013	0.040383	0.013092	0.053846	0.04612	0.077019	0.105174	0.050691	-0.024723	-0.081831	0.020261	-0.024397	-0.055777	-0.06684	0.011852	-0.079845	-0.042372	0.028621	-0.010112	-0.025215	0.038318	-0.004672	0.037546	-0.007811	0.036667	0.026628
189787	0.0196841	0.0752245	26.1378	18.1192	0.0472077	0.346619	0.850519	-0.014209	4.1e-05	-0.064505	0.000457	-0.001176	-0.015483	-0.024523	0.069881	0.047554	-0.028229	0.005013	0.040383	0.013092	0.053846	0.04612	0.077019	0.105174	0.050691	-0.024723	-0.081831	0.020261	-0.024397	-0.055777	-0.06684	0.011852	-0.079845	-0.042372	0.028621	-0.010112	-0.025215	0.038318	-0.004672	0.037546	-0.007811	0.036667	0.026628
srsx-3	0.0196841	0.0752245	26.1378	18.1192	0.0472077	0.346619	0.850519	-0.014209	4.1e-05	-0.064505	0.000457	-0.001176	-0.015483	-0.024523	0.069881	0.047554	-0.028229	0.005013	0.040383	0.013092	0.053846	0.04612	0.077019	0.105174	0.050691	-0.024723	-0.081831	0.020261	-0.024397	-0.055777	-0.06684	0.011852	-0.079845	-0.042372	0.028621	-0.010112	-0.025215	0.038318	-0.004672	0.037546	-0.007811	0.036667	0.026628
ncx-10	0.0196841	0.0752245	26.1378	18.1192	0.0472077	0.346619	0.850519	-0.014209	4.1e-05	-0.064505	0.000457	-0.001176	-0.015483	-0.024523	0.069881	0.047554	-0.028229	0.005013	0.040383	0.013092	0.053846	0.04612	0.077019	0.105174	0.050691	-0.024723	-0.081831	0.020261	-0.024397	-0.055777	-0.06684	0.011852	-0.079845	-0.042372	0.028621	-0.010112	-0.025215	0.038318	-0.004672	0.037546	-0.007811	0.036667	0.026628
srsx-6	0.0181172	0.0752245	26.0883	18.0854	0.0465856	0.363702	0.84486	-0.014209	-0.001431	-0.064505	0.000457	-0.002829	-0.015483	-0.024523	0.06826	0.047554	-0.028229	0.003722	0.040383	0.013092	0.05206	0.04612	0.077019	0.103524	0.050691	-0.024723	-0.083395	0.020261	-0.024397	-0.057481	-0.06684	0.011852	-0.066558	-0.042372	0.028621	-0.012163	-0.025215	0.038318	-0.006202	0.037546	-0.007811	0.034732	0.026628
srab-23	0.0196841	0.0752245	26.1378	18.1192	0.0472077	0.346619	0.850519	-0.014209	4.1e-05	-0.064505	0.000457	-0.001176	-0.015483	-0.024523	0.069881	0.047554	-0.028229	0.005013	0.040383	0.013092	0.053846	0.04612	0.077019	0.105174	0.050691	-0.024723	-0.081831	0.020261	-0.024397	-0.055777	-0.06684	0.011852	-0.079845	-0.042372	0.028621	-0.010112	-0.025215	0.038318	-0.004672	0.037546	-0.007811	0.036667	0.026628
Y51H7C.12	0.0178223	0.0752245	24.2599	19.452	0.046745	0.443135	1.08254	-0.013718	0.121864	-0.064505	0.001258	-0.01361	-0.015483	-0.023841	0.057685	0.047554	-0.027434	-0.004697	0.040383	0.014077	0.040419	0.04612	0.078094	0.092765	0.050691	-0.015134	-0.093591	0.020261	-0.023506	-0.068597	-0.06684	0.012778	-0.088929	-0.042372	0.029466	-0.025536	-0.025215	0.039352	-0.016179	0.037546	-0.026868	0.022115	0.026628
hda-6	0.0189338	0.0752245	24.8296	13.9606	0.566129	0.889452	1.0874	-0.729379	-0.405897	-0.907456	-0.182387	0.451803	-0.626591	-0.051346	0.842111	0.040935	0.842907	0.924491	0.338267	0.595284	-0.123561	0.784414	-0.030849	-2.09043	0.050583	-0.252475	0.282299	0.036295	-0.366153	0.303186	-0.066928	-0.449607	-0.017177	0.193032	0.353349	-0.153863	0.993817	0.62784	-0.319659	0.141007	0.300928	0.083009	0.055353
13213830	0.0196841	0.0752245	26.1378	18.1192	0.0472077	0.346619	0.850519	-0.014209	4.1e-05	-0.064505	0.000457	-0.001176	-0.015483	-0.024523	0.069881	0.047554	-0.028229	0.005013	0.040383	0.013092	0.053846	0.04612	0.077019	0.105174	0.050691	-0.024723	-0.081831	0.020261	-0.024397	-0.055777	-0.06684	0.011852	-0.079845	-0.042372	0.028621	-0.010112	-0.025215	0.038318	-0.004672	0.037546	-0.007811	0.036667	0.026628
Y97E10B.1	0.0196841	0.0752245	26.1378	18.1192	0.0472077	0.346619	0.850519	-0.014209	4.1e-05	-0.064505	0.000457	-0.001176	-0.015483	-0.024523	0.069881	0.047554	-0.028229	0.005013	0.040383	0.013092	0.053846	0.04612	0.077019	0.105174	0.050691	-0.024723	-0.081831	0.020261	-0.024397	-0.055777	-0.06684	0.011852	-0.079845	-0.042372	0.028621	-0.010112	-0.025215	0.038318	-0.004672	0.037546	-0.007811	0.036667	0.026628
pign-1	0.00992016	0.0752245	26.1751	21.3965	0.91099	0.50712	0.835208	-0.700859	-0.267327	-0.425219	-0.522627	-0.637618	-1.06498	-0.719276	-1.20411	-0.551729	-0.386076	-0.229398	-0.67941	0.528361	1.16328	0.156027	0.84614	2.23276	0.212067	0.019574	-0.294293	0.670275	0.21863	-0.615998	0.19927	1.49346	-0.282897	0.640614	-1.45124	-0.354857	0.431152	0.128299	0.487786	0.99641	1.70196	0.233469	0.634983
Y65B4BL.1	0.0196841	0.0752245	26.1378	18.1192	0.0472077	0.346619	0.850519	-0.014209	4.1e-05	-0.064505	0.000457	-0.001176	-0.015483	-0.024523	0.069881	0.047554	-0.028229	0.005013	0.040383	0.013092	0.053846	0.04612	0.077019	0.105174	0.050691	-0.024723	-0.081831	0.020261	-0.024397	-0.055777	-0.06684	0.011852	-0.079845	-0.042372	0.028621	-0.010112	-0.025215	0.038318	-0.004672	0.037546	-0.007811	0.036667	0.026628
comt-4	0.00527076	0.0752245	22.703	7.83314	2.51883	0.648335	0.928736	-2.11256	-5.70614	-1.50451	0.977172	1.76172	1.58489	1.11796	0.583099	1.19111	-0.062158	-4.58575	-2.25192	-3.25211	-2.28731	-1.36626	2.46828	-2.76256	-2.85767	0.608485	3.74421	-1.40686	-0.366934	6.04352	0.198064	0.619431	2.77463	0.976766	1.77509	1.71425	1.79916	0.15414	-1.8559	1.82668	-0.650825	2.12301	2.44279
Y40B10A.5	0.0196841	0.0752245	26.1378	18.1192	0.0472077	0.346619	0.850519	-0.014209	4.1e-05	-0.064505	0.000457	-0.001176	-0.015483	-0.024523	0.069881	0.047554	-0.028229	0.005013	0.040383	0.013092	0.053846	0.04612	0.077019	0.105174	0.050691	-0.024723	-0.081831	0.020261	-0.024397	-0.055777	-0.06684	0.011852	-0.079845	-0.042372	0.028621	-0.010112	-0.025215	0.038318	-0.004672	0.037546	-0.007811	0.036667	0.026628
C25A6.1	0.0196841	0.0752245	26.1378	18.1192	0.0472077	0.346619	0.850519	-0.014209	4.1e-05	-0.064505	0.000457	-0.001176	-0.015483	-0.024523	0.069881	0.047554	-0.028229	0.005013	0.040383	0.013092	0.053846	0.04612	0.077019	0.105174	0.050691	-0.024723	-0.081831	0.020261	-0.024397	-0.055777	-0.06684	0.011852	-0.079845	-0.042372	0.028621	-0.010112	-0.025215	0.038318	-0.004672	0.037546	-0.007811	0.036667	0.026628
ehn-3	0.0196841	0.0752245	26.1378	18.1192	0.0472077	0.346619	0.850519	-0.014209	4.1e-05	-0.064505	0.000457	-0.001176	-0.015483	-0.024523	0.069881	0.047554	-0.028229	0.005013	0.040383	0.013092	0.053846	0.04612	0.077019	0.105174	0.050691	-0.024723	-0.081831	0.020261	-0.024397	-0.055777	-0.06684	0.011852	-0.079845	-0.042372	0.028621	-0.010112	-0.025215	0.038318	-0.004672	0.037546	-0.007811	0.036667	0.026628
Y1B5A.1	0.0196841	0.0752245	26.1378	18.1192	0.0472077	0.346619	0.850519	-0.014209	4.1e-05	-0.064505	0.000457	-0.001176	-0.015483	-0.024523	0.069881	0.047554	-0.028229	0.005013	0.040383	0.013092	0.053846	0.04612	0.077019	0.105174	0.050691	-0.024723	-0.081831	0.020261	-0.024397	-0.055777	-0.06684	0.011852	-0.079845	-0.042372	0.028621	-0.010112	-0.025215	0.038318	-0.004672	0.037546	-0.007811	0.036667	0.026628
Y5H2A.1	0.00842724	0.0752245	25.0103	18.7682	0.0547076	0.547661	0.902822	-0.020373	4.1e-05	-0.064505	-0.009614	-0.001176	-0.015483	-0.033102	0.069881	0.047554	-0.038225	0.005013	0.040383	0.000701	0.053846	0.04612	0.063503	0.105174	0.050691	-0.034375	-0.081831	0.020261	-0.035595	-0.055777	-0.06684	0.000212	-0.079845	-0.042372	0.018005	-0.010112	-0.025215	0.181357	-0.004672	0.037546	-0.018462	0.036667	0.026628
kin-32	0.00124609	0.0752245	24.9743	4.27284	1.19296	0.86444	0.775266	-1.13365	-0.066049	-1.11708	-0.376428	-0.073568	-1.37916	-0.345568	-0.001122	-0.971489	-0.402297	-1.24681	-1.14605	-0.450587	-0.365849	-1.90496	-0.768013	0.032929	-0.473472	1.03872	0.859565	1.86978	1.00216	0.279928	2.15989	1.43331	0.469184	2.62906	-0.368672	0.430721	0.80952	-0.731525	-0.071664	0.791185	1.76531	-0.048053	0.771485
srt-53	0.0196841	0.0752245	26.1378	18.1192	0.0472077	0.346619	0.850519	-0.014209	4.1e-05	-0.064505	0.000457	-0.001176	-0.015483	-0.024523	0.069881	0.047554	-0.028229	0.005013	0.040383	0.013092	0.053846	0.04612	0.077019	0.105174	0.050691	-0.024723	-0.081831	0.020261	-0.024397	-0.055777	-0.06684	0.011852	-0.079845	-0.042372	0.028621	-0.010112	-0.025215	0.038318	-0.004672	0.037546	-0.007811	0.036667	0.026628
177478	0.0175033	0.0752245	26.0371	18.1295	0.0476154	0.374355	0.854881	-0.014697	4.1e-05	-0.06465	-0.000341	-0.001176	-0.015671	-0.025202	0.069881	0.047338	-0.02902	0.005013	0.040146	0.012111	0.053846	0.048773	0.075949	0.105174	0.050359	-0.025487	-0.081831	0.019995	-0.025284	-0.055777	-0.067113	0.01093	-0.079845	-0.042618	0.027781	-0.010112	-0.025522	0.049643	-0.004672	0.03721	-0.008654	0.036667	0.026371
190356	0.0196841	0.0752245	26.1378	18.1192	0.0472077	0.346619	0.850519	-0.014209	4.1e-05	-0.064505	0.000457	-0.001176	-0.015483	-0.024523	0.069881	0.047554	-0.028229	0.005013	0.040383	0.013092	0.053846	0.04612	0.077019	0.105174	0.050691	-0.024723	-0.081831	0.020261	-0.024397	-0.055777	-0.06684	0.011852	-0.079845	-0.042372	0.028621	-0.010112	-0.025215	0.038318	-0.004672	0.037546	-0.007811	0.036667	0.026628
Y23H5B.12	0.0196841	0.0752245	26.1378	18.1192	0.0472077	0.346619	0.850519	-0.014209	4.1e-05	-0.064505	0.000457	-0.001176	-0.015483	-0.024523	0.069881	0.047554	-0.028229	0.005013	0.040383	0.013092	0.053846	0.04612	0.077019	0.105174	0.050691	-0.024723	-0.081831	0.020261	-0.024397	-0.055777	-0.06684	0.011852	-0.079845	-0.042372	0.028621	-0.010112	-0.025215	0.038318	-0.004672	0.037546	-0.007811	0.036667	0.026628
190408	0.0196841	0.0752245	26.1378	18.1192	0.0472077	0.346619	0.850519	-0.014209	4.1e-05	-0.064505	0.000457	-0.001176	-0.015483	-0.024523	0.069881	0.047554	-0.028229	0.005013	0.040383	0.013092	0.053846	0.04612	0.077019	0.105174	0.050691	-0.024723	-0.081831	0.020261	-0.024397	-0.055777	-0.06684	0.011852	-0.079845	-0.042372	0.028621	-0.010112	-0.025215	0.038318	-0.004672	0.037546	-0.007811	0.036667	0.026628
lfe-2	0.0196841	0.0752245	26.1378	18.1192	0.0472077	0.346619	0.850519	-0.014209	4.1e-05	-0.064505	0.000457	-0.001176	-0.015483	-0.024523	0.069881	0.047554	-0.028229	0.005013	0.040383	0.013092	0.053846	0.04612	0.077019	0.105174	0.050691	-0.024723	-0.081831	0.020261	-0.024397	-0.055777	-0.06684	0.011852	-0.079845	-0.042372	0.028621	-0.010112	-0.025215	0.038318	-0.004672	0.037546	-0.007811	0.036667	0.026628
Y47D3A.20	0.00135424	0.0752245	26.3452	13.0522	0.693988	0.858763	0.739353	-0.375204	-0.19616	-0.611718	-0.195881	-0.221466	-0.202889	0.589353	1.61359	0.496481	0.95891	1.18956	0.748865	-0.666796	-0.849729	0.423199	-0.118492	-0.208706	-0.714646	-0.80657	-0.471361	-0.026245	0.182616	-0.282892	-0.114575	-0.182783	-0.22859	-0.085428	0.080669	-0.44341	0.501832	1.47266	-0.091263	-0.039751	-0.634966	-0.221137	-0.105687
Y67D8C.9	0.0196841	0.0752245	26.1378	18.1192	0.0472077	0.346619	0.850519	-0.014209	4.1e-05	-0.064505	0.000457	-0.001176	-0.015483	-0.024523	0.069881	0.047554	-0.028229	0.005013	0.040383	0.013092	0.053846	0.04612	0.077019	0.105174	0.050691	-0.024723	-0.081831	0.020261	-0.024397	-0.055777	-0.06684	0.011852	-0.079845	-0.042372	0.028621	-0.010112	-0.025215	0.038318	-0.004672	0.037546	-0.007811	0.036667	0.026628
0	0.0196841	0.0752245	26.1378	18.1192	0.0472077	0.346619	0.850519	-0.014209	4.1e-05	-0.064505	0.000457	-0.001176	-0.015483	-0.024523	0.069881	0.047554	-0.028229	0.005013	0.040383	0.013092	0.053846	0.04612	0.077019	0.105174	0.050691	-0.024723	-0.081831	0.020261	-0.024397	-0.055777	-0.06684	0.011852	-0.079845	-0.042372	0.028621	-0.010112	-0.025215	0.038318	-0.004672	0.037546	-0.007811	0.036667	0.026628
0	0.0196841	0.0752245	26.1378	18.1192	0.0472077	0.346619	0.850519	-0.014209	4.1e-05	-0.064505	0.000457	-0.001176	-0.015483	-0.024523	0.069881	0.047554	-0.028229	0.005013	0.040383	0.013092	0.053846	0.04612	0.077019	0.105174	0.050691	-0.024723	-0.081831	0.020261	-0.024397	-0.055777	-0.06684	0.011852	-0.079845	-0.042372	0.028621	-0.010112	-0.025215	0.038318	-0.004672	0.037546	-0.007811	0.036667	0.026628
Y34D9A.7	0.0196841	0.0752245	26.1378	18.1192	0.0472077	0.346619	0.850519	-0.014209	4.1e-05	-0.064505	0.000457	-0.001176	-0.015483	-0.024523	0.069881	0.047554	-0.028229	0.005013	0.040383	0.013092	0.053846	0.04612	0.077019	0.105174	0.050691	-0.024723	-0.081831	0.020261	-0.024397	-0.055777	-0.06684	0.011852	-0.079845	-0.042372	0.028621	-0.010112	-0.025215	0.038318	-0.004672	0.037546	-0.007811	0.036667	0.026628
Y34D9A.8	0.014424	0.0752245	21.0286	16.3426	0.48224	0.42029	0.965286	-0.092118	-0.010038	-0.146439	-0.126833	0.046107	-0.688591	-0.132953	0.058782	-0.074605	-0.154567	-0.003824	-0.093308	-0.143512	0.770665	0.931037	-0.093811	0.09388	-0.136111	-0.146713	-1.22378	-0.129491	-0.224609	-0.065156	-0.220552	1.69113	0.57087	-0.181018	-0.105561	-0.024149	1.50229	-0.126038	-0.298329	-0.151604	-0.142436	0.023423	-0.118209
190057	0.0196841	0.0752245	26.1378	18.1192	0.0472077	0.346619	0.850519	-0.014209	4.1e-05	-0.064505	0.000457	-0.001176	-0.015483	-0.024523	0.069881	0.047554	-0.028229	0.005013	0.040383	0.013092	0.053846	0.04612	0.077019	0.105174	0.050691	-0.024723	-0.081831	0.020261	-0.024397	-0.055777	-0.06684	0.011852	-0.079845	-0.042372	0.028621	-0.010112	-0.025215	0.038318	-0.004672	0.037546	-0.007811	0.036667	0.026628
0	0.0196841	0.0752245	26.1378	18.1192	0.0472077	0.346619	0.850519	-0.014209	4.1e-05	-0.064505	0.000457	-0.001176	-0.015483	-0.024523	0.069881	0.047554	-0.028229	0.005013	0.040383	0.013092	0.053846	0.04612	0.077019	0.105174	0.050691	-0.024723	-0.081831	0.020261	-0.024397	-0.055777	-0.06684	0.011852	-0.079845	-0.042372	0.028621	-0.010112	-0.025215	0.038318	-0.004672	0.037546	-0.007811	0.036667	0.026628
adpr-1	0.0196841	0.0752245	26.1378	18.1192	0.0472077	0.346619	0.850519	-0.014209	4.1e-05	-0.064505	0.000457	-0.001176	-0.015483	-0.024523	0.069881	0.047554	-0.028229	0.005013	0.040383	0.013092	0.053846	0.04612	0.077019	0.105174	0.050691	-0.024723	-0.081831	0.020261	-0.024397	-0.055777	-0.06684	0.011852	-0.079845	-0.042372	0.028621	-0.010112	-0.025215	0.038318	-0.004672	0.037546	-0.007811	0.036667	0.026628
ech-7	0.00252004	0.0752245	24.7395	20.7243	0.842184	0.774713	0.867027	0.084317	-0.326936	-0.126908	0.236082	-0.501236	-1.25302	-1.43314	-0.985588	-1.4418	0.458814	-0.340923	-0.867159	1.91554	0.836894	0.977661	-0.408512	1.04891	0.928178	0.092996	0.058487	1.17895	-0.032334	-0.352375	0.342212	0.385568	-0.792111	0.01995	-0.298935	0.502524	0.416224	-0.133389	0.586787	0.766877	-0.445225	0.946359	0.402748
Y48G9A.6	0.0196841	0.0752245	26.1378	18.1192	0.0472077	0.346619	0.850519	-0.014209	4.1e-05	-0.064505	0.000457	-0.001176	-0.015483	-0.024523	0.069881	0.047554	-0.028229	0.005013	0.040383	0.013092	0.053846	0.04612	0.077019	0.105174	0.050691	-0.024723	-0.081831	0.020261	-0.024397	-0.055777	-0.06684	0.011852	-0.079845	-0.042372	0.028621	-0.010112	-0.025215	0.038318	-0.004672	0.037546	-0.007811	0.036667	0.026628
190519	0.0196841	0.0752245	26.1378	18.1192	0.0472077	0.346619	0.850519	-0.014209	4.1e-05	-0.064505	0.000457	-0.001176	-0.015483	-0.024523	0.069881	0.047554	-0.028229	0.005013	0.040383	0.013092	0.053846	0.04612	0.077019	0.105174	0.050691	-0.024723	-0.081831	0.020261	-0.024397	-0.055777	-0.06684	0.011852	-0.079845	-0.042372	0.028621	-0.010112	-0.025215	0.038318	-0.004672	0.037546	-0.007811	0.036667	0.026628
srlf-18	0.0196841	0.0752245	26.1378	18.1192	0.0472077	0.346619	0.850519	-0.014209	4.1e-05	-0.064505	0.000457	-0.001176	-0.015483	-0.024523	0.069881	0.047554	-0.028229	0.005013	0.040383	0.013092	0.053846	0.04612	0.077019	0.105174	0.050691	-0.024723	-0.081831	0.020261	-0.024397	-0.055777	-0.06684	0.011852	-0.079845	-0.042372	0.028621	-0.010112	-0.025215	0.038318	-0.004672	0.037546	-0.007811	0.036667	0.026628
Y48G9A.7	0.0155252	0.0752245	23.1452	16.6392	2.11023	0.404759	0.663519	-1.14185	-0.284223	-0.543713	-0.128978	-0.181748	-0.675651	-0.134781	2.04776	-0.606089	2.03119	5.31929	4.34542	0.166919	0.745378	3.03796	1.04261	-0.215189	2.20598	-0.175336	-2.05009	-1.32564	-0.18374	-0.384832	-0.965858	-0.137744	-0.313017	-0.853275	-0.107823	-0.405995	-1.73397	-0.128808	-1.8997	-1.80333	-0.144705	-4.12412	-1.1344
Y54G2A.73	0.0196841	0.0752245	26.1378	18.1192	0.0472077	0.346619	0.850519	-0.014209	4.1e-05	-0.064505	0.000457	-0.001176	-0.015483	-0.024523	0.069881	0.047554	-0.028229	0.005013	0.040383	0.013092	0.053846	0.04612	0.077019	0.105174	0.050691	-0.024723	-0.081831	0.020261	-0.024397	-0.055777	-0.06684	0.011852	-0.079845	-0.042372	0.028621	-0.010112	-0.025215	0.038318	-0.004672	0.037546	-0.007811	0.036667	0.026628
0	0.0196841	0.0752245	26.1378	18.1192	0.0472077	0.346619	0.850519	-0.014209	4.1e-05	-0.064505	0.000457	-0.001176	-0.015483	-0.024523	0.069881	0.047554	-0.028229	0.005013	0.040383	0.013092	0.053846	0.04612	0.077019	0.105174	0.050691	-0.024723	-0.081831	0.020261	-0.024397	-0.055777	-0.06684	0.011852	-0.079845	-0.042372	0.028621	-0.010112	-0.025215	0.038318	-0.004672	0.037546	-0.007811	0.036667	0.026628
190281	0.0196841	0.0752245	26.1378	18.1192	0.0472077	0.346619	0.850519	-0.014209	4.1e-05	-0.064505	0.000457	-0.001176	-0.015483	-0.024523	0.069881	0.047554	-0.028229	0.005013	0.040383	0.013092	0.053846	0.04612	0.077019	0.105174	0.050691	-0.024723	-0.081831	0.020261	-0.024397	-0.055777	-0.06684	0.011852	-0.079845	-0.042372	0.028621	-0.010112	-0.025215	0.038318	-0.004672	0.037546	-0.007811	0.036667	0.026628
daf-2	0.0196841	0.0752245	26.1378	18.1192	0.0472077	0.346619	0.850519	-0.014209	4.1e-05	-0.064505	0.000457	-0.001176	-0.015483	-0.024523	0.069881	0.047554	-0.028229	0.005013	0.040383	0.013092	0.053846	0.04612	0.077019	0.105174	0.050691	-0.024723	-0.081831	0.020261	-0.024397	-0.055777	-0.06684	0.011852	-0.079845	-0.042372	0.028621	-0.010112	-0.025215	0.038318	-0.004672	0.037546	-0.007811	0.036667	0.026628
Y54G2A.13	0.0196841	0.0752245	26.1378	18.1192	0.0472077	0.346619	0.850519	-0.014209	4.1e-05	-0.064505	0.000457	-0.001176	-0.015483	-0.024523	0.069881	0.047554	-0.028229	0.005013	0.040383	0.013092	0.053846	0.04612	0.077019	0.105174	0.050691	-0.024723	-0.081831	0.020261	-0.024397	-0.055777	-0.06684	0.011852	-0.079845	-0.042372	0.028621	-0.010112	-0.025215	0.038318	-0.004672	0.037546	-0.007811	0.036667	0.026628
0	0.00659344	0.0752245	22.7477	19.9283	0.115783	0.596834	0.938704	0.236208	0.143766	-0.095102	-0.035814	-0.038652	-0.055124	-0.05542	0.033124	0.001936	-0.064229	-0.024251	-0.009542	-0.031533	0.013379	0.60485	0.028341	0.067774	-0.019068	-0.059484	-0.117273	-0.035662	-0.076017	-0.094414	-0.124242	-0.030069	-0.107224	-0.094148	-0.009614	-0.056596	-0.089779	-0.008516	0.192797	-0.03309	-0.046172	-0.007191	-0.02746
0	0.0196841	0.0752245	26.1378	18.1192	0.0472077	0.346619	0.850519	-0.014209	4.1e-05	-0.064505	0.000457	-0.001176	-0.015483	-0.024523	0.069881	0.047554	-0.028229	0.005013	0.040383	0.013092	0.053846	0.04612	0.077019	0.105174	0.050691	-0.024723	-0.081831	0.020261	-0.024397	-0.055777	-0.06684	0.011852	-0.079845	-0.042372	0.028621	-0.010112	-0.025215	0.038318	-0.004672	0.037546	-0.007811	0.036667	0.026628
Y54G2A.19	0.00041209	0.0752245	22.0589	18.0746	1.57472	0.990346	0.845845	0.00149	1.30422	-0.446529	-0.367796	-1.34963	-0.70621	-1.20438	-1.03739	-0.388479	0.594134	2.63844	0.922136	0.268608	1.87613	2.33782	1.86401	1.1091	2.19202	-2.0631	-0.732515	-1.53854	-0.463196	-3.02996	-0.371118	-0.242438	-0.775059	-0.717789	2.35948	-1.05451	0.561028	0.266597	1.86141	-1.07872	-0.097621	-1.95632	-0.030931
177076	0.0196841	0.0752245	26.1378	18.1192	0.0472077	0.346619	0.850519	-0.014209	4.1e-05	-0.064505	0.000457	-0.001176	-0.015483	-0.024523	0.069881	0.047554	-0.028229	0.005013	0.040383	0.013092	0.053846	0.04612	0.077019	0.105174	0.050691	-0.024723	-0.081831	0.020261	-0.024397	-0.055777	-0.06684	0.011852	-0.079845	-0.042372	0.028621	-0.010112	-0.025215	0.038318	-0.004672	0.037546	-0.007811	0.036667	0.026628
daf-2	0.0196841	0.0752245	26.1378	18.1192	0.0472077	0.346619	0.850519	-0.014209	4.1e-05	-0.064505	0.000457	-0.001176	-0.015483	-0.024523	0.069881	0.047554	-0.028229	0.005013	0.040383	0.013092	0.053846	0.04612	0.077019	0.105174	0.050691	-0.024723	-0.081831	0.020261	-0.024397	-0.055777	-0.06684	0.011852	-0.079845	-0.042372	0.028621	-0.010112	-0.025215	0.038318	-0.004672	0.037546	-0.007811	0.036667	0.026628
Y67D8C.6	0.0196841	0.0752245	26.1378	18.1192	0.0472077	0.346619	0.850519	-0.014209	4.1e-05	-0.064505	0.000457	-0.001176	-0.015483	-0.024523	0.069881	0.047554	-0.028229	0.005013	0.040383	0.013092	0.053846	0.04612	0.077019	0.105174	0.050691	-0.024723	-0.081831	0.020261	-0.024397	-0.055777	-0.06684	0.011852	-0.079845	-0.042372	0.028621	-0.010112	-0.025215	0.038318	-0.004672	0.037546	-0.007811	0.036667	0.026628
Y55D5A.4	0.00505521	0.0752245	26.0582	8.99151	0.972917	0.655797	0.788505	0.042615	-0.412052	-0.137594	0.712619	0.57105	0.518888	2.88314	1.59528	1.12874	-0.833724	-0.844972	0.486527	-0.710369	-0.614583	0.749274	-0.139256	-0.35658	-1.6851	-1.47442	0.594877	-0.673842	-1.08424	0.729881	-0.203958	-0.539158	-0.390177	-0.166051	0.668757	0.411791	-0.179442	-0.16976	-0.432849	-0.131185	-0.178249	-0.460453	-0.553298
0	0.0196841	0.0752245	26.1378	18.1192	0.0472077	0.346619	0.850519	-0.014209	4.1e-05	-0.064505	0.000457	-0.001176	-0.015483	-0.024523	0.069881	0.047554	-0.028229	0.005013	0.040383	0.013092	0.053846	0.04612	0.077019	0.105174	0.050691	-0.024723	-0.081831	0.020261	-0.024397	-0.055777	-0.06684	0.011852	-0.079845	-0.042372	0.028621	-0.010112	-0.025215	0.038318	-0.004672	0.037546	-0.007811	0.036667	0.026628
175411	0.0196841	0.0752245	26.1378	18.1192	0.0472077	0.346619	0.850519	-0.014209	4.1e-05	-0.064505	0.000457	-0.001176	-0.015483	-0.024523	0.069881	0.047554	-0.028229	0.005013	0.040383	0.013092	0.053846	0.04612	0.077019	0.105174	0.050691	-0.024723	-0.081831	0.020261	-0.024397	-0.055777	-0.06684	0.011852	-0.079845	-0.042372	0.028621	-0.010112	-0.025215	0.038318	-0.004672	0.037546	-0.007811	0.036667	0.026628
190303	0.0196841	0.0752245	26.1378	18.1192	0.0472077	0.346619	0.850519	-0.014209	4.1e-05	-0.064505	0.000457	-0.001176	-0.015483	-0.024523	0.069881	0.047554	-0.028229	0.005013	0.040383	0.013092	0.053846	0.04612	0.077019	0.105174	0.050691	-0.024723	-0.081831	0.020261	-0.024397	-0.055777	-0.06684	0.011852	-0.079845	-0.042372	0.028621	-0.010112	-0.025215	0.038318	-0.004672	0.037546	-0.007811	0.036667	0.026628
lad-2	0.014641	0.0752245	26.249	18.2452	0.047504	0.417225	0.860507	-0.014209	-0.001043	-0.064505	0.000457	-0.002394	-0.015483	-0.024523	0.068687	0.047554	-0.028229	0.004062	0.040383	0.013092	0.05253	0.04612	0.077019	0.103959	0.050691	-0.024723	-0.082983	0.020261	-0.024397	-0.057033	-0.06684	0.011852	-0.080735	-0.042372	0.028621	-0.011623	-0.025215	0.038318	-0.0058	0.037546	-0.007811	0.052347	0.026628
Y94H6A.12	0.008649	0.0752245	23.6638	6.55379	0.596607	0.539329	0.794043	-0.024632	-0.032924	-0.211257	-0.090894	-0.280655	0.304586	-0.011927	0.676683	0.2735	-0.317611	-1.30088	0.106165	-0.988756	-1.03216	-0.516554	-0.640306	-0.36079	-0.994054	-0.041044	0.713809	0.272441	0.306303	0.882423	0.134075	0.107709	0.606591	0.025849	0.212075	-0.056064	0.353614	0.994784	-0.091276	0.072157	0.474309	0.367349	0.071037
Y42H9AR.4	0.0196841	0.0752245	26.1378	18.1192	0.0472077	0.346619	0.850519	-0.014209	4.1e-05	-0.064505	0.000457	-0.001176	-0.015483	-0.024523	0.069881	0.047554	-0.028229	0.005013	0.040383	0.013092	0.053846	0.04612	0.077019	0.105174	0.050691	-0.024723	-0.081831	0.020261	-0.024397	-0.055777	-0.06684	0.011852	-0.079845	-0.042372	0.028621	-0.010112	-0.025215	0.038318	-0.004672	0.037546	-0.007811	0.036667	0.026628
Y73B6BL.23	0.000729	0.0752245	26.4892	18.9389	0.502903	0.902035	0.75395	-0.713186	-0.334048	-0.663747	-0.526164	-0.019575	-0.515847	0.065878	-0.05709	0.099714	0.283698	0.00552	0.46534	0.326705	0.266722	0.958395	0.828849	0.556229	0.715916	-0.589571	0.222741	0.059312	-0.607869	-0.062205	-0.291246	0.504335	0.046774	-0.222624	0.217404	-0.608749	-0.414999	0.292093	-0.225759	0.302409	0.780658	0.160253	0.24489
[truncated: 21,570 more rows]

## Sheet: Sheet2
CycID	JTK_Q
[truncated: 22,548 more rows]
