# Supplementary material for: Ror homolog nhr-23 is essential for both developmental clock and circadian clock in C. elegans
Source: Commun Biol. 2024 Feb 28;7:243. doi: 10.1038/s42003-024-05894-3 (PMC10902330; doi:10.1038/s42003-024-05894-3)
Supplement: Supplementary file 4 — Supplemental Data 2 [file 42003_2024_5894_MOESM4_ESM.xlsx]

## Sheet: Sheet1
ID	P_VALUE	Q_VALUE	PERIOD	LAG	AMPLITUDE	AVG_REPS_PERIODICITY	REPS_SCATTER	TP_1_REP_1	TP_2_REP_1	TP_3_REP_1	TP_4_REP_1	TP_5_REP_1	TP_6_REP_1	TP_7_REP_1	TP_8_REP_1	TP_9_REP_1	TP_10_REP_1	TP_11_REP_1	TP_12_REP_1	TP_13_REP_1	TP_14_REP_1	TP_15_REP_1	TP_16_REP_1
2L52.1	0.3071	0.702152	7.98996	4.72959	0.399088	0.00672543	0	7.1287	7.2351	6.9365	7.3202	7.4209	6.7651	7.3149	7.2511	6.8467	6.707	7.1492	7.3648	7.4228	7.4924	6.5993	6.786
rga-9	0.0983	0.329495	8.72179	6.20654	0.303549	0.165216	0	8.8397	9.0815	9.3089	9.0608	9.2781	9.5381	9.3846	8.758	9.0281	9.1831	9.0729	8.8951	8.9787	9.0886	9.5514	9.23
WBGene00044165	0.2091	0.539925	7.76969	4.40234	0.469353	0.0221503	0	4.8428	5.094	5.5167	5.1315	5.7426	5.0653	5.4013	4.8867	4.7118	5.1631	5.4105	5.3221	4.9873	5.2133	5.4858	4.3401
pot-3	0.8213	1	7.90459	7.54693	0.365652	9.34985e-05	0	7.8486	7.5231	7.3244	7.6138	7.5935	7.6624	7.6049	7.5079	7.7676	7.5685	7.6995	7.5238	7.9282	7.9117	8.2553	8.3028
nas-6	0	0	8.15668	4.67086	2.52472	0.999854	0	4.6332	6.434	8.0778	9.4745	10.1098	8.6669	6.3017	5.2356	4.3821	6.5587	8.2185	9.2233	9.4032	9.0633	7.1283	6.3363
4R79.2	0.0659	0.258653	8.37216	6.22596	0.580868	0.361223	0	6.2585	5.8855	5.4427	5.9567	6.6161	6.4581	6.2354	5.8558	5.7845	5.4952	5.261	5.1377	5.9538	6.3466	5.8088	6.3234
WBGene00007069	0.1796	0.488173	7.6902	4.4114	0.35859	0.0350847	0	3.2162	3	3.653	3.6449	3.9928	3.6591	3.1987	3.4193	3.3423	3.5497	3.1773	3.4855	3.2684	3.5602	3	3.3452
sri-20	0.5389	1	7.90899	1.27755	0.391586	0.00101523	0	3.8548	3.5319	3.5153	3	3.3191	3.3669	3.6697	3	3.3423	3.9468	3.3353	3.5851	3.8623	3.3965	3.8212	3.3452
spe-10	1	1	8.08082	6.23598	2.73128	3.95855e-14	0	3.4042	3.9196	3	3.6449	3.9002	4.6652	4.6849	4.951	5.6678	6.628	7.5138	7.8533	8.0928	8.1552	8.2161	8.4793
ugt-49	0.4453	0.909712	8.05674	4.91286	0.426084	0.00199749	0	9.1369	9.396	9.111	9.2859	9.6896	9.206	9.2816	9.1355	9.2268	9.4281	9.4376	9.6769	10.0827	10.0026	9.1428	9.6927
abu-1	0.018	0.108118	8.01524	6.68928	0.387962	0.880761	0	3	3	3	3	3	3.1951	3.5291	3	3	3	3	3.1375	3	3.7072	3.8212	3.444
pqn-2	0.3043	0.697567	8.0129	6.61118	0.624101	0.00691877	0	3	3	3	3	3	3	3.5291	3	3	3	3	3.1375	3.386	3.8406	4.5446	3.8567
AC3.5	0.0047	0.040108	8.81846	0.930562	1.35527	0.978277	0	12.9697	12.8449	12.2172	11.4646	11.0163	10.8656	12.3688	12.796	12.9441	12.9467	12.4529	11.8031	11.3047	10.3978	9.9053	11.1136
col-151	0.1231	0.375628	8.16969	5.25497	0.688854	0.0939696	0	3.9783	3.5319	3.653	3.8086	3.9928	4.3744	3	3	3.3423	3.8573	3.1773	4.4856	4.0161	4.7195	3.5957	3.8567
ugt-1	0.0044	0.0382927	7.46107	5.482	0.725654	0.979557	0	8.0166	7.6566	7.8605	8.5086	9.4015	8.5514	8.8057	8.2323	8.1458	8.1707	8.6529	9.2078	9.3643	9.1036	8.2012	8.5887
ugt-2	0.0115	0.0774935	8.14221	0.084452	1.77341	0.933631	0	10.4551	8.8221	7.4239	6.9685	7.7999	8.4689	9.9833	9.6796	9.0072	7.4201	6.5355	6.3222	6.59	7.1118	7.7033	8.6828
tkr-3	0.4216	0.874394	7.5379	1.1374	1.2842	0.00237629	0	5.9619	5.4871	5.2391	4.5254	5.0335	4.7913	5.2749	4.8867	4.9801	5.0864	5.1378	5.0358	5.1289	6.3799	7.6747	7.7473
soc-2	0.1108	0.353209	8.18716	1.64403	0.496201	0.12447	0	11.7766	11.9004	11.8154	11.1982	11.3316	11.1522	11.3011	11.4486	11.5814	11.7033	11.2953	10.8688	10.9435	11.059	10.8304	10.7975
AC7.3	1	1	8.07505	6.64287	2.7687	3.04857e-15	0	3.2162	3.3754	3.653	3.8086	4.2396	4.2915	5.0871	6.3609	6.9994	7.8782	8.1774	8.333	8.217	8.1648	7.5543	7.8365
AC8.10	0.9718	1	7.99569	2.61498	0	2.06132e-06	0	3	3	3	3	3	3	3	3	3	3	3	3	3	3	3	3
AC8.11	0.9718	1	7.99569	2.61498	0	2.06132e-06	0	3	3	3	3	3	3	3	3	3	3	3	3	3	3	3	3
WBGene00043990	0.9718	1	7.99569	2.61498	0	2.06132e-06	0	3	3	3	3	3	3	3	3	3	3	3	3	3	3	3	3
AC8.3	0.9718	1	7.99569	2.61498	0	2.06132e-06	0	3	3	3	3	3	3	3	3	3	3	3	3	3	3	3	3
WBGene00007076	0.9718	1	7.99569	2.61498	0	2.06132e-06	0	3	3	3	3	3	3	3	3	3	3	3	3	3	3	3	3
WBGene00007079	0.9718	1	7.99569	2.61498	0	2.06132e-06	0	3	3	3	3	3	3	3	3	3	3	3	3	3	3	3	3
acs-10	1	1	8.01985	6.36648	4.23537	2.32131e-14	0	3.9783	3.1999	3.653	3.9556	4.7448	5.8817	6.4059	7.3618	8.4139	9.3441	10.0832	10.7316	10.8717	11.1062	11.3105	11.2822
AH10.2	0.1517	0.432981	8.15164	3.52336	0.215221	0.057392	0	3	3.5319	3	3	3.1683	3	3	3	3	3.3009	3	3.1375	3.2684	3	3	3
WBGene00007084	0.0307	0.153973	8.02369	0.156372	0.472506	0.733494	0	6.049	5.282	5.1015	5.0683	5.2366	5.2077	5.8186	5.599	5.6057	5.1631	4.8544	5.1701	5.0948	5.3314	4.7776	5.6383
AH10.4	0.0719	0.275035	8.40699	7.37966	0.291145	0.310178	0	3	3.1999	3.3631	3.2484	3.3191	3.3669	3.3734	4.0084	3.3423	3.4307	3.4776	3.3786	3.2684	3.2118	3.1735	3.444
gcy-1	1	1	8.05723	4.05682	0.109468	1.53748e-14	0	3	3	3	3	3	3	3	3	3.1813	3.1583	3.1773	3.1375	3.1404	3.1098	3.1735	3.1245
sra-6	0.9455	1	8.39962	2.16904	0.514985	8.19849e-06	0	3.9783	4.2249	3.8943	3.2484	3.6949	3.6591	3.1987	3.5906	3	3.3009	3.3353	3.3786	3.1404	3	3	3
sra-7	0.2314	0.577234	8.09815	1.32622	0.406099	0.0164565	0	3.7197	3	4.1009	3	3	3.1951	3.1987	3	3.1813	3.1583	3.3353	3.2631	3.1404	3.1098	3.3284	3
sra-8	0.9718	1	7.99569	2.61498	0	2.06132e-06	0	3	3	3	3	3	3	3	3	3	3	3	3	3	3	3	3
sra-9	0.0794	0.292899	7.95017	4.87742	0.209497	0.253061	0	3.5706	3	3	3	3	3	3	3	3	3	3	3.2631	3.1404	3.1098	3	3
sfxn-1.1	1	1	8.08082	6.0875	3.18697	8.95482e-15	0	3	3.9196	3.3631	3.8086	3.3191	3.3669	3.7978	5.2356	5.4016	6.4249	7.4633	8.0707	8.4575	8.718	8.826	9.1352
AH6.3	1	1	8.06438	5.86403	3.22816	1.66688e-15	0	3	3	3.3631	3.4602	3.9002	3.7857	4.2198	5.3828	6.1751	7.348	8.0859	8.3926	8.6924	8.767	8.108	8.8942
sra-1	0.9859	1	8.11395	2.70567	0.169988	4.64519e-07	0	3	3.1999	3	3	3	3	3	3	3	3	3.3353	3.1375	3	3.1098	3.3284	3.239
mex-6	0.9988	1	8.14067	6.80087	1.78693	1.70409e-09	0	6.6416	6.6198	6.4429	6.6609	7.1663	7.309	7.9184	8.1387	8.0026	7.8436	8.1457	8.5017	8.8694	9.645	10.3057	10.7916
sra-2	0.9718	1	7.99569	2.61498	0	2.06132e-06	0	3	3	3	3	3	3	3	3	3	3	3	3	3	3	3	3
sra-3	0.542	1	7.81578	0.688948	0.371465	0.000992658	0	3.7197	3.1999	3.653	3	3.1683	3.1951	3.3734	3	3.1813	3.1583	3.1773	3.2631	3.386	3.3071	3.5957	3.9936
sra-4	0.2281	0.572434	7.99232	0.879021	0.23559	0.017321	0	3.7197	3.5319	3.193	3.4602	3.4555	3.6591	3.3734	3	3.4871	3.5497	3.4776	3.3786	3.4946	3.3071	3.4683	3.5366
AH9.1	0.0093	0.066747	8.31616	2.31196	0.566473	0.950594	0	5.8691	6.0755	6.1491	5.6463	5.6882	4.9072	5.7881	5.3354	5.8123	5.9923	6.0114	5.609	5.6591	4.8831	4.9781	5.1453
crn-4	0.0041	0.0359454	8.53731	7.70965	0.878732	0.981423	0	6.7322	6.1738	5.5871	5.9214	5.769	6.9656	8.0529	7.3379	6.6607	6.3449	6.4858	6.1861	6.1822	6.3466	6.7161	7.2008
AH9.3	0.2619	0.630177	8.55297	6.96982	0.2342	0.0112605	0	8.3208	8.1727	8.1838	8.0982	8.5932	8.5153	8.5524	8.2516	8.2046	8.2607	8.34	8.0403	8.127	8.3635	8.1759	8.542
AH9.4	0.9895	1	8.1564	2.33334	0.544538	1.86953e-07	0	4.7763	4.3976	4.4422	4.7024	4.3133	4.0097	4.3085	4.332	3.6187	4.1862	3.6071	3.7656	3.9412	4.1284	3.4683	3.6235
AH9.6	0.9902	1	7.92112	7.43595	0.513593	1.51644e-07	0	7.4068	7.079	6.7649	6.6609	6.8068	6.8688	6.9097	6.4527	6.6759	6.5587	6.0346	6.2633	6.4486	6.5934	6.1158	6.0838
lin-24	0	0	8.28416	0.121226	0.366958	0.999893	0	10.0083	9.6668	9.4046	9.3237	9.3077	9.5017	9.9951	10.011	9.8843	9.6308	9.457	9.3892	9.3679	9.3887	9.7597	9.8554
B0001.2	1	1	8.0886	6.88597	0.851822	2.07937e-13	0	9.7619	9.6498	9.6235	9.5574	9.8561	9.7274	10.4264	10.4555	10.4448	10.7717	10.9286	11.0642	11.1373	11.1008	10.7017	11.3173
B0001.3	0.0493	0.210665	8.7655	0.0411895	0.205348	0.507915	0	10.4944	10.2701	10.064	10.1199	10.2336	10.1747	10.4289	10.4775	10.3697	10.3639	10.3165	10.2548	10.3282	10.1505	10.002	10.3067
B0001.4	0.9877	1	8.18508	7.27597	0.275934	2.88617e-07	0	10.2543	10.1989	10.264	10.2196	10.2229	10.3085	10.5036	10.4992	10.496	10.3871	10.4756	10.4548	10.534	10.6526	10.6848	10.9382
B0001.5	0.2489	0.608516	8.30523	7.44624	0.145213	0.013232	0	10.0281	10.0089	9.8372	10.052	9.9544	10.0944	10.206	10.1511	10.2744	10.1055	10.1067	10.1046	10.1445	10.1229	10.2018	10.1734
eri-12	0.4886	0.968562	8.53701	0.902157	0.225876	0.00145506	0	11.5913	11.4973	11.2899	11.2001	11.3177	11.1617	11.4782	11.3867	11.4069	11.3214	11.2532	11.2657	11.1503	11.1662	10.9598	11.0971
B0001.7	0.9999	1	8.18205	6.6509	0.591777	8.48641e-12	0	8.7984	8.7363	8.6045	8.8134	8.8957	8.8446	9.0885	9.2097	9.3046	9.2417	9.4001	9.4581	9.5832	9.7151	9.7867	10.1443
B0001.8	0.0315	0.156507	8.78196	8.63873	0.263446	0.721067	0	9.3943	9.2711	8.8991	8.9022	9.1355	9.1774	9.4174	9.4651	9.4286	9.4551	9.3173	9.2595	9.2194	9.2138	9.0733	9.4196
amx-2	0.0001	0.00271995	8.37516	7.11143	1.51639	0.999646	0	10.4498	9.396	9.3322	8.9468	10.2618	11.2562	11.3742	10.7264	10.0125	9.244	8.6972	8.2894	9.1126	10.9658	11.7519	11.6686
B0019.2	0.0119	0.0797099	8.56968	8.48592	0.278974	0.932122	0	9.7027	9.5133	9.4431	9.2293	9.5191	9.2478	9.7754	9.8283	9.5511	9.6291	9.4549	9.4679	9.5122	9.4317	9.3738	9.934
col-149	0	0	7.83621	1.86753	3.13037	0.999986	0	14.2588	15.506	14.6381	12.0247	9.9238	9.3176	11.2134	13.576	15.2411	15.9341	14.4703	11.6234	10.1329	9.3571	11.3398	13.3255
asps-1	1	1	8.03341	4.3378	0.323125	8.11403e-13	0	9.7049	9.8017	9.8676	9.8389	9.8653	9.7116	9.8081	10.0167	10.1247	10.2075	10.2659	10.3068	10.25	10.2452	9.9084	10.4196
B0024.11	0.2074	0.537323	8.02231	7.69787	0.203275	0.022683	0	10.9963	10.9797	10.7764	10.6942	10.9601	10.853	11.0725	11.1165	10.929	10.948	10.7931	10.998	10.9814	11.1062	10.8215	11.283
gna-1	0.0883	0.311333	8.41222	2.73645	0.726057	0.207208	0	8.9228	9.116	9.0469	9.0969	8.8219	8.7114	8.4683	8.7307	8.8686	9.0353	9.0757	8.912	8.8413	8.4626	7.5621	7.2495
B0024.13	0.9988	1	7.95339	0.153118	0.547319	1.72821e-09	0	9.0999	9.043	8.8676	8.5381	8.7239	8.4062	9.1071	9.3173	9.324	9.4164	9.3821	9.4548	9.5138	9.4539	9.6354	9.8587
crm-1	0.0002	0.00375479	7.85747	1.77457	0.736506	0.999356	0	10.9281	11.2071	10.9442	10.1431	9.635	10.1142	10.4239	10.3461	10.6141	11.2201	10.8142	10.0728	9.5347	9.6721	10.4156	10.6977
B0024.15	0.5509	1	8.13414	1.00017	0.829473	0.000933747	0	6.5844	5.7958	5.7494	4.5254	5.5426	4.6652	6.0676	5.3828	5.4016	5.3714	4.8013	4.7657	4.7448	4.6844	4.6065	5.1156
col-150	0.0001	0.00271995	8.31082	6.93782	2.60067	0.999683	0	9.9956	8.3979	7.1019	8.8134	11.3628	12.591	12.5923	11.8979	11.0794	9.5075	7.7978	9.2558	10.6713	12.4029	12.9427	12.8383
B0024.3	0.762	1	8.55408	3.04796	0.661367	0.000174231	0	6.7145	6.1255	6.261	6.3776	6.2539	5.0145	5.8186	5.7147	5.7845	5.4952	5.4456	6.0534	6.2766	5.7427	5.4525	5.0227
B0024.4	0.0002	0.00375479	8.22416	7.95189	2.23239	0.998804	0	10.8624	8.645	6.8097	6.3776	7.462	9.0943	11.3678	10.4775	9.2396	7.5685	7.0839	7.1295	7.1921	7.7129	8.9534	10.6603
gcy-6	0.2621	0.630177	7.94245	4.58029	0.396014	0.0111617	0	4.0921	3.5319	3.653	3.2484	3.9928	3.6591	3.3734	3	3.4871	3.7619	3.4776	3.7656	3.6901	3.7072	3.1735	3.3452
che-12	0.9577	1	8.12845	0.506268	0.917606	5.03546e-06	0	8.5866	8.0996	7.3849	6.784	7.8253	7.524	7.8163	7.6886	7.3418	7.2102	6.4343	6.3788	6.6143	6.8284	6.3509	6.8861
trx-2	0.4994	0.984555	8.46209	1.71935	0.179308	0.00135449	0	10.3331	10.4659	10.205	10.2323	10.1619	10.1848	10.0572	10.3235	10.2119	10.1592	10.1904	10.1419	10.1287	10.0378	9.8836	10.0737
vps-34	0.2224	0.56303	8.63766	1.03899	0.261279	0.0188506	0	11.2866	11.1373	10.9231	10.9281	11.0362	10.6702	11.2291	11.0882	10.9758	11.0818	11.0346	11.0403	10.9501	10.779	10.5604	10.8463
csn-2	0.7064	1	8.53051	0.414209	0.310406	0.000284811	0	10.949	10.8314	10.7783	10.6176	10.828	10.3229	10.981	10.9014	11.0292	11.0025	10.9804	11.0265	11.0806	10.7996	10.5817	11.2142
B0025.4	0.8015	1	7.94793	2.05723	0.390002	0.000117091	0	5.6636	6.0755	5.1015	5.9912	5.6603	5.2077	5.7569	5.4287	5.8925	5.5534	5.6697	5.2329	5.432	5.5222	5.311	5.3631
B0034.1	0.0001	0.00271995	8.29047	7.27145	2.53798	0.999555	0	8.1342	5.9424	5.4801	4.8601	6.9054	9.1861	9.5138	8.2706	6.8196	5.1631	4.8013	5.5112	5.9152	7.0986	9.7007	10.3575
B0034.2	0.9965	1	7.98684	5.56425	0.266376	1.80774e-08	0	3	3	3	3	3	3	3	3	3	3.1583	3	3.2631	3.4946	3.3071	3.5957	3.1245
casy-1	0.9909	1	8.26343	0.815776	0.516756	1.36534e-07	0	11.9494	11.639	11.421	11.2702	11.4249	11.3308	11.5002	11.4992	11.3044	11.16	10.934	10.889	10.7406	10.8154	10.665	10.7481
B0034.4	0.9993	1	7.71089	7.09713	2.00603	2.03735e-10	0	4.2959	3.3754	3.193	3.2484	3.4555	4.2915	5.3604	5.0126	4.7118	4.8282	5.8109	6.5852	6.7845	6.9588	6.9126	7.2765
B0034.5	0.9664	1	7.81605	0.126233	0.768066	3.08345e-06	0	5.3341	4.5518	4.6538	3.9556	4.6341	3.7857	5.3183	4.7488	4.9303	4.5711	5.4105	5.609	5.9152	5.03	4.7776	4.5764
B0034.7	0.0194	0.113421	8.28644	3.08948	0.847262	0.867026	0	6.0769	6.6023	6.4044	6.6821	5.9874	5.2954	4.6171	5.1284	5.5408	5.8135	5.8637	5.609	5.7275	5.3314	4.5446	5.3376
his-45	0.9718	1	7.99569	2.61498	0	2.06132e-06	0	3	3	3	3	3	3	3	3	3	3	3	3	3	3	3	3
leo-1	0.0737	0.279012	8.4248	1.1801	0.198733	0.296982	0	10.8614	10.7961	10.6515	10.6327	10.6607	10.5167	10.5868	10.7356	10.7682	10.6979	10.5887	10.6165	10.5317	10.5847	10.2168	10.6324
sart-3	0.925	1	7.85115	0.517492	0.28151	1.49473e-05	0	11.2837	11.3174	11.0702	11.071	11.0837	10.9192	11.2544	11.2937	11.2155	11.249	11.3096	11.4118	11.3628	11.4804	11.3901	11.8326
B0035.13	0.0127	0.0840365	8.04669	2.35292	0.536704	0.927076	0	10.0083	10.5564	10.613	10.474	9.5949	9.3228	9.8438	10.3205	10.3721	10.4353	10.2161	10.1275	10.1043	9.7484	9.485	9.9072
dnj-1	0.9504	1	8.58919	8.39215	0.252979	7.03415e-06	0	10.6924	10.5276	10.4372	10.4244	10.5612	10.3085	10.793	10.8112	10.845	10.7907	10.7278	10.7829	10.8269	10.8032	10.5662	10.8787
B0035.15	0.176	0.48111	8.5798	0.243048	0.408873	0.0372727	0	10.2296	10.0106	9.8711	9.8763	10.0718	9.7873	10.1501	10.0756	10.1052	10.1486	9.7877	9.6135	9.7055	9.5845	9.0896	9.8509
mttu-1	0.101	0.333015	8.79665	8.63598	0.334511	0.154482	0	7.4608	7.0141	6.923	6.9685	7.0739	6.9111	7.6049	7.3618	7.3794	7.1549	7.3195	7.062	7.1005	6.8444	6.8242	7.1723
B0035.18	0.9999	1	8.1299	6.8051	0.783731	6.19097e-12	0	6.5045	6.3937	6.4804	6.3776	6.794	6.7804	7.3778	7.3014	7.3978	7.3885	7.625	7.5732	7.7533	7.9638	7.6307	8.1017
znf-207	0.9622	1	8.26159	8.16959	0.233552	4.01601e-06	0	11.1122	11.1823	11.1222	11.2065	11.1461	11.1956	11.204	11.296	11.2685	11.0855	11.0496	10.8848	10.9796	10.9428	10.6604	10.8968
dnj-2	0.0027	0.0262356	8.30771	3.15215	0.592111	0.987622	0	10.1249	10.4316	10.4655	10.4212	10.4964	9.8859	9.7928	9.885	10.2955	10.6554	10.742	10.8217	10.7035	10.3135	9.2961	9.6902
B0035.3	1	1	8.07457	7.23422	0.303009	4.11137e-13	0	9.2788	9.4137	9.2064	9.2111	9.3256	9.1483	9.3667	9.3204	9.5634	9.5001	9.7051	9.5097	9.7487	9.6197	9.7095	9.8941
pfd-4	0.073	0.278346	8.5602	8.54677	0.195537	0.304599	0	10.5073	10.6458	10.4967	10.4679	10.4964	10.4382	10.7161	10.6738	10.5882	10.5909	10.4542	10.3587	10.6778	10.4319	10.1955	10.6454
gspd-1	0.005	0.0416983	8.88749	0.258919	0.300463	0.97644	0	11.9522	11.7881	11.5154	11.5481	11.6708	11.5208	11.8399	11.9888	12.0228	11.963	11.6011	11.6002	11.5995	11.5611	11.2793	11.6235
edg-1	0.9835	1	8.22323	7.1182	0.458231	6.46868e-07	0	9.6292	9.6348	9.4643	9.6083	9.879	9.7567	10.1396	10.2032	10.0911	10.1152	9.9338	10.0337	10.0978	10.2475	10.6131	10.6212
his-47	0.9718	1	7.99569	2.61498	0	2.06132e-06	0	3	3	3	3	3	3	3	3	3	3	3	3	3	3	3	3
his-48	0.9718	1	7.99569	2.61498	0	2.06132e-06	0	3	3	3	3	3	3	3	3	3	3	3	3	3	3	3	3
his-46	0.9718	1	7.99569	2.61498	0	2.06132e-06	0	3	3	3	3	3	3	3	3	3	3	3	3	3	3	3	3
B0041.1	1	1	8.03017	5.77924	1.96726	1.10329e-14	0	3	3	3.3631	3.2484	3.1683	3.5204	3.3734	4.1246	4.306	5.2359	5.756	6.1861	6.6617	6.4753	6.4385	6.0528
ain-2	0.9891	1	8.12897	0.386215	0.150428	2.20812e-07	0	11.8553	11.7656	11.8332	11.7282	11.877	11.6886	11.9701	11.8247	11.8125	11.7141	11.6933	11.7299	11.7375	11.6976	11.4838	11.6936
lmd-2	0.0146	0.0928639	8.00332	3.57457	0.378809	0.911427	0	7.4502	7.9341	7.7265	7.9394	7.9804	7.5057	7.5961	7.7166	7.6571	8.0445	8.0407	8.1296	8.1768	7.7259	7.3881	7.2832
rpl-4	0.9838	1	8.00156	2.68074	0.28205	6.24292e-07	0	16.7831	16.8015	16.8591	16.8047	16.6917	16.8176	16.7297	16.7456	16.7064	16.5874	16.4607	16.3713	16.2972	16.2947	16.5572	16.2962
B0041.5	0.9992	1	8.27079	5.79206	0.580383	9.35895e-10	0	9.7293	9.6021	9.6067	9.7957	9.9927	9.5627	10.015	9.7826	9.7967	9.9176	10.108	10.3622	10.7204	10.6106	10.4749	10.9136
ptps-1	0.4826	0.960062	7.67314	6.73968	0.42802	0.00151094	0	8.1208	7.9411	7.7029	7.6997	8.1509	8.148	8.2672	8.2128	8.0026	8.0697	8	8.113	8.5705	8.6695	7.7033	8.6495
xnp-1	0.0487	0.208971	8.69016	0.965333	0.323738	0.515489	0	11.4152	11.5457	11.1888	11.1447	11.3349	11.0208	11.4315	11.4416	11.4611	11.6181	11.5082	11.3539	11.3113	11.2188	10.6494	11.201
B0041.8	0.0765	0.284857	8.08603	8.00169	0.358009	0.26914	0	9.397	9.3068	9.0839	8.7392	9.1021	9.2173	9.5484	9.5031	9.5428	9.3707	9.3707	9.3095	9.4795	9.2887	9.5336	9.9276
bath-20	0.9869	1	8.41285	7.692	0.617905	3.5486e-07	0	4.0921	4.2249	4.2816	4.3237	4.4503	4.7296	4.8117	5.3354	4.6516	5.3052	5.0494	4.9637	4.3983	5.0576	5.1121	5.5522
WBGene00015013	0.3059	0.700758	8.10927	7.00116	0.411354	0.00686803	0	4.0921	4.6911	4.1941	4.3237	4.5142	4.7913	5.3604	4.7488	4.8787	4.6795	4.6289	4.5851	4.7001	4.9436	4.6065	4.8532
bath-24	0.911	1	8.01048	7.19383	0.329493	2.07609e-05	0	6.2585	6.1738	6.2824	6.0578	6.1165	6.2322	6.7605	6.4075	6.3367	6.5155	6.399	6.5972	6.8677	6.3799	6.6294	6.7283
math-1	0.6546	1	7.85733	4.56298	0.487236	0.000426721	0	3.2162	3.1999	3.3631	4.089	3.4555	3.6591	3	3.8821	3.6187	3.9468	3.4776	3.9261	4.3412	3.3965	3.7129	3.444
tsp-20	0.0154	0.0964029	8.0374	1.07264	0.596539	0.903018	0	7.5531	7.1531	6.923	6.4538	6.9173	5.9373	6.7762	7.1858	7.2534	7.0067	6.7329	6.7227	6.9076	6.4016	6.5685	7.6575
B0198.2	0.6071	1	7.81664	0.393808	0.450231	0.000629345	0	6.3065	6.0499	5.3646	5.5102	5.795	5.601	5.3604	5.3828	5.4729	5.1999	5.261	5.0706	5.4044	5.9489	5.4525	5.3376
B0198.3	0.3589	0.781506	7.39817	6.20164	0.526148	0.00400873	0	8.8068	8.1548	8.2773	8.567	8.8837	8.5735	8.9157	9.0426	8.7623	8.6419	8.9004	9.146	9.0539	8.8563	8.1911	7.8365
B0205.10	1	1	8.06373	6.50597	4.33545	2.30515e-14	0	3.2162	4.2249	4.0013	4.6167	5.48	6.1405	7.3778	8.4427	9.355	10.2109	10.887	11.3771	11.4678	11.5699	11.6664	11.5881
mrpl-9	0.047	0.204122	8.70863	0.203339	0.266946	0.540495	0	11.5675	11.4023	11.2043	11.2302	11.4098	11.0745	11.5459	11.4748	11.5637	11.3318	11.3001	11.1546	11.252	11.1353	10.9139	11.3709
B0205.12	0.8076	1	8.32526	3.89003	0.429625	0.000109997	0	7.2684	7.8548	7.9567	8.0581	7.4375	7.7581	7.4958	7.3736	7.0929	7.4662	7.2116	7.1459	7.6746	7.4565	7.0188	7.5113
B0205.13	0.002	0.0205415	7.10101	6.81166	1.85616	0.990533	0	9.062	6.7688	6.0529	6.2972	7.0309	8.2282	10.0264	9.0052	7.2635	5.6893	6.208	7.3648	8.7346	9.2666	7.3881	7.5672
B0205.14	0.3494	0.768315	7.37477	0.00294699	0.679674	0.004375	0	4.8428	4.756	4.4422	4.7834	3.9002	4.5271	4.9283	4.5134	4.306	3.7619	4.4332	3.8481	5.2267	5.6367	4.48	4.5764
B0205.1	0.836	1	8.60561	0.46294	0.296185	7.79425e-05	0	9.9623	9.792	9.7305	9.5972	9.8729	9.3044	9.9055	9.967	9.8744	10.0294	10.038	10.0238	9.9952	9.8428	9.5494	10.0553
srz-85	0.8244	1	8.10971	1.44613	0.289686	8.92296e-05	0	3.8548	3.9196	3.5153	3.2484	3.4555	3.3669	3.5291	3.2248	3.3423	3.3009	3.4776	3.1375	3.4946	3.3965	3.4683	3.239
rpn-10	0.7037	1	7.84752	3.99032	0.240342	0.000289875	0	11.5508	11.79	11.9269	11.9417	11.9019	11.7207	11.6418	11.775	11.9252	12.0263	12.1308	12.1755	12.0975	12.0559	11.8896	11.9935
B0205.4	0.0002	0.00375479	8.52341	2.09844	2.603	0.999258	0	7.6115	9.2058	9.093	7.0688	5.769	4.7296	5.3183	6.7882	8.2306	9.4608	9.2594	7.113	5.9347	4.7872	3.922	3.6235
B0205.5	0.8014	1	8.20243	5.41591	0.364632	0.000117237	0	3.5706	3.5319	3.3631	3.4602	3.9002	3.7857	3.5291	3.2248	3	3.9468	3.8358	3.6782	3.6901	3.8406	3.8212	3.8567
nfs-1	0.9886	1	8.03272	4.65375	0.294313	2.4235e-07	0	10.9242	10.8841	10.7886	10.9859	10.9557	10.808	10.9295	11.04	10.8517	10.7131	10.7508	10.779	10.6857	10.5674	10.156	10.5783
kin-3	0.6053	1	8.49593	0.566578	0.13907	0.000637719	0	12.8969	13.032	12.9036	12.9403	12.9507	12.9801	12.9274	13.0456	13.0195	12.9866	12.9279	12.8791	12.8128	12.8802	12.6863	12.7467
B0205.8	0.9637	1	8.26289	0.655985	0.326262	3.64522e-06	0	9.1953	9.0135	9.087	8.9512	9.1805	8.8875	9.1498	9.1111	9.0574	8.9486	9.1252	8.823	8.831	8.8062	8.2649	8.7103
B0205.9	0.0303	0.152917	8.49331	0.268983	0.258555	0.739774	0	9.3203	9.0333	9.0217	8.7842	8.9429	8.8482	9.2343	9.3173	9.2948	9.2896	9.1678	9.1004	9.1317	9.1234	9.0733	9.4541
B0207.1	1	1	8.0553	6.34246	3.2612	7.40503e-15	0	3.4042	3.1999	3	3	3.6949	3.902	4.392	5.1284	5.7845	6.9962	7.7425	8.3648	8.6665	8.7753	8.7831	8.8611
B0207.10	0.6986	1	8.27161	2.69329	0.58203	0.000301813	0	5.2385	5.0429	4.8383	5.4618	4.5142	4.5271	4.0242	4.1246	4.5231	4.0311	4.2862	4.3787	4.6064	4.2291	4.1046	4.3401
B0207.11	1	1	8.08739	6.05338	2.84718	3.61693e-14	0	3	3	3	3	3.3191	3.7857	3.6697	4.232	4.9303	5.8371	6.5355	7.2406	7.6454	7.9927	7.8189	8.3984
avr-14	0.991	1	8.15575	2.30131	0.386553	1.32195e-07	0	8.773	8.8107	8.5789	8.5497	8.7104	8.2829	8.5794	8.403	8.3538	8.2253	8.3259	8.2595	8.2288	7.9963	7.7383	8.2075
B0207.2	0.7059	1	7.96868	3.71609	0.45164	0.000285852	0	5.2385	5.1433	4.5867	4.7834	4.8963	4.7296	4.6171	4.5962	4.1407	4.3262	4.4332	5.1377	5.1289	4.8198	4.6658	5.2029
gpa-14	0.7866	1	8.42741	1.30382	0.651276	0.00013514	0	5.9619	5.7327	5.4427	5.0022	5.2366	4.9618	5.2302	5.2864	5.2062	5.3714	5.0494	4.4331	5.0241	4.454	4.48	4.2336
air-2	0.9067	1	8.10962	3.43798	0.587514	2.26439e-05	0	8.5322	9.2087	9.1377	8.9468	8.7803	8.739	8.5524	8.4922	8.6204	9.122	9.3524	9.2875	9.2795	9.4104	9.6111	9.9934
B0207.5	1	1	8.0276	6.09229	1.4426	2.86441e-13	0	3.9783	3	3.7787	3.2484	4.2396	3.6591	4.392	4.232	4.4543	4.9631	5.4456	5.9451	5.5374	5.9489	5.5501	6.5732
B0207.6	0.0124	0.0824841	8.60861	8.55755	0.286934	0.928693	0	8.9608	8.8632	8.596	8.5497	8.7001	8.5015	9.0536	9.0934	8.9206	8.9459	8.8845	8.6979	8.8049	8.8894	8.7389	9.2231
B0207.7	1	1	8.02995	6.48744	3.67219	4.34147e-15	0	3.4042	3.5319	3.7787	3	4.3834	4.7296	5.7251	6.4303	7.6417	8.6183	9.1913	9.6194	9.8785	9.7173	9.5651	9.5953
WBGene00015031	0.9718	1	7.99569	2.61498	0	2.06132e-06	0	3	3	3	3	3	3	3	3	3	3	3	3	3	3	3	3
B0207.9	1	1	8.06733	6.09298	2.70437	1.57822e-14	0	3	3	3.193	3	3.3191	3.5204	3.7978	4.5962	5.1199	5.8603	6.6897	7.1541	7.5352	7.6776	7.1492	8.3386
otpl-1	0.0006	0.00958765	8.01483	4.51415	1.20081	0.997785	0	6.1043	6.3098	7.4335	8.0499	7.8441	7.277	6.7605	5.889	5.6678	6.9751	8.2134	8.1662	8.2904	7.9856	7.1596	6.6986
sre-5	0.4788	0.955422	7.85164	1.33044	0.558664	0.00155319	0	4.4744	4.6911	4.1009	3.8086	3.4555	3.7857	4.0242	3.7437	3.7393	3.8573	3.6071	3.4855	3	3.4807	3.8212	3.444
B0212.3	0.0152	0.0959245	8.41226	2.12792	0.684582	0.90839	0	7.0179	7.0008	7.0279	6.7441	6.6449	5.9098	6.5402	6.5597	6.8332	6.9962	7.0615	6.7118	6.1822	5.9636	5.311	6.0371
nstp-6	0.9978	1	7.88991	7.114	0.512048	4.28847e-09	0	7.7567	7.6819	7.7265	7.2073	7.7543	8.0315	8.1095	8.0824	8.0026	8.2563	8.3259	8.1004	8.2209	8.5697	8.6681	8.4319
osm-9	0.804	1	8.30167	0.402808	0.978971	0.000114058	0	6.944	6.6372	7.3948	6.9857	6.6591	6.9921	7.3256	7.4864	7.3032	6.8297	6.8422	6.4727	6.0637	5.4193	5.6118	5.2852
WBGene00044111	0.0023	0.0230137	7.80353	4.44371	0.63251	0.988891	0	4.4744	4.3138	4.8383	5.0022	4.9435	4.7913	4.5459	4.1246	4.2257	4.8746	5.6091	5.4332	5.432	5.1114	4.7227	4.1186
cyp-34A5	0.0002	0.00375479	8.44816	1.05258	0.882245	0.998926	0	5.7354	5.4484	4.718	4.2111	3.9928	3.7857	5.2302	4.7488	5.5736	5.4952	4.6289	4.3221	4.2198	3.9627	4.1046	4.5321
cyp-34A6	0.9999	1	8.25382	1.13221	0.71987	7.70395e-12	0	5.6999	5.5616	5.5167	5.1921	5.8205	4.7913	5.6591	5.5583	6.3175	6.3935	6.8022	6.5238	6.3215	6.1029	6.0944	6.0371
cyp-34A7	0.0232	0.128491	8.76743	5.97234	0.9226	0.824315	0	3.7197	3.3754	3	3.9556	5.0335	5.2077	4.1253	3.2248	3.1813	3.5497	3.1773	3	3.4946	4.1284	4.6658	4.1186
cyp-34A8	0.0002	0.00375479	8.29355	7.08004	1.11637	0.999335	0	8.6851	8.0291	7.4525	7.7809	8.9077	9.3384	9.3511	9.0755	8.8386	8.0647	7.4111	7.8533	8.5167	9.3501	9.4788	10.2768
cyp-34A9	0.0001	0.00271995	8.25985	3.68315	1.25512	0.999702	0	7.3508	7.7149	8.3296	8.6876	8.5783	7.3909	6.4259	7.1588	7.554	7.8378	8.8555	9.0249	8.8694	8.1994	6.7576	6.0838
cyp-34A10	0.101	0.333015	8.14124	2.95897	1.03539	0.153337	0	4.556	5.5975	5.1488	5.7706	5.0764	3.6591	4.392	4.8194	5.7274	5.0864	4.8544	4.9637	4.8712	3.8406	3.7129	3.239
nlp-34	0	0	8.10929	6.08022	1.66484	0.999953	0	8.1342	6.9039	7.2719	8.2766	9.6493	10.503	9.4543	8.0088	6.9503	6.6812	7.3932	8.2214	8.9018	10.2133	9.8033	8.4469
nlp-27	0.0002	0.00375479	8.31537	8.2634	2.52251	0.998935	0	10.3801	9.6412	8.3244	6.3776	6.929	9.2478	11.3078	10.7794	10.0494	9.2484	7.6995	5.6556	6.2458	7.6687	9.0003	11.0216
nlp-28	0.0001	0.00271995	8.20392	8.16811	2.15898	0.999764	0	6.5844	5.5616	4.0013	3.9556	3.3191	4.8504	7.5052	6.8569	6.017	4.3262	4.0331	3.1375	3.1404	3.8406	5.5813	7.7996
nlp-29	0.0322	0.157573	8.48005	8.22798	1.45959	0.709182	0	9.6433	8.4281	7.9433	6.8607	7.3438	8.9698	10.3721	9.5271	8.3252	7.7348	7.9024	7.293	6.8267	7.5125	7.752	8.8899
nlp-30	0.0006	0.00958765	7.83747	5.00864	1.10875	0.997887	0	7.9042	8.0807	8.7226	8.9512	9.0573	9.404	8.8763	7.5707	7.2635	8.1378	9.3707	9.6656	9.687	9.8859	8.7319	7.7808
nlp-31	0.2129	0.546799	8.53191	0.867726	0.829883	0.0213338	0	9.9186	10.2106	10.1508	9.2037	9.2596	9.9549	10.4152	9.9014	10.3283	10.366	10.1405	9.6061	9.0494	9.2592	8.6861	8.6339
str-83	0.1168	0.366318	8.02285	7.03866	0.0683599	0.110314	0	3	3.1999	3	3	3	3	3	3	3	3	3	3	3	3	3	3
str-82	0.3085	0.704236	8.01271	1.37196	0.140384	0.00658835	0	3.2162	3	3.3631	3	3	3	3	3	3	3	3	3	3	3	3	3
str-247	0.1803	0.489154	7.84415	4.90609	0.206548	0.0345838	0	3	3	3	3	3	3	3	3	3	3	3.1773	3.4855	3.386	3	3	3
faah-1	0.0006	0.00958765	8.21368	0.67427	1.05508	0.998228	0	11.3279	10.9393	10.4288	10.0294	9.3608	9.6915	11.246	11.3816	10.9781	10.5023	10.1148	9.7843	9.2719	9.0616	10.1573	10.9371
faah-2	0.0002	0.00375479	8.52953	6.35118	1.14395	0.998959	0	10.7137	10.1665	9.8534	10.1469	11.7633	11.9372	11.2648	10.5533	10.2769	9.9079	9.8512	9.9787	10.7099	12.2208	12.0296	11.6631
pmk-1	0.9939	1	8.24374	0.427037	0.354656	6.01936e-08	0	9.7576	9.4112	9.4478	9.272	9.7289	9.4738	9.5438	9.3974	9.5634	9.3947	9.3006	9.2097	9.2214	9.2367	8.803	8.9138
B0218.5	1	1	8.03699	6.96161	2.79632	2.93676e-15	0	4.7065	4.0287	3.7787	3.9556	3.9002	4.1098	5.1841	5.889	6.792	7.3964	7.8313	8.5456	8.6163	8.7691	8.5071	8.7711
clec-51	0.0152	0.0959245	8.1428	8.0698	0.420042	0.908241	0	10.1612	10.0756	9.7187	9.5746	9.7817	10.0541	10.2132	10.0148	10.0981	9.7318	9.3978	9.2425	9.3732	9.6998	9.8504	10.0957
B0218.7	1	1	8.11921	6.29741	4.24432	1.64971e-14	0	3	3.3754	3	3.6449	3.9928	4.2915	5.3604	5.7513	6.9377	8.0496	8.9409	9.944	10.2967	10.7507	10.7751	11.1374
clec-52	0.0119	0.0797099	8.46427	3.79855	0.401862	0.930694	0	9.1729	9.8692	9.9282	9.9722	9.7947	9.747	9.3194	9.1527	9.4879	9.8583	10.0045	9.9179	9.8659	9.951	9.8311	9.5488
B0222.1	0.9861	1	8.16758	2.76028	0.697986	4.02269e-07	0	7.0464	6.9181	6.8815	7.132	6.781	6.4196	6.3017	6.6593	6.0407	6.1885	6.268	6.0359	6.1822	5.7427	5.3835	5.6996
WBGene00015058	1	1	8.3281	7.69549	1.34499	4.01321e-13	0	3	3	3	3	3.3191	3.1951	4.2198	4.8867	4.8787	4.8746	5.0494	5.1045	5.4044	4.973	4.7776	5.3881
B0222.11	0.6718	1	8.43059	0.481543	0.588233	0.000375395	0	6.6785	6.4537	5.9762	5.848	5.9416	6.1871	6.042	6.5389	6.3745	5.9496	5.4798	5.7658	5.3476	5.5022	5.4184	5.5742
pitr-2	0.0495	0.211118	7.76929	3.59496	0.175234	0.504631	0	3.2162	3	3.3631	3.2484	3.1683	3.1951	3	3	3.1813	3	3.3353	3.2631	3	3.1098	3	3.1245
pitr-3	0.2606	0.629646	8.33029	4.06027	1.55322	0.0115452	0	6.4414	6.8602	8.2119	8.6928	7.3871	6.276	5.9893	6.3844	5.5408	6.5301	7.7635	7.8582	7.5604	7.5904	8.8129	9.4242
spl-2	0.5571	1	8.65031	4.6448	0.583469	0.000901112	0	7.3735	7.4167	7.8533	7.957	8.2527	7.2553	7.5052	6.9543	7.1042	7.2192	7.1385	7.2406	7.388	7.9155	7.9911	8.1501
B0222.5	0.0001	0.00271995	8.38268	8.22333	2.27692	0.999607	0	10.0791	9.2029	7.742	5.7706	7.2248	9.2451	10.7609	10.4679	10.0825	9.0018	7.5625	6.4727	6.435	7.7259	9.3309	10.5221
col-144	0.0295	0.150232	8.18583	7.29606	1.80857	0.748272	0	12.087	10.6911	9.4829	10.7201	12.0235	12.6093	12.8902	12.5371	12.1152	10.3981	8.4346	9.1275	10.1403	11.2707	11.6165	10.5015
col-145	0	0	8.62461	6.42186	3.15134	0.999928	0	9.1135	7.8399	9.0624	11.8798	13.8096	14.6732	14.2494	12.8999	11.6354	9.3317	8.4303	10.9603	12.5892	13.9644	14.6762	13.7058
col-10	0.0683	0.264879	8.23789	7.57232	1.85539	0.338626	0	12.8938	11.5685	10.1421	11.189	12.3806	13.0365	13.4753	13.1366	12.8736	11.3611	9.0701	9.4953	10.377	11.4944	11.965	10.7554
gad-3	0.4788	0.955422	8.76333	0.96808	0.890762	0.00155371	0	10.0739	9.5412	9.161	9.3338	9.2918	8.5061	9.5392	10.1715	9.9545	9.9518	10.2186	10.2783	10.1403	9.6688	8.1553	8.6649
B0228.1	0.0006	0.00958765	8.41835	0.356499	2.29919	0.998194	0	9.3174	8.4866	7.2612	5.557	5.5426	6.9249	8.9402	9.0463	8.794	8.1567	6.5835	5.1377	4.4532	4.8198	6.7846	7.9333
cpna-2	0.2647	0.634237	7.583	6.51945	0.267841	0.0108195	0	13.4153	13.2047	13.0545	13.1516	13.4287	13.1242	13.3762	13.236	13.0175	13.11	13.3309	13.5008	13.4806	13.4615	12.8628	13.1416
trx-1	0.4406	0.902944	8.05307	3.13102	0.417462	0.00206718	0	3.4042	4.0287	4.1941	3.8086	3.3191	3.3669	3.7978	3.2248	3.1813	3.4307	3.6071	3.1375	3.4946	3.3071	3.3284	3.444
B0228.6	0.8118	1	7.94451	1.13832	0.592989	0.000104942	0	5.6636	5.4871	5.0019	5.6889	4.8963	4.2035	5.4013	5.4732	5.3645	4.6795	4.9552	4.9637	4.7448	4.495	5.0242	4.661
B0228.7	0.0351	0.166405	8.5389	2.46145	0.487771	0.667099	0	11.6135	11.8599	11.7431	11.7378	11.5277	11.2576	11.0874	11.6259	11.6671	11.8673	11.6564	11.6347	11.6532	11.3361	10.6884	10.7262
B0228.8	0.9939	1	7.94483	3.49192	0.633592	5.86708e-08	0	3	3.1999	3.193	3.2484	3	3	3	3	3.1813	3.4307	3.3353	3.9261	3.5957	3.6355	4.1046	4.5764
B0228.9	0.6494	1	7.56644	2.27946	0.288487	0.000444491	0	3.5706	3	3.3631	3.4602	3.1683	3	3	3	3	3	3	3	3	3.2118	3.3284	3.444
cest-35.1	0.0042	0.0366945	8.94645	1.18342	0.519246	0.979775	0	7.9874	7.9058	7.2612	7.2507	7.2809	6.9656	7.5422	7.591	7.7676	8.1891	7.9642	7.3994	7.5095	7.2014	6.8754	7.0907
natc-2	0.0488	0.208971	8.83485	1.21311	0.644207	0.512508	0	12.1083	11.8287	11.5724	11.2093	11.1543	10.7166	11.3058	11.9025	11.8515	11.6757	11.502	11.4515	11.3293	11.1945	10.4571	10.5439
B0238.11	0.1183	0.369073	8.55829	7.98685	0.256502	0.106609	0	11.0208	10.9661	10.8773	10.9773	11.0211	11.0644	11.2305	11.223	11.1436	10.9317	10.8309	10.7612	10.9297	10.8769	10.4842	11.0151
B0238.12	0.0002	0.00375479	8.2419	2.00319	1.47327	0.998892	0	7.4714	8.1727	8.2395	7.1165	5.3807	5.7637	6.8221	7.1858	7.4518	8.2475	8.439	7.1782	6.0637	4.8518	6.0281	6.4714
WBGene00015077	0.5648	1	8.14006	4.31664	0.296008	0.000845323	0	3.2162	3.5319	3.5153	3.6449	3.3191	3.1951	3.6697	3.2248	3.3423	3.1583	3	3.3786	3.386	3.5602	3.7129	3.1245
B0238.15	0.7496	1	7.97285	3.94465	0.134251	0.000194049	0	3	3	3	3	3	3	3	3	3	3	3.1773	3.1375	3	3.1098	3	3.3452
srt-68	0.2127	0.546799	8.28443	3.21841	0.152045	0.0213795	0	3	3.3754	3	3.2484	3	3	3	3	3	3	3	3	3.1404	3	3	3
srt-67	0.9988	1	8.18545	3.48467	0.457212	1.45872e-09	0	3	3.1999	3	3	3	3	3	3	3	3.3009	3.4776	3.8481	3.9412	3.5602	3.4683	3.6235
srt-70	0.4009	0.843722	7.93344	7.12973	0.227302	0.00277866	0	3.2162	3.1999	3.193	3	3.3191	3.5204	3	3.2248	3.4871	3.1583	3.1773	3	3.386	3	3.3284	3.239
cest-30	0.092	0.320018	8.22767	4.05255	0.0821359	0.190243	0	3	3.1999	3	3	3	3	3	3	3	3	3	3	3.1404	3	3	3
srt-69	0.965	1	7.94819	2.2598	0.289372	3.36274e-06	0	3.4042	3.5319	3.5153	3.2484	3.4555	3	3.5291	3	3.3423	3.1583	3	3.3786	3	3.1098	3.3284	3
B0238.9	0.9999	1	8.17892	6.61801	1.38533	1.16049e-11	0	7.4287	7.0534	7.1608	7.4374	7.7999	7.711	8.4292	8.5914	8.3911	8.7233	8.862	9.1881	9.3517	9.7974	9.8883	10.3511
rhr-2	0.0053	0.043323	7.83549	0.407102	1.16646	0.973655	0	8.7472	8.2814	7.2719	5.7706	7.774	7.4008	8.3321	8.2832	8.2861	8.1282	7.0387	5.8681	6.9174	7.6092	7.9559	7.971
spe-42	1	1	8.05168	0.845182	2.4403	5.20855e-14	0	4.9065	4.756	4.5867	3	3.3191	3.6591	4.3085	5.4732	6.6453	7.2192	7.3751	7.6267	7.9758	7.7129	7.2301	7.8365
daf-11	0.9914	1	8.28183	0.932546	0.779254	1.27655e-07	0	6.8662	6.3732	6.0775	5.6889	6.0747	6.0169	6.3232	6.0147	5.5073	5.8831	5.6091	5.293	5.7051	5.5614	4.4123	5.1744
npp-22	0.2662	0.636094	7.78782	2.88198	0.205072	0.0106363	0	10.801	11.0774	10.9782	10.8977	10.9112	10.6297	10.7756	10.6265	10.7186	10.8012	10.7376	10.7343	10.6699	10.6605	10.4821	10.7305
B0244.10	0.0009	0.0128004	8.25247	0.058924	0.897706	0.997067	0	7.6859	7.2351	6.4988	5.6023	6.4946	6.7651	7.9324	7.3258	7.4866	6.7574	6.4343	6.2175	6.028	6.3689	6.9726	7.3675
WBGene00015086	0.9718	1	7.99569	2.61498	0	2.06132e-06	0	3	3	3	3	3	3	3	3	3	3	3	3	3	3	3	3
ida-1	0.9976	1	8.10726	1.97477	0.370376	6.14378e-09	0	11.7152	11.3978	11.2866	11.1009	11.3238	11.2062	11.2821	11.0774	10.9627	10.9151	10.8693	10.9445	10.9267	10.8923	10.6991	10.7077
B0244.4	0.0311	0.155208	8.15864	0.190282	0.670965	0.727096	0	4.2959	4.2249	3.8943	3.2484	3.5802	3.7857	4.6171	4.232	4.1407	3.4307	3.4776	3.1375	3	3.1098	3.8212	3.9268
B0244.5	0.0904	0.316676	8.48802	2.10663	0.758465	0.197942	0	5.6636	5.9424	5.7494	5.1315	4.7448	4.7296	5.7881	5.183	5.0282	5.4346	5.5459	5.5852	5.0948	4.1284	4.0161	4.8167
B0244.6	0.0049	0.0416737	8.23968	8.22032	0.78408	0.977456	0	7.3393	6.7688	6.1256	5.6463	6.309	6.276	7.6565	6.6004	6.792	6.7198	6.3443	6.2175	5.9538	6.155	6.6589	7.5395
B0244.7	0.0279	0.144305	8.28959	0.598912	0.961613	0.766436	0	4.9065	5.4871	4.2816	3.2484	3.5802	4.4528	5.1364	4.8194	4.8787	4.7308	3.9378	3.5851	3.386	3.6355	3.8212	3.9268
egg-1	0.9984	1	8.11923	6.7219	1.93069	2.51857e-09	0	6.9288	6.4923	6.6707	6.8975	6.9638	7.0309	7.7544	7.815	7.4429	7.644	8.0691	8.5972	8.9622	9.7173	10.6263	11.1988
B0244.9	1	1	8.10842	6.08045	3.00469	8.00333e-15	0	3	3.3754	3	3.4602	3.5802	3.3669	4.471	4.4256	5.3266	6.6415	7.2518	7.6499	7.9184	8.3801	8.4151	8.6417
srbc-78	0.9718	1	7.99569	2.61498	0	2.06132e-06	0	3	3	3	3	3	3	3	3	3	3	3	3	3	3	3	3
rpl-2	0.9824	1	7.96428	2.29447	0.341853	7.61029e-07	0	12.8947	12.7358	12.8257	12.9138	12.7863	12.7259	12.8046	12.7109	12.8748	12.5092	12.6092	12.2122	12.4283	12.2469	12.5802	12.1603
calf-1	0.9825	1	8.23556	3.50846	0.438636	7.55992e-07	0	6.4838	6.3524	6.4044	6.241	6.0097	6.3393	5.9893	5.889	5.6371	5.7895	5.7278	5.8281	5.814	5.934	5.4525	5.5299
WBGene00007121	0.6775	1	8.16366	2.39296	0.598383	0.000357365	0	7.0322	7.1531	7.2931	6.9334	7.0739	6.38	7.1567	7.0007	6.9627	6.9319	6.829	6.7007	6.6617	6.0761	5.7552	6.1585
B0250.5	0.0178	0.107492	8.40426	0.698791	0.357525	0.88431	0	11.6324	11.6277	11.5827	11.3613	11.0744	11.4164	11.4889	11.7327	11.8021	11.5797	11.4018	11.1004	11.0057	11.0261	11.2088	11.3367
srbc-79	0.1249	0.378431	8.02204	4.53094	0.0661706	0.0902692	0	3	3	3.193	3	3	3	3	3	3	3	3	3	3	3	3	3
B0250.8	0.722	1	8.32272	7.5041	0.646824	0.000248842	0	4.1976	3.1999	3.653	4.089	4.0798	3	3.7978	4.332	3.9539	4.5711	3.6071	4.1377	4.0872	4.1796	4.1879	4.8887
dhcr-7	0.2124	0.546419	7.82248	0.813227	0.316996	0.021486	0	7.563	7.141	6.8532	6.6821	6.8446	6.7496	7.0057	7.1313	6.6607	6.7574	6.8422	6.7658	6.7411	6.649	6.8879	6.8595
B0252.1	0.9558	1	7.98398	3.40675	0.499506	5.55307e-06	0	8.0522	7.9058	7.923	8.0084	8.21	7.3809	8.0335	7.9859	7.9028	7.3562	7.5545	7.9591	7.9282	7.343	6.85	7.5726
asm-1	0.3799	0.813145	7.79731	5.72022	0.347811	0.003334	0	8.3724	8.2759	8.0655	8.0499	8.7441	8.1001	8.2505	8.3079	8.1294	8.2823	8.4818	8.5518	8.9527	8.6355	8.3397	8.4349
B0252.3	0.0884	0.311522	8.70391	3.33859	0.472801	0.206231	0	9.483	9.3283	9.385	9.393	9.5268	8.5778	8.8544	8.99	9.0689	9.2329	9.5486	9.6325	9.8847	9.7473	9.148	9.2369
cyn-10	0.0414	0.186962	8.34701	0.00300309	0.199327	0.59951	0	8.3668	8.4429	8.2773	8.4663	8.3347	8.2226	8.4969	8.6361	8.6164	8.4332	8.3948	8.4662	8.3603	8.3691	8.3305	8.7759
B0252.5	1	1	8.08264	6.14451	2.88713	2.60931e-14	0	5.1361	4.8181	5.1946	5.2502	5.3807	5.7008	6.4259	6.6004	7.1265	8.4098	8.9713	9.5456	9.953	10.164	9.8214	10.457
B0252.8	0.9818	1	8.0249	1.69911	0.403295	8.17969e-07	0	7.6492	7.3552	7.2395	7.4121	7.2152	6.9921	7.2266	7.2254	7.0929	6.7324	7.2116	6.667	6.9076	6.6938	6.7712	6.7381
B0261.1	0.1714	0.471923	8.76488	8.66479	0.228196	0.0398266	0	10.8187	10.6629	10.4276	10.577	10.6634	10.5281	10.8887	10.8737	10.784	10.8586	10.7957	10.7638	10.6713	10.7358	10.3795	10.8547
let-363	0.3674	0.794393	8.40171	8.29525	0.258547	0.00371649	0	12.1715	12.0205	11.7881	11.7486	12.0183	11.8284	12.2869	12.1796	11.9316	11.9586	11.9272	11.9724	11.9603	11.885	11.5113	11.981
mrpl-47	0.5894	1	8.60371	8.01383	0.180003	0.000714427	0	10.4854	10.5745	10.4748	10.4952	10.5345	10.5472	10.6186	10.6449	10.535	10.4968	10.387	10.2717	10.2166	10.4522	10.2414	10.482
B0261.5	1	1	8.02657	6.05153	2.39532	4.22311e-14	0	3.4042	3	3.3631	3	3.5802	3	4.0242	4.232	4.1407	5.715	6.1666	6.7973	7.2706	7.1315	6.7301	7.5997
B0261.6	1	1	8.11164	6.22787	4.21713	9.6975e-15	0	3.2162	3.5319	3.5153	3.8086	3.9002	4.2035	4.8712	5.9532	6.9251	7.8725	8.9863	9.8545	10.3401	10.839	10.9268	11.3169
B0261.7	0.999	1	8.15828	6.80595	0.554092	1.3091e-09	0	9.9128	9.8093	9.6505	9.8389	9.9815	10.1689	10.2915	10.3235	10.447	10.2974	10.3677	10.4531	10.5826	10.7417	10.8775	11.1365
B0261.8	0.0861	0.309229	8.52396	2.26219	0.906755	0.220224	0	10.0547	10.2491	10.0748	9.9636	9.7034	9.3306	9.5323	9.7263	10.1494	10.158	10.2033	9.8508	9.6181	9.1397	7.9198	8.2457
tbb-4	0.9989	1	8.07636	3.0689	0.574728	1.34604e-09	0	8.4331	8.1548	8.3244	7.9829	8.2291	8.148	7.9601	7.8407	7.5374	7.4201	7.3568	7.5238	7.5288	7.3317	7.3066	7.0983
memb-1	0.0426	0.191335	8.42536	2.88332	0.46464	0.591892	0	7.5531	7.7788	7.742	7.6027	7.6009	7.6205	7.3467	7.4864	7.6949	7.6573	7.8641	7.8533	7.9617	7.6642	7.0301	6.5732
B0272.3	0.0067	0.0512583	7.95922	4.22961	0.33134	0.963623	0	11.647	11.9333	12.1552	12.332	12.1844	12.2069	11.6896	11.7184	11.815	11.9559	12.0243	12.0944	11.9397	11.96	11.8526	11.3919
B0272.4	0.229	0.573338	8.19922	3.23209	0.237416	0.0170083	0	9.6363	9.5504	9.3899	9.6575	9.5819	9.4405	9.3923	9.1731	9.4106	9.3927	9.4805	9.5223	9.4118	9.3403	9.2116	8.9955
B0273.1	1	1	8.12712	6.18328	3.1598	4.40605e-14	0	3.4042	4.2249	3.653	4.3237	4.1619	4.8504	5.3183	5.4732	6.4993	7.1072	8	8.8407	9.1421	9.3304	9.3171	9.9467
puf-7	0.9999	1	8.10737	6.78375	0.968167	1.17312e-11	0	7.6305	7.5043	7.526	7.4248	7.6935	7.8551	8.1279	8.2769	8.4229	8.5123	8.6225	8.7309	8.7809	8.8817	9.4912	9.7934
snpc-3.1	0.9966	1	8.11752	7.12997	0.423688	1.45324e-08	0	8.4168	8.2536	8.5789	8.4228	8.4937	8.7965	8.9437	9.1251	8.9799	8.7731	9.0757	9.016	8.9973	9.1169	9.2677	9.1128
unc-5	0.9906	1	8.03992	7.36068	0.493678	1.38729e-07	0	9.7468	9.6519	9.7148	9.8054	9.9341	9.7036	10.0084	10.1782	10.2365	10.4148	10.4542	10.4889	10.5925	10.2889	9.5902	9.4965
pot-1	0.7805	1	8.62429	0.0826254	0.353809	0.000143654	0	8.0309	8.112	7.9633	8.0252	8.0413	7.6541	8.1876	8.3972	8.1941	8.3037	8.3117	8.1378	8.4742	8.1931	7.7383	8.6021
B0280.11	1	1	8.09374	6.08259	3.43766	4.14938e-15	0	3.2162	3	3.193	3.2484	3.8012	3.3669	4.1253	5.1284	5.9183	6.9962	7.5784	8.5579	8.8919	9.1413	8.8708	9.3109
glr-2	0.8164	1	8.40669	3.53691	0.772297	0.000100228	0	7.6211	7.4853	7.6045	7.7809	7.8869	6.5853	7.2604	6.8401	6.7495	6.5729	6.5991	7.1213	7.2706	6.7877	6.0506	6.2433
viro-2	0.0532	0.222571	8.55587	0.575038	0.270115	0.472207	0	8.4756	8.2869	8.1318	7.9743	7.969	8.0568	8.2279	8.3262	8.3395	8.1753	7.9521	8.0877	8.0841	7.7808	7.7991	8.0979
B0280.17	1	1	8.08574	6.39697	4.39434	2.34533e-14	0	3.5706	3.3754	3.193	3.9556	4.8963	5.2077	6.3443	7.4311	7.9284	9.1831	9.8755	10.6699	11.0222	11.2982	11.6085	11.6261
ggtb-1	0.2389	0.59065	8.412	2.28186	0.219817	0.0150023	0	10.3009	10.2922	10.2545	10.2555	10.2348	10.0959	10.2626	10.2326	10.2288	10.2344	10.2647	10.3525	10.3255	10.1319	9.7409	9.8754
B0280.2	0.0598	0.243176	8.02132	0.111712	0.339345	0.418995	0	5.5082	5.5975	5.3646	5.6023	5.3104	5.2522	5.7569	5.889	5.8663	5.6631	5.5132	5.3787	5.814	5.4193	6.1578	5.7584
rpia-1	0.001	0.0138803	8.82023	7.59902	0.221346	0.996758	0	10.9252	10.8426	10.7555	10.8026	10.8436	11.1433	11.1888	10.9921	11.0084	10.9365	10.8449	10.7	10.648	10.9147	10.9855	11.1585
odd-1	0.0496	0.21141	7.73353	4.26608	0.545532	0.504094	0	6.3065	6.753	6.9632	7.3065	7.5254	6.8399	6.6289	7.1991	7.1593	6.876	7.1911	7.2558	7.402	6.9879	6.1783	6.3491
cpg-2	0.9976	1	8.09993	6.84863	2.14956	6.31778e-09	0	8.5472	8.2704	8.4619	8.5497	8.5969	9.0286	9.6129	9.7446	9.5531	9.4417	9.8561	10.3022	10.8954	11.7876	13.051	13.2903
B0280.7	0	0	8.16842	4.36253	2.7679	0.999941	0	5.8368	7.4066	9.5328	10.862	10.5287	8.9224	6.7287	5.3828	5.2062	7.4962	9.6366	10.6245	10.6392	9.6844	7.4901	6.54
nhr-10	0.143	0.417237	8.64473	8.19682	0.423985	0.0672203	0	9.8373	9.4801	9.3167	9.2256	9.437	9.5693	10.0067	9.6533	9.5634	9.3887	9.0532	9.1999	9.1126	8.9066	9.1376	9.6086
B0280.9	0.4072	0.852413	7.9759	7.51465	0.220021	0.00263256	0	11.0064	10.9137	10.7914	10.7805	11.0232	10.9079	11.0582	11.0308	10.8127	10.6841	10.4872	10.6362	10.7577	10.8509	10.6794	10.8973
B0281.1	0.2174	0.554546	8.00508	2.26109	0.476665	0.0200901	0	3	3.5319	3.5153	3.4602	3.3191	3	3.3734	4.0084	3.3423	4.1862	3.9378	3.7656	3.2684	3.3965	3.1735	3.7831
B0281.3	0.0247	0.133573	8.66802	1.71043	0.512775	0.805333	0	9.1101	9.5976	9.0217	9.0689	8.7035	8.2114	9.06	9.0934	9.275	9.2896	9.247	9.1722	9.0868	8.7565	8.1292	8.6928
B0281.4	0.4106	0.857484	7.95575	7.6931	0.942938	0.00256736	0	3	3	3	3	3	3	3	3.2248	3	3.1583	3.1773	3.1375	3.1404	3.6355	4.1046	5.659
B0281.5	0.4138	0.862858	8.31132	1.12441	0.176422	0.0025169	0	3.4042	3.1999	3.193	3	3.1683	3	3	3.2248	3.1813	3.1583	3	3.1375	3	3.3071	3	3
B0281.6	0.0497	0.211479	8.65007	3.46601	0.565897	0.501177	0	5.2871	5.1911	4.8383	5.2502	4.9435	4.9072	4.2198	4.4256	4.8787	4.7803	4.6887	5.2329	5.5873	5.1633	4.4123	4.2336
B0281.8	0.1059	0.3412	7.97876	4.83183	0.114635	0.13815	0	3	3	3	3	3	3	3	3	3	3	3.3353	3	3	3	3	3
pals-26	0.16	0.449613	7.88895	4.90749	0.572675	0.0497399	0	4.4744	4.8777	4.3641	4.7834	4.9435	4.7913	4.3085	5.0126	4.7118	4.6263	5.261	5.4062	5.2884	4.9436	3.8212	4.2878
pals-27	0.4865	0.965917	8.09418	5.1881	0.364067	0.00148092	0	3.4042	3.8016	4.1009	3.2484	3.8012	3.7857	3.5291	3.2248	3.6187	3.3009	3.3353	3.2631	3.4946	3.8406	3.8212	3.5366
B0284.3	0.2984	0.6885	8.07776	3.37518	0.645761	0.00737643	0	5.9316	6.0755	6.3447	6.4289	6.235	5.9643	6.0159	6.4303	6.2172	6.1514	6.7186	6.3222	6.4075	5.8255	5.0242	4.9904
pals-28	0.2277	0.571857	8.34259	0.388268	0.141295	0.0174651	0	3	3	3	3	3.3191	3	3	3.2248	3.1813	3	3	3	3	3	3	3
cdk-12	0.0875	0.310357	8.26117	1.71486	0.174797	0.211412	0	10.2343	10.1843	10.2813	10.1809	10.189	9.9087	10.2303	10.263	10.2568	10.2333	10.2084	10.2894	10.1266	9.9802	9.8742	10.1689
ckb-3	0.766	1	7.98118	2.92864	0.332955	0.000168932	0	3	3.673	3.3631	3.2484	3.5802	3	3	3.4193	3.1813	3.1583	3.1773	3.2631	3.1404	3.6355	3.5957	3.6235
B0285.3	0.0876	0.310357	8.31249	1.28662	0.289788	0.210674	0	8.4385	8.3979	8.3296	8.1902	8.3696	8.0057	8.2782	8.3856	8.4139	8.2694	8.4346	8.0403	8.2638	8.1294	7.6529	8.4409
lcmt-1	0.019	0.112089	8.39518	1.18383	0.147124	0.870829	0	10.3446	10.4378	10.3538	10.3416	10.2431	10.1703	10.4739	10.4176	10.4225	10.4781	10.4935	10.3213	10.2097	10.2025	10.2155	10.3519
hse-5	0.0015	0.0178813	8.21371	2.2364	0.516379	0.994797	0	9.6526	9.9667	9.9847	9.8222	9.3716	8.9086	9.562	9.8197	9.8071	10.1164	10.1788	9.8115	9.4512	9.2532	8.9203	9.5278
B0285.6	0.6615	1	8.40553	0.631568	0.433077	0.000407327	0	6.9591	6.9039	6.4429	6.0578	6.6306	6.5853	6.7287	6.3844	6.566	6.4709	6.4517	6.3365	6.028	6.0068	5.9104	6.4477
mnp-1	0.0783	0.289529	8.23387	3.93702	0.587391	0.259026	0	9.5165	9.2231	9.2985	9.5916	9.7456	9.1275	8.9051	8.8745	8.9142	8.8272	9.0813	9.4265	9.5025	9.0802	8.3933	8.1863
ckb-1	0.0995	0.33088	8.73266	0.878757	0.585032	0.159541	0	9.1202	8.8742	8.3651	8.3844	8.3868	8.1362	8.7355	8.8239	8.8553	8.6978	8.6225	8.1901	8.2288	8.0695	7.6602	7.6575
ckb-2	0.0028	0.0269993	7.573	0.184788	1.32711	0.987059	0	11.6951	10.8529	9.3801	8.5323	9.3256	10.8229	12.1193	11.5809	11.0196	10.2444	9.5486	9.4889	10.0497	10.7374	10.3391	10.4081
B0286.1	0.1163	0.366001	8.47373	1.31769	0.446382	0.111294	0	7.9874	8.0159	7.8675	7.9127	7.5861	7.7581	7.7779	7.8742	8.0265	8.0138	8.1188	7.4597	7.6746	7.6461	6.8628	7.2563
lat-2	0.0025	0.0247086	7.67436	5.55909	0.881448	0.988519	0	8.7031	8.0159	8.0778	9.2293	9.7687	9.426	8.7593	8.5029	8.1675	7.5109	7.877	8.9568	9.0803	9.0735	8.4949	7.7996
paic-1	0.0132	0.0861586	7.65156	4.52655	0.993898	0.923214	0	9.7555	10.6994	11.2932	11.6992	12.0644	11.7102	10.4424	10.6497	11.2853	11.8092	11.9411	12.0594	12.0815	11.9629	11.046	10.276
ntl-2	0.9966	1	8.12674	3.31691	0.198879	1.21402e-08	0	11.9774	12.006	12.0466	11.9636	11.9891	12.0907	12.0538	11.9465	11.9173	11.8126	11.7822	11.7021	11.717	11.6649	11.8297	11.6698
fkh-6	0.9828	1	8.18927	6.8109	2.54747	7.20191e-07	0	4.1976	3.3754	4.3641	5.5102	6.929	8.1421	8.5295	8.4201	8.5886	8.5733	8.5194	8.5363	8.4508	8.5455	8.8421	8.3546
try-9	0.9965	1	8.05157	4.20398	1.1273	1.65968e-08	0	3.2162	3.3754	3.8943	4.089	3.8012	3.1951	3.5291	3.4193	3.7393	4.2579	5.2211	5.293	5.3183	5.3539	4.3413	5.2309
B0294.1	0.9727	1	8.03039	2.4482	0.845255	1.91224e-06	0	7.0322	6.8304	6.9499	6.5951	6.0534	5.9908	5.9893	5.9215	6.0407	5.8371	5.7837	5.2633	5.432	5.3539	5.3477	5.0227
B0294.3	0.0991	0.329876	8.13416	1.79704	0.0765393	0.161815	0	3	3	3	3	3	3	3	3.2248	3	3	3	3	3	3	3	3
sid-3	0.0226	0.12638	8.33991	5.46347	0.536303	0.833862	0	10.1514	10.1469	10.2259	10.5541	10.7439	10.8781	10.6369	10.0971	10.0953	10.0847	10.5789	10.989	11.0386	11.0327	11.1346	10.8825
B0302.2	0.0829	0.300753	8.00104	3.93179	0.107275	0.234142	0	3	3	3	3	3	3	3	3	3	3.3009	3	3	3	3.1098	3	3
B0302.4	0.0704	0.270579	8.14211	6.74922	0.126863	0.322139	0	3	3	3	3	3.3191	3	3.1987	3	3	3	3	3	3	3	3	3.1245
B0302.5	0.922	1	7.55288	6.0447	0.615253	1.62682e-05	0	9.2143	8.7119	8.96	9.5517	9.3278	9.5449	9.9389	9.646	9.5324	9.3605	10.0776	10.3657	10.1224	9.9436	9.8279	9.8632
B0303.11	0.118	0.368821	8.70343	0.531421	1.08527	0.107789	0	10.7036	10.1256	9.7421	9.0113	8.7441	9.4284	10.6066	10.3946	10.011	9.9382	10.3971	10.1692	9.1546	7.8576	9.0842	9.9509
B0303.14	0.9826	1	7.64752	0.678263	0.34508	7.48594e-07	0	7.8323	7.7552	7.4805	7.3994	7.4781	7.3505	7.5422	7.3258	7.3418	7.192	7.0387	7.0359	7.1176	7.6821	7.1283	7.052
mrpl-11	0.991	1	8.08079	8.00268	0.353471	1.32581e-07	0	11.1214	11.1212	11.0968	11.1627	11.2693	11.1367	11.1953	11.1174	11.231	11.0601	10.9878	10.7152	10.8046	10.7523	10.3196	10.7089
B0303.16	0.112	0.355127	8.59269	1.64579	0.460796	0.119962	0	4.2959	3.9196	4.3641	3.4602	3.3191	3.3669	3.5291	3.8821	3.8506	3.5497	3.6071	4.1377	3.4946	3.3071	3.5957	3.3452
anmt-1	0.0295	0.150232	7.99649	4.22233	0.426374	0.749353	0	8.872	8.7523	8.906	9.1283	9.2804	8.7738	8.6189	8.6699	8.5187	8.6978	8.8424	8.9381	9.1083	8.9199	7.9853	8.3829
B0303.3	0.0015	0.0178813	8.07238	3.79682	0.380673	0.995894	0	12.0058	12.4555	12.6128	12.715	12.5781	12.2854	11.8282	12.0662	12.2069	12.587	12.6907	12.7348	12.6231	12.5632	12.29	12.2957
B0303.4	1	1	8.11333	7.63719	0.33437	1.80164e-13	0	10.2905	10.2659	10.1155	10.0963	10.2917	10.0837	10.3836	10.5179	10.4646	10.6098	10.6369	10.7737	10.719	10.7017	10.5218	10.7969
B0303.7	0.0007	0.010457	8.01561	0.655058	0.307685	0.997447	0	9.9206	9.7959	9.7988	9.6056	9.3455	9.5223	10.0997	9.9316	9.9482	9.8336	9.6629	9.5425	9.4679	9.4617	9.8568	9.9995
sdz-1	0.6641	1	8.41904	4.95724	0.239749	0.000400267	0	3	3	3.3631	3	3.3191	3	3	3.2248	3.1813	3	3	3	3.2684	3.3965	3.4683	3.239
vps-33.1	0.0626	0.250974	8.60223	0.21959	0.259947	0.393491	0	9.6292	9.6109	9.3475	9.3237	9.5093	9.1889	9.7097	9.6557	9.5776	9.551	9.602	9.5686	9.3517	9.45	9.2091	9.8463
hlh-1	0.9921	1	8.12162	1.29908	0.574806	1.04073e-07	0	8.4861	8.6277	8.1667	8.1976	8.0359	8.3147	8.134	8.1249	7.8435	7.7842	7.8313	7.4063	7.5352	7.4924	7.3251	7.2563
B0304.2	0.9939	1	8.23155	6.96933	0.530944	6.01985e-08	0	7.5826	7.2799	7.613	7.761	7.6155	8.1829	8.0909	8.3262	8.1782	8.1425	8.1669	8.1782	8.4028	8.4072	8.4743	8.7227
cyp-23A1	0.0002	0.00375479	8.52061	2.26807	1.77555	0.999221	0	8.4438	9.5504	9.28	8.4164	7.3082	6.4389	6.1419	7.5396	8.787	9.5775	9.0475	7.9958	7.6096	7.0093	5.8605	5.4127
B0304.4	0.9966	1	8.30044	6.77836	0.606381	1.34001e-08	0	6.0205	5.7327	6.0775	6.241	6.4626	6.4196	6.7447	6.716	6.6453	6.8415	6.8683	6.6091	6.9464	7.0164	6.8754	7.5835
sra-32	0.1743	0.477497	7.58929	6.19846	0.321695	0.0379965	0	3.4042	3.673	3.193	3.2484	3.5802	3.5204	3.5291	3.2248	3	3	3	3.4855	3.5957	3.3071	3.5957	3.239
sra-33	0.6338	1	7.69045	7.64486	0.420849	0.000502019	0	3.7197	3.9196	3.193	3	3.5802	4.0097	3.1987	3.5906	3.7393	3.1583	3.4776	3.5851	3.386	4.02	3.7129	3.7055
sra-34	0.7718	1	8.17023	2.71767	0.467018	0.00015714	0	3.4042	3.8016	3.3631	3.4602	4.3133	3.1951	3	3.7437	3	3	3.3353	3.1375	3.2684	3.3071	3.5957	3.444
sra-35	0.2891	0.672966	7.67011	6.06508	0.279414	0.00814184	0	3	3.1999	3.5153	3	3.4555	3.5204	3.1987	3	3.3423	3.3009	3	3.2631	3.386	3.3965	3	3
sra-36	0.3034	0.695978	7.65436	1.86975	0.560499	0.0069973	0	3.5706	3.1999	3.5153	3	3.1683	3	3.1987	3	3	3.3009	3.1773	3.1375	3.386	3.1098	3.922	4.5321
B0310.1	0.4441	0.908548	7.79372	0.91064	0.42464	0.00201357	0	9.5418	9.1854	9.161	8.8794	9.0192	8.8152	9.2286	9.1527	8.9552	8.7639	8.5599	8.3857	8.4742	8.5959	8.711	9.0137
B0310.2	0.0002	0.00375479	8.02866	0.494438	1.3799	0.998814	0	8.957	8.3566	7.923	6.3776	6.3793	7.8766	8.8359	8.6213	8.4932	7.861	7.1598	6.3507	6.1157	6.6938	8.2407	8.6339
B0310.3	0.0892	0.313739	8.48556	2.43562	0.931032	0.20427	0	7.0322	6.9181	6.6379	6.6174	5.8456	5.601	5.4013	5.7147	5.8395	6.0937	6.1454	5.8076	5.7051	5.1376	4.48	4.9904
ugt-46	0.0808	0.295525	8.37262	7.00214	0.211391	0.246422	0	11.5489	11.6492	11.4892	11.495	11.8709	11.9449	11.9916	11.8502	11.7755	11.8759	11.7597	11.7681	11.7824	11.9022	11.8394	11.9157
B0310.6	0.0019	0.0198375	8.67615	5.93506	1.36364	0.99157	0	5.7354	5.4086	6.1722	6.6393	7.6656	8.3252	7.6049	5.9532	5.0748	5.1999	6.4688	6.6783	6.7521	7.3317	7.7791	7.929
cyp-29A4	0.209	0.539925	8.44055	0.268294	0.618757	0.0222355	0	3	4.2249	3.193	3.6449	3.3191	3.3669	4.0242	4.232	4.2257	4.3914	3.6071	3.4855	3.7788	3.5602	3.4683	4.2878
pitr-4	0	0	8.5208	3.0641	1.82583	0.999956	0	6.0769	7.3234	8.1609	7.8101	6.526	4.3744	4.6171	5.1284	5.6979	6.8987	7.8247	7.5487	7.224	6.0209	4.4123	4.5764
B0334.10	0.9999	1	8.00853	6.71528	1.15924	1.13066e-11	0	3	3	3	3	3.1683	3	3.3734	4.0084	3	3.4307	4.4332	4.8877	4.654	4.5738	5.1541	4.9904
ttr-18	0.005	0.0416983	8.63009	0.719792	1.13117	0.976466	0	13.193	12.8788	12.3011	11.5136	10.7389	11.4503	12.6754	12.9458	12.9334	12.6374	12.079	11.4084	11.2462	10.979	11.1267	11.6317
ooc-3	0.0063	0.0494157	8.05188	7.91232	0.324649	0.967736	0	9.5063	9.3755	9.12	9.028	9.1507	9.1889	9.8345	9.3505	9.3992	9.2917	9.2569	9.1622	9.2015	9.2858	9.5494	9.8418
B0334.13	0	0	8.68698	6.3918	3.2495	0.999822	0	5.0258	4.1301	3.5153	6.1215	8.7239	10.3488	8.5927	6.4527	4.3821	4.2579	3.4776	4.9262	6.046	9.3982	9.8991	9.4835
twk-5	0.7549	1	7.82794	0.053536	1.47016	0.000185831	0	7.9948	7.0916	6.4044	5.557	5.8456	6.9656	8.0783	7.7976	7.6949	7.9063	8.0578	7.973	7.9184	8.0796	9.3604	9.5709
hacl-1	0.0001	0.00271995	7.74165	7.4233	0.383053	0.999797	0	12.7906	12.4324	12.137	12.0943	12.3349	12.7677	13.0161	12.7792	12.5518	12.3756	12.2885	12.3479	12.3577	12.6445	12.9536	12.6436
B0334.4	0.6832	1	8.45087	8.12305	0.201483	0.000345149	0	9.3406	9.1794	9.0991	9.0321	9.2408	9.0943	9.4323	9.3143	9.3216	9.2417	9.3361	9.2463	9.3821	9.2517	9.0003	9.5137
B0334.5	0.7152	1	7.72093	2.72996	0.100297	0.000264972	0	11.1749	11.3572	11.4126	11.2842	11.2647	11.2746	11.3186	11.3068	11.2597	11.3292	11.2182	11.2713	11.2271	11.1486	11.236	11.1566
B0334.6	0.0239	0.130754	8.78891	3.90818	1.21332	0.817289	0	6.8821	8.0551	9.4288	9.2365	7.9286	7.8479	7.5052	6.7882	6.3367	7.0777	8.3858	8.476	8.0622	7.4513	8.2649	7.9161
srh-44	0.6062	1	7.81262	1.44714	0.413387	0.000633833	0	4.0921	3.673	4.0013	3.2484	3.3191	3.5204	3.6697	3.2248	3.8506	3.5497	3.1773	3.2631	3.4946	3.1098	3.1735	3.5366
age-1	0.6583	1	8.36142	1.75779	0.153428	0.000417803	0	9.8085	9.8656	9.8834	9.7511	9.9135	9.6753	9.8658	10.011	9.831	9.9079	9.9104	9.9036	9.9144	9.8279	9.5256	9.784
wrm-1	0.0416	0.187698	8.32745	7.74392	0.336081	0.598291	0	9.3859	9.532	9.4095	9.1398	9.4915	9.4971	9.7219	9.7171	9.5177	9.5687	9.4266	9.4809	9.5009	9.4617	9.7665	10.2768
rpl-23	0.9722	1	8.01711	3.46096	0.267195	1.98781e-06	0	15.5812	15.676	15.6263	15.6752	15.4478	15.741	15.5146	15.3935	15.2065	15.3541	15.3657	15.1242	15.2229	15.2379	15.3288	15.2255
hpo-28	0.9954	1	8.22374	3.30323	0.688978	3.35843e-08	0	10.61	10.4732	10.2813	10.2013	10.6376	10.1126	9.8731	9.9095	9.8777	9.7334	9.4762	9.6427	9.6697	9.6564	9.0118	8.9116
B0336.12	0.7264	1	8.42297	8.27826	0.442471	0.000239015	0	3.7197	3.5319	3.193	3.6449	3.8012	3.1951	3.1987	3.7437	4.1407	3.3009	3.1773	3.1375	3.4946	3.7072	3.3284	3
B0336.13	0.2613	0.630177	8.2713	7.73858	0.263576	0.0114094	0	8.0309	8.1487	8.096	8.0982	8.0467	7.9729	8.5295	8.4538	8.2046	8.2823	8.2585	8.2444	8.2638	8.3327	8.4107	8.6598
arf-1	0.0001	0.00271995	7.85283	3.89149	0.258309	0.999729	0	12.7578	12.9581	13.1858	13.2801	13.1267	12.9362	12.7129	12.7336	12.8723	13.0265	13.1312	13.0547	13.0874	12.9559	12.7249	12.6721
rbm-26	0.496	0.979479	7.77326	5.1145	0.201914	0.00138211	0	11.6707	11.5284	11.5406	11.7005	11.9115	11.5489	11.6333	11.7756	11.7335	11.7053	11.8306	12.0079	11.9023	11.8989	11.5615	11.7326
rgs-5	0.0016	0.0188177	8.57731	1.85925	0.529859	0.994309	0	8.639	8.9316	8.7187	8.3844	8.4616	7.9255	8.3215	8.54	8.8916	8.9486	8.8652	8.5882	8.3313	7.9927	7.5777	8.0865
arle-14	0.0019	0.0198375	8.07628	0.574804	0.210152	0.990976	0	8.6437	8.3355	8.1199	8.1902	8.2148	8.2226	8.3942	8.3856	8.476	8.3289	8.3353	8.2595	8.1479	8.224	8.2649	8.6154
abi-1	0.2177	0.55482	7.88605	0.371747	0.246335	0.0199714	0	10.2574	10.162	10.0594	10.019	10.0067	9.8628	10.2031	10.3174	10.1507	10.2477	10.1498	10.2029	10.1382	10.2087	10.2905	10.7039
B0336.7	0.0251	0.134833	8.68105	8.539	0.308352	0.800326	0	9.2017	9.0463	8.8956	8.8701	9.0626	8.7662	9.3846	9.3974	9.3854	9.3023	9.1939	9.1275	9.0715	9.065	9.0484	9.5474
lgg-3	0.785	1	8.52557	7.85885	0.326743	0.000137387	0	7.6492	7.6481	7.3948	7.4986	7.6586	7.459	8.0783	7.947	8.0383	7.9063	7.9213	7.7605	7.9426	7.9079	7.8952	8.1934
swp-1	0.9966	1	8.08799	0.0793393	0.292388	1.23299e-08	0	10.9918	10.6818	10.5897	10.5527	10.6947	10.5934	10.6874	10.6546	10.6022	10.367	10.2769	10.4889	10.4412	10.3725	10.102	10.3026
wrt-9	0	0	8.28004	3.90517	2.27068	0.999963	0	6.4627	8.7037	9.8782	10.4385	9.876	8.2882	6.3856	6.0445	7.0815	8.8563	10.1094	10.4424	10.2176	9.309	7.6529	6.2972
B0348.1	0.3569	0.778951	7.78115	2.0643	0.0920361	0.00410127	0	3	3.1999	3	3	3	3	3	3	3	3	3	3	3.1404	3.1098	3	3.1245
B0348.2	0.4453	0.909712	8.4651	2.16835	0.893843	0.00199477	0	5.588	5.1433	5.0019	4.5254	3.9002	4.1098	4.6171	3.8821	3.7393	4.5136	4.6289	3.6782	3.6901	3.7754	3.1735	3.444
egl-8	0.0226	0.12638	8.36821	8.09984	0.381187	0.833624	0	12.2399	11.9446	11.6592	11.5107	11.824	11.9916	12.268	12.1087	11.8804	11.7541	11.516	11.4198	11.3995	11.6278	11.7773	11.9342
idpp-2	0	0	8.02792	4.08455	2.40548	0.999982	0	4.6332	6.2206	7.8605	8.6928	8.3124	6.5853	4.5459	3.7437	4.5888	6.5868	7.9581	8.476	8.3817	6.9879	4.7776	4.2878
ife-3	0.9896	1	7.61813	1.5313	0.340158	1.85663e-07	0	11.0858	11.101	11.0297	11.1137	10.9442	11.0006	11.0693	11.0962	11.1436	11.1935	11.1307	11.1551	11.252	11.4514	11.7561	11.8068
unc-44	0.9938	1	8.10809	0.374577	0.327421	6.81162e-08	0	14.3723	14.1573	13.9383	13.8763	14.0527	14.0163	14.2252	14.1047	13.8706	13.818	13.6966	13.643	13.6446	13.728	13.5804	13.6617
WBGene00015154	0.9718	1	7.99569	2.61498	0	2.06132e-06	0	3	3	3	3	3	3	3	3	3	3	3	3	3	3	3	3
B0353.1	0.1205	0.372459	8.62432	3.12579	0.204404	0.0995413	0	8.5068	8.403	8.7421	8.4907	8.4412	8.1944	8.2837	8.2128	8.3203	8.4976	8.6378	8.5518	8.5674	8.5528	8.4949	8.4764
ykt-6	0.0031	0.0296232	7.81816	4.00323	0.383122	0.986483	0	9.4856	9.6131	9.857	10.0903	10.0571	9.6126	9.3872	9.7032	9.6639	10.0281	10.1511	10.2146	10.2236	10.015	9.5435	9.5926
B0361.11	1	1	8.07316	5.89478	2.7524	3.70336e-15	0	3.2162	3.8016	3	3.6449	3.3191	3.1951	3.7978	4.5134	5.3266	5.8831	7.2518	7.5852	7.7964	7.691	7.8254	8.0398
cwf-19L2	0.0301	0.15206	8.68956	0.183664	0.277084	0.740413	0	9.6756	9.4632	9.2747	9.2037	9.4162	9.2885	9.5529	9.6772	9.5634	9.6206	9.4001	9.4299	9.4084	9.4264	8.98	9.7052
B0361.3	0.0202	0.117014	8.48808	2.37592	0.347167	0.86091	0	10.4188	10.516	10.4514	10.3516	10.4379	9.8842	10.1886	10.2503	10.5578	10.7982	10.8515	10.6113	10.5285	10.3566	9.9537	10.2718
B0361.4	0.9906	1	8.06433	0.966156	0.532024	1.38269e-07	0	7.5729	7.0916	7.0654	6.8229	7.0309	6.9656	6.7287	6.8569	6.7351	6.7198	6.2283	6.3077	6.2302	6.5157	6.137	6.5061
psd-1	0.0659	0.258653	7.89737	1.6471	0.35517	0.360165	0	10.5676	10.4439	10.5516	10.3466	10.0191	10.1396	10.3849	10.399	10.4213	10.3363	10.2033	10.0137	9.8519	9.6788	9.9729	10.3622
B0361.6	0.1802	0.489145	7.72573	0.658406	0.262568	0.0347483	0	10.1871	10.0724	9.6464	9.7686	9.8265	9.6464	10.0459	9.9435	9.8629	9.6342	9.5486	9.6061	9.8352	9.7367	9.6428	10.0405
pho-5	0.3063	0.701117	7.94721	0.826308	0.170896	0.0068039	0	9.2546	9.2767	9.212	9.2329	9.1707	9.1305	9.2733	9.1832	9.0251	9.1831	9.2667	9.113	9.27	9.2799	9.3446	9.6033
algn-11	0.9466	1	8.21319	8.15725	0.235965	7.90779e-06	0	10.4697	10.4488	10.462	10.2644	10.3661	10.1631	10.5934	10.6265	10.6012	10.7075	10.6188	10.5572	10.5986	10.6309	10.643	10.8486
B0361.9	0.0876	0.310357	8.66778	1.47815	0.675636	0.210837	0	10.3745	10.4103	10.2231	9.9809	9.4716	8.9765	9.8456	10.4802	10.4348	10.3921	10.1472	9.8866	9.9859	10.2991	9.5767	8.8633
acly-2	0.0006	0.00958765	7.91331	1.98142	0.988025	0.998118	0	11.2911	12.0221	11.7079	10.8667	10.2217	9.8735	10.4775	11.3559	12.139	12.5159	11.8541	11.1762	10.8379	10.7502	10.9635	11.2814
eat-6	0.0373	0.173214	8.22195	8.13145	0.473882	0.638898	0	16.0306	15.6741	15.4271	15.2932	15.4437	15.6667	16.0607	15.9612	15.6711	15.3049	15.0385	15.0475	15.03	15.1683	15.5139	15.6191
clec-225	0.0001	0.00271995	8.44673	2.28636	2.3819	0.999473	0	9.8855	11.3572	11.3664	10.2013	8.4897	7.0934	7.6309	9.3415	10.616	11.6518	11.4544	9.998	8.818	7.5125	6.85	6.4477
clec-41	0.0098	0.0695931	7.99	7.87449	0.534026	0.948342	0	12.8797	12.0708	11.8636	11.8193	11.702	12.182	12.8425	12.4016	11.9383	11.9073	11.8835	11.9873	11.9391	11.924	12.5342	12.7562
dhc-3	0.1491	0.428103	7.45389	0.772304	0.601206	0.0601143	0	6.2827	5.7327	5.2821	5.6023	5.3104	4.7913	5.7569	5.6386	5.0282	5.3714	4.9057	4.8076	5.2579	5.5806	5.7277	6.2295
B0379.1	0.006	0.0476365	7.95749	7.37897	0.531841	0.970022	0	10.1612	9.5343	9.4071	9.5136	9.7221	9.9499	10.4835	10.0953	10.1575	9.749	9.7408	9.8256	10.1235	10.1986	10.6457	10.6705
B0379.2	1	1	8.07101	5.75844	2.90267	1.26864e-14	0	3	3	3	3	3.5802	3	3	4.0084	4.7118	5.4653	6.6146	7.2175	7.5416	8.0246	7.6602	8.2005
mut-16	1	1	8.1084	7.93486	0.442308	7.65547e-15	0	10.6207	10.6079	10.436	10.373	10.4944	10.3229	10.6697	10.8433	10.9557	10.9973	11.1672	11.2009	11.2148	11.1057	11.062	11.1819
scpl-1	0.0019	0.0198375	7.97632	7.85222	0.389853	0.992588	0	11.1206	10.8713	10.6546	10.4463	10.5517	10.9079	11.2453	10.9719	10.7584	10.6243	10.6082	10.4889	10.4614	10.8495	11.0292	11.3732
B0379.6	0.9718	1	7.99569	2.61498	0	2.06132e-06	0	3	3	3	3	3	3	3	3	3	3	3	3	3	3	3	3
B0379.7	1	1	8.09417	6.27403	3.70315	1.18125e-14	0	3	3	3.7787	3.2484	3.5802	3.3669	4.3085	5.599	5.6678	6.8531	8	8.6952	9.0627	9.4975	9.6954	10.186
WBGene00007165	0.9665	1	8.56818	8.16365	0.620843	3.04768e-06	0	6.3065	6.0238	5.8096	5.9214	6.3963	5.7637	6.8221	7.0891	6.7779	6.8987	6.7329	6.8179	6.7076	6.6028	6.702	7.0598
fbxa-152	0.6879	1	8.41258	1.72753	0.567928	0.000333835	0	4.4744	4.2249	3.5153	3	3.9002	3	3	3.4193	3.3423	3.1583	3.4776	3.3786	3.4946	3.6355	3.1735	3.3452
str-263	0.2889	0.672966	8.17074	1.23686	0.0976175	0.00820664	0	3.2162	3.1999	3	3	3	3	3	3	3	3	3	3	3	3	3	3
WBGene00007161	0.9718	1	7.99569	2.61498	0	2.06132e-06	0	3	3	3	3	3	3	3	3	3	3	3	3	3	3	3	3
str-12	0.3619	0.786292	8.11671	0.395118	0.506867	0.00390787	0	4.4744	3.8016	3.7787	3.4602	4.3133	3.3669	4.1253	4.0084	3.6187	4.0311	3.726	3	3.5957	3.9029	3.8212	3.5366
fbxa-153	0.9963	1	8.30208	7.92904	0.710734	2.25343e-08	0	5.6636	5.094	5.5871	5.5102	5.6318	5.2522	5.625	5.8558	5.5073	5.0053	4.6289	4.7227	4.6064	4.4117	4.3413	4.6193
fbxa-154	0.2147	0.550441	8.45839	1.88487	1.00925	0.020888	0	5.082	5.5975	5.6211	4.089	3.8012	4.1098	4.471	4.332	4.6516	3.8573	4.7461	4.2632	3.7788	3.3965	3	3.3452
fbxa-139	0.3509	0.769684	7.9652	5.01767	0.391748	0.00429557	0	3	3.1999	3.5153	3	3.1683	3.3669	3.1987	3	3	3.4307	3	3.5851	3.6901	3.9627	3.3284	3.239
rps-0	0.9874	1	7.9501	3.49021	0.305849	3.24318e-07	0	16.477	16.4823	16.4727	16.5976	16.4628	16.5482	16.4258	16.3866	16.3755	16.3392	16.1521	16.0019	15.9966	15.993	16.1777	15.9334
rbg-3	0.0416	0.187698	8.16903	0.256247	0.229484	0.598181	0	10.3912	10.235	10.0656	9.9571	10.2883	9.9243	10.3036	10.3067	10.2918	10.2064	10.1617	10.1306	10.1906	10.1759	10.1167	10.6119
B0393.3	0.6105	1	8.07262	2.57791	0.312736	0.000611601	0	9.5393	9.8637	9.705	9.4406	9.4287	9.1365	9.3327	9.4897	9.4353	9.7444	9.8331	9.735	9.7732	9.7484	9.6465	10.0276
B0393.4	1	1	8.10167	7.23888	3.40928	2.17695e-13	0	3.9783	4.8181	5.6211	5.5102	6.0317	6.9656	8.2449	9.239	9.8629	10.4275	10.7358	10.8799	10.8539	10.6862	10.5623	10.0843
B0393.5	0.0019	0.0198375	8.17448	3.26601	2.38433	0.993681	0	7.3508	9.6261	10.5527	10.2714	8.6863	7.2984	6.2799	7.1588	8.748	10.9433	11.9284	11.6072	10.7155	9.2367	7.8765	7.7618
B0393.6	0.9992	1	8.25981	6.77403	1.02475	8.4532e-10	0	6.8978	6.9322	7.0024	7.1777	7.714	7.7962	7.9669	8.1796	8.1835	7.9771	8.3117	8.2368	8.4841	8.7501	9.1915	9.4392
B0393.7	0.6671	1	7.73433	0.630373	0.493897	0.000385996	0	4.7763	5.3254	4.0013	4.2111	4.7448	4.4528	4.5459	4.5962	4.3821	4.0311	4.3616	4.1377	4.6064	4.6844	3.8212	4.5321
B0393.8	0.9718	1	7.99569	2.61498	0	2.06132e-06	0	3	3	3	3	3	3	3	3	3	3	3	3	3	3	3	3
B0393.9	0.0585	0.239288	7.70576	7.05345	0.57614	0.431861	0	8.2367	7.8986	7.4619	7.5574	8.3258	8.3407	8.1758	8.3323	8.2811	8.152	7.8445	8.0093	8.5199	8.9844	8.6608	8.8202
nhx-1	0.0088	0.0648654	8.18713	0.456268	1.45925	0.956836	0	9.048	8.4576	7.4619	5.848	7.3172	7.0811	8.699	8.8578	8.7588	7.6966	6.4168	6.1046	6.1822	7.0022	6.9003	7.4708
mboa-1	0.0007	0.010457	8.01469	3.24106	2.28265	0.997667	0	8.4168	10.5879	11.3044	11.0291	9.8545	8.2226	7.5604	8.1249	9.1086	10.5243	10.7957	9.9969	9.1629	7.6687	6.5993	5.659
B0395.3	0.1719	0.472672	8.6372	1.86822	0.281662	0.0396068	0	11.5979	11.35	11.2991	11.2729	11.2647	10.9932	11.1314	11.3394	11.2679	11.2088	11.2917	11.299	11.2306	11.1308	10.7952	10.7293
kcnl-1	0.9981	1	7.94755	1.54894	0.56873	3.66202e-09	0	9.2268	9.1794	9.093	8.6065	8.7867	8.5198	8.7943	8.6263	8.5103	8.1613	7.9521	8.4131	8.2328	8.0034	8.2504	7.9957
oac-1	0.0001	0.00271995	8.22658	4.49174	2.39052	0.999476	0	6.3299	7.0662	8.8318	10.4276	10.0718	8.5107	6.5217	5.9532	5.4729	5.1999	7.7978	9.0182	9.1567	8.1359	6.3688	5.2309
ubc-17	0.2628	0.631258	7.58628	5.15797	0.315098	0.0110367	0	7.3161	7.0273	7.0024	7.1474	7.47	6.9249	7.1326	7.1174	7.0114	7.0067	7.1385	7.6383	7.1759	6.9515	6.6734	6.8324
B0403.3	0.8236	1	8.2662	5.51796	0.247793	8.99736e-05	0	6.4198	6.5845	6.4804	6.6821	6.7009	6.38	6.7447	6.6593	6.5822	6.3774	6.8022	6.7869	7.0118	6.771	6.584	6.8773
pdi-6	0.029	0.148812	8.55823	1.4773	0.538788	0.757906	0	14.7376	14.9477	14.8602	14.427	13.9726	14.2036	14.4536	14.7036	14.7995	14.9024	14.6272	14.2675	14.0862	14.0205	13.9425	13.6615
B0403.5	0.0015	0.0178813	8.14898	6.00551	2.41534	0.994877	0	8.2429	6.5299	6.9093	9.1127	11.3415	11.6074	10.3887	8.4371	7.6183	8.0086	8.4171	9.8805	10.7834	11.9275	11.3278	11.0572
B0403.6	0.3935	0.834116	7.88088	5.48078	0.348405	0.00296733	0	6.8501	6.3312	6.3649	6.7441	6.8934	6.8104	6.465	6.4075	6.6909	6.628	6.7329	6.9545	7.2553	6.9588	6.7846	6.9879
B0410.1	0.9718	1	7.99569	2.61498	0	2.06132e-06	0	3	3	3	3	3	3	3	3	3	3	3	3	3	3	3	3
vang-1	0.9562	1	8.07321	7.44283	1.4932	5.42989e-06	0	7.7217	7.802	7.5874	7.6681	7.9518	8.0505	7.9114	8.1318	7.7317	7.5182	7.3195	6.878	6.3507	5.3085	5.0242	5.0227
B0410.3	0.0041	0.0359454	8.76488	7.10826	0.602225	0.981073	0	9.7315	9.3625	9.6443	9.3304	10.3121	10.4176	10.3077	10.1182	9.8678	9.7844	9.5666	9.408	9.5074	9.7042	10.3818	10.8155
dac-1	0.0383	0.176881	7.27224	6.56183	1.01249	0.631796	0	8.4651	7.3863	6.7496	7.0526	7.6228	7.9117	7.4768	7.289	6.6453	6.3449	5.9878	7.3222	8.0534	8.4626	7.9677	7.4708
daf-7	0.9928	1	8.10612	2.63578	0.829044	8.8047e-08	0	9.2637	8.9934	8.8318	8.9022	8.6189	8.4499	8.1581	8.1456	8.0265	8.0395	7.8445	7.5425	7.5791	7.6732	7.3343	7.3863
trpp-11	0.0816	0.297803	8.50584	0.333889	0.131794	0.240533	0	11.078	11.122	11.0017	10.8909	11.1423	10.914	11.0819	11.1749	11.2508	11.1906	11.0779	11.0798	11.0909	11.0509	11.0285	11.1132
rps-29	0.9866	1	8.04471	2.71784	0.247402	3.8095e-07	0	13.9268	13.9964	14.0028	13.9542	13.8351	14.099	13.9375	13.8451	13.8185	13.7928	13.7999	13.5433	13.5244	13.6528	13.6263	13.5396
srz-4	0.722	1	7.72697	0.845688	0.295495	0.000248605	0	3	3.1999	3	3.2484	3	3	3	3.5906	3.1813	3	3.4776	3	3	3.2118	3.5957	3.3452
rnt-1	0.0617	0.248747	8.33195	2.21488	0.82568	0.399491	0	6.3529	6.5299	6.2393	6.0578	6.0317	5.2954	5.6925	5.889	6.1535	6.3613	5.9638	5.7444	5.9152	4.535	4.4123	5.2852
hil-5	0.1381	0.406881	8.63384	6.98582	0.319642	0.0726574	0	11.0746	11.0108	11.1043	11.3841	11.4425	11.5639	11.6376	11.691	11.6431	11.4096	11.4517	11.3909	11.5101	11.683	11.7312	11.7883
cpb-3	0.9999	1	8.24457	6.64369	0.92235	8.33819e-12	0	9.454	9.3229	9.4713	9.7883	10.041	9.9397	10.4152	10.584	10.5537	10.5161	10.7234	10.8756	11.0017	11.2173	11.2692	11.4971
glh-3	0.9993	1	8.21071	6.72887	0.807478	2.05061e-10	0	8.1991	8.2367	7.9765	8.2626	8.4657	8.5778	9.0853	8.963	9.0132	8.9913	9.1252	9.2875	9.3372	9.6069	9.5075	10.148
mtk-1	0.0171	0.104012	8.77366	1.10488	0.450321	0.888464	0	11.2663	11.1327	10.8703	10.6148	10.6421	10.2846	11.0258	11.012	10.921	11.0669	10.9317	10.8514	10.6175	10.4793	10.0048	10.5626
vps-51	0.0019	0.0198375	8.69804	1.50242	0.383192	0.991029	0	10.2093	10.277	10.1036	9.7809	9.9442	9.3202	9.9196	10.0665	10.2806	10.328	10.2951	10.0685	10.0227	9.7653	9.4973	9.9212
tmc-2	0.8941	1	8.43631	2.58263	0.408924	3.0218e-05	0	10.1165	9.8802	10.0186	9.7536	9.8683	9.5846	9.7036	9.6314	9.4575	9.6575	9.7051	9.6456	9.739	9.3275	8.9916	9.0632
B0416.2	0.9155	1	7.57962	2.13604	0.227149	1.87005e-05	0	3	3.1999	3	3	3	3	3	3	3.1813	3	3.1773	3.1375	3	3.3965	3	3.5366
B0416.3	0.4733	0.947069	7.93437	7.75293	0.82924	0.00161442	0	5.5487	5.0429	5.0526	4.8601	4.8963	5.4177	5.3183	5.4732	5.4016	5.6631	5.3377	5.1377	5.5118	5.7082	6.7846	7.052
B0416.4	0.4529	0.91956	8.1538	3.67011	0.424896	0.00188882	0	3.2162	3.8016	3.3631	3.6449	3.9002	3	3	3.5906	3	3.3009	3.3353	3.5851	3.4946	3.5602	3.3284	3.9936
B0416.5	0.0015	0.0178813	8.66305	1.63766	0.381822	0.995204	0	12.009	12.2065	12.0893	11.6682	11.3992	11.4256	11.7126	11.8753	12.1739	12.2857	12.0192	11.9168	11.7296	11.6985	11.5526	11.4592
gly-13	0.0132	0.0861586	8.28501	7.97011	0.417276	0.923418	0	9.6915	9.4704	9.1406	8.938	9.1805	9.4667	10.015	9.8411	9.7597	9.6155	9.5765	9.4937	9.4992	9.5785	9.7967	10.0286
B0416.7	0.0007	0.010457	8.39445	0.0728043	2.47956	0.997659	0	8.3497	6.6198	4.8383	4.2111	4.0798	5.6683	8.2222	7.7621	7.1807	5.1999	4.2067	3.2631	3.386	3.5602	4.7776	6.9294
B0432.1	0.5748	1	7.72464	2.09819	0.249223	0.000787611	0	3.7197	3.673	3.653	3.9556	3.3191	3.6591	3.5291	3.7437	3.3423	3.4307	3.6071	3.5851	3.386	3.8406	3.5957	3.7831
B0432.10	0.843	1	8.16383	3.37867	0.231697	7.02544e-05	0	7.3735	7.9824	7.695	7.8101	7.7004	7.612	7.6223	7.6308	7.7171	7.8495	7.7212	7.9545	7.9991	7.7473	7.7313	7.9957
B0432.11	1	1	8.02067	6.32699	2.26541	8.11157e-15	0	3.2162	3.1999	3	3.2484	3.4555	3.3669	4.5459	4.8194	4.9801	6.074	6.5191	6.9821	7.2161	7.1573	6.4887	6.814
clec-117	1	1	8.065	5.97124	3.113	6.78485e-15	0	3	3	3	3	3.1683	3.3669	3	4.4256	5.0282	6.1514	6.675	7.615	7.9282	8.2867	8.3213	8.386
trul-1	0.9181	1	8.49955	0.21756	0.208614	1.77495e-05	0	8.5422	8.5612	8.5658	8.5381	8.5519	8.32	8.6659	8.7758	8.5806	8.7359	8.6715	8.7471	8.789	8.617	8.3622	8.8566
B0432.14	0.4179	0.86967	8.59008	3.02314	0.493968	0.00244531	0	6.8174	6.737	6.3649	6.3776	6.309	6.2543	5.8186	5.787	5.5736	6.074	6.1666	6.2633	6.0813	5.8255	5.6118	5.9044
djr-1.1	0.9569	1	7.91851	4.84029	0.213744	5.28155e-06	0	9.8271	9.9285	10.0839	10.2068	10.1405	10.2216	9.9406	10.0899	10.2119	10.1743	10.3424	10.1591	10.3716	10.3698	10.2474	10.2429
mrpl-41	0.9827	1	7.79859	2.81394	0.393101	7.36881e-07	0	10.5315	10.7649	10.783	10.7007	10.3531	10.7206	10.4239	10.5179	10.3295	10.308	10.0133	9.9011	10.0596	10.1392	10.1339	10.1815
misc-1	0.014	0.089869	8.65639	0.982854	0.352599	0.915078	0	11.633	11.6124	11.4829	11.3346	11.3121	11.1522	11.4085	11.5397	11.7759	11.6202	11.4485	11.199	11.0675	10.9785	10.9283	11.0938
cat-2	0.997	1	7.92848	0.669569	0.794773	9.901e-09	0	7.7393	7.4367	7.1837	6.9857	7.335	7.2221	7.1567	6.5597	6.4293	5.9278	6.0346	6.1213	6.2766	6.1929	6.3866	6.173
WBGene00015187	0.0627	0.250974	8.65457	1.50588	0.56411	0.39013	0	7.8885	8.1727	7.7876	7.761	7.8063	7.0687	7.4281	8.1108	8.1404	8.3037	7.6776	7.5972	7.4159	7.7085	6.9369	6.9631
B0432.7	0.0338	0.161993	8.72898	1.75966	0.571438	0.681966	0	8.4809	8.515	8.38	8.1602	8.3435	7.6034	7.9043	8.4427	8.6046	8.7731	8.4215	8.4063	8.1849	8.1196	7.2103	7.4825
B0432.8	0.1558	0.441065	7.83653	3.32708	0.243641	0.0532346	0	7.3393	7.2465	7.2719	7.2648	7.2901	7.1881	7.0189	7.0007	6.8994	7.5685	7.2812	7.2097	7.2706	7.2014	7.0188	7.5113
B0432.9	0.005	0.0416983	7.89582	3.80806	0.491459	0.975468	0	6.3755	6.9737	7.3448	7.3734	6.929	6.9521	6.5763	6.1849	6.5496	6.876	6.7748	6.9071	6.8677	6.6671	6.1985	6.3234
lin-8	0.4645	0.93633	8.23564	0.892642	0.291146	0.00173427	0	8.08	7.9271	8.0406	7.8854	7.7072	7.8623	8.0335	8.1108	7.7887	8.0241	7.877	7.7764	7.6096	7.2739	7.9198	7.7425
sri-30	0.9892	1	7.98581	3.43558	0.511157	2.05988e-07	0	4.0921	4.2249	4.6538	3.8086	4.0798	4.0097	4.2198	3.8821	3.4871	4.2579	3.4776	3.6782	3.7788	3.6355	3.4683	3.239
sri-31	0.6682	1	8.32926	1.12465	0.412216	0.000381446	0	3.2162	3.3754	3.5153	3	3.1683	3.3669	3	4.1246	3.3423	3.3009	3	3.2631	3	3.6355	3	3.1245
sri-28	0.2033	0.530378	8.57631	3.04116	0.22161	0.0242271	0	3	3.5319	3.3631	3	3.1683	3	3	3.2248	3	3	3.1773	3.2631	3	3.1098	3	3
sri-29	0.3016	0.694454	8.20059	1.53315	0.394272	0.00719367	0	4.2959	3.5319	3.8943	3.4602	3.6949	3.1951	3.3734	3.7437	3.7393	3.4307	3.8358	3.2631	3.386	3.3965	3.3284	3.3452
B0454.5	0	0	8.14783	0.88794	2.28845	0.999923	0	9.5934	9.511	8.3601	6.4035	5.6603	6.5501	8.9711	9.5532	9.8495	9.2724	7.714	5.9262	5.2884	5.5995	7.5385	8.8942
B0454.6	0.0053	0.043323	8.27799	7.3833	0.946209	0.974357	0	9.496	9.1854	9.469	8.7743	8.7035	9.9414	10.2218	9.4146	9.355	9.3707	9.3078	8.5207	8.5486	9.4369	10.7539	10.8108
clec-2	0.7556	1	8.12647	5.88004	0.277199	0.000184398	0	3	3.1999	3	3.4602	3	3.3669	3.1987	3.5906	3.1813	3.1583	3.3353	3.6782	3.386	3.3965	3.3284	3.444
B0454.8	0.0299	0.151276	8.44223	4.09184	1.89487	0.742955	0	3.2162	3.5319	4.7794	5.3061	4.9435	3.3669	3.3734	3.2248	3	4.1862	5.9146	6.878	6.9934	6.1161	4.9781	3.8567
lido-13	0.4777	0.954076	7.6808	3.39731	0.355685	0.00156661	0	7.7567	8.0159	8.1609	8.2484	7.8378	8.0442	7.7225	7.7532	7.8502	7.9718	7.7704	7.6441	7.6746	7.3763	7.5064	7.3485
lat-1	0.999	1	7.66045	7.30404	0.480926	1.28892e-09	0	11.0109	10.7541	10.4514	10.471	10.8225	10.7275	11.1284	11.3014	11.1985	11.1745	11.2016	11.3095	11.4942	11.6244	11.2249	11.4237
B0457.2	0.0001	0.00271995	8.66677	8.47873	1.37763	0.999613	0	9.9716	9.1435	8.108	7.6787	8.0139	9.0222	10.2046	10.1252	9.7508	9.3462	8.2878	7.6091	7.5914	7.7215	8.7797	9.6206
B0457.4	1	1	8.11563	7.48044	1.87064	3.42216e-16	0	3	3.1999	3	3	3.3191	3.1951	4.1253	4.5962	5.3645	5.9923	6.3256	6.3222	5.7496	6.0068	6.0281	5.4842
B0457.6	0.0113	0.0765547	7.89011	6.60829	0.870592	0.935583	0	9.0338	8.5337	8.7226	8.7136	8.7206	9.2003	9.4832	8.7489	8.476	8.2909	8.2336	8.779	9.6121	10.2904	9.9053	9.9687
WBGene00007181	0.9984	1	8.14652	5.46036	0.477362	3.08721e-09	0	3	3.3754	3	3.2484	3.5802	3	3.1987	3.4193	3.4871	3.1583	3.6071	3.3786	3.7788	3.9029	4.2666	3.444
fbxb-119	0.099	0.329876	8.10715	6.86049	0.149827	0.16307	0	3	3	3	3	3	3	3	3.4193	3	3	3	3	3.1404	3	3	3.1245
B0462.4	0.1953	0.517603	7.98005	5.5259	0.673824	0.0277116	0	4.7763	4.5518	4.2816	4.5254	5.6603	5.3781	4.2198	4.6745	4.0503	3.9468	4.2067	4.0705	4.6064	4.7537	4.1879	3.9268
dars-1	0.0123	0.081954	8.89086	8.87874	0.142155	0.929144	0	13.5004	13.4766	13.3712	13.3768	13.4274	13.4099	13.5014	13.6072	13.5761	13.5244	13.3766	13.3901	13.3076	13.2745	13.2849	13.4059
ctr-9	0.191	0.509485	8.5221	0.774364	0.264137	0.0293732	0	11.5377	11.5079	11.2518	11.3719	11.4984	11.0416	11.5107	11.4911	11.4753	11.5071	11.414	11.4691	11.4017	11.3208	10.8442	11.3842
nlp-36	0.0153	0.0959256	8.43366	0.176124	0.233342	0.904312	0	11.3736	11.4029	11.2389	11.2356	11.0362	11.336	11.4872	11.3882	11.3863	11.3677	11.2674	11.0132	11.016	11.1189	11.0818	11.487
bre-3	0.1587	0.447143	7.89367	7.18739	0.695454	0.0508558	0	10.7302	10.6437	10.3219	9.9809	10.341	10.9642	10.9708	10.6678	10.5056	10.562	10.5897	10.7	10.8836	11.5092	11.7368	11.8215
spk-1	0.9678	1	7.79817	0.600091	0.193111	2.84867e-06	0	12.7023	12.6321	12.5222	12.3652	12.4409	12.414	12.6274	12.6854	12.7249	12.7262	12.6792	12.7661	12.7391	12.7909	12.7286	12.8614
B0464.6	0.9236	1	8.17472	7.90406	0.252753	1.54699e-05	0	10.7767	10.757	10.7536	10.6503	10.7817	10.6297	10.9597	10.9593	10.9479	10.9735	10.8997	10.9873	10.8685	10.9237	11.0235	11.4081
baf-1	0.2618	0.630177	7.77204	2.4189	0.139399	0.011297	0	10.4037	10.4488	10.4967	10.5498	10.2217	10.4562	10.4607	10.5179	10.3894	10.4554	10.4777	10.3113	10.2334	10.3006	10.3368	10.4827
tag-342	0.8024	1	8.36013	7.78365	0.36395	0.000116431	0	8.6154	8.5337	8.5615	8.4907	8.5932	8.4546	8.9846	9.0014	8.9301	8.8592	8.8325	8.8205	8.9359	8.9255	8.8613	9.4922
B0464.9	0.0099	0.0701305	8.46993	0.503265	0.213558	0.947678	0	9.2698	9.2403	9.0121	8.8561	9.1021	8.9016	9.1225	9.4429	9.2725	9.1785	9.0588	9.1662	9.0715	9.0005	9.0089	9.2387
jnk-1	0.9992	1	8.03796	1.76062	0.596649	7.63812e-10	0	8.8192	8.5056	8.5261	8.0982	8.4778	8.1944	8.1581	7.9936	7.9284	7.6573	7.4547	7.6441	7.5975	7.5761	7.5145	7.5169
B0478.3	0.9992	1	7.99592	0.212198	0.596755	4.8854e-10	0	6.6416	6.3937	6.5348	5.8851	6.3445	6.5678	6.4841	6.3128	6.1094	5.8831	5.8375	5.5609	5.7051	5.9636	5.1121	5.6172
pigm-1	1	1	8.0807	7.8768	0.57695	7.46817e-14	0	8.7858	8.5882	8.508	8.3315	8.6333	8.5107	8.9745	8.9473	9.15	9.3045	9.4484	9.4969	9.5426	9.3682	9.219	9.5763
sqt-1	0	0	8.08773	3.88614	2.73579	0.999962	0	11.4878	13.8778	15.4545	16.0831	15.3821	13.4398	10.9172	10.8337	12.2941	14.3336	15.4142	15.6199	15.3682	14.0385	11.6987	10.3246
rmd-3	1	1	8.12427	6.258	3.93713	1.59692e-14	0	3.9783	3.9196	4.5867	5.3599	5.4145	5.8239	6.7287	7.5707	8.506	9.4983	10.0437	10.6398	10.975	11.4488	11.4398	11.8894
lgc-20	0.9955	1	8.18603	1.00279	0.474665	2.9209e-08	0	6.4198	6.2206	5.8096	6.09	5.8702	5.9098	6.1419	5.889	5.7562	5.6893	5.5459	5.5363	5.5374	5.3539	5.1121	5.4608
nduf-11	0.4165	0.867203	8.78046	8.26405	0.157593	0.0024582	0	13.1284	13.0736	13.1047	13.0604	13.1066	13.2163	13.2119	13.1982	13.2466	13.0833	13.0343	12.9486	12.9189	12.8728	13.0591	12.9864
B0491.6	0.2022	0.529068	8.4075	0.766732	0.267499	0.0247222	0	9.438	9.451	9.2958	9.2929	9.0891	9.0157	9.6151	9.3325	9.4531	9.6155	9.5526	9.4046	9.3803	9.2412	9.2141	9.7238
dph-5	0.9985	1	8.0483	7.7918	0.325343	2.37385e-09	0	9.9473	9.8765	9.9043	9.8763	9.7473	9.8393	10.0667	9.8684	9.6601	9.513	9.4419	9.4299	9.5187	9.645	9.1687	9.6826
clh-2	0.9849	1	8.22962	0.864797	0.576414	5.24896e-07	0	8.4704	7.9271	7.923	7.5802	7.7276	7.5057	8.0204	7.8491	7.8232	7.4044	7.3568	7.1861	7.039	7.0649	7.0525	7.1937
sre-1	0.8683	1	8.13565	1.12076	0.7487	4.86037e-05	0	4.6332	4.4767	4.9494	3.4602	3.9002	3.902	4.471	4.332	4.5231	3.7619	3.726	3.6782	3.2684	3.3071	4.0161	3.1245
cpna-5	0.095	0.324043	8.62245	2.44044	0.648527	0.174897	0	10.0494	10.0435	9.8974	9.8198	9.9238	9.2201	9.3485	9.6844	9.7967	9.7676	9.7618	9.8706	9.9446	9.6518	8.6681	8.3514
cdk-11.1	0.1029	0.337624	8.7042	0.331453	0.306061	0.147465	0	10.7852	10.6765	10.4336	10.3648	10.564	10.393	10.7262	10.8973	10.9218	10.7952	10.7734	10.7908	10.7092	10.6885	10.1702	10.8631
nhx-2	0.0216	0.123528	8.39804	7.96006	0.322243	0.848738	0	11.8668	11.9938	11.7474	11.5923	11.9796	11.6496	12.35	11.9661	11.9578	11.8189	11.5908	11.6398	11.74	11.6448	11.8958	12.2973
B0495.5	0.3169	0.718373	8.47791	0.303056	0.24353	0.00612872	0	9.6892	9.6305	9.5216	9.6222	9.635	9.3589	9.7519	9.8788	9.6096	9.5879	9.7159	9.7021	9.6226	9.5226	9.1138	9.546
moa-2	0.3439	0.75978	8.39201	1.49558	0.352781	0.00459073	0	9.1631	9.03	9.2477	8.8701	8.7867	8.7852	8.8763	9.05	8.9951	8.9513	8.9099	8.6642	8.5981	8.4729	8.4365	8.3546
B0495.7	0.6328	1	8.39985	1.37543	0.279334	0.000511388	0	12.9824	12.8678	12.7677	12.8356	12.9705	12.5738	12.9107	12.9583	12.9376	12.8818	12.8371	12.9264	12.9069	12.6326	12.4117	12.3066
luc-7L	0.2242	0.566025	8.64947	0.350225	0.222195	0.0183621	0	10.1514	10.1769	9.9847	9.9262	9.9997	10.0046	10.1769	10.3326	10.2781	10.1812	10.1485	10.151	10.1118	10.194	9.672	10.1379
B0495.9	0.7144	1	8.18383	0.62866	0.182354	0.000266686	0	9.574	9.3336	9.3997	9.3066	9.4716	9.2991	9.6452	9.2325	9.5715	9.4086	9.491	9.315	9.4153	9.2901	9.184	9.4951
B0496.1	1	1	8.06833	5.77347	2.43399	1.84905e-15	0	3.4042	3.1999	3.653	3.9556	3.4555	3.6591	4.392	5.0126	5.9685	6.794	6.9438	7.5912	7.8122	7.3146	6.9726	7.4825
B0496.2	1	1	8.04401	5.66172	1.9941	7.67824e-14	0	3	3	3.193	3	3.1683	3.3669	3.3734	3.4193	3.9539	4.8746	5.5132	6.1213	6.435	6.3799	6.2185	6.3993
unc-82	0.0007	0.010457	7.68677	5.48817	0.398869	0.997728	0	11.4872	11.31	11.2673	11.5909	12.0118	11.7717	11.5556	11.3417	11.2496	11.1797	11.4322	11.9054	12.044	12.0363	11.5726	11.5501
WBGene00015213	0.005	0.0416983	7.57096	5.93994	0.437432	0.977031	0	6.9288	6.8304	6.9764	7.0195	7.335	7.4205	7.2824	7.2254	6.8994	6.6548	6.956	7.5425	7.6571	7.785	7.0855	7.2495
srtx-1	0.9905	1	8.1704	2.91099	0.624511	1.43881e-07	0	4.8428	4.8181	5.1015	4.5254	4.7971	3.902	4.2198	4.332	4.306	3.8573	4.0331	4.0705	4.2198	3.8406	3.3284	4.1186
B0496.6	1	1	8.02391	5.91407	2.5844	1.42536e-14	0	3.4042	3.1999	3.3631	3	3.9002	3.3669	3.7978	4.332	4.5888	5.8603	6.7329	7.1046	7.7423	7.5422	7.5306	7.683
valv-1	0.1967	0.519948	8.08335	2.50762	1.18541	0.027033	0	6.5844	7.1651	7.6045	7.5224	6.0534	6.2322	6.8371	7.2765	7.9028	9.083	8.9803	7.9775	7.6336	7.125	6.3866	7.1578
tes-1	0.6236	1	8.08418	3.49797	0.275913	0.000550929	0	8.8068	8.6015	8.8025	8.8373	8.9371	8.2114	8.7435	8.4868	8.6743	8.8849	8.726	8.5579	8.6163	8.8164	8.3074	8.6312
B0507.1	0	0	8.24836	4.32466	1.79694	0.999961	0	7.7217	8.1427	9.8044	10.8373	10.2826	8.9698	7.9463	7.0747	7.17	7.8951	9.2983	10.5057	10.4327	9.4036	8.3397	7.2631
ddn-1	0.1668	0.462348	8.47495	2.48128	0.520698	0.0434437	0	6.8174	6.7045	6.4429	6.0249	6.0097	6.4196	5.5542	5.9215	6.3745	6.4249	6.1874	6.1702	6.5528	6.4231	5.4525	5.7963
srx-115	0.614	1	8.13684	2.14333	0.417986	0.000591543	0	3.2162	4.1301	3.193	3.6449	3.3191	3.3669	3.6697	3.5906	3.1813	3.7619	3.8358	3.1375	3.7788	3.4807	3	3.444
B0507.2	0.5537	1	7.77043	7.38996	0.254488	0.000919153	0	9.9698	9.6773	9.5939	9.6467	9.8328	9.619	9.9249	9.9631	9.7181	9.6206	9.7302	9.8987	9.8884	9.7819	9.3078	9.4718
B0507.3	0.926	1	8.3811	1.57003	0.838008	1.4288e-05	0	8.9757	8.8297	8.3244	8.6009	8.2897	7.533	8.1581	8.9354	8.8553	8.0547	7.5941	8.5912	8.6607	7.6324	7.0188	7.3612
B0507.4	0.9942	1	7.79729	2.09293	0.349715	4.89832e-08	0	3	3.1999	3	3	3.1683	3	3	3	3.3423	3	3	3.1375	3.5957	3.6355	3.5957	3.5366
B0507.5	0.9955	1	8.02511	5.11682	0.3478	2.85089e-08	0	3	3	3	3	3	3	3	3	3	3	3.4776	3.1375	3.7788	3.3965	3.3284	3.5366
B0507.6	0.9845	1	7.63941	7.37019	1.06185	5.54698e-07	0	4.556	3.673	4.0013	3.4602	3.6949	4.0097	4.392	4.5134	3.7393	3.6597	4.6887	5.0358	5.4857	5.6907	5.3835	5.5959
B0507.7	0.3603	0.783659	8.04438	4.60596	0.394356	0.00394436	0	3.2162	3.8016	3.3631	3.6449	3.5802	3.3669	4.2198	3.5906	3.1813	3.5497	3.4776	3.4855	3.6901	3.2118	3	3.5366
B0507.8	0.2621	0.630177	8.7145	2.86307	0.609764	0.0111709	0	5.4238	5.4484	4.5162	4.6167	4.8963	4.2915	4.1253	4.232	4.0503	4.3914	4.6887	5.0358	4.7001	4.7872	3.922	4.4393
B0507.9	0.4442	0.908568	7.74639	0.356267	0.385872	0.00201241	0	4.556	4.5518	4.2816	4.2111	4.4503	3.6591	4.392	4.8194	3.9539	4.3262	4.3616	4.4856	4.3983	4.6485	4.48	4.741
fkb-7	0.0318	0.156763	8.62212	1.78323	2.49117	0.71456	0	8.2243	9.0815	8.8746	8.0743	6.7548	6.276	7.4575	8.5812	9.3384	9.8995	9.646	8.3683	7.1005	5.4819	3.4683	4.3906
eif-3.E	0.3159	0.717153	8.46006	1.24586	0.196193	0.0061915	0	13.0044	13.0267	13.0231	12.9592	12.91	12.9498	12.9195	13.041	13.0889	13.0367	12.8776	12.8603	12.7753	12.6546	12.703	12.632
B0511.11	1	1	8.06199	6.49505	1.24458	1.25389e-12	0	7.9274	7.8399	7.8675	7.8004	7.714	7.6541	8.027	8.2452	8.3348	8.5196	8.9531	9.3561	9.5954	9.924	9.7767	10.4066
B0511.12	0.2338	0.581747	8.29042	8.19869	0.196369	0.015933	0	10.9761	10.8067	10.6443	10.5855	10.8018	10.5869	10.9785	11.0205	10.9494	10.8772	10.8653	10.9072	10.9357	10.8875	10.8296	11.0136
mppe-1	0.9044	1	7.83723	3.32111	0.292622	2.40386e-05	0	8.4277	8.7602	8.6298	8.6823	8.7172	8.4258	8.6146	8.6699	8.8453	8.9701	8.7044	8.9239	8.8894	8.8022	8.4867	9.2455
WBGene00015239	0.6207	1	8.23351	7.99902	0.259097	0.000565739	0	8.6296	8.3566	8.2773	8.0982	8.3995	8.3459	8.6405	8.7625	8.4932	8.4563	8.5798	8.6209	8.5327	8.6193	8.1759	8.6365
WBGene00015228	0.0653	0.257198	7.53768	2.34195	0.321491	0.367055	0	5.6999	5.97	6.0278	5.6889	5.769	5.9908	5.625	5.787	6.017	6.1701	5.9394	5.3507	5.7051	5.5614	5.5183	6.0684
fbxa-125	1	1	8.04956	5.86273	2.6239	2.52237e-15	0	3.4042	3.8016	3.8943	3.8086	3.3191	3.7857	4.0242	5.0126	5.7845	6.6415	7.1598	7.6727	7.8587	7.9601	7.8383	8.1055
tag-344	1	1	8.08794	6.5018	3.30725	4.53045e-15	0	3.5706	3.673	4.0013	3.4602	3.9002	4.3744	5.5542	6.1849	7.3701	7.8378	8.5111	9.0469	9.2154	9.4382	9.0623	9.4347
cutl-14	0.2624	0.630748	8.18652	1.06747	1.16299	0.0110905	0	9.6549	8.4576	7.8746	7.6138	8.6189	8.2057	8.205	8.3202	7.7746	7.7535	8.7044	8.7895	8.8049	8.3991	6.8754	6.005
B0511.6	0.4016	0.844667	7.9521	7.81393	0.26805	0.00276878	0	12.7864	12.6169	12.4258	12.4483	12.6161	12.5131	12.8172	12.6507	12.4486	12.2809	12.107	12.2392	12.3015	12.3612	12.4155	12.5799
B0511.7	0.0524	0.220183	8.36945	1.04619	0.180223	0.478804	0	9.1335	9.3363	9.0991	9.089	9.0891	9.0912	9.2057	9.2163	9.2725	9.2395	9.2245	9.1622	9.0998	9.087	8.7492	9.2231
mrps-30	0.9457	1	8.37676	0.733398	0.395001	8.11285e-06	0	11.7862	11.7572	11.6204	11.5625	11.683	11.4663	11.7182	11.7027	11.7198	11.5515	11.3501	11.1911	11.1877	11.0366	10.8923	11.2063
cdc-26	0.0064	0.0496406	7.54368	0.467471	0.218657	0.967428	0	9.1435	9.1646	9.0375	8.9157	8.9283	9.0571	9.2539	9.1731	9.3408	9.0277	9.0245	9.0137	9.0781	9.1812	9.439	9.4422
lin-66	0.953	1	8.34309	0.68172	0.330116	6.21071e-06	0	10.8534	10.7491	10.8255	10.5512	10.6686	10.7285	10.8375	10.7424	10.6777	10.5891	10.6111	10.2783	10.2402	10.1529	10.436	10.2125
thoc-7	0.0268	0.139762	8.68678	7.39691	0.218125	0.777715	0	9.7359	9.7002	9.5148	9.6222	9.8281	9.8172	9.9766	9.9415	10.0155	9.7965	9.7618	9.7698	9.7799	9.9117	9.7042	10.1635
rpl-29	0.9965	1	8.01109	2.61622	0.230134	1.62014e-08	0	14.9844	14.9732	14.9362	14.9812	14.8466	15.0021	14.8861	14.7998	14.8837	14.7989	14.7798	14.5742	14.7036	14.683	14.4362	14.5879
B0513.4	0.9998	1	8.05728	5.80613	2.82453	3.67405e-11	0	4.8428	3.8016	4.5867	3.9556	4.3133	4.1098	4.1253	4.5962	4.5888	5.7651	5.8894	7.1213	7.8069	8.7628	9.3446	9.8497
prdh-1	0.0015	0.0178813	8.40728	0.3773	0.481848	0.995896	0	11.4186	11.1119	10.704	10.3549	10.6205	10.6464	11.123	11.3559	11.1773	10.897	10.561	10.4817	10.4215	10.6013	10.5036	10.9514
WBGene00007198	0.9718	1	7.99569	2.61498	0	2.06132e-06	0	3	3	3	3	3	3	3	3	3	3	3	3	3	3	3	3
vamp-8	0.0056	0.0455172	8.35964	8.25744	1.78857	0.972898	0	8.4168	7.2006	6.9093	6.0578	5.795	7.3195	8.7395	8.2062	7.4693	6.6415	5.5132	5.1701	4.7882	5.3978	6.4041	8.5476
WBGene00002212	1	1	8.09648	5.96713	3.32981	5.15374e-16	0	3.2162	3.673	3.5153	3.6449	4.1619	3.6591	4.2198	5.5583	6.86	7.6306	8.1722	8.6896	8.8075	9.0547	9.2509	9.1554
pgl-2	0.9994	1	8.2132	6.90356	0.617921	1.45516e-10	0	8.9608	8.9525	8.8956	8.9468	9.3759	9.019	9.7279	9.6725	9.5469	9.5705	9.7461	9.8682	9.9553	9.982	9.79	10.4028
fli-1	0.925	1	8.35658	0.909847	0.31789	1.49835e-05	0	10.7894	10.7056	10.5648	10.5756	10.8034	10.1876	10.6853	10.8036	10.7214	10.8615	10.8941	11.0326	11.0364	10.818	10.3862	11.004
WBGene00015240	0.8216	1	8.15803	8.11638	0.367904	9.30467e-05	0	7.8323	7.4267	7.508	7.3202	7.556	7.4205	7.9043	7.8575	7.3607	7.4813	7.8706	7.5363	7.45	7.4196	6.85	7.3421
B0524.2	1	1	8.10216	6.30449	2.6086	8.98659e-14	0	3	3	3	3	3.3191	3	3.7978	4.332	4.306	5.3052	5.7278	6.7764	7.2553	7.4196	7.7033	7.8365
B0524.3	1	1	8.16626	4.79748	0.997816	5.22389e-13	0	3	3	3.193	3	3	3	3	3	3.3423	3.8573	3.726	4.1377	4.6064	4.6116	5.0242	4.3906
WBGene00015243	1	1	8.07928	5.85606	2.55091	5.65066e-14	0	3	3.1999	3	3	3.1683	3.1951	3.7978	3.5906	4.3821	5.1999	6.3067	6.7658	7.2161	7.3927	7.0074	7.7279
B0524.5	1	1	8.09791	6.06866	1.93142	9.54037e-13	0	3	3	3.193	3	3.6949	3.5204	3.6697	4.0084	3.6187	5.0464	5.0031	6.0706	5.8756	6.3689	6.3688	7.052
B0524.6	0.6474	1	8.17243	0.267298	0.253538	0.000449869	0	9.2049	9.03	8.8498	8.9773	8.9914	8.5244	9.1528	9.0278	9.0398	8.7297	8.7542	8.7869	8.7996	8.8662	8.6933	9.0317
WBGene00044647	0.3369	0.748881	8.63048	0.271647	0.288006	0.00492747	0	8.0238	7.8986	7.7029	7.7307	7.9402	7.6788	8.0846	8.1318	8.0959	7.9929	8.1564	7.9821	7.9087	7.7473	7.4736	7.6315
tpa-1	0.0258	0.136737	8.22985	7.05991	0.818864	0.791568	0	10.8912	10.2519	9.7914	9.9082	11.0731	11.2231	11.1592	10.7079	10.2856	9.6425	9.3267	9.5301	9.8468	10.4561	10.5837	10.5674
scl-23	1	1	8.02115	5.90019	2.85678	1.45448e-14	0	3.5706	3.1999	3	3	3.1683	3.6591	3.3734	4.1246	4.7118	6.074	6.829	7.5671	7.6395	8.0524	7.7244	8.0941
B0545.4	1	1	8.05824	5.88147	2.61483	5.94745e-15	0	4.1976	3.1999	3	3.2484	3.6949	3.1951	3.3734	3.5906	5.2474	6.1701	6.5991	6.8682	7.1677	7.3763	7.8319	8.0079
mai-2	0.9102	1	7.91821	4.30904	0.302371	2.11543e-05	0	12.8436	12.8393	13.107	13.0481	12.8092	13.1237	12.9466	12.7195	12.7306	12.7005	12.8054	12.4326	12.6494	12.5722	12.8475	12.3246
otub-4	0.9769	1	8.38609	7.29888	0.221784	1.3893e-06	0	9.3831	9.3122	9.2505	9.3735	9.4493	9.3966	9.683	9.6387	9.524	9.5669	9.646	9.5987	9.6927	9.5288	9.569	9.8743
B0546.3	0.2742	0.649977	8.57493	8.25541	0.17423	0.00975139	0	9.2515	9.0333	8.9231	8.9556	9.0384	9.0665	9.3485	9.2834	9.2165	9.1946	9.2983	9.1999	9.1608	9.1348	9.095	9.1735
B0546.4	0.0454	0.200451	8.11129	6.79038	0.607067	0.564307	0	7.4714	6.9873	6.6707	7.2507	7.2901	7.3402	7.8087	7.2511	6.7638	6.9098	7.3289	7.1782	7.5224	7.8655	8.1605	8.1464
B0546.5	0.0265	0.139168	8.54986	2.27689	0.218686	0.784153	0	3.5706	3.1999	3.193	3.2484	3	3	3	3	3.1813	3.3009	3.3353	3	3.1404	3.1098	3	3
csn-5	0.3723	0.802152	8.29252	8.13826	0.139886	0.00358023	0	10.2695	10.3058	10.2599	10.1526	10.2324	10.2188	10.3887	10.4346	10.379	10.3761	10.3734	10.3195	10.2958	10.4286	10.355	10.5674
B0547.2	0.9718	1	7.99569	2.61498	0	2.06132e-06	0	3	3	3	3	3	3	3	3	3	3	3	3	3	3	3	3
srd-8	0.6455	1	8.39433	2.87326	0.547016	0.000458	0	3.9783	4.3976	4.1941	3.6449	3.9002	3.6591	3.3734	3.5906	3.3423	3.6597	4.2067	3.2631	3.8623	4.535	4.1046	3.239
B0554.1	0.3655	0.791472	8.2814	1.23255	0.145772	0.00379868	0	3	3.1999	3	3	3	3	3.1987	3	3	3.1583	3.3353	3.1375	3	3	3	3
B0554.2	0.986	1	8.31729	0.480629	0.41104	4.12504e-07	0	3	3	3	3	3	3	3.1987	3.2248	3.4871	3.5497	3.9378	3.3786	3.5957	3	3	3
WBGene00015256	0.0949	0.324043	7.94109	1.69667	0.0471148	0.176406	0	3	3	3	3	3	3	3	3	3	3	3	3.1375	3	3	3	3
B0554.4	0.0252	0.134973	7.79765	3.73019	1.58938	0.798988	0	3	3.673	4.2816	5.2502	4.0798	3.3669	3	3.7437	4.6516	4.7308	6.4688	6.6783	5.5374	3.9627	3.3284	3.239
B0554.5	0.4187	0.870706	8.17255	2.20817	0.840499	0.00242948	0	7.5026	7.4465	7.517	7.2073	6.6449	6.477	6.6461	6.8401	6.9251	6.8297	6.6897	6.3926	6.1822	5.5222	5.5813	5.9556
dod-20	0.5661	1	8.42528	0.786003	0.529389	0.000838754	0	5.77	4.8181	4.5867	4.8601	4.7448	4.5978	5.1364	4.8867	5.2062	4.5711	5.1801	5.293	4.7882	4.1284	4.7227	4.6193
B0554.7	0.9966	1	7.90897	3.5687	0.694153	1.27934e-08	0	4.8428	5.1911	5.6867	5.0022	4.6905	5.4563	4.8117	4.5962	4.3821	4.5711	4.3616	4.3221	4.0161	4.1796	3.8212	4.3906
B0563.1	0.9146	1	8.48449	6.713	0.870322	1.91318e-05	0	3.4042	3.673	3.7787	3.9556	4.8963	4.9618	4.7497	4.232	4.306	3.4307	3.1773	3.1375	3.386	3.1098	3.3284	3.1245
B0563.10	0.3241	0.729858	8.11561	6.07329	0.184644	0.0056824	0	3	3	3	3	3.3191	3	3	3	3	3	3	3	3.1404	3	3.1735	3.444
tsp-11	0.1043	0.340095	7.43199	1.22224	0.33247	0.143289	0	8.3497	8.0933	7.9895	7.7809	7.787	7.6624	7.8536	8.1179	7.9598	7.6639	7.5625	7.5487	7.7201	7.3598	7.9853	7.8635
tmbi-4	0.2609	0.629993	8.44421	5.15729	0.149788	0.0115088	0	10.8207	10.8182	10.9567	10.9314	10.8895	11.0968	10.8941	10.9236	10.8023	10.9089	11.0099	11.1171	10.9976	11.0288	11.1516	11.0552
B0563.5	0.9955	1	8.05126	6.89637	1.51026	2.84689e-08	0	4.0921	3.8016	3.653	3.8086	3.9002	4.4528	5.3183	4.8194	4.6516	4.8746	4.9057	5.5112	5.7496	6.1804	6.8754	7.3097
B0563.6	0.6455	1	7.89116	1.70717	0.414045	0.000458765	0	6.8978	6.8454	6.6044	6.3245	6.2159	6.1405	6.0159	6.3609	6.0407	6.0131	5.9638	6.5112	5.8955	6.4124	6.4041	6.4115
B0563.7	0.0318	0.156763	8.3946	5.32947	0.575112	0.713326	0	6.0205	5.8263	5.6211	5.9567	6.4946	6.1871	5.625	5.599	5.5736	5.1252	5.9638	5.8482	6.3507	6.9141	6.0054	5.9556
B0563.8	0.08	0.293503	7.93633	4.98448	0.0592002	0.248974	0	3	3	3	3	3	3	3	3	3	3	3	3	3	3	3.1735	3
B0563.9	0.6886	1	8.1108	4.85875	0.589568	0.000332194	0	3.8548	4.6911	3.3631	4.089	3.8012	3.5204	3.9154	3	3.1813	3.8573	3.3353	3.3786	3.1404	3.7072	3.922	3.444
unc-30	0.9725	1	8.25448	2.02436	0.772329	1.95349e-06	0	7.2563	6.9462	6.8532	6.5495	6.6015	6.7496	6.0928	6.3128	6.3557	6.0937	6.08	5.8878	5.5118	5.5614	5.8857	5.1453
rde-11	0.9939	1	8.17259	7.68037	0.357335	6.01176e-08	0	8.8917	8.7119	8.7382	8.5264	8.8124	8.789	9.0568	9.1798	9.0775	9.0225	9.2569	9.0359	9.1421	9.2291	9.2091	9.5695
exos-4.1	0.075	0.281505	8.43701	7.63997	0.212701	0.280594	0	10.4484	10.4959	10.4921	10.386	10.5893	10.4879	10.638	10.6702	10.6052	10.5143	10.1025	10.3303	10.2017	10.4496	10.5178	10.5871
tin-9.2	0.249	0.608539	8.7067	7.29935	0.16981	0.0131845	0	9.6503	9.525	9.5239	9.6277	9.7187	9.7294	9.7519	9.5789	9.6978	9.5294	9.4805	9.3294	9.4308	9.405	9.5978	9.6545
B0564.2	0.4018	0.844701	8.61494	0.104688	0.166973	0.00275915	0	7.523	7.569	7.508	7.4374	7.5484	7.4872	7.6899	7.6308	7.5622	7.8201	7.7425	7.3926	7.5852	7.6687	7.4819	7.7031
best-1	0.014	0.089869	8.11497	0.842115	1.16345	0.915509	0	7.8486	7.0916	6.4988	4.7834	4.8476	5.4177	6.9517	7.0307	7.2432	7.0477	6.4343	6.0182	6.3507	6.72	6.2381	6.6056
best-2	0.1224	0.374114	7.87141	2.15663	0.0920474	0.0950256	0	3.2162	3	3	3	3	3	3	3	3	3	3	3.1375	3	3	3	3.1245
B0564.6	0.9718	1	7.99569	2.61498	0	2.06132e-06	0	3	3	3	3	3	3	3	3	3	3	3	3	3	3	3	3
fask-1	0.0687	0.266226	8.63426	0.211145	0.262146	0.337264	0	10.8803	10.7981	10.5811	10.4448	10.7338	10.5179	10.856	10.9186	10.8348	10.6866	10.5143	10.5633	10.5285	10.4889	10.2727	10.5837
WBGene00007208	0.9718	1	7.99569	2.61498	0	2.06132e-06	0	3	3	3	3	3	3	3	3	3	3	3	3	3	3	3	3
BE0003N10.1	0.877	1	8.19857	0.746087	0.230932	4.2675e-05	0	10.2109	10.1317	10.2134	10.0561	10.0903	10.0868	10.165	10.1408	10.293	10.0062	9.9778	9.8089	9.7959	9.7653	10.0639	9.7934
chin-1	0.1009	0.333015	7.84636	0.0733027	0.29788	0.154835	0	9.233	9.2174	9.424	9.2329	9.1731	9.2885	9.3301	9.4118	9.3312	9.1505	9.2143	9.049	9.3021	9.3318	9.9175	9.7482
BE0003N10.3	0.9939	1	8.58469	2.00636	2.77658	6.06998e-08	0	9.615	10.2743	9.5853	8.2766	7.3261	6.9656	8.1992	9.4401	10.5288	12.0323	13.1061	13.5754	13.2102	12.2347	10.664	8.933
BE10.1	1	1	8.09939	6.45873	3.5805	3.99465e-15	0	3	3.673	3.193	3.8086	4.0798	4.1098	5.5542	6.2114	7.3322	7.9611	8.7922	9.1601	9.4308	9.5904	9.6971	9.5926
agmo-1	0.0003	0.00551923	8.59417	4.76866	2.35247	0.99856	0	7.7393	8.9245	10.691	11.8495	12.2011	11.4932	9.0179	7.4755	7.4952	9.2037	10.8192	11.4913	11.5826	11.8266	11.4233	9.7793
BE10.3	0.3519	0.77104	8.41503	6.35769	0.32379	0.00426229	0	3.2162	3.3754	3	3.4602	3.5802	3.5204	3.6697	3.2248	3.3423	3.9468	3.3353	3.2631	3.5957	3.1098	3.4683	3.7055
BE10.4	0.0006	0.00958765	8.04475	7.71507	1.29025	0.998142	0	6.5249	5.4484	4.1009	3.8086	4.7971	6.3393	6.5402	6.3609	5.6371	4.6263	4.6887	4.0705	4.8303	4.9436	5.7552	6.3491
BE10.5	1	1	8.09411	5.76761	2.13558	1.25568e-13	0	3	3	3	3	3	3.3669	3.1987	3.4193	3.9539	4.9195	5.2999	5.8878	6.3215	6.8364	6.4721	6.8684
C01A2.1	0.9946	1	8.04629	1.31827	0.686197	4.39308e-08	0	4.9065	5.1911	5.2391	4.4281	4.8476	4.9072	4.9832	4.8867	4.9303	4.4538	4.4332	3.8481	4.3412	3.9029	3.5957	4.1186
C01A2.2	0.0053	0.043323	8.70239	1.99547	1.34054	0.974341	0	9.7249	10.4203	10.2286	9.3135	8.4857	7.6374	8.1817	9.4761	9.9134	10.2684	9.9522	9.4198	9.2965	9.0409	7.7104	7.1578
oxa-1	0.8529	1	7.82042	2.84475	0.186894	6.09864e-05	0	11.2866	11.238	11.3174	11.3321	11.3193	11.1812	11.3606	11.2392	11.3695	11.2599	11.1861	11.0846	11.0217	10.9681	10.9561	11.177
C01A2.4	0.0105	0.0725971	7.20082	6.83573	0.490385	0.941884	0	9.2515	8.8484	8.508	8.7136	8.8746	9.1483	9.7439	9.2064	8.9301	8.6318	8.9892	9.0182	9.4308	9.6186	9.0344	9.3528
tads-1	0.9966	1	8.0642	7.82859	0.239816	1.48016e-08	0	10.0582	9.8747	9.9008	9.8601	9.9857	9.7451	10.1365	10.1647	10.1163	10.0896	10.1853	10.2444	10.1486	10.1822	10.2715	10.4158
C01A2.6	0.1022	0.336531	7.9647	6.81295	0.503177	0.150968	0	3	3.1999	3	3.2484	3.1683	3.6591	4.3085	3.5906	3.3423	3.5497	3.4776	3.7656	3.7788	3.8406	3.922	3.8567
nlp-38	0.9974	1	8.01199	3.43185	0.611035	7.67951e-09	0	7.5923	7.4367	7.526	7.2364	7.0309	7.4302	7.0189	6.8569	6.3745	6.7574	6.5355	6.3926	6.435	6.771	6.2575	6.6372
C01A2.9	0.4102	0.857092	7.97158	5.52573	0.702999	0.0025739	0	3	3	3.3631	3.2484	3	3.3669	3.1987	3	3.1813	3	3.3353	3.6782	3.9412	5.0017	3.7129	3.444
cest-5.2	0.0089	0.0651268	7.88482	4.10722	0.733924	0.955144	0	8.1408	8.2814	8.6214	8.9599	9.0917	8.0442	8.3321	8.1796	8.1941	8.8183	9.3616	9.4889	9.639	9.0581	8.0311	8.5195
C01B10.11	0	0	8.49189	4.24708	1.8326	0.999825	0	10.5035	10.9789	12.1642	13.3099	13.0582	11.4663	9.8043	9.9336	9.7309	9.9666	11.4688	12.6667	12.6919	12.1785	10.5779	9.5899
C01B10.3	0.9993	1	8.06109	6.68884	0.86659	3.97106e-10	0	9.8455	9.4656	9.2666	9.5047	9.7489	9.2912	10.1213	9.8347	9.8259	10.1006	10.0437	10.4307	10.7794	10.9507	11.0278	11.3075
cest-5.1	0.1021	0.336257	8.23537	3.75603	0.776408	0.151097	0	6.944	7.1288	7.1608	7.5224	7.4292	6.5501	6.9378	6.5178	6.9873	7.4122	7.9822	8.3113	8.3567	7.7641	6.85	7.5672
hil-7	0	0	7.87658	5.23899	1.02068	0.999904	0	4.1976	3.673	4.1009	5.1315	5.795	5.2954	4.3085	4.1246	3.6187	3.5497	4.2862	4.9637	5.5374	5.5222	4.4123	3.7831
C01B10.6	0.0019	0.0198375	8.25655	7.46868	0.176535	0.993421	0	11.9621	11.942	11.7679	11.8872	11.9321	12.0396	12.0942	12.1065	12.063	11.889	11.9658	11.9162	11.8927	11.9693	12.2779	12.1942
C01B10.7	0.0157	0.0975546	8.34988	3.17891	0.858115	0.898961	0	5.1882	5.8263	6.0278	5.3599	5.4145	5.0653	4.6171	4.0084	5.2474	4.9631	5.4456	5.3787	5.3183	4.8831	3.5957	4.4865
C01B10.8	0.1034	0.3391	8.29961	8.08203	0.210473	0.146134	0	11.2941	11.2605	11.0778	11.1215	11.2888	11.1006	11.2909	11.3677	11.2527	10.9695	10.9425	10.903	10.9976	10.9996	11.0661	11.2776
C01B10.9	0.1903	0.508289	8.55713	0.602161	0.267946	0.0296551	0	9.9642	9.7227	9.4431	9.5106	9.4896	9.2778	9.8512	9.7101	9.7163	9.6358	9.696	9.6769	9.7154	9.552	9.2701	9.7805
sqt-2	0	0	8.1015	3.90326	2.76633	0.999972	0	11.3918	13.72	15.384	16.0532	15.3479	13.3282	10.844	10.756	12.0492	14.1809	15.3947	15.6236	15.3584	14.0568	11.6605	10.2984
gmeb-1	0.0834	0.302241	8.24985	1.7043	0.698168	0.232603	0	9.4804	9.5932	9.5767	9.077	8.9745	8.6124	9.3641	9.1111	9.4879	9.6155	9.1198	8.6642	8.5038	8.2056	8.1292	8.3829
best-3	0.49	0.970003	8.24676	2.28432	0.852961	0.00143686	0	8.5422	8.1305	7.9433	8.5086	7.9804	7.524	8.2505	8.2832	7.9905	7.8261	7.9882	8.5017	8.2406	7.058	6.2767	6.9379
osta-1	1	1	7.98801	7.25024	1.72002	1.3833e-14	0	5.588	5.1911	5.2391	5.0683	4.8476	5.3781	4.8712	6.1304	6.2582	6.7449	7.1911	7.7118	7.9852	7.9454	7.9853	8.0279
best-4	0.4472	0.911932	8.44955	0.9109	0.682867	0.00196784	0	6.8821	6.8153	6.5169	6.241	5.9647	6.3185	6.7287	6.3371	6.4471	6.4558	6.4858	5.7007	5.7275	5.5022	5.195	5.7963
C01B12.8	0.9998	1	8.06148	5.66966	0.991668	4.23679e-11	0	6.8978	6.7045	6.5525	6.784	6.7146	6.6698	6.4841	6.8736	6.7205	7.2634	7.5464	7.878	8.1768	8.344	7.9137	8.7178
str-257	0.9718	1	7.99569	2.61498	0	2.06132e-06	0	3	3	3	3	3	3	3	3	3	3	3	3	3	3	3	3
str-76	0.9718	1	7.99569	2.61498	0	2.06132e-06	0	3	3	3	3	3	3	3	3	3	3	3	3	3	3	3	3
str-258	0.9718	1	7.99569	2.61498	0	2.06132e-06	0	3	3	3	3	3	3	3	3	3	3	3	3	3	3	3	3
srd-61	0.9718	1	7.99569	2.61498	0	2.06132e-06	0	3	3	3	3	3	3	3	3	3	3	3	3	3	3	3	3
C01B4.6	0.9718	1	7.99569	2.61498	0	2.06132e-06	0	3	3	3	3	3	3	3	3	3	3	3	3	3	3	3	3
C01B4.7	0.9718	1	7.99569	2.61498	0	2.06132e-06	0	3	3	3	3	3	3	3	3	3	3	3	3	3	3	3	3
C01B4.8	0.9718	1	7.99569	2.61498	0	2.06132e-06	0	3	3	3	3	3	3	3	3	3	3	3	3	3	3	3	3
mct-2	0.9718	1	7.99569	2.61498	0	2.06132e-06	0	3	3	3	3	3	3	3	3	3	3	3	3	3	3	3	3
WBGene00015274	0.6894	1	8.38256	1.40204	0.767595	0.000328249	0	11.834	11.5964	11.5681	11.3203	10.9976	10.7693	11.3325	11.5265	11.3382	11.0892	11.031	10.8179	10.5043	10.1048	9.9221	10.2893
WBGene00015275	0.9718	1	7.99569	2.61498	0	2.06132e-06	0	3	3	3	3	3	3	3	3	3	3	3	3	3	3	3	3
magu-2	0.9685	1	7.96838	7.39402	0.709213	2.70131e-06	0	10.2497	9.5798	9.0531	9.4867	10.1007	10.1425	10.2487	10.0828	9.7089	9.1505	8.9592	9.1357	9.2757	9.1669	8.7997	8.9202
WBGene00015276	0.1502	0.429489	8.44711	0.961741	0.4794	0.0586296	0	5.1361	5.094	5.1946	4.6167	4.7971	4.7913	5.4798	4.951	5.1637	5.0464	5.2211	4.6783	4.3983	4.6485	4.1879	4.5321
rpm-1	0.9872	1	8.40162	1.82549	0.454281	3.46889e-07	0	9.8475	9.6877	9.5103	9.3637	9.4836	9.0789	9.377	9.3415	9.2396	9.2195	9.136	9.1439	9.0315	9.027	8.4702	8.7398
C01B7.7	0.9718	1	7.99569	2.61498	0	2.06132e-06	0	3	3	3	3	3	3	3	3	3	3	3	3	3	3	3	3
C01B9.1	0.0864	0.309229	8.47411	3.32787	0.55259	0.218606	0	10.0477	10.3071	10.2245	9.8318	10.3344	9.965	9.4149	9.6363	9.9022	9.9451	9.8495	9.998	10.0696	10.0729	9.2605	8.8225
clc-2	0.0299	0.151276	8.35839	0.867988	1.59619	0.743391	0	8.378	8.5009	8.0343	6.6174	6.6449	7.0934	8.1157	8.0534	8.2203	8.2563	7.3751	5.9637	5.1949	4.8518	6.4041	7.2079
C01C10.2	0.0019	0.0198375	8.53888	4.29445	0.949113	0.993617	0	7.9502	7.8696	8.38	9.279	8.9745	7.8111	7.8313	7.4534	7.6025	7.6901	8.439	9.2857	9.4512	8.9571	7.9137	8.4617
acl-12	0.0202	0.117014	7.61365	6.63333	0.78454	0.858718	0	9.2698	8.619	8.4143	8.6395	9.0275	9.2451	9.1557	8.8409	8.5806	8.1138	8.4861	9.3059	9.4308	9.8974	10.1273	9.5709
clc-5	0.0472	0.204506	8.31494	0.811293	1.61445	0.533581	0	8.7559	8.597	7.9699	7.2789	6.6871	7.2662	8.3321	8.1038	8.4094	8.152	7.4287	5.7868	5.2579	5.1376	6.3866	7.3925
nlp-1	0.9278	1	7.94041	2.6122	0.457545	1.32729e-05	0	8.1006	8.1305	8.096	7.957	7.741	7.9729	7.7063	7.3968	7.4952	7.6238	7.6628	7.2252	7.0919	7.4408	7.2973	7.3863
C01C4.2	0.9927	1	7.99008	7.89675	0.357445	8.96157e-08	0	4.0921	3.5319	3.7787	3.6449	3.9002	3.6591	4.1253	3.4193	3.9539	3.4307	3.3353	3.2631	3.6901	3.4807	3.4683	3.7055
C01C4.3	0.9354	1	8.47987	0.370917	0.611526	1.07976e-05	0	9.7833	9.5063	9.0809	9.1048	9.1202	9.1155	9.602	9.6749	9.2824	8.9887	8.9803	8.7471	8.558	8.5888	8.2504	8.7078
ark-1	0.9881	1	8.24156	2.18427	0.346174	2.61e-07	0	10.5737	10.3784	10.3232	10.4338	10.4533	10.0288	10.2161	10.3431	10.2041	9.9693	10.1012	10.1109	10.0608	10.0404	9.6261	9.7409
gtf-2F1	0.6895	1	8.67532	8.61595	0.286158	0.000326101	0	10.7379	10.6177	10.4479	10.5381	10.6616	10.503	10.8779	10.9306	10.8855	10.9615	10.8596	10.852	10.8079	10.7894	10.2523	10.7834
sco-1	0.022	0.124966	8.76713	8.54771	0.263144	0.843703	0	10.5009	10.3577	10.264	10.205	10.3199	10.2993	10.5912	10.5929	10.5842	10.3589	10.211	10.0707	10.1371	10.1908	9.9976	10.3042
rml-4	0.0228	0.12638	8.56371	1.89994	2.74778	0.827235	0	12.4871	12.9633	12.6495	11.7128	10.2963	8.7546	10.1783	11.83	12.5153	12.7159	12.1719	10.977	9.7879	8.0455	6.8372	7.0442
C01F1.4	0.0222	0.125256	7.36904	0.637801	0.521788	0.841616	0	6.049	5.3676	5.324	5.1921	5.1982	5.2077	5.4411	5.9843	5.0748	5.4952	4.9057	4.4856	5.0241	5.1633	5.6709	5.5072
C01F1.5	0	0	8.01241	3.17026	3.14186	0.99996	0	6.9134	9.794	11.2539	10.6889	8.0735	6.3598	5.59	6.5597	8.4975	11.1623	12.0908	10.7953	9.0202	7.0022	5.8349	5.2309
C01F1.6	0.0001	0.00271995	8.35445	7.53644	0.448911	0.999793	0	9.7139	9.1004	9.0121	8.9858	9.3973	9.6915	9.8912	9.8304	9.5449	9.2195	9.1626	9.2214	9.2371	9.4617	9.7305	9.978
rga-6	0.9574	1	7.92737	0.674443	0.620737	5.12817e-06	0	8.3324	7.6902	7.4897	7.4121	7.3871	7.4398	7.6223	7.4864	7.0114	7.0376	6.956	6.4985	6.6733	6.8444	6.9248	7.0042
cpna-3	0.7063	1	8.26067	8.12812	0.297813	0.000285082	0	9.2049	9.043	8.8817	8.9986	9.0917	8.671	9.2871	9.1111	9.1716	9.2059	9.1705	9.2463	9.304	9.0752	9.2116	9.6776
C01F6.2	1	1	8.10985	6.32427	3.24783	1.99481e-14	0	4.2959	4.5518	3.8943	4.5254	4.9892	5.2077	5.6925	6.4747	7.0815	8.0086	8.6416	9.4905	9.7852	10.0447	9.97	10.4081
fem-3	0.9902	1	8.11077	7.7968	0.584695	1.58431e-07	0	7.0744	7.0534	6.8675	6.8229	6.929	6.7023	7.4863	7.4197	7.5123	7.3147	7.4803	7.4063	7.5729	7.6506	7.7588	8.3829
aly-1	0.9148	1	8.09997	2.77479	0.644629	1.90409e-05	0	10.2359	10.277	10.2478	10.3009	10.3031	10.23	10.1591	10.2294	10.1412	10.23	10.1039	9.9215	9.7866	9.6833	8.8063	8.9008
nrfl-1	0.0098	0.0695931	7.71184	0.592604	0.337075	0.948917	0	12.7082	12.7259	12.4434	12.1972	12.5547	12.4982	12.5983	12.6232	12.8318	12.5104	12.0604	11.9983	12.1149	12.4824	12.5969	12.6432
icln-1	0.8023	1	8.21175	0.156266	0.217604	0.000116517	0	10.5163	10.39	10.1895	10.2502	10.278	10.3372	10.4089	10.3772	10.3138	10.1379	10.065	10.1067	10.087	10.1196	9.916	10.2726
znf-706	0.8015	1	8.44539	7.02943	0.130973	0.000116982	0	10.0246	10.058	10.0686	10.1958	10.1581	10.2216	10.2473	10.1715	10.3802	10.2098	10.2325	10.076	10.1203	10.1994	10.029	10.2523
C01G10.1	1	1	8.09293	6.56394	3.69046	4.09097e-15	0	3.2162	3	3.193	3.2484	3.5802	4.0097	5.2749	6.4075	7.3129	8.166	8.7922	9.2272	9.4812	9.3585	9.2091	9.5165
C01G10.10	0.0007	0.010457	8.71992	0.0630075	0.197167	0.99765	0	8.957	8.921	8.679	8.7493	8.7606	8.6503	8.998	9.1181	8.911	8.9648	8.8685	8.6896	8.7346	8.7544	8.7931	8.9812
unc-76	0.9568	1	8.00757	1.2729	0.125988	5.34475e-06	0	10.3815	10.2293	10.2341	10.1042	10.3465	10.1096	10.2261	10.185	10.2856	10.1789	10.2975	10.3552	10.3876	10.3363	10.2881	10.1653
dnj-3	0.2016	0.528059	8.52171	0.743966	0.260678	0.0248903	0	7.5128	7.6985	7.4989	7.347	7.3871	7.2553	7.6223	7.7441	7.425	7.617	7.4719	7.4531	7.5852	7.3927	7.0414	7.757
C01G10.14	0.9993	1	7.94166	5.33211	0.327313	2.06626e-10	0	3	3	3	3	3	3	3	3	3.3423	3.1583	3.3353	3.1375	3.6901	3.4807	3.1735	3.6235
C01G10.15	0.0309	0.154669	8.53814	0.608346	3.30316	0.729889	0	10.7059	9.4873	7.613	5.6023	5.1182	5.7008	9.377	9.9115	9.6017	8.2209	5.7278	4.4856	4.5571	3.9627	4.1879	5.3376
txt-12	0.8979	1	8.26688	1.3726	0.760922	2.81843e-05	0	5.1882	5.7958	5.6867	4.3237	4.8476	4.9072	4.7497	5.4287	5.1637	4.9195	4.3616	4.8076	4.3412	4.277	4.1879	3.8567
C01G10.17	0.0198	0.11566	8.40538	0.516619	1.55766	0.864761	0	6.7145	5.1433	3.653	3.2484	3.3191	3.1951	5.5542	5.3354	4.9303	4.3262	3.3353	3.5851	3.386	3	3	3.8567
C01G10.18	0.8679	1	7.86318	6.83028	0.306859	4.91246e-05	0	3	3	3	3	3	3	3.1987	3	3.1813	3	3	3.1375	3.386	3.6355	3	3.6235
WBGene00005970	0.2068	0.536595	7.85011	3.51558	0.187391	0.0229646	0	3	3	3.5153	3	3.1683	3	3	3	3	3	3.1773	3	3	3	3	3.1245
srx-78	0.9718	1	7.99569	2.61498	0	2.06132e-06	0	3	3	3	3	3	3	3	3	3	3	3	3	3	3	3	3
C01G10.4	0.0408	0.184915	8.20405	0.592578	2.25544	0.603155	0	7.9727	6.6198	4.2816	3.6449	3.5802	3.902	6.4259	6.6203	6.3557	4.4538	3.3353	3	3.2684	3.3071	3	3.6235
C01G10.5	0.047	0.204122	8.12058	0.72036	2.3316	0.539225	0	8.2854	6.434	5.0526	3.4602	3.9002	3.3669	6.663	6.6593	6.5496	3.7619	3.6071	3.3786	3	3	3.3284	4.1186
C01G10.6	0.0985	0.329618	8.54896	0.358857	2.8831	0.164378	0	9.4135	7.9619	5.9498	5.3061	5.2366	6.0676	8.7234	8.8494	8.6781	6.7819	4.4332	4.2632	4.2198	3.4807	3.8212	4.3401
C01G10.7	0.2117	0.544965	8.75626	0.247982	0.23456	0.0215577	0	9.5982	9.5273	9.3424	9.1852	9.3411	9.3841	9.6621	9.7101	9.5735	9.6984	9.6232	9.5671	9.509	9.5361	9.189	9.508
ahsa-1	0.0275	0.142565	8.16961	0.242518	0.140922	0.770529	0	12.789	12.8363	12.8259	12.7217	12.6858	12.7679	12.8612	12.9686	12.8705	12.7658	12.625	12.6427	12.5854	12.7378	12.7072	12.8345
C01G10.9	0.2038	0.531407	8.34252	2.55157	0.52739	0.0240723	0	9.9901	10.3577	10.1825	10.0843	10.1643	10.2033	9.8251	9.9959	10.3545	10.4592	10.1696	9.9776	10.0329	10.0738	9.2264	8.9625
madf-5	0	0	8.34173	2.84682	0.766134	0.999959	0	9.0655	9.6131	10.0732	9.6548	8.6079	8.6669	8.6233	8.6555	8.78	9.5775	9.9582	9.6812	9.1853	8.5983	8.5628	8.3953
nspb-8	0.0001	0.00271995	8.66182	7.07285	3.02759	0.99967	0	5.9619	4.2249	3.5153	4.089	6.0747	8.8409	9.2706	6.9226	5.0282	3.8573	3.4776	3	3.6901	6.1029	8.6051	9.34
nspb-9	0.0006	0.00958765	8.77109	6.80719	2.54224	0.998175	0	4.9674	3.3754	3	4.3237	5.769	7.8333	7.9805	5.5164	3.6187	3.4307	3.726	3.2631	3.4946	4.973	7.7858	8.3354
C01G12.13	1	1	8.0531	6.3116	2.54655	8.45899e-15	0	3.2162	3.3754	3.193	3	3.3191	3.3669	4.1253	4.5962	5.1199	5.8831	6.6146	7.2252	7.4965	7.6506	7.1699	7.642
nspb-7	0.007	0.0531505	8.83089	6.54236	0.727065	0.962801	0	3.2162	3	3.193	3.2484	3.5802	4.2035	4.3085	3	3	3	3	3	3.1404	3.1098	4.0161	4.6193
C01G12.3	1	1	8.10967	6.1107	3.09974	1.19393e-13	0	3.8548	3.1999	3.3631	3.6449	4.3834	4.1098	4.6171	4.6745	5.4377	6.2426	7.1807	8.1622	8.7151	8.9218	9.1191	9.3223
C01G12.5	0.0839	0.303508	8.29198	6.33677	0.272298	0.230026	0	3	3	3	3	3	3.5204	3	3	3	3.1583	3	3	3.2684	3.3965	3.3284	3.5366
nspb-10	0.001	0.0138803	8.725	6.8608	1.66656	0.996831	0	3.9783	3	3.3631	3	3.4555	6.0425	5.8485	3.8821	3.1813	3	3	3	3	3.6355	5.9104	6.173
C01G12.7	0.9658	1	8.32779	3.3938	0.773919	3.15272e-06	0	6.1312	5.7646	5.8953	5.3599	5.9182	5.4177	5.1841	4.4256	5.0748	4.8282	5.0031	4.5362	5.2884	4.6844	4.7776	4.2878
catp-4	1	1	8.08709	6.41314	4.41905	4.37733e-14	0	3.7197	4.0287	3.653	4.5254	4.8476	5.9643	6.9097	7.6503	8.3818	9.4512	10.3971	11.1586	11.4169	11.8041	11.9859	12.199
C01G12.9	1	1	8.09646	5.83932	2.71301	1.41012e-13	0	3	3	3	3	3.1683	3.3669	3.1987	3.7437	4.0503	5.0053	6.08	6.6441	7.224	7.785	7.5777	7.9417
WBGene00004179	1	1	8.18045	6.27214	0.517589	7.72883e-13	0	11.0073	11.0058	11.0532	11.1815	11.3902	11.4207	11.3908	11.5193	11.6188	11.7413	11.7267	11.8635	11.9237	12.0117	12.0805	12.1431
C01G5.3	1	1	8.03217	5.86958	1.73908	7.1291e-16	0	5.9619	5.8263	5.8673	5.9214	6.1966	6.164	6.3651	6.9699	7.5703	8.1937	8.6149	8.8407	8.7969	8.8778	8.3712	8.7178
C01G5.4	1	1	8.05703	6.75457	3.44831	5.09676e-14	0	3.7197	3.673	3.3631	3.8086	4.5754	5.4939	6.5584	7.5707	8.3443	8.7202	9.2245	9.4662	9.5724	9.5678	9.458	9.6245
C01G5.5	0.999	1	8.05886	2.50141	0.401881	1.22543e-09	0	7.0322	7.3019	7.1951	6.8975	7.1157	6.9789	7.2492	7.0602	7.3322	7.54	7.6173	7.4662	7.5288	7.4355	7.4901	8.0634
ddi-1	0.9994	1	8.33357	8.3037	0.283376	8.25386e-11	0	10.28	10.2048	10.1259	10.0923	10.0903	10.0223	10.3913	10.4541	10.386	10.5813	10.5358	10.5905	10.5027	10.494	10.3829	10.6551
C01G5.7	0.0798	0.293503	8.01917	1.27545	0.323204	0.250792	0	4.1976	4.1301	4.4422	3.6449	3.8012	4.1098	3.9154	4.232	4.1407	3.9468	4.0331	3.7656	3.6901	3.6355	3.8212	4.1186
fan-1	1	1	8.1774	7.47716	0.489869	1.14556e-12	0	8.7165	8.7443	8.4095	8.4846	8.6512	8.4062	8.954	8.9591	8.8948	9.1622	9.3267	9.2652	9.3133	9.2666	9.0623	9.5777
C01G5.9	0.0016	0.0188177	8.18048	3.24881	0.827093	0.994261	0	7.0034	7.8548	7.9025	7.5224	7.7072	7.1881	6.6461	6.823	7.3607	8.1799	8.1669	7.5852	7.8839	7.2973	6.2381	6.3869
aqp-2	0.977	1	8.18083	1.47602	0.770639	1.36604e-06	0	12.7551	12.5299	12.3421	12.0179	11.7093	11.8462	11.8811	12.0364	12.0071	11.5488	11.4963	11.2223	11.0844	10.9057	11.0446	11.0161
C01G6.2	1	1	8.0612	6.39717	2.88839	2.65829e-14	0	3.2162	3.1999	3.3631	3	3.3191	4.0097	4.3085	5.0717	5.3266	6.1885	7.1385	7.5301	7.9087	8.3937	8.2649	8.3798
C01G6.3	0.6735	1	8.12844	3.57675	1.46374	0.000367848	0	3.2162	4.6911	5.5871	5.2502	4.2396	3.5204	4.2198	4.1246	3.6187	4.7308	5.5132	5.2329	4.9496	5.5614	6.5211	7.1283
C01G6.4	0.0088	0.0648654	8.30038	6.32337	0.530649	0.957522	0	8.6059	8.2137	8.355	8.584	8.8187	9.0789	8.8618	8.6842	8.3679	8.4639	8.4986	8.7255	8.9716	9.4369	9.4912	9.3623
C01G6.5	0.7807	1	7.84691	6.95781	0.284628	0.000143348	0	12.1184	11.7134	11.6608	11.7865	12.0551	11.9223	12.0494	11.9131	11.6661	11.5226	11.4425	11.7028	11.6822	11.7918	11.4609	11.8706
mtrr-1	0.007	0.0531505	7.2001	4.36982	0.388804	0.96299	0	12.4787	12.8043	13.1081	13.4139	13.4859	13.1559	12.9625	12.9404	13.1262	13.2661	13.2659	13.4048	13.2463	12.9215	12.751	12.6757
acs-7	0.965	1	8.14612	3.25666	1.0399	3.3351e-06	0	10.6765	10.0756	10.2217	10.5713	10.4003	9.7586	9.8119	9.6985	9.3119	9.3625	9.3934	9.6002	9.5138	9.1859	8.108	7.9669
cam-1	0.144	0.419003	8.60167	3.18753	0.252254	0.0662146	0	10.7767	10.6922	10.7932	10.8759	10.7042	10.4053	10.5532	10.5585	10.5382	10.5279	10.5317	10.733	10.7433	10.5638	10.2068	10.3009
C01G6.9	0.4354	0.895378	7.88593	3.47479	2.04587	0.00216916	0	4.556	4.6231	5.9228	5.6463	4.5754	3.5204	4.2198	3	3.6187	4.9195	5.8375	5.1701	5.0599	5.6907	7.6747	8.8811
C01G8.1	0.9921	1	8.1971	6.512	1.84143	1.04949e-07	0	5.6999	5.7	5.5871	5.9912	6.1571	6.0169	6.3232	6.6203	6.1535	6.0131	6.5676	6.9912	7.6571	8.4099	9.6167	9.9072
cln-3.2	0.5597	1	8.39722	0.172825	0.241473	0.000878455	0	8.7645	8.4479	8.4143	8.3247	8.4289	8.4641	8.771	8.5914	8.5355	8.6217	8.507	8.396	8.5486	8.307	8.2309	8.1574
dhs-1	0.4733	0.947069	8.34215	6.30558	0.184698	0.00161162	0	9.3747	9.3703	9.264	9.4122	9.5346	9.3358	9.6975	9.3653	9.2899	9.3767	9.4549	9.4857	9.5801	9.5337	9.4559	9.7542
dnj-4	0.9018	1	8.2251	3.17266	0.241374	2.59983e-05	0	7.935	7.8097	7.508	7.7809	7.9518	7.703	7.6816	7.621	7.9221	7.9449	7.915	7.7973	8.1014	8.042	7.6819	8.128
erm-1	0.0498	0.211661	8.50457	8.25316	0.124242	0.498764	0	13.213	13.2836	13.0553	13.0695	13.2403	13.228	13.2904	13.2679	13.282	13.2725	13.105	13.1088	13.0795	13.2415	13.0994	13.2226
hpo-32	0.9899	1	8.52238	7.47224	0.597997	1.66163e-07	0	10.2234	10.2192	10.35	10.4862	10.7727	10.9558	11.2488	11.4789	11.508	11.3182	11.3691	11.2967	11.1367	11.071	11.0425	11.0191
let-526	0.9899	1	8.13262	0.272086	0.245928	1.68587e-07	0	12.5489	12.3468	12.2365	12.2032	12.4252	12.2419	12.4976	12.3933	12.3359	12.1439	12.1833	12.2836	12.1465	12.0845	11.9101	11.961
col-61	0.0002	0.00375479	8.39566	5.77464	2.1514	0.999231	0	5.6636	4.9349	5.7798	8.0168	8.5969	9.054	8.0204	6.8057	4.8787	4.5711	6.3443	8.2019	8.4575	8.6537	8.6825	8.5392
mlt-2	0.0063	0.0494157	8.40422	2.72321	0.979541	0.967499	0	8.7209	8.9934	9.0531	9.1205	8.4778	7.7735	7.9394	8.2128	8.6781	9.1552	9.0446	8.9334	8.4167	7.9491	6.702	7.1866
C01H6.3	0.9966	1	8.04445	0.777599	0.866714	1.41557e-08	0	6.0205	5.8263	5.6211	4.4281	5.48	5.1143	5.6591	5.599	4.8252	4.6795	4.5014	4.4856	4.5061	4.7195	3.8212	4.6193
C01H6.4	0.0773	0.28683	8.57719	1.9007	0.327038	0.265156	0	8.9381	9.0398	8.8956	8.6981	9.0546	8.671	8.6015	8.8324	9.1635	9.2329	9.1731	8.9568	9.0292	9.0235	8.3351	8.6286
nhr-23	0.0053	0.043323	8.28003	1.19431	1.29708	0.973999	0	11.4111	11.6588	10.8738	8.9901	8.5895	9.0028	10.599	11.1443	11.5749	11.4951	10.6623	10.1712	10.2206	10.2527	10.218	10.3375
cnnm-4	0.9999	1	8.38358	0.306135	1.28529	4.08123e-12	0	7.6859	7.5416	7.0405	7.2364	6.8195	6.3393	7.8388	8.3798	8.5479	8.8447	9.0952	9.3771	9.241	8.5817	8.1239	8.7128
swsn-9	0.5543	1	8.28657	0.819229	0.222101	0.00091387	0	10.7047	10.6329	10.4875	10.4982	10.6774	10.3666	10.589	10.5364	10.5882	10.5161	10.4083	10.4249	10.3937	10.4119	10.0501	10.6519
C01H6.8	0.0047	0.040108	8.18765	3.23127	1.27285	0.97805	0	8.6986	9.0102	9.5832	9.5803	9.2384	7.7504	8.1581	8.4427	8.748	9.2745	9.7033	9.8407	9.8117	7.9891	6.6878	7.4998
hasp-1	0.7941	1	7.81871	3.11094	0.291508	0.00012543	0	8.7516	9.2289	8.9128	9.0527	9.0054	8.6209	9.0568	8.9823	9.0602	9.3129	9.3616	9.2689	9.1211	9.1494	8.8833	9.3432
gst-33	0.8873	1	8.18159	8.17069	0.35282	3.57866e-05	0	5.6636	5.5616	5.9228	5.1921	5.1982	5.9643	5.9346	5.6771	5.7562	5.715	6.0346	5.8681	5.5374	5.6729	5.7823	5.3881
srbc-33	0.5389	1	8.51243	4.07782	0.333491	0.00101784	0	3.2162	3	3.653	3.6449	3.1683	3.1951	3	3.5906	3.1813	3	3	3.4855	3.2684	3.3071	3.3284	3
srbc-29	0.9718	1	7.99569	2.61498	0	2.06132e-06	0	3	3	3	3	3	3	3	3	3	3	3	3	3	3	3	3
srbc-30	0.9718	1	7.99569	2.61498	0	2.06132e-06	0	3	3	3	3	3	3	3	3	3	3	3	3	3	3	3	3
lys-7	0.8063	1	8.10164	4.02631	0.847297	0.000111264	0	10.2343	10.6112	10.7848	11.1881	10.7313	10.7645	10.3277	10.3669	10.6692	11.3447	11.9883	12.1493	11.9322	11.5614	11.4899	11.2041
srbc-32	0.0358	0.168105	7.82817	1.26457	0.109556	0.654925	0	3.2162	3.1999	3	3	3	3	3	3	3.1813	3	3	3	3	3	3	3
srbc-36	0.387	0.824059	7.77012	2.01446	0.221938	0.00313044	0	3	3.5319	3	3	3.3191	3.1951	3	3	3.1813	3	3	3	3.2684	3	3	3
oac-2	0.1027	0.337407	7.4869	6.34873	0.529198	0.148901	0	3	3.1999	3	3	3.1683	3.1951	3.7978	3	3	3	3.3353	3.2631	4.3412	3.6355	3	3.1245
srbc-31	0.9718	1	7.99569	2.61498	0	2.06132e-06	0	3	3	3	3	3	3	3	3	3	3	3	3	3	3	3	3
ivd-1	0.0034	0.0320799	8.47988	0.128689	0.600836	0.985857	0	12.8527	12.5256	12.2919	11.9663	11.7812	12.2122	13.0272	13.2554	13.0411	12.8291	12.6002	12.5545	12.3835	12.4218	12.6965	13.1994
snpn-1	0.3014	0.694231	7.93598	1.84645	0.326175	0.00720832	0	7.5531	7.5231	7.6627	7.7409	7.2343	7.711	7.4672	7.7976	7.8232	7.923	7.7635	7.5671	7.6216	7.6045	7.4143	8.2862
C02B10.3	0.0326	0.158157	8.47346	3.10801	0.64909	0.695661	0	10.2359	10.2235	10.3825	10.6286	9.9899	9.6629	9.736	9.8952	9.7562	9.8554	10.2647	10.4071	10.3392	9.8974	8.7898	9.1771
C02B10.4	0.2369	0.587577	8.14918	1.0621	0.197074	0.0153653	0	10.5552	10.545	10.6088	10.4952	10.5092	10.4102	10.5622	10.6278	10.6936	10.4762	10.4713	10.2301	10.2412	10.2362	10.3254	10.4317
C02B10.5	0.0006	0.00958765	8.6179	0.236269	0.517961	0.997986	0	11.1231	10.863	10.6225	10.1715	10.3432	10.5099	10.981	11.1435	11.1646	10.7763	10.4956	10.2272	10.1434	10.1537	10.4102	10.6519
C02B10.6	1	1	8.10322	5.1383	0.899453	2.24566e-12	0	3	3	3	3	3.1683	3	3	3	3.1813	3.6597	3.8358	4.6783	4.3412	4.1796	4.6658	4.1772
adt-1	0	0	8.47909	5.31806	2.62357	0.999913	0	7.1153	6.9737	7.7725	10.205	11.7165	11.1044	8.6617	7.0007	6.3557	6.5155	7.5863	9.7186	10.7773	11.7869	10.3346	8.6598
nhr-17	0.9992	1	8.19755	1.26618	0.393047	5.1763e-10	0	8.5963	8.4528	8.4336	8.1526	8.361	8.2989	8.3054	8.2193	8.1015	7.9175	8.0176	7.931	7.9136	7.7808	7.6455	7.683
C02B4.3	0.0674	0.262448	7.49099	3.04491	0.127333	0.347328	0	3	3	3.193	3	3	3	3	3	3	3.3009	3	3.1375	3	3	3	3
nlp-76	0.9984	1	8.2466	0.542627	0.576965	2.59971e-09	0	5.6999	5.2373	5.5167	5.0022	5.573	5.4939	5.3183	5.3354	5.2875	4.6263	4.9057	4.8877	4.3983	4.8518	4.7227	4.3906
C02B8.1	0.9606	1	8.26215	6.76117	0.516445	4.49344e-06	0	4.2959	3.8016	4.0013	4.4281	4.5142	4.6652	4.9283	4.6745	5.0282	4.5136	4.9057	4.7227	4.7882	5.0576	4.8304	5.2309
WBGene00015321	0.3452	0.762068	7.74929	7.48687	0.439547	0.00455587	0	3.9783	3	3	3	3.3191	3	3	3.2248	3.1813	3	3.1773	3.1375	3.386	3.9627	3.4683	3.444
C02B8.3	0.9073	1	8.0233	3.74524	0.421449	2.24068e-05	0	6.8978	6.8304	7.2395	6.9857	6.9054	6.7955	6.6289	6.823	6.4647	6.3116	6.6451	6.6783	6.4213	6.2777	6.7846	6.0211
hlh-8	0.4215	0.874367	8.7899	0.447761	0.979182	0.0023836	0	5.8038	6.1499	6.4044	5.6023	5.5426	6.1166	6.3443	7.0891	7.233	7.1736	6.7748	6.0359	6.0098	5.7764	5.0242	4.9573
frpr-1	0.005	0.0416983	8.56277	0.124155	1.4465	0.976721	0	7.2924	6.6198	5.7184	4.3237	5.1182	5.9098	7.2037	7.0602	6.792	6.074	5.1801	4.4856	4.8712	4.535	4.9781	6.0528
C02B8.6	0.3391	0.752967	8.42647	0.0228684	0.294627	0.00485608	0	7.8241	7.6135	7.638	7.4498	7.63	7.5509	7.9805	8.0238	7.5784	7.9063	7.6995	7.3437	7.49	7.6415	7.4569	7.3421
C02B8.7	0.9718	1	7.99569	2.61498	0	2.06132e-06	0	3	3	3	3	3	3	3	3	3	3	3	3	3	3	3	3
tyr-1	0.0062	0.048783	8.58531	0.127599	2.83268	0.96822	0	11.2739	11.0249	9.5593	7.3065	7.6935	10.23	11.8915	11.1469	11.2628	10.9296	8.9036	6.6441	5.9347	6.4442	8.2407	9.9446
cup-4	0.6798	1	8.44794	1.25161	0.259397	0.000351557	0	9.4272	9.2794	9.2203	8.9944	9.2455	8.8226	9.3006	9.1286	9.1849	9.2172	9.0532	9.0512	9.1711	9.0513	8.6499	9.0177
slc-17.3	0.004	0.0357046	8.44904	7.40622	1.10494	0.981738	0	8.7645	7.5958	7.365	7.3603	8.4205	8.4736	9.4592	8.6555	7.7604	7.1828	6.9438	6.8975	7.2319	7.5373	8.3889	9.1315
sup-18	0.2136	0.548318	7.64145	0.106311	0.34556	0.0211742	0	7.9274	7.1041	7.2395	7.1626	7.3438	7.0309	7.5145	7.4311	7.0585	7.1264	7.1598	7.0447	7.5095	7.5324	7.2878	7.6315
dyn-1	0.8538	1	8.13608	3.20855	0.266277	5.99905e-05	0	11.4396	11.2958	11.2633	11.3727	11.4161	11.197	11.2641	11.2702	11.1368	11.0613	11.1212	11.2703	11.2207	11.1251	10.8853	10.6737
olrn-1	0.9863	1	7.95685	1.44941	0.467521	3.87661e-07	0	8.315	8.068	8.1609	7.9037	8.0467	7.8259	7.8828	8.2062	7.5207	7.5755	7.5545	7.4531	7.3667	7.2075	7.3525	7.6523
lron-3	0.0334	0.160916	8.55919	1.70801	0.62262	0.6861	0	10.7542	10.9173	10.8676	10.6744	10.4795	10.2216	10.4027	10.8401	11.0549	11.1837	10.944	10.5144	10.1906	9.9928	9.6593	9.694
jud-4	0.0001	0.00271995	8.60621	6.32585	2.69839	0.999606	0	5.9619	4.9349	4.1941	5.6463	8.6967	9.9363	8.164	6.0445	4.7118	4.6263	3.9378	5.4597	6.2917	8.9608	9.5196	8.6675
ser-2	0.9638	1	8.17342	1.4727	0.635231	3.5865e-06	0	7.4287	7.0404	7.2395	6.8975	6.794	6.9111	6.663	6.9543	6.8058	6.7449	6.381	6.293	5.9538	6.0209	5.9587	6.099
acdh-6	0.0006	0.00958765	8.16241	4.81699	3.10743	0.998269	0	5.6636	5.6667	7.8533	10.1753	10.5209	9.054	6.3651	5.599	5.1199	6.7449	9.3267	11.3468	11.6217	10.9377	8.7696	7.5395
C02D5.2	0	0	8.3085	2.85435	1.11728	0.999914	0	8.7076	9.3935	9.6709	9.3338	8.5557	7.7504	8.0464	8.0752	8.7623	9.6459	10.2084	9.3788	8.9455	8.2512	7.4901	7.5451
gsto-2	0.0045	0.0390787	8.69429	1.77429	0.392873	0.978981	0	10.9386	11.0117	10.8878	10.9045	10.442	10.2576	10.6164	10.9035	11.0403	11.2396	11.1232	10.9399	10.742	10.6159	10.2523	10.5264
nra-4	0.1158	0.364997	8.41091	2.5247	0.409382	0.1122	0	13.4589	13.5547	13.5784	13.5399	13.4993	13.3269	13.327	13.5279	13.6279	13.7309	13.6821	13.6726	13.4614	13.2514	12.8149	12.6201
catp-2	0.143	0.417237	8.06659	6.48187	0.398146	0.0673598	0	3	3.1999	3.193	3	3.1683	3	4.1253	3	3	3.1583	3.1773	3.2631	3.4946	3.4807	3	3.3452
C02E7.10	0.1182	0.369073	7.68544	6.92375	0.298934	0.107123	0	3.4042	3	3	3	3.1683	3.6591	3.5291	3.4193	3	3.1583	3	3.1375	3.1404	3	3.1735	3
str-211	0.4466	0.911353	7.82217	2.21437	0.211262	0.00197597	0	3	3.5319	3.193	3.2484	3.1683	3	3.3734	3.2248	3	3	3.1773	3.1375	3	3	3.1735	3.1245
srh-21	0.4741	0.948388	8.10754	2.01266	0.463924	0.00159821	0	3.9783	3.3754	3.653	4.089	3.4555	3	3.9154	3.8821	3.3423	3.7619	3.8358	3.7656	3.4946	3.3071	3	3.239
srh-20	0.9264	1	7.98415	1.13545	0.29954	1.41327e-05	0	3.5706	3.3754	3.3631	3	3.3191	3.7857	3.1987	3.2248	3	3.1583	3	3.2631	3	3.1098	3.1735	3.3452
srh-22	0.9365	1	7.64447	5.48393	0.393798	1.04884e-05	0	3	3.1999	3	3	3.5802	3	3.7978	3	3.1813	3.1583	3.8358	3.2631	3	3	3	3.3452
srh-23	0.0358	0.168105	8.49146	3.9703	0.314982	0.657668	0	3	3.5319	3.3631	3.4602	3.6949	3	3.1987	3	3	3.1583	3.1773	3.2631	3.5957	3.2118	3.1735	3.1245
C02E7.6	0.0002	0.00375479	8.59064	4.99221	2.88026	0.999325	0	9.3027	10.2235	12.6217	14.2785	14.5052	14.5461	11.9045	9.5506	8.6321	10.1627	12.4681	13.6562	14.0303	14.2566	13.8209	12.3343
C02E7.7	0.0001	0.00271995	8.58177	5.49774	3.34155	0.999576	0	8.3208	8.1058	9.6526	12.3286	13.5889	14.0018	11.5356	9.0898	7.7533	7.3315	9.8131	12.128	13.1816	14.1141	13.8968	12.6708
C02E7.8	0.101	0.333015	8.05485	2.78827	0.116793	0.154114	0	3	3	3	3	3	3	3	3	3.3423	3	3	3	3	3	3	3
str-205	0.3231	0.728669	8.05014	6.94712	0.105366	0.00575635	0	3	3	3	3	3	3	3	3	3	3	3	3	3	3.2118	3	3.239
tsp-17	0.9891	1	8.22378	0.591559	0.854857	2.19057e-07	0	5.1882	4.8777	4.8383	4.5254	5.1982	5.0653	5.0871	4.5134	5.1637	4.9631	4.2067	4.2632	3.9412	3.7754	3.4683	3.444
ceh-63	0.1382	0.407057	8.00487	4.48781	0.664386	0.0725083	0	3.8548	3.3754	3.5153	3.6449	4.0798	3.3669	3.6697	3.2248	3.3423	3.8573	3.3353	4.3221	4.0161	3.7754	3.8212	5.1744
snet-1	0.9805	1	8.28668	2.19048	0.500187	9.6722e-07	0	8.3497	8.4429	8.3141	8.1139	7.893	8.1362	7.7779	8.0896	7.7097	7.6771	7.8379	7.6209	7.4568	7.5324	7.3251	7.2079
tag-52	0.9966	1	8.15756	1.62776	0.813702	1.13764e-08	0	8.0592	7.9619	7.8675	7.8854	7.8809	7.7735	7.7144	7.8321	7.6104	7.1643	7.2715	6.8281	6.6022	6.8122	6.3143	6.4596
C02F12.5	0.0002	0.00375479	8.45176	7.60231	2.51352	0.999113	0	6.6228	5.4086	4.1941	3.4602	5.0764	7.5509	8.6867	6.6973	5.6979	5.5246	4.6289	3.3786	4.3983	5.5022	7.9853	9.5488
tag-278	0.2299	0.574949	8.08314	4.63912	0.687228	0.0167544	0	10.7313	10.5979	10.4955	10.9837	11.2985	10.7788	10.2556	9.9997	9.8761	9.9931	10.0437	10.4622	10.5444	10.574	9.5494	9.5108
C02F12.8	0.9873	1	7.75013	3.68475	0.608158	3.31423e-07	0	6.974	6.96	7.0405	7.2648	7.2152	6.7182	7.238	7.4197	7.3226	7.8552	8.4861	7.8128	7.2782	7.3089	7.4229	7.971
WBGene00015358	0.6693	1	8.53822	0.105581	0.528365	0.000380297	0	4.3879	3.9196	3.5153	3.4602	3.9928	3.7857	4.1253	4.1246	3.7393	3.9468	3.6071	3.2631	3.4946	3.1098	3.3284	3.239
ced-5	0.2659	0.635678	8.69072	0.237127	0.392319	0.010675	0	10.7291	10.6554	10.2693	10.1334	10.5014	10.1484	10.9312	10.8726	10.7646	10.7617	10.7009	10.7424	10.7488	10.4748	10.102	10.765
tax-6	0.8884	1	7.74758	7.2075	0.207102	3.49478e-05	0	11.9456	11.7139	11.5918	11.6998	11.8078	11.8099	11.9265	11.7855	11.6392	11.447	11.4784	11.5595	11.5266	11.6084	11.5751	11.6307
C02F4.4	0	0	8.01247	3.75353	2.77239	0.999992	0	7.0744	9.4559	11.3443	11.9679	10.1265	7.711	6.8811	6.3128	7.2735	9.3379	10.9952	11.4893	10.5309	8.2954	6.5993	6.3491
C02F4.5	0.9718	1	7.99569	2.61498	0	2.06132e-06	0	3	3	3	3	3	3	3	3	3	3	3	3	3	3	3	3
knl-1	0.3788	0.811134	8.16112	2.67629	0.377712	0.00338098	0	10.4736	11.0042	10.8817	10.5727	10.6077	10.2684	10.4594	10.4458	10.7048	11.0954	11.0575	11.0642	10.9907	10.9331	10.5535	11.0698
C02F5.10	0.9999	1	8.13655	6.1569	1.89801	5.74893e-12	0	3.9783	3.8016	4.3641	4.5254	4.1619	5.0145	4.8712	5.5164	5.2875	5.271	6.4168	6.8179	7.2002	7.4035	7.4736	8.0788
tsp-2	0.8793	1	7.9443	7.15919	0.570693	4.06103e-05	0	5.4666	4.3138	4.5162	5.0683	4.5142	5.2954	4.8117	4.7488	4.7696	4.6263	4.9552	4.4856	4.8303	3.9627	3.922	4.661
C02F5.12	0.0322	0.157573	8.56101	0.951627	0.537459	0.706197	0	7.9197	7.9341	7.6627	7.3603	7.5176	7.2109	7.6136	7.9705	7.7817	7.9175	7.7068	7.0877	6.9654	6.8122	7.0188	7.1723
C02F5.13	0.1412	0.413239	7.83659	1.04994	0.18542	0.0690661	0	7.7992	7.8324	7.9025	7.4744	7.6372	7.6788	7.8755	7.78	7.7746	7.7285	7.8113	7.5671	7.7032	7.7557	7.6381	8.0398
C02F5.14	0	0	8.40198	3.24364	2.6988	0.999918	0	8.038	9.8508	11.0961	10.9859	9.3951	6.5853	6.1894	6.9065	8.5145	10.3831	11.3708	11.3587	11.2496	8.8205	6.4554	6.767
C02F5.2	1	1	8.10358	5.85134	2.01705	6.58174e-14	0	3.2162	3.1999	3	3.2484	3.1683	3.1951	3.5291	3.4193	4.306	4.7308	5.4798	5.7007	6.3794	6.685	6.5371	6.767
C02F5.3	0.2301	0.575236	8.37552	0.463691	0.210594	0.0167303	0	11.4943	11.4691	11.3875	11.3678	11.3465	11.2913	11.4734	11.4932	11.4273	11.4071	11.2163	11.1373	11.1028	11.0607	11.1061	11.3351
cids-1	0.0453	0.200097	8.69113	8.33649	0.237517	0.56555	0	9.2485	9.0035	8.9434	9.0689	9.1682	8.8554	9.3033	9.3385	9.1743	9.122	9.1171	8.9776	9.1525	9.0684	8.8485	9.4242
C02F5.5	1	1	8.11798	6.38002	3.96827	2.05744e-14	0	3.2162	3.5319	3.193	4.4281	3.4555	4.2915	4.7497	6.0147	6.6909	7.4887	8.5559	9.2986	9.8248	10.1696	10.7263	11.0533
henn-1	1	1	8.14189	6.77994	0.738815	1.12942e-12	0	8.8275	8.7523	8.6668	8.8086	9.0054	8.789	9.2455	9.5191	9.4331	9.4551	9.5785	9.8115	9.9613	9.9537	10.1273	10.3408
fbxl-1	0.0015	0.0178813	8.74084	1.49259	0.584534	0.995981	0	10.2156	10.2618	10.1274	9.6111	9.5113	9.1658	9.7637	10.1252	10.1909	10.5831	10.2524	9.9275	9.7335	9.2887	9.2141	9.3432
tsp-1	0.3541	0.774431	8.56933	7.61416	0.506308	0.00419558	0	4.8428	4.1301	4.1941	4.4281	4.4503	4.2035	5.4013	4.5962	4.306	4.3914	4.5666	4.4856	4.654	4.0752	4.3413	5.1744
pbs-6	0.1485	0.427292	7.60462	3.77237	0.144649	0.0611984	0	12.2985	12.4944	12.5317	12.5774	12.4659	12.5045	12.2954	12.4116	12.5482	12.6391	12.6877	12.568	12.5765	12.548	12.5101	12.4835
WBGene00015359	0.8468	1	8.29241	2.2604	0.56017	6.65838e-05	0	9.1435	9.1735	9.0991	8.8608	8.9773	8.3914	8.6867	8.703	8.6667	8.8124	8.5837	8.4531	8.2942	8.1775	7.8189	7.8857
C02G6.2	1	1	7.99586	5.37723	2.30838	1.82177e-14	0	3.2162	3.5319	3.3631	4.7834	5.1182	4.2035	4.6171	5.1284	6.1316	6.628	7.4719	7.5912	7.7696	7.8497	7.1388	7.3357
C02G6.3	0	0	7.75637	3.42206	1.75693	0.99996	0	4.9065	6.288	7.7725	7.9657	6.3963	4.5978	4.471	4.5962	5.7845	7.2102	7.5302	6.9545	6.65	5.1114	4.5446	4.741
C02H6.1	0.9859	1	8.28393	0.907343	1.94618	4.57186e-07	0	3	3.3754	3	3	3.3191	3.3669	3.9154	3.8821	5.5408	6.794	7.1492	5.7868	5.1623	3.7754	3	3.3452
fbxa-105	0.0605	0.244643	8.51952	5.54582	0.837605	0.410786	0	7.142	6.6372	7.355	7.8388	7.7609	7.8907	8.2946	6.8901	6.3745	6.8415	7.5302	7.8632	8.0885	7.5761	7.6891	8.6312
dyf-11	0.9936	1	8.15198	2.55598	0.609477	7.0738e-08	0	6.5249	6.1738	6.0022	5.9567	5.9647	5.7008	5.7569	5.6771	5.0748	5.3387	5.3377	5.3221	5.1949	5.0848	5.0242	5.2309
npr-19	0.9793	1	7.99708	3.49651	0.469943	1.08799e-06	0	5.5082	5.282	5.2391	5.1921	5.48	4.7913	5.1841	4.6745	4.8787	4.3914	4.4332	4.6783	4.7001	4.8198	4.7776	4.8887
aex-3	0.1728	0.474418	8.35261	0.0483975	0.402217	0.0389165	0	9.7161	9.2317	8.8782	8.7989	9.0275	9.1483	9.6302	9.3712	9.1253	8.954	9.1062	8.9475	8.7038	8.8856	8.8292	8.9832
C03A3.1	0.7785	1	8.32767	2.55175	0.922342	0.000146801	0	7.9801	8.1904	7.9366	8.0743	7.9049	7.277	7.5961	7.5292	7.9284	7.7473	7.5138	7.4063	7.49	6.9141	5.7552	6.0838
C03A3.2	0.1988	0.523101	8.23872	3.61718	0.275209	0.0260385	0	11.019	11.3134	11.2985	11.2239	11.5286	11.2168	10.9563	11.1443	11.3483	11.2896	11.19	11.2048	11.1831	11.2115	11.0313	10.6324
C03A3.3	0.7773	1	8.20815	1.30703	0.470942	0.000148514	0	4.7763	4.756	4.3641	4.2111	4.3834	4.0097	4.392	4.4256	3.9539	3.9468	4.7461	3.5851	4.0872	3.8406	4.1879	4.0574
srt-65	0.138	0.406764	7.53002	1.27596	0.551548	0.0728267	0	4.4744	4.2249	4.1941	3	3.4555	3.5204	3.7978	3.4193	4.0503	3.6597	3.3353	3.1375	3.2684	3.7754	3.5957	3.6235
ugt-51	0.0093	0.066747	8.07949	5.05985	1.07592	0.950669	0	7.5531	7.2351	7.7801	7.8854	9.285	8.2989	7.4478	7.3968	7.2933	7.741	8.3948	8.9381	9.4545	9.4617	8.6462	7.7279
WBGene00015370	0.9999	1	7.92843	5.16796	1.12634	2.23257e-11	0	3.4042	3.673	4.6538	4.4281	4.3133	4.2915	4.7497	4.7488	4.4543	5.3052	5.6091	5.9637	6.1494	5.6549	5.6709	5.7391
C03A7.13	0.9992	1	8.31322	4.801	1.04946	7.24672e-10	0	3.2162	3.3754	4.0013	4.5254	3.9002	3.3669	4.1253	4.232	4.5888	4.5136	4.2862	5.4062	5.6823	5.1376	4.6658	5.4608
abu-8	0.0001	0.00271995	8.65686	6.58921	3.0365	0.999528	0	7.2317	5.7	5.4042	5.7304	9.1047	10.8692	10.0715	7.1174	5.8123	4.9631	4.8544	4.6783	6.5274	9.223	10.9642	10.2343
C03A7.2	0.5091	0.997733	8.16389	4.52659	0.422429	0.00125086	0	3	3.1999	3.3631	3.8086	3.6949	3	3.5291	3	3.7393	3.3009	3.6071	3.4855	3.5957	3.8406	3.7129	3.8567
srw-140	0.3546	0.775155	8.2868	0.123823	0.301595	0.00417915	0	3	3	3.653	3	3.1683	3.1951	3.1987	3.5906	3.3423	3.1583	3.1773	3.1375	3	3	3.1735	3.5366
abu-15	0.0001	0.00271995	8.74076	6.67322	2.82692	0.999458	0	5.5487	4.3976	4.0013	4.5254	7.2055	9.2173	8.5249	5.9843	4.306	4.3262	3.3353	3.6782	4.2818	7.1573	9.3332	8.8133
srx-38	0.6502	1	8.15231	0.786589	0.399079	0.000441542	0	3.7197	3.9196	3.653	3.2484	3.1683	3.3669	4.0242	3.8821	3.1813	3.3009	3.4776	3.4855	3.386	3.2118	3.1735	3.239
srx-39	0.3273	0.734605	7.92777	0.131428	0.211103	0.00546008	0	3.5706	3	3	3	3	3	3.1987	3.2248	3	3	3.1773	3	3.1404	3	3	3
abu-6	0.0008	0.0118196	8.74503	6.63262	1.78313	0.997258	0	3.8548	3	3	3.2484	4.5142	6.0169	6.1419	3.7437	3	3	3.1773	3.4855	3	4.495	6.702	6.1585
abu-7	0.0001	0.00271995	8.78605	6.53666	2.71844	0.999662	0	3.8548	3.1999	3.5153	3.6449	6.7415	8.2226	7.5331	4.8194	3.9539	3.6597	3.1773	3.4855	3.9412	6.7458	8.7492	8.0634
srt-64	0.3908	0.829525	7.26312	0.736323	0.347454	0.00302648	0	3.9783	3.5319	3.653	3.2484	3.3191	3.3669	3.7978	3.5906	3.1813	3.4307	3.3353	3.3786	3.4946	3.2118	3.922	3.1245
C03B1.1	0.8222	1	8.04028	3.65082	0.128253	9.18246e-05	0	3.2162	3	3.193	3.2484	3.1683	3	3	3	3	3	3	3	3	3	3	3
C03B1.10	0.9718	1	7.99569	2.61498	0	2.06132e-06	0	3	3	3	3	3	3	3	3	3	3	3	3	3	3	3	3
lmp-1	0.4725	0.946313	8.23517	1.89211	0.500373	0.00162373	0	12.5812	12.6495	12.7295	12.5883	12.586	12.5623	12.5308	12.6431	12.8194	12.7308	12.5409	12.3554	12.2001	11.852	11.7497	11.6168
C03B1.13	0.0015	0.0178813	7.88069	7.77916	0.616146	0.995071	0	8.5769	8.3514	7.9765	7.4248	8.1954	8.6209	8.6015	8.4427	8.4673	8.1472	7.791	7.4857	7.6571	8.7027	8.7662	8.7054
C03B1.14	0.572	1	8.20681	7.46318	0.388919	0.000803248	0	7.7306	7.2351	7.2174	7.5915	7.5861	7.5862	7.8971	7.815	7.8899	7.54	7.8576	8.0003	7.7587	7.3818	7.1388	8.0556
WBGene00015383	0.73	1	8.32356	2.76501	0.316261	0.000230273	0	4.2959	4.0287	3.7787	3.9556	3.6949	3.902	3.6697	3.5906	3.4871	3.6597	3.6071	3.6782	3.5957	3.4807	3.7129	3.3452
C03B1.2	0.2952	0.684088	7.96275	1.94432	0.383309	0.00768003	0	5.082	4.6911	4.6538	5.2502	4.5754	4.5271	4.5459	4.4256	4.7696	4.8282	4.5014	4.3221	4.2198	4.454	4.4123	4.2878
C03B1.3	0.0866	0.309229	8.0275	4.90156	0.13858	0.217814	0	3.4042	3	3	3	3	3	3	3	3	3	3	3	3	3	3	3
C03B1.4	0.5355	1	8.16426	1.43772	0.354711	0.00104677	0	3	3.673	3	3	3.1683	3.5204	3.1987	3	3.3423	3.3009	3.8358	3.1375	3	3.1098	3	3.239
C03B1.5	0.0002	0.00375479	7.89563	3.60981	1.18176	0.998853	0	5.3341	6.3098	6.7028	7.1474	6.768	5.0145	5.4798	5.4287	6.1535	6.3935	7.4287	7.2252	7.1921	6.0625	4.6658	5.5072
C03B1.6	0.8335	1	8.17078	7.64442	0.360889	8.08588e-05	0	3.5706	3.5319	3	3.8086	3	3.5204	3.6697	3	3	3.1583	3.1773	3.3786	3.386	3.1098	3.1735	3.239
C03B1.7	0.0096	0.068656	7.82345	7.12105	0.31901	0.949816	0	8.1073	7.9411	7.613	7.7101	8.2148	8.1539	8.2782	7.9782	8.2611	8.0086	7.8113	7.8076	8.0754	8.4285	8.108	8.3257
C03B1.9	0.146	0.422993	8.83012	7.65314	0.828943	0.0642081	0	3.2162	3.3754	3	3.4602	3.8012	4.1098	5.1841	4.0084	4.7696	3.9468	3.4776	3.2631	3.2684	3.2118	3.5957	3.6235
WBGene00015384	1	1	8.129	6.07846	2.08859	3.55394e-13	0	4.2959	3.8016	4.3641	3.9556	4.2396	3.902	4.9832	4.4256	5.4729	5.8371	5.8109	6.7118	7.5352	7.5471	7.7244	8.128
WBGene00015385	0.9615	1	8.12352	6.59744	0.539608	4.23281e-06	0	4.556	4.0287	4.2816	4.8601	4.0798	4.2035	5.1364	4.4256	4.7118	4.6263	4.8544	5.1045	5.0948	4.8831	4.5446	5.3376
C03B8.3	1	1	8.03736	6.57832	2.00989	1.0452e-12	0	4.0921	4.6231	3.7787	3.6449	4.4503	3.6591	4.9283	4.951	4.5231	5.6093	6.0575	6.8179	7.2082	7.3542	7.4653	7.7473
lin-13	0.1403	0.411381	8.66022	0.495394	0.25532	0.0703205	0	12.0474	11.8173	11.701	11.5853	11.7317	11.4225	11.9899	11.9816	11.7742	11.8118	11.8471	11.8771	11.7774	11.6319	11.4414	11.8842
kin-19	0.4214	0.874367	7.89203	7.73383	0.187355	0.00238403	0	12.979	12.9291	12.9167	12.731	12.8309	12.9201	13.1235	13.0916	13.1032	13.0677	13.0436	13.0301	13.0395	13.0867	13.2626	13.2278
C03C10.2	1	1	8.05699	6.08238	3.09805	4.11558e-15	0	3	3.1999	3	3	3.1683	3.902	3.3734	4.7488	5.7845	6.6941	7.0272	7.8281	8.0666	8.307	8.2012	8.5223
rnr-2	0.036	0.168534	8.59281	3.66986	0.556371	0.651774	0	10.8634	11.2661	11.6094	11.5817	11.1841	10.9166	10.5532	10.2882	10.2184	10.8005	11.2086	11.1046	11.1028	10.9826	10.8712	11.2282
rei-1	0.9615	1	7.6138	2.38305	0.483427	4.20591e-06	0	9.329	9.4287	9.4046	9.1205	9.1125	8.9016	9.2399	9.0898	9.5552	9.749	9.4288	9.4349	9.7126	9.7579	9.5825	10.3432
C03C10.5	0.4929	0.974501	8.15991	2.02629	0.282403	0.00141469	0	3	3	3	3	3.4555	3	3	3.7437	3	3.1583	3.1773	3	3.1404	3.1098	3	3.239
C03C10.7	0.1782	0.48548	7.82511	3.34431	0.289122	0.0357579	0	3	3.1999	3.3631	3.2484	3	3.1951	3.1987	3.2248	3	3	3.8358	3.1375	3.1404	3	3.1735	3.3452
C03C11.1	1	1	8.07092	6.28031	3.45168	3.15017e-15	0	4.0921	3.673	3.8943	3.4602	3.9002	3.6591	4.6849	5.2356	6.533	7.4738	8.2032	8.8756	9.119	9.5581	9.6016	9.9083
fog-3	0.8543	1	8.18404	6.70281	1.06577	5.97876e-05	0	8.6107	8.5103	8.7304	9.1088	9.2964	9.4381	9.7016	9.5532	9.6563	9.3707	9.0157	8.3366	8.2715	7.6461	7.4229	7.2965
C03D6.1	0.0781	0.288949	8.29959	1.61388	0.827558	0.260797	0	7.9652	8.1846	7.695	7.1474	7.0845	6.477	7.045	7.5501	7.7604	7.7902	6.761	6.6556	7.1345	6.7372	5.9587	6.7381
cel-1	0.3738	0.804182	8.55102	7.75674	0.265633	0.00353662	0	10.1966	10.0073	9.7305	9.8507	10.0903	10.0175	10.4177	10.3625	10.1843	10.2706	10.1591	10.2406	10.2176	10.2056	9.9145	10.3303
npp-14	0.1186	0.369723	8.62041	0.115316	0.224213	0.105593	0	11.9783	11.8372	11.6418	11.5972	11.8327	11.5787	11.9823	11.9617	11.873	11.8475	11.792	11.8322	11.8331	11.7827	11.4817	12.0233
asfl-1	0.9992	1	8.20409	6.90159	0.974253	4.7044e-10	0	7.2563	7.2689	7.2395	7.5224	7.7675	8.1772	8.4586	8.6458	8.4139	8.5377	8.5639	8.667	8.8744	9.0129	9.1661	9.5544
lab-1	0.9999	1	8.08204	6.49664	2.48404	4.62542e-12	0	4.8428	4.4767	4.1941	4.089	5.0764	4.9618	5.4798	5.4732	5.8663	6.2946	6.8553	7.6383	8.2561	8.8817	8.8227	9.6712
rpl-24.2	0.2804	0.659561	8.43741	8.05844	0.310055	0.00894252	0	11.5187	11.3087	11.1006	11.2266	11.2471	11.3603	11.5368	11.4212	11.3805	11.1728	10.8846	10.8128	10.9465	11.102	10.9553	11.2129
C03E10.1	0.101	0.333015	8.05485	2.78827	0.0618598	0.154114	0	3	3	3	3	3	3	3	3	3.1813	3	3	3	3	3	3	3
C03E10.3	0.5942	1	8.30065	1.449	0.602177	0.0006903	0	5.6263	4.4767	4.7794	4.3237	5.0335	4.1098	4.9283	4.5134	4.8252	5.1631	5.2211	5.0358	5.0241	4.5738	4.0161	5.2583
gly-20	0.9956	1	8.06509	2.6027	0.36658	2.66686e-08	0	9.9772	10.4065	10.4288	10.0315	10.0136	9.8466	10.2232	10.3521	10.3952	10.6495	10.5955	10.6231	10.6495	10.565	10.3595	10.6519
clec-223	0.9813	1	8.18467	5.72275	1.1609	8.79824e-07	0	3	3	3.3631	3	3.1683	3.5204	3	3.2248	3	3.1583	3.4776	4.1377	4.155	4.1284	5.2347	5.8333
clec-222	0.2373	0.588063	7.93185	1.07109	0.673048	0.0153084	0	3	3	3	3	3	3	3	3	3	3	3	3	3	3.3071	3.8212	4.8532
kcnl-3	0.3765	0.808612	7.71776	0.621359	0.373463	0.00347045	0	5.9915	5.4484	5.1015	5.0022	5.274	4.9072	5.4013	5.4287	4.7696	5.0464	5.1378	5.1377	5.1949	5.2133	5.0688	5.2029
C03F11.2	0.0001	0.00271995	8.35291	4.96097	2.04179	0.999664	0	5.082	5.3254	5.8673	7.8004	8.8806	7.8766	5.4798	5.1284	5.5408	4.9631	6.3256	7.9215	8.7456	8.9274	7.3066	6.1141
scav-1	0.1672	0.463098	8.0816	0.14975	0.183608	0.0431608	0	11.69	11.6619	11.3443	11.4784	11.7148	11.5623	11.6117	11.6648	11.6972	11.5643	11.2729	11.4788	11.5309	11.6339	11.3791	11.6065
C03F11.4	1	1	8.0271	7.80411	0.839092	4.12469e-13	0	7.6211	7.3965	7.638	7.0027	7.6155	7.309	7.9737	7.8407	8.05	8.5233	8.6453	8.805	8.8592	8.8225	8.0919	8.7971
nspc-3	0.6494	1	8.14802	2.48571	0.643612	0.000444518	0	5.4666	5.5975	5.2391	5.3061	5.1587	4.9618	4.5459	4.5962	4.9801	4.8746	5.0031	4.3787	4.0872	4.535	4.3413	4.0574
nspc-4	0.9936	1	8.14483	1.94864	0.525832	7.2741e-08	0	9.4514	9.451	9.4336	9.3101	9.1099	9.2965	9.1377	9.213	9.2216	8.935	8.9286	8.6209	8.6519	8.6006	8.2309	8.4379
sdha-1	0.8802	1	8.29759	1.26835	0.437997	4.0008e-05	0	13.2548	13.2301	13.2139	13.053	13.0114	12.9971	13.0567	13.1938	13.0852	13.0289	12.8554	12.6553	12.4786	12.3193	12.4961	12.3946
nspc-5	0.1003	0.332772	8.60857	2.94018	0.255976	0.156632	0	3.5706	3.673	3.3631	3.4602	3.6949	3.3669	3.1987	3.2248	3.4871	3.5497	3.8358	3.6782	3.6901	3.6355	3.3284	3.3452
nspc-6	0.0737	0.279012	8.43377	4.8465	0.0681058	0.297529	0	3	3	3	3	3.1683	3	3	3	3	3	3	3	3	3.1098	3	3
nspc-7	0.4338	0.892816	8.2009	2.34575	0.574201	0.00219151	0	6.1835	5.9972	6.3035	5.7304	5.6027	5.9908	5.7251	6.0147	5.2062	6.0131	5.8375	5.8482	5.4044	5.1114	4.7227	5.4608
flp-5	0.9874	1	8.01298	2.3659	0.519568	3.18474e-07	0	9.0302	8.7954	8.8462	8.7085	8.5481	8.6336	8.5156	8.4258	8.2099	8.265	8.3212	7.8632	7.8889	7.9079	7.9499	7.9669
nspc-1	0.5337	1	8.08288	3.44715	0.481877	0.00105963	0	5.1882	4.6911	4.9494	4.9329	4.9435	4.8504	4.2198	3.8821	4.5888	4.3914	4.7461	4.4331	4.654	4.0752	4.4123	4.4393
WBGene00044337	0.9718	1	7.99569	2.61498	0	2.06132e-06	0	3	3	3	3	3	3	3	3	3	3	3	3	3	3	3	3
nhr-148	0.1076	0.345408	8.53312	0.34911	1.52166	0.133284	0	7.4068	6.9873	6.2824	5.557	5.6882	5.8817	7.3981	7.4083	7.2933	6.7449	5.0494	4.5851	5.0948	4.9436	4.4123	5.3116
srh-231	0.9718	1	7.99569	2.61498	0	2.06132e-06	0	3	3	3	3	3	3	3	3	3	3	3	3	3	3	3	3
nhr-149	0.0052	0.0430285	8.35744	2.98622	0.660097	0.974755	0	4.0921	4.5518	4.9494	4.5254	4.3133	3.5204	3.6697	4.4256	3.7393	4.1862	4.4332	4.6325	4.3412	3.6355	3.4683	3.3452
tag-293	0.7271	1	8.01102	2.02622	0.420194	0.000237948	0	3.8548	3.5319	3.653	3.9556	3.3191	3.3669	4.0242	3.2248	3	3	3.4776	3.3786	3.2684	3.2118	3.4683	3.239
cyp-35A1	0.1118	0.354883	7.87343	4.08853	0.832235	0.120616	0	3.4042	3.5319	4.0013	4.089	3.9928	3.5204	3.9154	3.5906	3.6187	4.3914	4.8013	5.1701	5.3476	4.495	3.4683	3.7831
cyp-35A2	0.0157	0.0975546	8.13166	3.53579	1.48768	0.899689	0	9.8312	11.0008	11.682	11.694	11.5948	10.1948	9.6789	10.3083	11.2909	12.156	12.716	12.7137	12.5008	11.7113	10.3115	9.5488
srsx-24	0.6752	1	7.7636	7.63401	0.218054	0.000363341	0	3.4042	3	3.3631	3.2484	3	3.1951	3.5291	3.2248	3.1813	3	3	3	3.1404	3.1098	3.1735	3.1245
C03G6.17	0.0047	0.040108	8.51337	0.613328	1.46577	0.978443	0	8.4277	7.8249	7.1139	6.1215	5.346	6.4196	7.6136	7.9782	7.8026	7.3063	6.5835	5.9821	5.4044	5.0576	5.8088	6.7478
WBGene00005646	0.4152	0.865121	7.41343	7.29171	0.111116	0.00248615	0	3	3	3	3	3	3	3.1987	3	3.1813	3	3	3	3	3.2118	3	3
srp-6	0.4133	0.862231	7.69457	7.06634	0.642045	0.00252373	0	7.7306	7.0404	6.6544	6.9334	7.2992	7.1533	7.5873	7.3136	7.1375	7.0974	7.1492	7.6091	7.8485	7.8177	7.8952	8.4938
srx-56	0.9197	1	8.01355	0.976081	0.630938	1.72037e-05	0	5.0258	5.282	4.1941	4.3237	3.9928	4.1098	4.5459	4.6745	4.1407	3.7619	4.2862	3.6782	4.2198	3.7754	4.0161	3.7055
srj-14	0.2448	0.601406	7.39984	7.3836	0.576846	0.0139086	0	7.3043	6.8602	6.6379	6.3513	6.8569	6.9521	6.7916	6.5597	6.7058	6.2426	6.399	6.7973	7.2475	7.4975	7.5854	7.3987
exc-13	0.9976	1	8.08939	2.56124	0.965752	6.83748e-09	0	9.2908	9.072	8.8886	9.0113	9.2384	8.8226	8.8727	8.7123	8.4975	8.5305	8.0747	8.0664	8.1479	7.7599	6.8628	7.2008
C03G6.6	0.3584	0.781175	7.87335	4.22479	0.233129	0.00403935	0	3	3	3	3	3	3	3	3	3	3.1583	3.1773	3.5851	3.386	3	3	3
srh-275	0.5799	1	7.90417	4.73329	0.239642	0.000761191	0	3	3.1999	3.3631	3	3.4555	3	3.3734	3	3	3	3	3	3.386	3.2118	3	3
nhr-147	0.9225	1	8.14098	8.08233	1.07711	1.61379e-05	0	6.8007	5.7	4.8383	5.1315	6.0097	5.4939	6.7126	6.3844	6.0407	5.271	5.261	5.6783	5.8553	4.6116	4.1046	4.4865
srh-244	0.4162	0.866847	8.01121	1.40485	0.157641	0.00246653	0	3.2162	3.3754	3	3	3	3	3	3	3	3.1583	3	3	3.1404	3.2118	3	3.1245
C03H12.1	0.3065	0.701495	8.28954	7.40426	0.131509	0.00679358	0	10.3504	10.165	10.1881	10.1296	10.3542	10.1919	10.3887	10.2229	10.1191	10.2684	10.1814	10.1832	10.053	10.2557	10.2401	10.3551
clec-10	0.7346	1	8.09015	3.11373	0.684461	0.000220976	0	8.8109	9.1646	9.6319	9.5603	8.825	8.416	9.4174	9.302	9.6214	9.9396	10.2007	10.2194	9.9241	9.4937	9.1349	9.392
nstp-4	0.0007	0.010457	8.60502	1.17545	0.423643	0.997402	0	11.4976	11.6395	11.4413	11.0517	10.9814	10.9617	11.1997	11.5643	11.9264	11.9263	11.5547	11.2713	11.1304	11.1066	11.1333	11.1603
C03H5.3	0.0531	0.222337	7.89184	7.77013	0.228999	0.47387	0	10.2014	10.2701	9.9517	9.9417	10.1291	10.0256	10.3104	10.4261	10.0288	10.0409	9.7514	10.007	9.9998	10.094	10.0163	10.2557
C03H5.4	0.0092	0.0664072	8.89465	0.634648	0.323756	0.951524	0	3.7197	3	3	3	3	3	3.1987	3.2248	3.4871	3.5497	3.1773	3.2631	3	3	3	3
C03H5.5	0.4585	0.927292	7.89523	5.01678	0.197403	0.00180674	0	9.4593	9.3495	9.3801	9.4987	9.6187	9.3538	9.4249	9.5428	9.4442	9.4455	9.6309	9.7578	9.7932	9.6921	9.3581	9.5885
C03H5.6	0.9993	1	8.00893	1.19378	0.84621	4.21432e-10	0	8.6986	8.3033	8.2175	7.8483	8.2574	8.2667	8.0783	7.698	7.4952	7.0678	7.1598	6.973	6.9748	6.8912	6.9489	7.0753
C03H5.7	0.0105	0.0725971	8.13454	7.39196	0.377007	0.943176	0	3.4042	3.1999	3	3	3.1683	3.5204	3.7978	3.8821	3	3.4307	3.3353	3	3.2684	3.4807	3.4683	3.5366
C04A11.1	0.0007	0.010457	8.16455	6.67487	1.53194	0.997503	0	5.9619	5.5975	5.5871	5.5102	5.7426	7.8111	7.7063	6.263	5.3266	5.1252	5.1801	6.1861	7.0832	7.7557	8.2407	8.0634
C04A11.2	0.8725	1	7.87719	3.84467	0.806139	4.55874e-05	0	5.082	5.1433	5.1488	5.3599	5.274	5.2954	4.9832	4.8867	4.3821	5.1999	5.3377	4.1377	4.7882	4.1796	3.5957	3.7055
gck-4	0.0017	0.0197407	8.11139	5.54645	0.306385	0.993873	0	10.3801	10.3313	10.3309	10.4276	10.9274	10.6815	10.5395	10.3144	10.1962	10.1427	10.2425	10.4744	10.4623	10.7837	10.5437	10.1453
adm-2	0.0864	0.309229	7.08935	6.31378	0.312597	0.218791	0	9.9282	9.6065	9.4192	9.6	9.8281	9.7721	10.0346	9.8132	9.7108	9.6838	9.8331	9.9463	9.9871	9.8917	9.5997	9.195
C04A11.5	0.1871	0.503407	7.99701	1.70016	0.578808	0.0314442	0	4.8428	3.8016	3.8943	4.089	3.5802	3.1951	3.7978	3.4193	4.4543	4.0311	3.4776	4.0001	3.9412	3.7754	3.4683	4.3401
tbc-6	0.0106	0.0730134	8.54325	6.91414	0.804441	0.940973	0	8.6202	8.2924	7.7876	8.0084	8.7307	8.8409	8.8209	8.3915	8.1183	8.0034	7.4719	7.5972	7.7641	8.4652	8.9682	9.7781
egl-27	0.0551	0.22853	8.45541	7.86175	0.256871	0.45589	0	11.2701	10.9323	10.912	10.8527	11.0558	10.9817	11.411	11.1758	11.0129	10.8857	10.9083	10.8975	10.8685	10.9076	10.7479	11.2759
dnj-5	0.9785	1	7.89612	0.0767805	0.389598	1.13904e-06	0	11.7606	11.6662	11.5827	11.3513	11.4327	11.4066	11.8296	11.9187	11.8544	11.872	11.8871	11.9652	11.9364	11.9849	12.1135	12.4801
C04B4.1	0.0996	0.331049	7.50839	5.44325	0.669685	0.159238	0	3	3.673	3.7787	4.3237	4.3834	4.7296	4.6171	3.8821	4.1407	4.5711	4.2862	4.8877	4.5061	4.7195	4.48	3.8567
C04B4.2	0.9948	1	7.85903	3.31961	1.95845	4.29148e-08	0	3	3.1999	3	3.6449	3	3.1951	3.1987	3	3.7393	4.3262	4.1225	4.2018	4.0872	4.9436	6.9959	7.7949
lips-2	0.8613	1	8.00955	5.20527	0.28086	5.41395e-05	0	3	3	3	3	3	3	3	3	3	3	3	3.4855	3.2684	3.4807	3	3.5366
C04B4.4	0.9718	1	7.99569	2.61498	0	2.06132e-06	0	3	3	3	3	3	3	3	3	3	3	3	3	3	3	3	3
C04B4.5	0.9718	1	7.99569	2.61498	0	2.06132e-06	0	3	3	3	3	3	3	3	3	3	3	3	3	3	3	3	3
C04B4.6	0.2779	0.655897	8.0771	3.65335	0.0583448	0.00926412	0	3	3	3	3	3	3	3	3	3	3	3	3.1375	3	3.1098	3	3
C04C11.1	0.0316	0.156763	8.21015	6.78858	1.59112	0.7202	0	5.4666	4.9349	4.1941	4.3237	5.769	6.1166	5.6591	5.4732	4.5231	4.7308	4.6887	5.1701	5.8348	6.2894	7.7383	8.488
arrd-25	0.0203	0.117526	7.93822	1.21659	0.56876	0.85798	0	11.6021	11.6856	11.3943	10.8954	10.8405	10.9907	11.234	11.4569	11.5064	11.3697	11.0114	10.4071	10.2807	10.66	10.8545	10.9974
srz-60	0.0361	0.168846	7.64967	7.4913	0.151127	0.6491	0	3.2162	3	3	3	3	3	3.3734	3	3	3	3	3	3	3.1098	3.1735	3.1245
lgc-9	0.8916	1	7.97144	1.24889	0.424555	3.18903e-05	0	6.049	5.5616	5.5871	5.5102	5.48	5.4563	5.4411	5.5583	5.2875	5.3714	5.261	4.6783	5.0599	5.0017	5.1541	5.1453
pdhb-1	0.4106	0.857484	7.65252	2.48788	0.305835	0.00256633	0	12.9272	13.0548	13.2285	13.0563	12.8226	12.9349	12.8559	13.0614	13.106	13.0642	12.8673	12.5942	12.5815	12.5078	12.7334	12.6037
C04C3.4	0.4663	0.938473	8.00878	7.47631	0.576248	0.00170364	0	3.4042	3.9196	4.3641	3.9556	3.9928	4.2035	4.6849	4.951	4.0503	4.6263	4.3616	4.3221	4.2818	4.7872	4.7776	4.8532
dyf-3	0.58	1	8.23492	0.265833	0.251333	0.000760632	0	6.6416	6.2434	6.3242	6.2972	6.2159	6.2974	6.3017	6.6399	6.2378	6.3283	6.0346	6.2482	6.1984	6.1804	5.9104	6.2295
C04C3.6	0.3885	0.825424	7.92259	1.35392	0.380247	0.0030695	0	4.3879	4.3138	3.7787	3.9556	3.4555	3.3669	3.9154	3.8821	3.6187	3.8573	3.4776	3.5851	3.7788	3.7072	3.7129	3.7831
C04C3.7	0.1182	0.369073	8.29587	7.81351	0.31629	0.107118	0	3	3	3	3	3.1683	3	3.1987	3.2248	3.3423	3.3009	3	3.2631	3	3	3	3.8567
pac-1	0.9922	1	8.15407	0.835354	0.313536	1.01783e-07	0	11.7819	11.5662	11.3906	11.4867	11.5209	11.1934	11.6193	11.5726	11.4245	11.1605	11.1514	11.2515	11.2549	11.1279	10.9679	11.1277
WBGene00015439	0.0146	0.0928639	8.60484	0.0749733	2.12653	0.912182	0	7.1018	4.8777	4.0013	3.2484	3.5802	3.902	6.9789	6.716	6.3175	4.6795	3.3353	3.5851	3.1404	3	3	3.8567
WBGene00015440	0.9144	1	8.14246	1.33778	0.598871	1.92848e-05	0	5.2385	5.4484	5.1488	5.1315	4.6905	5.0653	4.9832	5.4732	4.9801	5.0053	4.4332	4.8076	4.3983	4.8518	4.1879	3.9268
WBGene00015441	0.5806	1	7.67622	5.7037	0.56141	0.000758941	0	6.1835	5.97	5.6867	6.1215	6.3793	6.164	6.4259	6.1849	5.8395	6.074	5.7837	5.7658	6.2302	5.7256	5.2347	4.8887
C04E12.2	0.8036	1	8.30408	6.16648	0.467867	0.000115089	0	6.2827	5.97	5.9762	6.6174	6.6161	6.8104	6.7762	6.2881	6.2582	5.9056	6.399	5.7658	5.6823	5.9925	6.1985	6.0371
C04E12.4	0.0226	0.12638	8.56153	8.16788	1.82626	0.83275	0	9.4108	8.408	7.0899	6.6393	8.0628	8.8518	9.2371	9.4175	9.0132	7.9611	6.8156	5.5609	5.2884	7.232	7.9911	7.8456
C04E12.5	0.1243	0.377975	8.54377	0.687372	1.38587	0.0916539	0	6.4838	6.3098	5.6867	4.4281	4.4503	4.8504	6.4059	6.4303	6.017	5.4952	4.7461	4.7227	3.7788	3.8406	3.922	4.2878
WBGene00015436	0.9878	1	8.21173	0.670408	0.79449	2.66896e-07	0	5.1361	5.1911	5.0019	5.0683	4.6905	5.1618	4.8712	5.0717	5.0748	4.3262	4.2067	4.0001	3.8623	3.6355	3.922	3.8567
scrm-3	0.944	1	7.94795	4.06119	0.819175	8.70771e-06	0	7.0322	7.2465	6.7649	7.1777	7.1958	7.165	6.5941	6.0737	6.0407	6.1701	5.9146	6.4465	6.1494	5.9925	5.6709	5.3881
srx-121	0.1628	0.455957	8.62181	1.23527	0.101302	0.0482293	0	3.2162	3	3	3	3	3	3	3	3	3.1583	3.1773	3	3	3	3	3
srbc-2	0.1078	0.345776	8.52951	0.337172	0.224201	0.13285	0	3.2162	3	3.193	3	3	3	3.5291	3.2248	3.3423	3.1583	3.1773	3	3	3	3	3
srd-15	0.851	1	8.03664	2.12851	0.192685	6.27571e-05	0	3.7197	3.5319	3.5153	3.6449	3.5802	3.3669	3.5291	3.5906	3.3423	3.3009	3.4776	3.4855	3.4946	3.3965	3.1735	3.6235
C04E6.11	0.0679	0.263682	8.54794	0.0553571	0.296311	0.342268	0	10.5552	10.49	10.3347	10.1392	10.4865	10.1991	10.5801	10.6278	10.5371	10.403	10.086	10.2097	10.2471	10.3447	9.8883	10.4928
C04E6.13	0.9019	1	8.00212	3.10902	0.456304	2.59668e-05	0	7.244	7.1165	7.0024	7.2648	6.9638	7.0562	6.6797	6.6593	6.5162	6.9751	6.7186	6.5363	6.5274	6.4124	6.0944	6.4946
srsx-18	0.0025	0.0247086	7.67733	2.89394	0.795864	0.988281	0	3.7197	4.1301	4.4422	4.3237	3	3	3.6697	3.4193	3.7393	3.8573	5.0943	3.7656	3.2684	3.2118	3.1735	3.7055
WBGene00015420	0.9718	1	7.99569	2.61498	0	2.06132e-06	0	3	3	3	3	3	3	3	3	3	3	3	3	3	3	3	3
C04E6.4	1	1	8.08694	5.84098	2.59215	1.36178e-15	0	3.2162	3.1999	3.193	4.089	3.8012	3.5204	4.6171	5.2356	6.1751	6.9857	7.2419	7.6951	7.8789	7.6954	7.3343	7.5997
C04E6.5	1	1	8.06045	5.79636	3.39289	1.3064e-15	0	3	3.1999	3.653	3.2484	4.1619	3.7857	4.1253	5.2864	6.4112	7.3397	8.0578	8.7999	8.8969	9.1494	8.8453	9.1407
grd-9	0.1009	0.333015	7.77384	5.43942	0.654897	0.155149	0	3.8548	4.2249	3.7787	3.2484	4.7971	4.9618	3.5291	3.8821	3.9539	3.8573	3.726	3.8481	4.3412	4.495	3.3284	3.7831
C04E6.7	0.0668	0.260866	8.47131	0.505268	0.341486	0.353694	0	7.8727	7.3234	7.355	7.1777	7.2437	6.8104	7.6816	7.5707	7.3701	7.5755	7.3383	7.3578	7.3009	7.1763	7.2202	7.5055
C04E6.8	0.3213	0.725983	8.00805	7.79953	0.679331	0.00586848	0	4.7763	4.3976	4.6538	3.2484	3.9928	4.7913	5.1841	4.6745	3.8506	4.2579	4.2067	3.5851	4.0872	4.0752	4.0161	4.5764
srd-16	0.2824	0.662105	8.11045	1.13081	0.207069	0.00873468	0	3.4042	3	3	3	3.1683	3	3	3	3.1813	3.3009	3	3.3786	3	3	3	3.239
C04E7.1	0.621	1	8.08854	5.67698	0.212189	0.000561442	0	3	3	3	3.4602	3	3.3669	3	3	3.3423	3	3	3.1375	3	3.1098	3	3.1245
sor-3	0.994	1	8.26913	0.881165	0.468829	5.43891e-08	0	9.1599	8.6662	8.7497	8.8278	8.7138	8.5647	8.8618	8.7307	8.8318	8.5873	8.3631	8.4164	8.3092	8.2301	7.889	7.9752
C04E7.3	0.0545	0.226088	8.55206	0.801858	0.468725	0.457961	0	7.3277	7.5231	7.1376	7.0195	6.8814	6.6533	7.4958	7.4423	7.0701	7.3643	7.0272	6.9167	6.6733	6.868	6.2956	7.0676
WBGene00015431	0.0222	0.125256	8.50844	0.803422	0.51447	0.838861	0	8.3497	8.1305	7.6045	7.3603	7.4781	7.2877	7.7934	7.8989	7.7887	7.7535	7.6478	7.4332	7.0832	6.9441	7.2496	7.4825
C04E7.5	0.9927	1	8.1373	5.34663	1.14108	8.99472e-08	0	3	3	3	3	3	3	3	3	3	3.3009	3	3.5851	4.2818	4.495	5.2733	5.2583
C04F1.1	0	0	8.02811	4.26289	2.27709	0.999893	0	4.7763	5.282	7.6708	8.2123	8.4205	5.9643	4.9832	3.8821	3.7393	5.271	7.6326	8.2214	8.4235	6.0487	5.195	5.0227
C04F12.1	0.0577	0.236639	8.23699	0.400813	0.693334	0.439597	0	9.9302	9.7528	9.1318	8.8037	8.6043	8.8981	10.1576	10.2391	10.0392	9.9997	9.7123	9.7007	9.5299	9.7064	9.8805	9.8576
fce-1	0.9874	1	7.8919	3.52685	0.255996	3.11417e-07	0	11.4152	11.4746	11.5599	11.5107	11.6478	11.2712	11.5499	11.5656	11.6237	11.8453	11.8634	11.9102	11.9301	11.666	11.5088	11.7259
C04F12.12	1	1	8.10485	5.96056	2.905	3.69221e-13	0	3	3.1999	3	3	4.0798	3.1951	3.7978	4.1246	3.9539	5.1631	6.3256	7.1213	7.7696	8.1031	8.2839	8.4014
ikb-1	0.2479	0.606977	7.97504	3.69958	0.385249	0.013433	0	9.1235	8.7443	8.8956	9.1475	9.1253	8.7233	8.8872	9.0755	8.7905	8.9887	9.1547	9.2252	9.1421	8.7712	8.2697	8.3735
rpl-14	0.9711	1	7.96194	2.26521	0.227104	2.20878e-06	0	15.8298	15.8704	15.7503	15.841	15.6242	15.9295	15.6864	15.75	15.5804	15.6717	15.576	15.4594	15.418	15.5257	15.4309	15.4806
C04F12.5	0.0207	0.119567	8.61646	8.45046	0.435611	0.855435	0	8.0592	7.723	7.4989	7.5224	7.3786	7.7962	8.1758	8.3079	8.33	8.1983	8.0059	7.739	7.9522	7.9192	8.0701	8.3289
WBGene00007300	1	1	8.13277	5.63297	1.79583	1.07062e-13	0	3	3	3	3	3.1683	3.3669	3.1987	3	4.1407	4.8746	4.7461	5.2329	6.046	6.0349	6.2381	6.005
C04F12.7	1	1	8.13042	6.14088	3.93581	1.77215e-14	0	4.9674	5.1433	5.4801	6.1825	6.0958	6.6533	6.9097	7.9311	8.8182	9.8911	10.568	11.4486	11.9127	12.2328	12.4607	12.9898
C04F12.8	0.0053	0.043323	8.39424	6.93533	0.70237	0.974188	0	8.5522	7.9058	7.7497	8.0903	8.0788	8.4923	8.7154	8.1996	7.6494	7.5182	7.5705	7.6613	7.6276	8.1775	8.9653	9.1968
rnh-1.3	0.7423	1	8.52275	5.02985	0.814556	0.000207649	0	6.7322	6.8749	6.9499	7.1626	7.5019	7.2333	6.6962	6.9385	6.393	7.0067	7.3195	7.7605	7.9087	8.1931	8.3712	8.0239
lim-7	0.9998	1	8.31105	1.66503	0.421817	2.94278e-11	0	8.0451	8.2367	7.8317	7.6358	7.8441	7.8037	7.8087	7.9936	8.2306	8.4976	8.4986	8.4921	8.5038	8.5308	8.3351	8.3829
srh-79	0.1666	0.462348	8.30076	0.812108	0.246133	0.0441125	0	3.5706	3.1999	3.193	3	3	3.3669	3	3.2248	3	3.4307	3.1773	3	3	3	3.1735	3.1245
srh-229	0.4178	0.869551	7.48759	0.0128662	0.236973	0.00244607	0	3.5706	3	3	3.2484	3	3	3.3734	3.2248	3.1813	3.1583	3.1773	3.2631	3	3.3965	3.1735	3
sid-1	0.8773	1	7.85834	7.74372	0.388148	4.22568e-05	0	9.1921	9.0973	9.0281	8.7342	8.983	8.9086	9.4049	9.1076	9.2294	9.1339	9.2618	9.1921	9.4478	9.3682	9.5864	9.9319
C04F5.2	0.9777	1	7.77427	0.858666	0.310607	1.26547e-06	0	3.7197	3.3754	3.5153	3.4602	3.5802	3	3.5291	3.4193	3.3423	3	3	3.3786	3	3.3071	3.3284	3.1245
unc-46	0.9988	1	8.0221	2.22024	0.620217	1.62697e-09	0	6.5045	6.3524	6.2824	6.5025	6.1165	6.0169	6.503	6.2374	5.8123	5.6893	5.4798	5.8482	5.6356	5.2377	5.2733	5.3116
srab-1	0.8519	1	8.30838	2.04331	0.400379	6.2063e-05	0	3.7197	3.8016	3.8943	3	3.3191	3.1951	3	3.4193	3	3.1583	3	3.3786	3.1404	3.3071	3	3.1245
srab-2	0.7108	1	8.08269	7.77528	0.263167	0.000275444	0	3.7197	3	3.193	3	3.1683	3.1951	3.3734	3.2248	3.1813	3	3.3353	3	3.1404	3	3	3.1245
srab-3	0.7879	1	8.21311	2.64138	0.559118	0.000132602	0	4.1976	4.0287	3.653	3.8086	3.9002	3	3.3734	3.2248	3	3.8573	3	3	3.2684	3.3071	3.3284	3
ugt-63	0.033	0.159867	8.3028	0.350741	1.34352	0.692366	0	9.8373	9.5481	8.6709	9.4499	9.523	7.9528	9.5138	10.3961	10.0981	9.1075	8.4346	8.2671	7.775	7.1315	8.0424	9.979
C04F5.8	0.0046	0.0398443	8.54555	7.82354	0.219987	0.978817	0	10.3098	10.3219	10.1753	10.2395	10.2837	10.3742	10.4953	10.6986	10.5423	10.4295	10.3248	10.282	10.3636	10.4444	10.4944	10.7396
C04F5.9	0.0146	0.0928639	7.9977	7.86398	0.273926	0.91142	0	8.8839	8.5612	8.4759	8.3582	8.6405	8.5514	8.8654	8.9234	8.9333	8.8476	8.4082	8.6528	8.7729	8.8856	8.6825	8.977
vit-5	0.9681	1	7.89689	4.45468	4.69177	2.75779e-06	0	3	3.5319	3	3.2484	3	3.1951	3	3.4193	3.1813	3.6597	3	3.9261	5.2579	9.5361	12.2054	13.2915
WBGene00015452	0.0019	0.0198375	8.05713	4.24625	1.29724	0.99209	0	5.4238	6.0499	6.4238	7.2507	7.1157	6.3185	5.4013	5.599	5.6057	6.707	7.5941	8.062	8.1228	7.4873	6.3143	5.5299
cht-1	0	0	8.05165	3.58601	1.82216	0.999986	0	5.588	7.4949	8.703	8.584	7.7343	6.1405	5.2749	5.183	5.9183	7.9771	8.7188	8.4299	7.775	6.9441	6.137	5.3116
unc-78	0.0488	0.208971	8.18614	3.12998	0.26874	0.51515	0	11.2762	11.4631	11.55	11.5107	11.4415	11.3476	11.269	11.4741	11.5122	11.5718	11.6266	11.5686	11.4409	11.3086	11.0974	10.872
dhs-27	0.0057	0.0460518	8.59532	1.2647	1.96592	0.972538	0	10.6616	11.0249	10.3154	8.4725	7.9286	7.6706	9.1765	10.2757	10.86	10.8499	9.4699	8.0707	7.933	7.5761	6.8754	7.3738
ttr-39	0.9922	1	8.19202	1.76243	0.448269	1.03078e-07	0	7.9577	7.6395	7.375	7.3734	7.5408	7.1766	7.4863	7.2765	7.407	6.9098	7.0272	7.2175	7.3667	6.685	6.798	6.9715
C04G2.10	0.9992	1	8.48234	7.7215	3.3077	7.36011e-10	0	4.4744	4.1301	4.5162	3.4602	5.2366	6.9249	8.7355	9.6338	9.8843	9.9572	9.7584	9.4646	9.2565	8.8245	8.6717	8.4379
irld-21	0.5189	1	7.95754	1.07049	0.314818	0.00117453	0	3.7197	3.3754	3.5153	3.2484	3.1683	3	3.5291	3.2248	3	3	3	3.3786	3	3	3.3284	3.1245
ttbk-5	1	1	8.07432	5.9736	3.27764	2.99269e-15	0	3.7197	3.8016	4.1009	3.9556	4.3133	4.2915	5.0361	5.4732	6.4821	7.5685	8.6071	9.0425	9.0998	9.4669	9.4912	9.6481
msp-36	1	1	8.07807	6.18582	2.56619	1.2323e-13	0	3	3	3	3	3	3	3	4.0084	4.1407	4.9195	5.6397	6.0002	6.4213	7.343	7.8383	7.8228
C04G2.5	1	1	8.07565	6.21636	3.40012	1.83222e-15	0	3.2162	3	3	3.2484	3.8012	3.6591	4.5459	5.5583	6.6298	7.2807	8.1134	8.7282	8.8154	9.0564	8.5667	9.1034
dis-3	0.131	0.392436	8.28351	8.24506	0.233282	0.0827145	0	11.7862	11.6913	11.4829	11.4375	11.6821	11.5338	11.7728	11.7861	11.5925	11.4811	11.2989	11.4147	11.4451	11.5621	11.268	11.7104
egl-38	0.4373	0.898187	7.76609	3.50438	0.690333	0.00213342	0	6.4414	6.737	7.1493	7.132	6.781	6.4389	6.8666	6.8736	6.8196	7.0477	6.7329	6.561	6.2302	6.0625	5.4184	5.659
spch-1	1	1	8.09267	6.36905	5.22746	6.79493e-14	0	3	4.0287	3.193	4.7834	6.0317	6.5678	7.4478	8.5762	9.3992	10.5602	11.5196	12.4009	12.7476	13.2106	13.5537	13.4281
nsph-3.2	1	1	8.11487	6.52933	5.10139	2.55561e-14	0	3.2162	4.0287	4.0013	4.7024	4.9435	5.6683	7.1804	8.1863	9.0102	10.1403	10.993	11.8939	12.2615	12.9517	13.6763	13.4957
idpb-1	0.0001	0.00271995	8.65777	5.60083	1.82244	0.999517	0	3	3.3754	3.193	4.9329	6.4946	6.5678	4.2198	3.2248	3.1813	3	3.3353	4.2018	5.5118	6.2894	6.0281	4.8532
C04G6.11	0.9718	1	7.99569	2.61498	0	2.06132e-06	0	3	3	3	3	3	3	3	3	3	3	3	3	3	3	3	3
C04G6.13	0.0047	0.040108	7.78943	4.56319	1.68077	0.97794	0	3	3.1999	3.653	5.0022	4.6341	4.2035	3.1987	3	3.1813	3.8573	5.2999	6.5238	6.8977	5.2377	3.4683	3.444
mpk-2	0.9688	1	8.21708	1.50848	0.438348	2.62901e-06	0	10.1182	9.9019	9.6648	9.5859	9.3144	9.4089	9.8912	9.6844	9.4151	9.4086	9.2345	9.7444	9.953	9.5928	8.8927	9.2179
C04G6.2	0.007	0.0531505	8.34504	4.74287	3.90071	0.962788	0	4.0921	5.1911	6.8097	9.7908	9.9267	8.5334	5.3183	4.5962	5.1637	6.3774	8.8192	11.7757	12.5573	12.1108	9.7374	8.1934
pld-1	0.1781	0.48548	8.41248	0.274478	0.328889	0.0358261	0	11.9742	11.8339	11.5052	11.3346	11.5368	11.3379	11.9422	12.0163	11.9493	11.9793	11.8331	11.8604	11.8896	11.9343	11.6844	11.9887
C04G6.4	0.0098	0.0695931	8.56054	1.69776	0.272136	0.948861	0	9.7446	9.834	9.9584	9.5401	9.6278	9.4064	9.7199	9.7936	9.9777	10.0623	10.0279	9.8768	9.6726	9.575	9.4283	9.6311
txt-9	0.3885	0.825424	8.18822	4.62733	0.529138	0.00307633	0	5.2385	5.1433	5.7184	5.1921	5.0335	5.3374	5.8186	4.7488	4.4543	4.8746	5.4798	5.4062	5.8756	5.3539	5.2347	5.5299
C04G6.6	1	1	7.81227	6.93657	0.720087	2.18072e-12	0	5.1361	4.5518	4.4422	5.2502	4.4503	4.5978	5.1841	5.2864	5.0748	5.4346	5.8109	6.0706	5.6591	5.8415	5.7552	5.3631
idpb-3	0.0006	0.00958765	8.65299	5.8795	1.65386	0.997781	0	4.0921	3.5319	3.3631	4.6167	6.2539	6.6197	4.6849	3.4193	3.4871	3.5497	3.1773	4.0705	5.2267	6.3354	6.4385	5.3881
C04H4.1	0.6044	1	7.51448	6.73761	0.285145	0.000640812	0	3.5706	3	3.3631	3.2484	3.1683	3.1951	3.3734	3.4193	3	3.1583	3	3.4855	3.4946	3.4807	3	3.1245
C04H5.1	0.9868	1	8.2766	7.95698	0.224302	3.64698e-07	0	9.2698	9.2572	9.2341	9.3438	9.2712	9.2257	9.3537	9.426	9.2923	9.0606	9.1089	8.9263	9.1083	9.0182	8.8389	9.1278
clec-147	0.9999	1	8.15804	6.465	1.96615	3.3491e-12	0	3	3	3	3.2484	3.3191	3	3.5291	3.8821	4.1407	4.5711	4.8013	5.293	5.1623	5.793	6.6589	7.7996
gcy-29	0.9939	1	7.82386	1.13273	0.776909	6.45405e-08	0	5.6636	5.4484	5.8096	4.4281	5.5117	5.3374	5.4013	4.7488	4.9303	5.2359	4.2862	4.4331	4.3983	4.3233	4.2666	4.2336
mog-4	0.0831	0.301424	8.00228	3.12198	0.178641	0.233389	0	10.7379	10.8408	10.7295	10.8195	10.894	10.5683	10.7322	10.7526	10.7893	10.8412	10.8596	10.9042	10.8761	10.6361	10.4264	10.657
C04H5.7	0.7288	1	7.89357	0.750346	1.90326	0.000233494	0	3	3	3	3	3	3	3	3	3	3	3	3	3.6901	4.3682	6.1783	7.8228
nlp-41	0.9892	1	7.88285	2.42794	0.611948	2.12199e-07	0	7.563	7.5231	7.5438	7.4121	7.1958	7.2333	6.9654	7.3499	6.5496	6.7198	6.5676	6.293	6.4753	6.649	6.4385	6.8505
pph-1	0.0015	0.0178813	8.0666	7.69474	0.872651	0.994543	0	9.4856	8.9386	8.7574	8.4101	8.8156	9.1918	9.6216	9.1663	9.0718	8.7202	8.4082	8.1337	8.4508	9.2367	10.0163	10.5584
pgp-5	0.0002	0.00375479	7.65934	0.531018	2.43044	0.998985	0	12.6752	10.7351	8.613	7.5224	7.7343	8.4969	11.5276	11.3205	10.2262	8.5803	8.2134	7.973	8.0841	8.6695	10.7341	12.9336
C05A9.2	0.9955	1	8.29516	0.762768	0.811425	3.01422e-08	0	8.9904	8.6146	8.6003	8.4037	8.8156	8.7154	8.5749	8.3856	8.552	8.3247	7.9521	7.7062	7.409	7.5998	7.2592	7.2079
WBGene00007318	0.9949	1	7.92237	0.476198	0.779129	4.02133e-08	0	5.3797	5.1433	5.0019	4.5254	4.5142	4.9072	5.625	4.951	4.4543	3.7619	4.4332	4.2018	4.3983	3.9029	3.7129	3.9936
lip-1	0.0091	0.0660872	7.83577	0.476979	0.310446	0.953745	0	9.4407	9.072	8.8354	8.9336	8.9283	8.7623	9.1883	9.0426	8.9269	9.0404	8.7542	8.7578	8.6867	8.8817	9.2725	9.3812
C05B5.1	0.9993	1	8.01455	0.259675	0.306345	2.92639e-10	0	3	3	3	3	3	3	3	3.2248	3.4871	3	3.3353	3.5851	3.1404	3	3.5957	3.239
C05B5.11	1	1	8.09813	5.60533	1.8726	2.92467e-13	0	3	3	3	3	3	3	3.1987	3	3.6187	4.5136	5.0943	5.4332	5.7275	6.0761	5.8605	6.584
C05B5.2	1	1	8.16485	6.04961	4.01014	2.057e-14	0	3.2162	3.673	4.4422	5.3599	5.48	4.7913	6.1176	6.6399	7.4693	8.265	9.3639	10.2661	10.6807	11.0908	11.7177	11.681
pqn-8	0.1342	0.398122	8.75214	4.82532	0.874999	0.077499	0	6.6228	6.7045	7.2174	7.3734	7.5408	6.8253	6.9238	6.4075	6.5983	6.5729	6.6451	7.4728	8.0355	8.1837	7.9379	8.1243
C05B5.4	0.8221	1	8.33017	0.689521	1.83023	9.21236e-05	0	7.9577	7.4367	7.1019	6.3245	5.1982	6.4956	7.4281	7.1451	6.9377	6.2601	5.1801	4.5851	4.3983	3.7754	4.3413	5.2583
C05B5.5	0.6498	1	8.29072	0.366095	0.757622	0.000443538	0	6.3978	5.1911	5.2391	5.4117	5.274	4.4528	6.5763	5.2864	5.2474	5.5534	5.9146	5.7868	5.7929	4.9436	5.4184	6.1141
fbxa-155	1	1	8.09459	6.14714	3.06901	1.91038e-15	0	3	3.3754	3.653	3.9556	4.3133	4.5978	4.6849	6.2114	7.0815	7.6771	8.3353	8.612	8.5797	8.7691	8.6968	8.7054
rgs-1	0.8674	1	7.83751	0.813789	0.426824	4.93884e-05	0	6.8501	6.6198	6.3035	6.3513	6.362	6.276	6.4841	6.8569	6.2782	6.4404	5.9878	5.9071	6.6263	6.2777	5.9822	5.7775
C05B5.8	0	0	8.07887	5.44948	0.944686	0.999857	0	7.6399	7.6135	7.8172	8.4967	9.3521	9.369	8.3054	7.6886	7.5374	8.0241	8.0914	8.4985	9.0911	9.4912	8.8063	7.7279
pho-10	1	1	8.1122	6.20085	1.11355	1.15448e-12	0	3	3.1999	3	3.2484	3.4555	3.1951	3.7978	3.5906	3.7393	4.0311	4.6887	4.3787	5.4044	4.7872	5.0242	5.1744
C05C10.2	0.2496	0.609637	8.70157	8.21636	0.275329	0.0130731	0	11.0493	10.8305	10.6719	10.7291	10.9215	10.7166	11.295	11.14	11.0672	11.0361	10.8997	11.0014	10.9808	10.9228	10.5865	11.1378
C05C10.3	0.0019	0.0198375	8.33906	8.1903	1.15857	0.991018	0	13.8029	12.9121	12.3538	11.9723	12.2114	12.7298	13.9833	13.7957	12.9803	12.207	11.715	11.6833	11.6029	11.7825	12.3929	13.6661
pho-11	0.0991	0.329876	8.43178	2.71054	0.620141	0.161883	0	11.9995	12.6169	12.7023	12.5272	12.0145	11.7794	11.9067	12.3882	12.7297	13.0133	13.2333	13.1659	12.8461	12.5259	12.0537	12.0995
C05C10.5	0.9991	1	8.21911	6.29237	1.65143	1.045e-09	0	5.6636	5.7	6.1491	5.9912	6.235	6.0923	6.7762	6.2374	6.86	6.7574	7.0615	7.2019	7.4228	8.1869	9.2387	9.9126
ufd-3	1	1	7.94238	4.74764	0.354086	6.55126e-14	0	11.6342	11.7537	11.7759	11.8294	11.9171	11.7142	11.8263	11.9181	11.9539	12.1659	12.3115	12.3629	12.3104	12.2895	12.1726	12.3865
C05C10.7	0.9999	1	8.26502	6.51685	0.70378	1.58507e-11	0	6.7322	6.7209	7.0899	7.2364	7.2992	7.2662	7.4575	7.7166	7.6647	7.6836	7.6019	8.0792	8.0445	7.9927	8.2934	8.5364
C05C12.1	1	1	8.08469	6.4701	3.50721	8.27671e-15	0	3	3.673	3.193	3.2484	3	3.902	4.7497	5.4732	6.533	7.3231	8.0522	8.7007	9.0583	9.2457	9.0344	9.4615
gtl-1	0.0041	0.0359454	8.22239	7.96702	1.03582	0.981106	0	11.8396	11.4111	10.5205	10.116	11.0671	11.4473	11.7767	11.5213	11.2298	10.7019	9.943	9.7578	9.7542	10.8415	11.3341	11.9869
C05C12.4	0.0875	0.310357	7.98128	5.47138	0.559716	0.211225	0	10.0512	9.5366	9.6689	9.7536	10.8335	9.6935	10.3224	9.2645	9.696	9.6425	9.6647	9.8951	10.5396	10.1056	9.5806	10.1526
C05C12.5	1	1	8.114	6.16464	3.56701	4.67504e-14	0	3.4042	3.3754	3.7787	4.3237	3.8012	4.3744	5.0871	5.7513	5.7845	7.3885	8.2336	8.9867	9.4629	9.951	9.9191	10.3067
C05C12.6	0.975	1	8.42976	2.91428	0.466438	1.64669e-06	0	5.6636	5.5249	5.4801	5.0683	5.0764	5.4177	4.9283	5.2356	4.9303	5.1252	5.8637	5.7658	6.046	5.5222	5.7823	5.5522
C05C8.1	0.0871	0.309699	8.37785	3.19361	0.371568	0.214365	0	9.1101	9.3336	9.1051	9.3866	9.1304	9.0318	8.8979	9.1286	9.1198	9.2853	9.4741	9.6812	9.8222	9.3942	8.7662	9.1717
krr-1	0.1009	0.333015	8.41962	7.80236	0.2789	0.15478	0	10.7444	10.7942	10.4059	10.5117	10.7719	10.6936	10.933	10.8654	10.7593	10.5124	10.3608	10.4849	10.497	10.6263	10.2291	10.7887
fkb-3	0.0019	0.0198375	8.23367	3.58192	1.5288	0.991601	0	11.3	12.1857	12.6251	13.0476	12.7837	11.8936	10.7461	11.5026	12.1431	12.808	13.3622	13.5825	13.5129	12.9292	10.8946	9.7226
gei-6	0.9739	1	8.17881	7.27669	0.287143	1.7527e-06	0	10.4119	10.1828	10.0594	10.205	10.3844	10.2047	10.5712	10.6129	10.5361	10.4265	10.5337	10.5867	10.5514	10.5954	10.5604	10.8935
C05C8.5	0.5894	1	8.74919	8.21779	0.283087	0.000714379	0	9.352	9.2203	9.1725	9.136	9.3759	9.0881	9.7097	9.6484	9.4196	9.5221	9.4376	9.3805	9.4393	9.4382	9.0288	9.5613
hpo-9	0.9992	1	8.31345	7.80909	0.43491	9.34596e-10	0	9.8736	9.8131	9.5896	9.6894	9.7898	9.5976	10.135	10.1322	10.1883	10.3507	10.2499	10.2396	10.2797	10.2369	10.1469	10.7457
C05C8.7	0.1563	0.441985	7.9406	1.45914	1.16252	0.0526979	0	13.5007	13.6367	13.3779	12.62	12.0242	12.3906	13.1675	12.9262	12.9225	13.0524	12.2942	11.2286	11.047	11.05	11.7769	12.3357
C05C8.8	0.0105	0.0725971	8.59737	7.00229	0.993379	0.942717	0	4.0921	3.8016	3.5153	3.8086	4.3834	4.0097	5.1364	4.0084	3.7393	3.4307	3.6071	3	3.5957	3.7754	5.311	5.7391
hyls-1	0.9931	1	8.0266	0.317041	0.222989	8.03309e-08	0	7.9197	8.0743	8.0899	7.8854	8.1357	7.9927	8.1218	8.1318	8.3632	8.278	8.135	8.2482	8.324	8.2148	7.9795	8.4705
C05C9.1	0	0	7.94687	3.91008	2.73597	0.99999	0	6.1043	7.6735	9.5875	10.3681	9.2146	7.0309	5.4798	4.951	5.6979	7.9449	9.6232	9.9867	9.4943	7.3981	4.7776	4.9904
C05C9.2	0.8662	1	7.67787	4.38017	0.53823	5.11006e-05	0	3.5706	3.673	3.8943	4.5254	4.1619	3.6591	4.0242	4.0084	3.4871	3.4307	3.3353	3.7656	3	3.3071	3.4683	3.1245
C05C9.3	0.9714	1	7.90886	5.9046	0.847136	2.14789e-06	0	6.7145	6.6712	7.1493	7.3202	8.0139	7.8406	7.9872	7.8825	7.8502	7.7597	8.3259	8.4597	8.4406	8.6695	7.9014	8.6074
attf-4	0.9979	1	8.13852	0.520899	0.332287	4.02837e-09	0	10.9918	10.7491	10.6587	10.6824	10.8264	10.7645	10.7746	10.6797	10.5246	10.5161	10.427	10.3031	10.2156	10.445	10.1727	10.281
mapk-15	0.9939	1	8.144	2.95696	0.581433	6.47771e-08	0	7.8323	7.1288	7.314	7.1626	7.3957	6.9386	6.8811	6.9854	6.9377	6.9319	6.3628	6.8682	6.6848	6.6938	6.0281	6.4714
wht-1	0.0015	0.0178813	8.31297	4.50037	1.18118	0.995429	0	7.4922	7.2006	7.8172	8.7136	8.6583	7.9117	6.7605	7.3136	7.2019	7.6238	8.5438	9.1316	9.3732	9.1984	8.0424	6.9464
C05D10.4	0.0745	0.28041	8.64116	4.80242	0.840512	0.285657	0	9.4934	9.7468	10.2985	10.3332	10.6077	10.4261	9.6975	9.3204	9.0281	10.0611	10.6082	10.4274	10.6879	11.2069	10.7044	10.6895
C05D11.1	0.9921	1	8.25093	0.4195	0.180479	1.07699e-07	0	12.572	12.6754	12.7121	12.751	12.8252	12.5886	12.807	12.9556	12.9382	12.9991	12.8957	12.9697	12.8374	12.7653	12.7308	12.8187
mrps-17	0.9874	1	8.04557	1.56697	0.271305	3.28856e-07	0	10.2219	10.4078	10.1215	10.2341	10.3065	10.3177	10.2515	10.2229	10.1589	10.2233	10.0678	9.9684	10.0924	9.9748	9.5632	9.9995
mel-32	0.0053	0.043323	8.40692	2.84135	0.52717	0.973868	0	14.5246	14.8374	14.9011	14.9828	14.725	14.187	14.0335	14.6234	14.9957	15.0699	15.0839	15.0784	14.9563	14.5956	14.1875	13.9498
let-721	0.9992	1	8.07005	1.15325	0.201215	4.99422e-10	0	12.115	12.0143	11.9555	11.9467	12.008	11.7865	11.9586	12.0998	12.0717	12.1182	12.183	12.3095	12.2419	12.21	12.061	12.3451
C05D11.13	0.0556	0.23032	8.31778	2.09603	0.28951	0.45423	0	8.1863	8.087	8.0716	8.1677	7.8126	7.8837	8.0138	7.9627	8.0205	8.1138	8.0859	7.9867	7.8988	7.7515	7.2973	7.8319
vps-16	0.034	0.162835	8.83821	0.77763	0.240491	0.680529	0	10.7214	10.6001	10.4168	10.3893	10.3388	10.2873	10.6305	10.6606	10.5298	10.5978	10.5975	10.4929	10.3955	10.3228	10.0361	10.3989
txdc-9	0.9582	1	8.2554	1.2512	0.326539	4.92234e-06	0	10.3632	10.3432	10.2919	10.1179	10.0585	10.102	10.2132	10.2131	10.1412	10.158	9.9214	9.847	9.881	9.8117	9.4622	9.852
let-756	0.9763	1	8.05472	1.98964	0.797534	1.46655e-06	0	9.6503	9.4387	9.6003	9.0568	8.9545	8.7114	8.7788	8.891	9.1226	8.675	8.4303	8.1459	8.2445	7.9783	7.6747	8.161
C05D11.5	0.0264	0.139168	8.78319	0.367524	0.460773	0.786423	0	7.5826	7.376	7.1258	6.9156	6.6732	7.0562	7.6649	7.4972	7.7533	7.8839	7.6478	7.3077	7.2082	7.226	7.2202	7.5451
nas-4	0.0001	0.00271995	7.59933	2.99743	1.92223	0.999427	0	8.0937	10.1439	11.0178	10.0703	7.741	7.1881	7.7063	7.1724	7.8164	9.8189	10.5029	9.2652	7.8536	6.4442	7.8828	8.5832
atgl-1	0.0395	0.180523	7.67853	0.547506	0.318694	0.617693	0	10.6254	10.3313	10.2203	9.9128	10.413	10.2061	10.2161	10.3595	10.4337	10.0736	9.8915	9.8051	9.9589	10.3531	10.2547	10.5015
C05D11.8	0.2273	0.571065	8.62355	1.46817	0.261926	0.0175906	0	9.7662	9.6689	9.5306	9.3962	9.6169	9.1975	9.6302	9.6387	9.5897	9.7239	9.6479	9.7552	9.7168	9.5038	9.0815	9.4272
popl-1	0.8718	1	8.29871	8.04592	0.257931	4.62963e-05	0	10.3461	10.2449	10.0915	10.1621	10.3661	10.0682	10.4301	10.3431	10.2429	10.0711	10.0846	10.2146	10.3618	10.2467	9.7665	10.5474
C05D12.1	0	0	8.31736	3.70033	1.05782	0.999945	0	8.2367	9.1676	10.0763	10.0683	9.4574	8.671	7.9601	7.7166	8.3585	9.2395	9.7722	9.6325	9.5394	9.2681	8.6276	8.1093
C05D12.2	0.0875	0.310357	8.15697	7.62484	1.13107	0.211769	0	7.748	6.688	5.8673	6.241	6.6161	6.6533	8.5614	8.0088	7.4518	6.8531	7.2518	7.5792	7.7367	7.125	7.5464	8.9935
C05D12.3	0.0015	0.0178813	8.44954	7.5946	0.461994	0.995293	0	12.3637	12.0238	11.5445	11.6056	12.3527	12.2325	12.5762	12.4226	12.2485	11.9723	11.6151	11.6585	11.807	12.0753	12.0941	12.4239
C05D12.4	0.0015	0.0178813	8.02953	7.41687	0.848078	0.995619	0	7.9727	7.2237	6.6379	6.5025	7.8564	8.1302	7.7934	7.9151	7.7676	6.9428	6.3628	6.5363	7.184	7.6324	7.7033	8.1017
C05D12.5	0.3585	0.781175	7.71203	6.71251	0.460009	0.00403556	0	3.8548	3.5319	3	3.2484	4.0798	4.0097	3.3734	3.7437	3.4871	3.4307	3	3.6782	3.386	3.7072	3.1735	3.239
C05D12.7	0.5541	1	8.32956	1.34787	1.02343	0.000916403	0	7.4178	7.2351	7.443	6.8792	6.3793	6.4956	6.8221	7.1588	7.233	7.0376	6.4688	5.7444	5.7714	5.4405	5.3835	5.4127
wdr-37	0.1089	0.348252	8.34346	6.94564	0.270024	0.128901	0	10.1232	10.0288	10.0154	10.0683	10.2664	10.3641	10.4338	10.419	10.2756	10.2706	10.2122	10.3552	10.3088	10.4914	10.6235	10.7157
daf-4	0.3965	0.83845	8.50591	0.496458	0.704023	0.00288496	0	10.5214	10.2976	9.7479	9.5254	9.6827	9.6875	10.2501	10.3067	10.0125	9.8698	9.4613	9.1171	9.0693	9.0165	9.0372	9.2558
basl-1	1	1	8.13456	6.13222	3.5695	8.189e-14	0	3	3.5319	3	4.089	4.3834	4.9072	5.3183	5.1284	6.1963	7.348	8.307	8.8458	9.243	9.727	10.2881	10.0086
bas-1	0.2018	0.528445	8.61167	2.12836	0.371793	0.0247766	0	10.5214	10.6522	10.706	10.6517	10.5441	10.0852	10.376	10.7021	10.9642	10.9047	10.96	10.9551	10.776	10.6355	10.2786	10.1296
xnd-1	0.9992	1	8.18398	6.84916	0.627471	6.83201e-10	0	9.4514	9.4411	9.35	9.3637	9.7339	9.619	9.8567	10.1999	10.1052	9.9478	9.8803	10.2126	10.3032	10.5034	10.6169	10.8474
madf-11	0.8094	1	8.3683	8.17877	0.207714	0.000107475	0	9.0231	9.1646	8.8746	9.1048	9.2384	8.9429	9.1912	9.1629	8.9676	9.0781	9.1757	9.0983	9.0911	9.107	8.718	9.3223
C05D2.8	0.8846	1	7.82752	5.09371	0.252093	3.72913e-05	0	10.7313	10.864	10.7979	10.909	11.1328	10.8421	10.8578	10.9912	11.1531	11.1112	11.0396	11.2009	11.2078	11.1594	10.7531	10.6402
snx-1	0.0081	0.0604341	8.4062	2.86491	0.211269	0.958973	0	10.4023	10.5598	10.5832	10.5117	10.4604	10.409	10.333	10.4275	10.533	10.642	10.7	10.6076	10.4978	10.3822	10.2763	10.064
lmp-2	0.013	0.0856845	8.35159	0.837865	0.409602	0.92499	0	8.7942	8.529	8.2504	8.0417	7.9344	7.711	8.5341	8.4759	8.6591	8.2737	8.2185	8.0447	8.2791	8.1775	7.8828	8.3829
C05D9.3	0.9038	1	8.34527	5.5241	0.862166	2.46251e-05	0	9.6687	9.6815	9.6546	9.6682	10.0039	9.9931	9.9732	9.535	9.5345	9.6642	9.8658	10.4457	10.7043	11.1863	11.4098	11.0833
C05D9.4	0.0067	0.0512583	7.52864	5.13456	0.749432	0.963618	0	3.4042	3.5319	3.8943	4.4281	4.9435	4.5978	4.3085	3	3.4871	3.3009	4.1225	3.7656	4.3412	3.7754	3.5957	3.1245
ife-4	0.3705	0.799554	7.85096	3.67127	0.266039	0.00363965	0	8.5271	8.716	8.7265	8.9022	8.6724	8.7154	8.67	8.8745	8.8453	8.9185	8.9004	8.9023	8.729	8.5357	8.4408	8.2319
C05D9.7	0.9524	1	8.33717	1.21894	1.11782	6.33473e-06	0	8.5068	7.9481	7.95	7.9394	7.5861	7.3809	7.8087	8.1796	7.6949	7.3643	7.3289	6.973	6.6962	6.1422	5.6995	6.0211
C05D9.9	0.0001	0.00271995	8.34847	1.20398	1.6471	0.999715	0	7.9948	7.8986	7.4239	6.5262	5.48	4.7913	7.3256	7.9231	8.2611	8.2164	7.7978	6.6896	5.6117	4.8831	5.9104	7.3863
lnp-1	0.0266	0.139403	7.90486	3.77608	0.324029	0.782115	0	9.569	9.6583	9.675	9.8174	9.8881	9.5582	9.4974	9.5763	9.5937	9.7965	9.808	9.889	9.8012	9.5892	9.2338	9.0016
C05E11.2	0.3601	0.783309	7.90695	5.91489	0.22987	0.00394775	0	3	3.1999	3	3.2484	3.1683	3.3669	3	3	3.1813	3.1583	3	3	3.386	3.3965	3	3.444
C05E11.3	0.0015	0.0178813	8.02778	4.51859	0.818412	0.995564	0	7.5026	7.0916	7.5874	8.0168	8.1905	7.5774	6.9789	6.9854	7.0469	7.2721	7.5625	8.0003	8.4709	7.9927	6.5371	6.3618
amt-1	0.0001	0.00271995	8.50893	8.47435	2.62541	0.999773	0	8.3497	7.2122	5.5523	4.3237	4.5142	6.3185	8.6362	9.1998	8.5765	7.0067	4.6887	4.1377	4.2818	4.3233	6.2185	8.2354
amt-4	0.0006	0.00958765	8.44095	1.56233	1.22089	0.998097	0	10.8574	11.6497	11.1406	10.4463	9.1431	9.0603	10.1769	11.3289	11.6614	11.6826	11.2054	10.7241	10.0124	9.2607	9.7597	10.1202
C05E11.6	0.2152	0.551093	7.74725	2.53256	0.62437	0.0207059	0	4.4744	5.094	4.895	4.8601	4.5142	3.6591	3.9154	4.232	4.306	4.2579	4.3616	3.4855	3.9412	4.1284	4.3413	3.7831
C05E11.7	0.0002	0.00375479	8.23377	3.26076	2.18922	0.998837	0	6.7322	7.5231	8.4336	8.9729	7.5098	5.2077	4.9283	5.4732	6.4112	7.4122	7.791	8.1046	7.7367	5.3314	3.8212	3.9936
flp-12	0.9853	1	8.03708	4.79546	0.395016	4.96129e-07	0	9.2206	9.0102	8.8062	8.7342	8.6653	8.9429	8.7395	8.4315	8.3348	8.2607	8.3539	8.5822	8.3852	8.6784	8.226	8.4469
srj-25	0.9718	1	7.99569	2.61498	0	2.06132e-06	0	3	3	3	3	3	3	3	3	3	3	3	3	3	3	3	3
srj-24	0.1216	0.372459	7.9528	0.460944	0.0374673	0.097336	0	3	3	3	3	3	3	3	3	3	3	3	3	3	3.1098	3	3
srp-2	0.0032	0.0304203	8.79066	8.45795	1.08411	0.98621	0	6.3299	6.3524	5.5871	5.0683	5.48	6.1871	7.2604	6.9854	6.3175	6.6812	5.7837	5.8482	5.1289	4.7537	5.9104	7.1723
C05E4.12	0.7519	1	7.69334	0.220729	0.329187	0.000191352	0	3.5706	3.1999	3.5153	3.4602	3.4555	3.1951	3.5291	3.7437	3	3	3	3.3786	3	3.4807	3.1735	3.1245
str-262	0.432	0.890291	8.20489	6.3864	0.188463	0.00221645	0	3	3	3	3	3.3191	3	3.1987	3	3.1813	3	3	3.2631	3	3.1098	3.3284	3.3452
srh-2	0.2667	0.636686	7.72158	0.170225	0.504972	0.0105318	0	4.0921	3.3754	3.5153	3.2484	3.3191	3	4.0242	4.0084	3.3423	3.1583	3	3.2631	3.5957	3.6355	3	3.8567
str-20	0.5522	1	7.48486	5.8263	0.142061	0.000925341	0	3.2162	3	3	3	3.1683	3.1951	3	3.2248	3	3	3.1773	3.1375	3.2684	3	3	3.1245
srp-1	1	1	8.02818	4.26422	1.29375	2.81423e-14	0	5.6999	6.1499	5.8387	6.2694	5.795	4.9618	5.8485	6.6203	7.0585	7.4813	7.8706	7.8076	7.6861	7.2561	7.2103	7.9916
sri-4	0.6138	1	8.08305	6.32933	0.272091	0.000592189	0	3.2162	3	3.193	3	3.3191	3.1951	3.1987	3.7437	3	3	3	3	3	3	3	3
str-134	0.7595	1	7.7973	3.7364	0.154683	0.000177869	0	3	3	3.193	3	3.1683	3	3.1987	3.2248	3.1813	3.3009	3	3.2631	3	3.1098	3	3
C05E4.7	0.9718	1	7.99569	2.61498	0	2.06132e-06	0	3	3	3	3	3	3	3	3	3	3	3	3	3	3	3	3
icl-1	0.18	0.4888	7.85353	5.75745	0.629119	0.034843	0	13.5148	12.5745	13.3484	13.2803	13.638	12.9737	13.5603	13.3001	12.3005	12.3663	13.2908	13.5038	13.6405	13.8633	13.3303	13.2934
C05E7.1	0.0036	0.0325954	8.04735	4.96027	2.4415	0.983645	0	7.0744	7.0662	8.6464	10.6837	10.753	10.3268	8.5433	7.289	7.0585	7.8782	10.4434	12.0621	11.9948	11.0028	10.4307	9.8452
C05E7.2	0.0001	0.00271995	8.52489	6.46121	3.30105	0.99949	0	7.8647	6.6372	5.7798	7.4744	10.9289	12.625	11.3489	8.9746	7.425	6.9209	7.1385	8.2671	9.3096	12.0484	13.2865	12.6965
C05E7.3	0.9813	1	8.02498	1.17526	0.5965	8.78579e-07	0	5.8691	5.7958	5.1946	5.5102	5.1182	4.9618	5.4798	5.3828	4.9801	4.8746	4.8013	4.4856	4.6064	4.6844	4.7227	4.5764
frpr-2	0.5245	1	8.35319	2.39036	0.427991	0.001129	0	5.0258	4.8181	4.4422	4.3237	4.6341	4.5271	3.9154	4.4256	4.306	4.7308	4.3616	4.7227	4.7882	4.973	4.8813	4.0574
C05G5.1	0.0106	0.0730134	8.52239	3.63743	0.604208	0.941017	0	8.8109	9.0463	8.906	8.9556	9.2941	8.8078	8.0909	8.6014	8.6046	8.6619	9.0302	8.9545	9.1567	9.1622	8.3028	7.6626
C05G5.2	0.0292	0.14944	8.57519	1.63555	0.440571	0.754695	0	9.3406	9.3651	9.3037	9.1205	8.9545	8.7585	9.1706	9.1076	9.3691	9.4871	9.242	9.0003	8.8719	8.674	8.3667	8.4995
C05G5.3	0.1668	0.462348	8.55817	8.35825	0.396407	0.0433828	0	7.1018	6.9039	6.6707	6.8229	6.7415	6.9656	7.1567	7.3014	6.8733	6.7574	6.9065	6.5487	6.6848	6.4753	6.1985	7.083
sucl-1	0.9803	1	7.97126	3.36588	0.20361	9.76892e-07	0	12.9154	12.9875	13.1419	13.0223	12.9011	13.0384	13.0643	12.9843	13.0188	12.8813	12.8792	12.7647	12.7319	12.6958	12.8118	12.6069
C05G5.5	0.401	0.843722	8.23652	1.52465	0.660798	0.00277527	0	4.8428	4.9349	5.0019	3.6449	4.4503	4.4528	4.471	4.332	3.7393	4.6795	4.4332	4.1377	3.4946	3.7072	3.7129	4.2336
C05G5.7	0.0002	0.00375479	8.45417	2.64969	2.72653	0.999123	0	8.249	9.8245	10.1479	8.9512	6.5104	5.7941	4.7497	5.787	7.6494	8.6619	8.7542	8.0577	7.6216	5.0848	4.1046	3.7055
nhr-76	1	1	8.02937	4.8899	1.12477	5.09e-15	0	7.4395	7.6481	8.2666	7.7101	7.7477	7.3195	7.6649	8.3972	8.5926	8.8962	8.9683	9.1213	9.3643	9.601	9.5844	9.4936
ckk-1	0.8898	1	8.13685	0.227764	0.250984	3.38083e-05	0	8.6896	8.2592	8.0899	8.2268	8.1659	8.217	8.3054	8.0967	8.2561	8.0796	7.9882	7.9498	8.0355	7.9783	7.9969	8.1093
cdc-48.1	0.9664	1	8.13395	3.26964	0.172626	3.0834e-06	0	13.6738	13.7075	13.6823	13.6592	13.7935	13.6565	13.5794	13.6688	13.7381	13.8679	13.9329	14.0037	13.9677	13.8898	13.7807	13.7397
txt-13	0.9869	1	8.29678	0.179059	0.527567	3.55936e-07	0	8.868	8.4528	8.2558	8.0662	8.2714	8.4546	8.5433	8.3563	8.1513	8.0138	7.8445	7.6613	7.7803	7.5025	7.6675	7.8501
C06A12.3	0.3396	0.75358	8.51382	8.03541	0.283679	0.00482777	0	8.2673	8.1608	8.0406	8.2905	8.21	8.4062	8.4093	8.3681	8.4139	8.7233	8.5719	8.2019	8.26	8.3773	8.059	8.7128
gcy-27	0.6576	1	8.09305	5.81062	0.641595	0.000420516	0	5.082	4.4767	4.5162	4.9329	4.9435	4.4528	5.0361	4.332	3.7393	3.8573	4.1225	4.0001	5.1289	4.1284	3.922	4.1772
lact-6	0.9672	1	7.8079	6.43915	1.1439	2.93812e-06	0	3	3.673	3.7787	3.2484	3.5802	3.1951	4.2198	3.5906	3.3423	4.3262	4.0331	4.6783	5.3763	6.1292	4.1046	4.0574
C06A12.8	0.9662	1	8.02366	2.07742	0.278542	3.11949e-06	0	3	3	3	3	3	3	3	3	3.4871	3.3009	3.6071	3	3.2684	3	3.3284	3.239
C06A1.3	1	1	8.0979	6.37777	3.51545	8.96393e-15	0	4.6332	4.5518	4.1009	4.4281	4.9435	5.0653	5.59	6.5178	7.2635	8.3121	9.007	9.8632	10.1641	10.4895	10.7211	10.8178
rpb-6	0.9824	1	7.96783	4.0858	0.22889	7.57583e-07	0	10.8873	11.0663	11.0824	11.1447	11.0087	11.1157	11.0952	10.9485	10.9471	10.9289	10.7854	10.5686	10.7246	10.7411	10.7667	10.8315
C06A1.6	0.0019	0.0198375	8.7222	6.08189	1.03936	0.993434	0	3	3	3	3.4602	4.1619	4.9618	3.6697	3	3.1813	3.1583	3	3.1375	3.8623	4.8198	5.2347	4.3906
C06A1.7	0.0019	0.0198375	8.73039	6.16524	1.58565	0.993601	0	3.4042	3.5319	3	3.2484	5.5426	6.0676	4.3085	3.7437	3	3.1583	3	3.2631	4.0161	5.9925	6.0506	5.3376
ints-1	0.248	0.606977	8.64607	0.699966	0.317653	0.0133969	0	10.765	10.7209	10.4467	10.3299	10.5306	10.0588	10.6998	10.7672	10.653	10.6021	10.6604	10.7316	10.6692	10.5159	10.0776	10.7475
WBGene00015506	0.9718	1	7.99569	2.61498	0	2.06132e-06	0	3	3	3	3	3	3	3	3	3	3	3	3	3	3	3	3
sir-2.4	0.3846	0.820507	8.248	0.927172	0.275739	0.00318478	0	8.218	7.9824	7.6789	7.7205	7.9049	7.4684	8.0006	7.815	8.1183	7.9175	7.9213	7.9023	8.031	7.8576	7.7104	8.218
C06A5.12	0.25	0.610392	8.62288	8.05835	0.542996	0.0129932	0	4.8428	4.4767	4.3641	4.2111	4.9892	5.2522	4.8712	5.0126	5.4016	5.5816	4.7461	4.5851	4.8303	4.6485	4.3413	4.8887
C06A5.2	1	1	8.07666	6.05274	3.03809	9.57106e-16	0	3	3	3.193	3	3.4555	3.1951	4.3085	5.0717	6.4647	7.1264	7.3195	8.1822	8.0928	8.1552	7.5145	8.2354
C06A5.3	0.9592	1	8.01767	0.0216997	0.351395	4.67166e-06	0	9.7005	9.6519	9.1782	9.3735	9.3759	9.2533	9.7097	9.7604	9.7052	9.7255	9.6924	9.8694	9.9458	9.8178	9.6502	10.1635
WBGene00015502	0.994	1	8.2078	6.35015	0.499848	5.17624e-08	0	6.6966	6.434	6.4238	6.7031	6.8068	6.4581	6.9654	6.8401	6.6141	6.7324	6.829	7.1621	7.2858	7.3763	7.4736	7.5561
WBGene00015503	0.9718	1	7.99569	2.61498	0	2.06132e-06	0	3	3	3	3	3	3	3	3	3	3	3	3	3	3	3	3
simr-1	0.9999	1	8.19055	6.95415	0.606555	6.5005e-12	0	9.1664	9.1794	9.1924	9.3538	9.3389	9.5449	9.8493	10.0391	9.9761	9.9826	10.0901	10.1316	10.1997	10.2422	10.3092	10.4607
unc-94	0.0936	0.322967	8.61535	8.50111	0.402813	0.179732	0	11.1471	10.6101	10.5182	10.4877	10.6013	10.5236	11.1268	10.9921	10.7332	10.6345	10.5112	10.4316	10.4789	10.3753	10.0487	10.7231
C06A5.8	0.9991	1	8.23928	6.69791	0.963034	1.01933e-09	0	6.049	5.7958	5.9228	6.1523	6.4626	6.38	6.8069	6.823	6.7058	6.8874	6.9315	7.0792	7.1005	7.7557	7.8765	8.3224
rnf-1	0.9994	1	8.2871	7.21224	0.634936	1.43689e-10	0	7.935	8.112	8.245	8.3449	8.4412	8.3914	8.8908	9.0014	8.9458	8.836	9.0503	8.973	8.9996	9.1526	9.2484	9.6532
C06A6.2	0.0766	0.285071	8.64852	0.981569	0.86455	0.268807	0	9.9148	10.0484	9.7246	9.2859	9.1047	9.0125	9.6495	9.7914	10.248	9.8453	9.3454	9.0685	8.9503	8.3773	8.0755	8.4938
mvb-12	0.1755	0.480133	7.7244	0.479819	0.226685	0.0374415	0	9.3086	8.9559	8.8746	8.7743	8.9195	8.6913	9.1286	9.0166	9.0544	8.8563	8.9501	8.8854	9.0516	9.0041	8.9325	9.3158
C06A6.4	0.9994	1	8.00037	7.92761	0.527312	1.51744e-10	0	11.1197	11.1584	10.979	10.9501	11.0571	10.9449	11.0453	11.3319	11.3886	11.5971	11.4858	11.5739	11.5578	11.7015	11.644	12.4069
erp-44.2	0.0001	0.00271995	8.36709	2.13234	1.67493	0.999643	0	11.4403	12.3064	12.4541	11.4784	10.0205	9.0125	10.4014	11.2008	11.8984	12.8311	12.794	11.4507	10.5562	9.5916	9.2091	9.9934
C06A6.7	1	1	8.08243	6.6532	2.53598	2.62709e-15	0	4.4744	3.5319	3	4.089	3.5802	3.3669	4.3085	5.2356	5.7845	6.6681	7.1492	7.6499	7.9426	7.7172	7.6307	7.7666
mthf-1	0.112	0.355127	8.38595	2.29969	0.528925	0.119845	0	14.6037	14.7445	14.7124	14.6687	14.4255	14.0967	14.3534	14.5367	14.637	14.676	14.5389	14.3724	14.185	13.7862	13.5863	13.5503
snpc-1.1	0.1192	0.370506	8.63725	0.38776	0.321949	0.102994	0	9.4882	9.5527	9.161	9.1009	9.2712	9.0125	9.4616	9.6264	9.5303	9.6542	9.4826	9.527	9.4205	9.4823	9.0869	9.8132
srlf-1	0.0019	0.0198375	8.62871	8.49597	0.716184	0.990751	0	15.2324	14.7064	14.3816	14.0204	13.8798	14.7708	15.5094	15.1539	14.865	14.9163	14.7352	14.205	14.0414	13.9938	14.8207	15.0804
skr-17	0.9972	1	8.38922	6.83382	0.568293	8.64354e-09	0	7.8075	7.8474	7.638	8.0417	8.2196	8.351	8.6742	8.4315	8.5396	8.5838	8.5479	8.6613	8.4775	8.8603	8.7215	9.266
spdl-1	0.4876	0.967815	8.57591	3.42516	0.423444	0.00146938	0	9.5342	10.1148	10.0297	9.8294	9.772	9.5017	9.4736	9.2677	9.5552	9.9812	10.0001	10.1449	10.1987	10.1986	10.0048	10.1562
C06A8.6	1	1	8.08923	6.64986	4.11498	7.08228e-15	0	4.3879	4.3976	3.5153	4.2111	4.5754	4.7296	6.4841	7.698	8.2099	9.3045	10.0365	10.796	11.0592	11.2318	10.9971	11.298
srh-39	0.6918	1	8.36507	2.46278	0.49735	0.000319446	0	4.3879	3.5319	3.7787	3.4602	3.3191	3	3.6697	3	3.3423	3.1583	3.1773	3.3786	3.1404	3.1098	3	3
C06A8.8	0.0015	0.0178813	7.48577	0.0852215	0.735113	0.9955	0	8.4168	7.3341	6.8389	6.7642	7.0417	7.2662	8.4193	7.9936	7.6874	7.1643	7.0615	7.0534	7.7256	7.9041	7.6891	8.075
glr-4	0.3997	0.842656	8.43997	0.0867002	0.67471	0.00280593	0	9.069	8.632	8.2558	8.1295	8.1357	8.6038	8.9367	8.5863	8.3957	8.382	7.9337	7.667	7.402	7.5225	7.9076	8.0941
C06B3.1	0.9718	1	7.99569	2.61498	0	2.06132e-06	0	3	3	3	3	3	3	3	3	3	3	3	3	3	3	3	3
str-250	0.9718	1	7.99569	2.61498	0	2.06132e-06	0	3	3	3	3	3	3	3	3	3	3	3	3	3	3	3	3
srx-42	0.9718	1	7.99569	2.61498	0	2.06132e-06	0	3	3	3	3	3	3	3	3	3	3	3	3	3	3	3	3
srxa-11	0.1168	0.366318	8.02285	7.03866	0.128376	0.110314	0	3	3.3754	3	3	3	3	3	3	3	3	3	3	3	3	3	3
srxa-12	0.2064	0.53604	7.92966	4.24616	0.526111	0.0230614	0	3.2162	3	3.3631	3	3.3191	3	3	3.2248	3.1813	3	3.4776	3.9261	4.3983	3.1098	3	3.239
srxa-13	0.8377	1	8.04936	3.42209	0.16861	7.57635e-05	0	3.2162	3	3.193	3	3.3191	3	3	3	3	3	3.3353	3	3	3	3	3
oac-3	0.1198	0.370886	7.9948	3.46793	0.480775	0.100687	0	4.0921	3	3.653	3.8086	3.5802	3.3669	3.3734	3	3.7393	3.5497	3.8358	4.2632	3.6901	3.3965	3.1735	3.5366
cyp-35C1	0.002	0.0205415	7.85916	3.99773	1.00481	0.990562	0	9.8656	10.941	11.264	11.2685	11.6496	10.9252	10.1381	9.9135	10.7788	11.658	11.9026	11.8021	11.6161	11.364	10.5026	9.689
stdh-1	0.8166	1	8.55729	1.69948	0.379865	9.96829e-05	0	9.1135	9.0068	9.0121	8.8037	8.7001	8.1772	8.7866	8.9976	9.0102	9.2395	9.3478	9.2117	9.3354	9.102	8.9112	9.0632
stdh-3	0.6961	1	7.87407	2.5045	0.252523	0.000306019	0	3	3.5319	3.5153	3.2484	3	3.1951	3.1987	3.4193	3.1813	3	3.1773	3	3	3.1098	3	3.239
C06B3.6	0.0019	0.0198375	7.91155	7.59246	1.42086	0.991567	0	8.6202	7.3863	7.1019	6.0249	6.9638	7.8978	9.5754	8.6361	7.6025	7.741	7.0727	6.7227	7.8434	8.7309	8.2887	9.8974
C06B3.7	0.0015	0.0178813	8.14704	7.81916	2.15963	0.99526	0	6.8338	5.5249	4.4422	4.089	4.5142	5.1143	7.801	6.9854	4.3821	4.5711	4.3616	3.3786	4.155	4.6116	6.6589	8.9245
gcy-32	0.9978	1	8.09041	2.89578	0.743108	5.37138e-09	0	6.2585	5.7646	5.8096	5.7706	5.3807	5.601	5.4411	5.1284	5.2474	5.0864	4.9552	4.8482	4.7882	4.9436	4.0161	4.7016
str-252	0.301	0.693389	7.957	6.13465	0.08819	0.00723465	0	3	3	3	3	3	3	3	3.2248	3	3	3	3	3.1404	3	3	3
nhr-150	0.9252	1	8.11201	0.74065	1.46563	1.48159e-05	0	6.8338	6.6198	5.8096	4.2111	5.1182	6.1871	6.1894	5.5164	5.2474	5.3714	4.6887	3.4855	3.9412	4.454	4.1046	3.6235
srh-218	0.124	0.37712	8.19173	4.31811	0.284407	0.0920617	0	3	3	3.193	3.8086	3.1683	3	3	3	3	3	3	3	3	3.1098	3.1735	3
WBGene00007373	0.1216	0.372459	7.9528	0.460944	0.0374673	0.097336	0	3	3	3	3	3	3	3	3	3	3	3	3	3	3.1098	3	3
C06B8.2	0.0193	0.113263	8.53945	5.4524	0.495763	0.868238	0	8.1735	8.0093	7.7574	7.9657	8.8654	8.4829	7.7063	7.698	7.8569	7.8319	7.8313	7.9357	8.3711	8.6582	8.4826	7.929
C06B8.3	0.5058	0.993098	8.13677	6.76727	0.285407	0.00127582	0	3	3	3	3	3	3.1951	3	3.7437	3.1813	3.1583	3	3.1375	3.4946	3	3.1735	3.239
str-264	0.6665	1	7.8542	1.2382	0.438235	0.00039014	0	4.1976	4.0287	3.5153	3.2484	3.5802	3.1951	3.3734	3.4193	3.1813	3	3.4776	3.1375	3.1404	3.4807	3.5957	3.239
srh-219	0.9718	1	7.99569	2.61498	0	2.06132e-06	0	3	3	3	3	3	3	3	3	3	3	3	3	3	3	3	3
C06B8.7	0.1886	0.505488	7.28854	5.16244	0.806102	0.0306682	0	8.8438	8.4625	9.161	9.8507	10.1594	9.8042	10.1305	9.8176	9.7757	10.0523	10.4016	10.4961	10.4488	10.0788	9.2091	9.1518
rpl-38	0.9282	1	7.85246	3.0124	0.288416	1.30362e-05	0	14.9506	15.0578	14.9371	15.178	14.7948	15.0111	14.835	14.82	14.8163	14.8646	14.7277	14.5293	14.525	14.6214	14.5145	14.5062
srw-21	0.9718	1	7.99569	2.61498	0	2.06132e-06	0	3	3	3	3	3	3	3	3	3	3	3	3	3	3	3	3
C06C3.10	0.1258	0.380074	8.23613	4.07161	1.47003	0.0886385	0	3.9783	5.3254	6.1722	6.5725	6.2908	5.5305	3.9154	4.4256	5.4377	6.0131	6.8939	6.878	7.3009	6.995	6.3143	6.4596
mel-11	0.9992	1	8.06023	7.80551	0.239087	6.08481e-10	0	11.2099	11.2071	11.0508	11.09	11.1303	10.96	11.1946	11.1631	11.2142	11.3271	11.4168	11.3477	11.3288	11.4277	11.3249	11.686
C06C3.3	0.0035	0.0322543	8.52445	4.63605	0.780262	0.985236	0	6.1576	5.8562	6.6379	6.784	7.2343	6.4196	5.9065	5.5164	5.5408	5.271	5.8637	6.6091	6.9271	6.5257	6.0281	6.1291
C06C3.4	0.0001	0.00271995	8.0245	2.84696	1.0287	0.999517	0	7.4608	8.2195	8.4989	8.1526	7.2625	6.6366	7.1567	6.9543	7.3886	8.4752	8.5398	7.6896	7.2934	6.7458	6.2767	6.4115
srh-48	0.0758	0.2834	8.6172	7.2954	0.447238	0.275226	0	5.5487	4.9349	5.2821	5.4117	5.6603	5.3374	5.8778	5.7513	5.6371	5.7402	5.0494	5.4597	5.814	5.4193	5.9348	6.1873
C06C3.7	0.2074	0.537323	8.11575	4.55967	0.172539	0.0227162	0	3	3	3	3	3.1683	3	3	3	3	3	3.3353	3	3.2684	3.3071	3	3
lido-17	0.9978	1	7.69856	0.181214	1.23042	5.11206e-09	0	5.2385	4.756	4.2816	3.9556	4.0798	4.1098	4.9832	4.8867	4.7696	5.0053	5.4105	5.5363	5.8955	6.3126	6.505	7.0363
WBGene00014668	0.2557	0.621003	8.05755	3.04472	0.381552	0.0122286	0	4.9674	5.1911	5.3646	5.0022	5.0764	4.4528	4.9832	4.5962	5.2474	5.3052	5.0031	5.2019	5.1289	5.1885	5.5501	4.7794
WBGene00007379	0.9718	1	7.99569	2.61498	0	2.06132e-06	0	3	3	3	3	3	3	3	3	3	3	3	3	3	3	3	3
str-233	0.101	0.333015	8.05485	2.78827	0.0618598	0.154114	0	3	3	3	3	3	3	3	3	3.1813	3	3	3	3	3	3	3
str-231	0.0973	0.329495	7.89743	6.92798	0.291159	0.168052	0	3	3	3.7787	3	3	3.1951	3.3734	3	3	3	3	3	3	3	3	3
nhr-63	0.0334	0.160916	8.05416	6.77105	0.622719	0.686564	0	7.2192	6.6712	6.1256	6.784	7.6444	7.542	8.0909	7.1313	6.8058	7.0067	6.7748	6.8975	7.1595	7.232	6.8372	7.3738
nhr-50	0.5139	1	8.17776	7.3982	0.579093	0.00120677	0	8.3836	7.6651	7.1723	7.0849	8.0139	8.4403	8.7113	7.8321	7.83	7.9119	8.0176	7.6727	7.8122	7.6821	7.5777	8.0634
WBGene00007380	1	1	8.06592	5.97733	2.08968	7.30333e-14	0	3	3	3	3	3.3191	3	3	4.232	3.7393	4.6263	5.261	6.4727	6.3651	6.6399	6.1578	6.584
C06C6.7	1	1	8.12719	5.78816	2.83712	5.93793e-14	0	3	3	3.3631	3.4602	4.0798	3.5204	4.1253	4.1246	4.8252	5.6364	6.8811	7.3648	7.9852	8.1391	8.1026	8.4106
C06C6.8	0.9994	1	8.1034	5.70421	1.64763	7.38923e-11	0	3	3	3	3.2484	3.4555	3.902	3.3734	3.4193	3.4871	4.3262	4.6289	5.1701	5.9538	5.9636	5.9104	6.1873
C06C6.9	0.9697	1	7.93977	6.76551	0.478051	2.43812e-06	0	3	3	3	3	3	3	3.1987	3.2248	3	3	3	3.4855	3.386	4.02	3.7129	3.8567
C06E1.1	0.0015	0.0178813	8.5743	1.86293	0.504272	0.995679	0	6.8338	6.8602	6.8097	6.6393	6.3269	6.1166	6.0676	6.7882	6.792	6.9644	6.9315	6.5852	6.1822	6.0895	5.9822	5.9217
rha-2	0.969	1	8.18118	0.0634396	0.496725	2.59884e-06	0	10.9584	10.6671	10.3011	10.2431	10.5122	10.3967	10.758	10.8057	10.2806	10.145	10.0016	10.1551	10.1538	10.148	9.4932	10.1761
C06E1.11	0.9238	1	7.89785	3.95088	0.551064	1.53937e-05	0	4.2959	4.6231	5.2821	5.0022	5.0335	4.7913	5.1364	5.2864	4.9303	5.2359	5.6991	5.293	5.0599	5.4819	4.3413	5.5959
doxa-1	0.0001	0.00271995	8.44492	6.96297	1.29597	0.999607	0	8.6851	7.9411	7.2504	7.5106	8.7867	9.7892	9.9302	8.7803	8.1294	7.7285	7.2617	7.7282	8.0083	8.7049	9.9053	9.9308
glr-1	0.047	0.204122	8.54714	3.17928	0.670448	0.539281	0	7.5026	7.2122	7.0024	7.0027	7.4861	6.6366	6.4841	6.6203	6.792	6.8179	7.095	7.5487	7.5224	7.0512	5.9348	6.1141
fip-3	0.2148	0.550558	8.27332	6.57678	0.220792	0.0208727	0	3	3	3	3	3	3	3.1987	3	3	3	3	3.1375	3.1404	3.2118	3.1735	3.6235
fipr-16	0.9811	1	7.95509	7.178	0.702138	8.93373e-07	0	3.5706	3	3	3.2484	3	3.1951	3.3734	3.2248	3.3423	3.4307	3.1773	3.6782	4.155	4.0752	4.1879	4.741
C06E1.7	0.0342	0.163599	8.3747	5.13472	0.980495	0.678827	0	6.1576	6.2434	6.1256	6.6174	7.741	7.0181	6.4259	5.8218	5.993	6.1885	6.7329	7.0706	7.9711	7.938	7.2688	7.3612
ztf-30	0.0014	0.0178813	8.30639	1.54938	2.66089	0.996226	0	8.3324	9.3807	8.3449	5.4117	4.8476	4.7913	5.3604	7.3499	9.0746	9.1026	6.6601	4.8482	4.2198	4.3682	4.4123	4.4865
C06E1.9	0.0053	0.043323	8.64283	0.380124	0.338887	0.97438	0	10.2965	10.1872	9.848	9.827	9.8059	9.6588	10.2074	10.3052	10.1962	10.0153	10.0465	9.9381	9.8222	9.8478	9.5156	10.248
C06E2.1	0.0025	0.0247086	8.51694	6.1236	0.868747	0.988572	0	8.4385	7.5324	7.7876	8.6823	9.3211	8.8482	8.7275	8.374	7.7676	7.0876	7.3289	7.8682	8.5611	8.7223	8.9505	8.8453
C06E2.2	0.3995	0.84241	8.0159	6.42652	0.376322	0.00281147	0	3.2162	3.1999	3	3.2484	3	3.5204	3	4.0084	3	3	3	3	3	3	3	3
ubc-21	0.9873	1	7.98131	5.85883	0.660003	3.31285e-07	0	5.0258	4.6231	4.3641	4.5254	3.8012	4.6652	4.471	3.7437	4.4543	3.9468	3.4776	4.0001	3.8623	4.0752	3.4683	3.444
C06E2.5	0.0351	0.166405	8.02798	7.14304	0.600725	0.668017	0	6.4198	6.2434	5.5167	5.8851	6.8446	6.8544	6.6962	6.823	6.8196	6.3613	5.5459	6.0877	6.435	6.7026	6.1158	6.3993
ubc-22	0.9859	1	8.27199	7.16011	0.678192	4.59614e-07	0	5.6999	5.4484	5.6867	5.848	5.8702	6.0923	6.0928	6.1304	5.4729	5.5246	5.3377	4.7227	4.8712	5.2133	4.5446	4.9573
ins-9	0.7707	1	8.0928	3.68252	0.767666	0.000160203	0	6.9288	6.9462	7.3244	7.2789	7.3438	7.1297	6.3017	6.263	6.393	6.5008	6.4343	6.4597	6.4075	6.2177	5.9348	5.2852
C06E2.9	0.9998	1	8.07204	5.97137	0.669694	3.33934e-11	0	3	3	3	3	3	3	3	3.2248	3.4871	3.4307	3.1773	3.6782	4.2818	4.277	3.8212	4.1772
C06E4.1	0.9693	1	7.90445	1.74417	0.163384	2.52032e-06	0	3	3	3	3	3	3	3	3	3	3	3.1773	3	3	3.1098	3.3284	3.3452
C06E4.2	0.8904	1	7.83793	3.32092	0.555922	3.32999e-05	0	6.944	6.9462	7.2174	6.8792	7.2248	6.9921	7.0957	6.4964	6.9123	6.7198	6.5516	5.8878	6.2144	5.9925	6.6734	6.814
C06E4.3	0.0027	0.0262356	8.60844	0.313025	0.977606	0.987889	0	6.5045	5.7	4.895	4.7834	4.7971	5.0145	5.9893	6.5597	6.2172	5.7895	4.9057	4.7657	4.5571	4.8198	4.9781	4.7794
WBGene00015533	0.0983	0.329495	7.98281	1.83444	0.0426442	0.165229	0	3	3	3	3	3	3	3	3	3	3	3	3	3	3	3	3.1245
C06E4.5	0.9254	1	8.28414	0.65527	0.0852481	1.47667e-05	0	3	3	3	3	3	3	3	3	3.1813	3	3.1773	3	3	3	3	3
C06E4.6	0.1039	0.340095	8.02919	1.19365	0.598133	0.144143	0	4.7065	4.1301	3.8943	3.8086	3.1683	3.1951	4.1253	3.5906	3.9539	3.6597	3.3353	3.3786	3.4946	3	3.4683	3.7831
glb-2	0.9818	1	7.92668	7.03154	0.482037	8.1274e-07	0	5.9007	5.4086	6.0278	5.6023	5.6027	5.7008	5.59	5.6771	5.6057	5.0864	4.7461	5.2019	5.2579	5.3085	5.4858	4.8532
C06E4.8	0.994	1	7.89734	7.6065	0.685912	5.82019e-08	0	5.1361	4.6911	4.1009	5.0683	4.3834	4.4528	5.0361	4.5134	4.8252	5.271	5.4105	5.293	5.8553	5.8094	4.7776	5.3631
sams-3	0.5672	1	8.27717	2.48011	0.227015	0.000832273	0	10.6076	10.5369	10.5832	10.7953	10.5023	10.216	10.4177	10.4775	10.2403	10.3186	10.283	10.5238	10.3779	10.1963	10.2414	10.3638
C06E7.2	0.7793	1	7.67044	0.996612	0.39227	0.000145831	0	9.4986	8.9968	8.9434	8.8655	8.8927	8.4969	9.0342	8.7123	8.6006	8.2253	8.5798	8.6783	8.8618	8.674	8.7492	9.1315
sams-4	0.3259	0.732603	8.19451	4.75021	0.748422	0.00555381	0	9.7403	9.6836	10.1318	10.8362	10.699	10.1587	10.1665	10.0683	10.1122	10.3548	10.7499	11.405	11.3784	11.0539	10.828	10.9414
C06E7.4	0.0001	0.00271995	8.63105	4.6123	1.9477	0.999727	0	7.9801	9.2087	10.0794	10.9011	11.776	10.6977	8.0971	7.8063	7.8899	8.8534	9.6251	10.8344	11.3038	11.374	10.1612	8.6726
spe-27	1	1	8.07063	5.3718	2.25754	1.24595e-13	0	3.2162	3.3754	3.3631	3.2484	3	3	3.5291	3	4.7118	5.0053	5.6397	6.1861	6.8267	6.7372	6.6442	7.3801
srv-17	0.0866	0.309229	8.0275	4.90156	0.0741244	0.217814	0	3.2162	3	3	3	3	3	3	3	3	3	3	3	3	3	3	3
prk-1	0.3709	0.799904	8.47692	0.1181	0.364031	0.00362738	0	10.2359	9.6369	9.7631	9.7511	9.5171	9.6505	10.2955	10.1528	9.7472	9.8159	10.0177	9.8682	9.7664	9.3982	9.5196	9.7662
C06E8.5	0.0001	0.00271995	8.65427	6.83484	3.40057	0.999561	0	7.7738	6.1738	5.8387	5.848	8.8897	11.3138	11.4265	8.5812	6.5822	5.7651	5.261	5.293	6.5528	8.8952	11.8889	12.6158
C06G1.1	0.0027	0.0262356	8.78457	4.98889	1.7408	0.987981	0	8.8957	10.1769	11.0877	11.5284	12.3634	12.2904	10.1988	8.5608	8.8686	10.1415	10.8167	11.1041	11.3646	12.2583	12.1703	11.0713
cpg-19	0.0001	0.00271995	7.94509	4.7852	3.12133	0.999637	0	5.4666	4.8777	7.3448	9.7883	10.3199	8.32	5.7569	4.951	4.8252	5.7895	8.4215	10.8185	11.2093	9.8878	6.9608	5.9556
ain-1	0.9615	1	8.38765	1.1425	0.522495	4.21359e-06	0	12.0998	12.06	11.9802	11.7289	11.8533	11.6376	11.9785	11.9773	11.902	11.7228	11.628	11.387	11.252	11.123	11.0193	10.9707
WBGene00015548	0.876	1	8.16834	5.47636	0.441386	4.33716e-05	0	10.6969	10.6329	10.3037	10.4181	10.9892	10.6835	10.2723	10.4666	10.2856	9.9518	9.8314	9.9741	10.2749	10.5308	10.0653	9.9974
WBGene00077591	0.9851	1	7.954	0.778615	0.57674	5.12084e-07	0	10.8093	10.5507	10.3141	10.0252	10.3277	10.1396	10.1621	10.4346	10.293	9.7874	9.5626	9.408	9.5724	9.9964	9.6016	9.4747
cogc-2	0.9903	1	8.31045	1.3772	0.389206	1.48419e-07	0	10.3954	10.5598	10.3801	10.3466	10.5911	9.9849	10.4052	10.5764	10.9018	11.0071	11.0361	10.9574	10.8033	10.689	10.4634	10.6901
tin-9.1	0.9976	1	7.94902	3.41912	0.277561	6.36336e-09	0	9.9642	9.9905	10.1436	10.1526	9.9673	10.1277	10.033	9.9863	9.9868	9.8583	9.7496	9.564	9.7293	9.6866	9.5494	9.6545
nhr-105	0.9759	1	8.15457	7.88864	0.548104	1.51682e-06	0	9.5861	9.0135	9.0469	8.9556	9.1879	9.082	9.5687	9.3565	8.825	8.6519	8.2134	8.4597	8.592	8.5841	8.499	8.834
klp-18	0.9999	1	8.10872	5.94831	0.430716	1.65329e-11	0	10.1182	10.3193	10.35	10.2975	10.365	10.1833	10.3501	10.5072	10.3355	10.5397	10.6697	10.8166	10.7218	10.8549	10.9276	11.2918
C06G3.3	0.9939	1	7.91368	7.81493	0.909342	6.03546e-08	0	3.4042	3.3754	3.3631	3	3.6949	3.1951	3.3734	3.2248	3.8506	3.7619	3.6071	3.7656	4.0161	4.5738	4.48	5.659
WBGene00015550	0.4062	0.850761	8.24163	1.30826	0.309557	0.00265493	0	3.2162	3	3.3631	3	3	3	3	3.7437	3.1813	3.5497	3	3	3.1404	3.1098	3	3
adah-1	0.0081	0.0604341	8.37323	0.639587	0.418568	0.958698	0	12.2746	12.0933	11.7163	11.5032	11.5436	11.5584	11.8924	12.273	12.1848	11.8573	11.4704	11.5552	11.5109	11.5551	11.4409	11.6408
C06G3.6	0.4397	0.901854	8.52384	0.48423	0.4815	0.00208418	0	9.8716	9.3521	9.1638	9.1551	9.3608	9.0758	9.7399	9.589	9.2524	9.4759	9.2345	9.3294	9.2095	9.0375	8.3487	9.0767
trxr-1	0.5743	1	7.58025	6.33582	0.161884	0.000790768	0	11.9222	11.823	11.698	11.8253	11.8996	11.8674	11.9945	11.9396	11.7421	11.8428	11.8867	12.058	11.9286	11.9399	11.6047	11.9709
C06G3.8	0.1254	0.379263	8.15544	4.09947	0.192451	0.0894841	0	8.4913	8.6407	8.7265	8.8608	8.6793	8.6294	8.5433	8.6361	8.6399	8.4563	8.5758	8.5882	8.6896	8.7005	8.226	8.5751
ufl-1	0.4026	0.845854	8.37911	2.49829	0.281268	0.00273772	0	11.1619	11.3154	11.2382	11.2302	11.2928	10.7911	11.0685	11.3029	11.3512	11.5412	11.4868	11.622	11.4527	11.3734	11.0014	11.1882
hrpk-2	1	1	8.0143	7.11415	0.755051	3.53842e-13	0	8.8479	8.683	8.2666	8.5784	8.7441	8.4641	9.0978	9.3082	9.2725	9.3503	9.5262	9.8963	9.7718	9.7345	9.7148	10.0056
clp-1	0.0009	0.0128004	7.99197	0.111747	0.488392	0.997157	0	13.2972	12.6686	12.2474	12.0839	12.3182	12.5417	13.151	13.0264	12.695	12.3884	12.2709	12.275	12.2682	12.3961	12.5864	12.843
C06G4.4	1	1	8.05102	6.71447	2.8243	8.1229e-15	0	3.8548	4.0287	3	3.6449	3.1683	3.902	4.5459	5.599	6.017	6.9319	7.3751	7.9072	7.9617	8.2896	8.1759	8.6154
npr-17	0.9362	1	7.72333	0.287013	0.676615	1.05252e-05	0	6.2089	5.4871	5.3646	4.8601	5.3807	4.9072	5.6591	5.5164	4.5231	5.1252	5.8894	5.8681	6.435	5.793	5.4184	5.2029
C06G4.6	0.9999	1	7.85422	6.2663	3.14973	5.19036e-12	0	3.2162	3.1999	3.193	3	3.3191	4.2035	4.6171	4.1246	5.0748	6.9962	8.3353	8.9239	9.2946	8.358	6.8879	5.7584
swt-3	0.0001	0.00271995	8.58873	6.32398	0.76148	0.999632	0	11.0866	10.7087	10.6709	10.892	12.0059	12.2405	11.7669	11.1529	10.9549	10.8368	10.8301	10.9281	11.3762	11.9863	12.2461	11.9014
pept-2	0.0702	0.270016	8.54992	5.9291	1.21911	0.322977	0	8.4965	7.9959	8.2008	8.7188	9.4513	9.8859	9.4298	8.258	7.6261	8.152	9.2245	9.516	9.089	9.8238	10.6421	10.6099
zipt-2.1	0.0214	0.122663	8.37396	4.28735	0.366751	0.850682	0	9.7227	9.5157	9.675	9.771	10.1163	9.2912	9.5369	9.4761	9.7327	9.6138	9.7266	9.9451	10.1754	9.9883	9.5534	9.2977
srd-7	0.9722	1	8.10146	3.51007	1.71108	2.00865e-06	0	3.2162	3	3.193	3	3	3	3	3	3.1813	3.9468	5.5459	6.0359	6.59	5.4193	4.0161	3.444
atp-5	0.8609	1	8.11588	1.5005	0.239571	5.4344e-05	0	14.2038	14.2547	14.2399	14.3141	14.1017	14.3239	14.2233	14.2427	14.2634	14.1974	14.103	13.8843	13.8611	13.8503	13.9415	13.8721
C06H2.2	0.3358	0.747861	7.79383	0.336431	0.278578	0.00498232	0	10.1612	10.0756	9.7246	9.7205	9.915	9.6253	10.0699	10.0756	9.8989	9.838	9.8097	10.0171	10.0044	10.1351	9.8392	10.4466
jmjd-5	0.0226	0.12638	8.84854	0.0038154	0.248678	0.83304	0	9.3887	9.4036	9.2286	9.2472	9.2712	9.1571	9.6259	9.4457	9.5917	9.5722	9.3314	9.1337	9.2833	9.2442	9.0288	9.4762
folt-1	0.0494	0.210869	8.28619	1.04676	0.720824	0.504994	0	9.0159	8.8183	8.8282	8.2268	8.3034	7.8406	8.8359	8.6747	8.8386	8.5377	8.3948	7.7498	7.9852	7.343	7.4653	8.5195
glb-3	0.9955	1	8.18238	1.86132	0.633741	3.24847e-08	0	7.3958	7.079	6.6544	6.784	6.8068	6.7955	6.7447	6.5389	6.3557	6.3116	6.4168	5.9637	6.3651	5.9781	5.8349	5.659
lmtr-3	0.3525	0.771935	8.30037	0.620444	0.348392	0.00424479	0	9.9282	9.9616	9.8552	9.8786	9.8218	9.7548	9.8894	9.9786	10.1316	9.8727	9.5942	9.2801	9.4359	9.3654	9.4559	9.61
C06H2.7	0.0059	0.0476105	8.44979	7.98808	1.05151	0.971776	0	6.2089	4.8777	4.2816	4.4281	4.8476	4.6652	6.9097	6.0445	5.2875	5.3714	5.0031	4.1377	4.9873	5.3539	5.1121	5.9388
fbxa-156	0.8592	1	8.43813	0.325241	0.505726	5.5854e-05	0	6.7669	6.5845	6.8532	6.6393	6.6871	6.3598	7.1567	7.2639	7.1154	7.237	7.1911	7.4728	7.263	6.465	6.7846	7.494
fbxa-157	0.2877	0.671333	8.54383	0.671136	0.521058	0.00829027	0	6.1835	5.97	5.6867	5.4618	5.346	5.2077	6.0928	6.4075	5.6979	5.6093	5.6697	5.8878	5.6591	5.0848	5.195	5.5072
C06H5.6	0.0223	0.125645	8.45964	2.7937	0.608705	0.838364	0	10.4906	10.8276	11.0586	11.0384	10.5546	9.8338	10.1769	10.7333	10.9933	10.9689	11.0589	11.1046	11.0302	10.5246	9.9962	9.8754
dcar-1	0.1216	0.372459	8.42763	5.82056	0.464471	0.0971552	0	10.0477	9.9529	10.2148	10.3282	10.5335	10.9709	10.8083	10.0446	9.639	9.9759	10.4542	10.5176	10.2027	10.1947	10.5721	10.5467
C06H5.8	0.0991	0.329876	8.51706	1.18153	0.2975	0.160841	0	7.2924	7.4267	7.1723	7.2928	6.794	7.1533	7.4575	7.1588	7.416	7.54	7.6628	7.413	7.1595	6.9588	7.1801	7.1937
ham-2	0.0006	0.00958765	7.91406	0.531991	1.41036	0.997741	0	8.3497	7.802	6.0278	4.7024	5.1587	6.734	7.3042	7.6696	7.7676	6.7198	5.7837	5.6325	5.9347	5.919	6.7712	6.7766
C07A12.2	0.7481	1	7.92416	7.79802	0.182291	0.000196266	0	5.9316	5.7958	5.9762	5.7706	5.8456	5.9643	5.8485	5.7513	5.9685	5.5816	5.8637	5.7007	5.6823	5.9636	5.7552	6.0838
nhr-35	0.34	0.753887	8.59687	2.30368	0.363468	0.00480818	0	10.3273	10.3379	10.1537	10.3416	10.1059	9.7076	9.9613	10.218	10.2054	10.1961	9.9613	10.2301	10.2057	10.049	9.5115	9.4864
pdi-2	0.0019	0.0198375	8.59074	2.29237	0.837921	0.993485	0	16.4394	16.9466	17.0813	16.6136	15.8533	15.6628	15.9713	16.3821	16.8287	17.0051	17.0676	16.6976	16.2542	15.6496	15.5493	15.029
spr-3	0.0015	0.0178813	8.14805	4.15318	0.855478	0.994844	0	7.6211	7.8249	8.3089	8.3648	8.7374	8.0755	7.1921	7.3968	7.416	7.8782	8.1134	8.2894	8.4874	8.391	6.9843	6.4946
C07A12.7	0.1496	0.428807	8.82367	1.71298	0.354909	0.0596437	0	10.2979	10.1975	10.0058	9.9958	9.8714	9.6671	10.01	10.113	10.1896	10.3911	10.4336	10.4671	10.32	10.0404	9.844	9.5306
rnp-9	0.9841	1	8.53526	8.19564	0.403071	5.92569e-07	0	7.7567	7.9619	7.8675	8.0662	7.8809	8.0693	8.2222	8.5608	8.506	8.6285	8.634	8.2329	8.2288	8.3691	8.1501	7.9118
C07A4.2	0.0002	0.00375479	8.25129	4.8623	1.92502	0.999338	0	5.5082	5.8263	7.0777	8.6065	9.4776	8.0505	5.7251	5.3354	5.2474	5.0464	5.9394	7.3578	8.0128	7.5809	5.7823	5.5072
C07A4.3	0.9331	1	8.25236	5.61244	2.96717	1.14875e-05	0	3.2162	3.1999	3.3631	3.8086	3.8012	4.7296	4.1253	3.5906	3.8506	3.3009	3.726	6.0182	7.7201	8.7331	8.6462	8.8566
clec-162	0.1714	0.471923	8.59862	4.54943	0.132592	0.039818	0	3	3	3.193	3.2484	3	3.1951	3	3	3	3	3	3	3.1404	3	3.1735	3
C07A9.10	0.0692	0.267752	7.9444	7.05452	0.0809496	0.332606	0	3.2162	3	3	3	3	3	3	3	3	3	3	3	3	3.1098	3	3
ncx-7	0.01	0.07069	8.29226	0.513539	0.328362	0.947287	0	10.4323	10.0693	9.7401	9.6815	9.9413	9.6126	10.0395	10.1408	10.0953	9.9079	9.6647	9.6812	9.8078	9.5916	9.7236	10.0066
C07A9.12	0.0247	0.133573	8.14248	1.37226	0.79024	0.806423	0	7.244	7.4661	6.9093	5.9567	6.0534	5.9908	6.8069	6.4747	6.4112	6.9537	6.4858	5.7007	5.7275	5.5614	5.8857	6.2433
C07A9.13	1	1	8.12232	5.54384	2.38569	3.07532e-13	0	3	3.1999	3.3631	3.8086	3.1683	3.5204	3.6697	3.7437	4.0503	4.9631	5.9878	6.5852	6.73	7.17	7.6529	7.5451
bud-31	0.0515	0.217397	8.46081	0.909646	0.203124	0.486855	0	9.5788	9.7843	9.4829	9.4561	9.4915	9.4785	9.5642	9.6581	9.5897	9.6592	9.5139	9.4316	9.4845	9.4409	9.0977	9.5763
tlk-1	0.9958	1	8.4464	8.22767	0.260066	2.56241e-08	0	11.7378	11.6151	11.4887	11.5874	11.7459	11.4286	11.8422	11.8322	11.8329	11.9253	11.9399	11.9689	11.9934	11.9452	11.5615	11.9294
ncx-6	0.2688	0.64026	7.98971	0.791732	0.788834	0.0103023	0	6.8978	6.4731	6.7342	6.4289	5.3807	5.5662	7.1204	6.7525	6.6141	6.5445	6.675	6.6783	6.7188	5.8415	6.8242	7.7618
C07A9.5	1	1	7.83726	4.97493	0.879243	2.44111e-12	0	3	3	3.653	3.4602	3.8012	3.5204	4.0242	3.7437	3.9539	4.2579	4.9552	4.8076	4.7448	4.7872	4.3413	4.8167
ugt-60	0.0453	0.200097	8.60289	1.01586	1.16759	0.567528	0	10.8155	10.6702	9.9434	8.9067	8.9802	8.5558	9.893	10.4219	10.4348	9.9639	9.3149	8.9753	8.9833	8.7544	8.1708	8.4349
set-3	0.9955	1	8.51938	8.164	0.266075	3.23755e-08	0	9.2728	9.3256	9.0089	9.1589	9.2642	8.9698	9.3459	9.5454	9.2973	9.489	9.4784	9.476	9.4679	9.5013	9.2677	9.6377
best-5	0.6923	1	8.34454	0.29826	0.820562	0.000317722	0	6.0769	5.7327	5.5523	5.7304	5.6603	4.1098	6.6289	5.6386	5.7562	5.6093	6.4168	6.1377	6.0637	5.1633	5.2733	6.2156
C07A9.9	0.9061	1	8.20477	1.80306	0.613791	2.32784e-05	0	9.5788	9.5366	9.4526	9.0689	8.9631	8.5909	8.9745	9.0128	8.8818	8.8707	8.7188	8.5144	8.3746	8.4126	7.9677	8.3891
C07B5.2	0.0027	0.0262356	8.88883	0.434948	1.81864	0.987522	0	5.5082	5.094	4.0013	3	3	3	5.6591	6.3609	6.6298	5.7402	4.4332	3.7656	3.6901	3.1098	3.1735	3.3452
C07B5.3	0.9852	1	7.79316	0.877349	0.460814	5.04728e-07	0	5.3341	5.4484	5.0019	4.7024	4.7971	5.1143	4.7497	5.0126	4.7696	4.3262	4.4332	4.4856	4.7001	4.6485	4.48	4.2878
C07B5.4	0.3942	0.834898	8.54144	8.12418	0.476072	0.00293793	0	9.0759	8.7837	8.683	8.454	8.7374	8.8911	9.1999	9.061	8.6243	8.5341	8.4477	8.1782	8.031	8.1806	8.4408	8.7054
nuc-1	0.9999	1	7.72515	5.05202	0.632456	1.03499e-11	0	9.7854	10.0073	10.1639	10.4801	10.6004	10.3177	10.4751	10.6339	10.8567	10.9855	11.2637	11.3503	11.2765	11.1654	10.7885	10.848
C07B5.6	0.1133	0.358742	7.60416	7.44243	0.745776	0.116987	0	4.9674	3.8016	3.5153	3.4602	4.0798	3.902	4.7497	4.8867	5.1199	4.1107	3.8358	4.3787	5.0599	4.535	4.1046	4.1186
C07C7.1	0.8985	1	7.87085	3.5489	0.356329	2.77575e-05	0	3.5706	3.673	3.7787	4.089	3.6949	3.6591	3.3734	3.4193	3.3423	3.4307	3.3353	3.2631	3.386	3.3071	3	3.239
C07D10.1	0.046	0.201732	7.46261	1.24939	0.578002	0.549778	0	7.0464	6.9462	6.4429	5.7706	6.0534	5.4939	6.503	6.1304	6.4112	6.074	6.1239	5.7658	6.0986	6.1678	6.3688	6.8773
bath-44	0.094	0.324043	8.58675	0.0254339	0.376505	0.178372	0	10.153	9.7308	9.634	9.4375	9.5986	9.5889	10.1259	10.2391	10.1817	10.1638	9.9567	10.061	10.0056	9.8567	9.9175	10.2709
sre-3	0.0811	0.296407	8.25743	7.47765	1.07617	0.243211	0	4.556	4.0287	3.653	3.2484	3.5802	4.2035	5.6591	3.7437	3.3423	3	3.1773	3.2631	3.4946	3.2118	4.3413	5.3631
nas-7	0.0006	0.00958765	8.48989	5.70971	2.75788	0.998329	0	7.4714	6.2434	6.8675	9.8507	11.2156	11.0899	9.4323	7.3499	6.3367	6.1324	7.3932	9.8319	10.4929	11.2356	11.4807	10.8626
C07D10.5	0.036	0.168534	8.80212	2.60491	0.909092	0.65042	0	7.6859	7.4367	7.4045	7.2648	7.0088	5.9098	6.5402	6.8057	7.3226	7.2721	7.7704	7.9684	8.3423	7.6506	6.2767	6.2156
C07D10.6	0.7372	1	8.12376	5.0125	0.182924	0.000216249	0	3	3	3.193	3	3	3.1951	3	3	3.4871	3	3	3	3	3	3	3
WBGene00015562	0.7308	1	8.44091	8.02117	0.548263	0.000228315	0	3.9783	3.5319	3.653	3.6449	3.5802	4.1098	3.9154	4.5962	3.9539	3.7619	3.3353	4.5851	3.2684	3.4807	3.5957	3.5366
WBGene00015563	0.0679	0.263682	8.27501	8.07401	0.341074	0.341823	0	3.8548	3	3.193	3.2484	3.3191	3.3669	3.5291	3.5906	3.6187	3.1583	3	3.1375	3	3.3071	3.1735	3.239
C07D8.5	0.7245	1	7.66994	3.93407	0.428447	0.000243175	0	3	3	3.7787	3.4602	3.6949	3.3669	4.2198	3.4193	3.8506	3.8573	3.4776	3.5851	3.6901	3.4807	3.3284	3.3452
C07D8.6	0.0001	0.00271995	8.03595	6.59207	0.279492	0.999679	0	12.2533	12.1645	12.2005	12.2078	12.2773	12.7566	12.5803	12.4891	12.1994	12.1656	12.1863	12.3543	12.4113	12.623	12.7267	12.4293
C07E3.10	0	0	8.03674	3.95757	2.64895	0.99995	0	4.9674	7.079	8.9265	9.4987	8.8282	6.4956	5.1841	5.2356	5.8123	8.0944	9.8642	9.889	9.7293	8.3663	5.7823	4.8532
stip-1	0.7916	1	8.63344	8.49762	0.326817	0.000127525	0	10.3418	10.2701	10.0009	9.9701	10.2312	9.9683	10.4326	10.64	10.4292	10.5361	10.4488	10.4482	10.5148	10.4933	10.0993	10.6448
pro-2	0.1655	0.461024	8.28242	0.0141701	0.196306	0.0451103	0	11.7899	11.7134	11.4742	11.5173	11.6934	11.4533	11.7616	11.7888	11.6761	11.5806	11.4425	11.6109	11.6642	11.71	11.4054	11.8564
C07E3.3	0.9955	1	7.77579	5.56547	1.20662	2.81497e-08	0	7.1939	6.8895	7.0279	7.5915	7.8378	7.8259	7.3981	7.4864	7.2227	8.1425	9.0128	9.4181	9.4222	9.097	8.9974	8.3798
C07E3.4	1	1	8.14071	7.24763	3.05053	6.88236e-14	0	3.7197	3.9196	3.5153	4.089	4.3834	5.2954	6.4059	7.6308	8.2408	8.5521	9.0701	9.0093	9.0111	8.8544	8.6388	8.3482
ceh-57	0.912	1	8.25894	0.842944	0.660796	2.05288e-05	0	5.6999	5.094	4.895	4.3237	4.8476	4.6652	4.8117	5.0717	4.1407	4.6795	4.2862	4.3221	3.9412	4.1284	4.1046	4.1772
ceh-58	0.992	1	7.87158	3.52902	0.41347	1.1221e-07	0	7.7992	7.6135	7.8245	7.7809	7.819	7.5948	7.7857	7.6111	7.5945	7.6033	7.4199	7.3365	7.224	6.9807	6.8628	7.2357
C07E3.8	0.0153	0.0959256	8.09462	5.14224	0.374139	0.903862	0	3.5706	3.1999	3.5153	4.089	3.6949	3.902	3.5291	3.4193	3.4871	3.1583	3.6071	3.9261	3.4946	4.0752	3.4683	3.6235
C07E3.9	0.9891	1	8.39024	3.81062	0.697818	2.19686e-07	0	7.0605	7.1888	7.3036	7.3202	7.3613	7.0309	6.663	6.7525	7.0929	7.4586	7.9337	8.049	8.071	8.2542	7.8319	7.9875
tol-1	0.1441	0.419102	8.65416	1.03254	0.572348	0.0661126	0	10.9724	10.7351	10.7353	10.4101	10.3951	10.1396	10.6229	10.9126	10.7195	10.7305	10.4745	10.2078	10.2683	9.883	9.5651	9.7152
C07F11.2	0.266	0.635766	8.56976	8.56893	0.669632	0.0106628	0	6.974	6.7999	5.8673	6.2972	6.2908	6.3393	6.8069	6.9854	6.3745	6.2601	6.268	5.6325	5.5626	5.6549	5.7552	6.2839
svh-1	0.0491	0.210211	8.44336	0.988094	0.85848	0.511134	0	7.5026	7.6135	6.57	6.3245	6.3963	6.2543	6.5941	7.2639	7.233	7.0477	6.3067	6.1702	5.9152	6.0625	6.0506	5.4127
WBGene00015571	0.3302	0.739551	8.36053	1.1641	1.01792	0.005317	0	8.5914	8.477	7.596	6.9334	7.2437	7.2984	7.4478	7.4197	8.1294	7.6306	7.106	6.6556	7.0209	6.4231	6.9003	5.659
pct-1	0.858	1	7.50408	6.70721	0.265282	5.74098e-05	0	10.5252	10.3797	10.2437	10.2305	10.5584	10.4668	10.6508	10.5403	10.5465	10.4856	10.5808	10.6492	10.8456	10.8986	10.5298	10.7998
wsp-1	0.2341	0.58235	8.04977	6.49246	0.388357	0.0158813	0	10.3244	10.1086	10.0328	10.1101	10.7719	10.6671	10.5701	10.4019	10.4981	10.6612	10.3836	10.5317	10.7399	10.9256	10.8401	10.9039
hgrs-1	0.1357	0.40151	8.02338	4.84539	0.521265	0.0759667	0	11.0199	11.0542	11.12	11.4115	11.722	11.3379	11.0119	11.0511	11.1285	11.3313	11.5991	11.958	12.0961	12.0973	11.3568	11.6483
C07G1.6	1	1	8.12262	6.24531	2.97099	8.47817e-15	0	3.2162	3	3.193	3.6449	3.5802	4.1098	4.7497	4.951	6.4647	7.0477	7.3932	7.6727	8.1727	8.3099	8.402	8.87
C07G1.7	0.2266	0.570016	7.97697	4.47106	0.520712	0.0177487	0	3	3	3	3.9556	3.5802	3.1951	3	3	3.1813	3.7619	3.4776	4.0001	3.6901	3.9627	3.3284	3.6235
glrx-22	0.1468	0.424276	7.42544	4.59344	0.23431	0.0634936	0	9.1101	9.0815	9.2175	9.5136	9.3389	9.2697	9.2871	9.1629	9.3854	9.3666	9.5344	9.5518	9.6076	9.4409	9.0401	9.3998
cpg-1	0.9985	1	8.06406	6.8375	2.03751	2.32795e-09	0	7.8323	7.7067	7.4897	7.4498	7.774	8.1772	8.4143	8.5029	8.4139	8.5377	8.9099	9.6209	9.9824	10.7919	11.7701	12.1911
atf-7	0.002	0.0205415	8.45559	7.57896	0.237682	0.990242	0	11.9912	11.7572	11.6459	11.5589	11.906	11.9153	12.1537	11.9666	11.8456	11.7588	11.6204	11.6574	11.7195	11.7791	11.8146	12.1059
cct-5	0.0002	0.00375479	8.36714	7.73039	0.16132	0.999048	0	14.2583	14.2502	14.2574	14.1414	14.2273	14.3261	14.4269	14.4579	14.32	14.2755	14.1265	14.1827	14.105	14.2201	14.452	14.4409
C07G3.10	0.254	0.617618	7.9806	6.19742	0.232648	0.0124328	0	3.2162	3.1999	3.193	3	3.4555	3.3669	3.3734	3	3.3423	3.3009	3	3.2631	3.386	3.2118	3.5957	3.1245
irg-1	0.0014	0.0178813	7.6402	0.352271	2.11519	0.99625	0	10.0582	8.0996	5.9762	5.6463	6.2908	7.2221	8.7355	8.6983	7.6723	5.6631	5.4456	5.8076	5.7275	6.7113	7.9677	10.0126
str-227	0.9444	1	8.31122	8.14554	0.616282	8.63161e-06	0	4.0921	4.4767	3.8943	3.9556	4.8476	4.4528	4.1253	4.332	4.8252	3.9468	4.1225	3.2631	4.0872	3.7072	3.7129	3.444
str-226	0.9718	1	7.99569	2.61498	0	2.06132e-06	0	3	3	3	3	3	3	3	3	3	3	3	3	3	3	3	3
str-228	0.0879	0.310357	8.07044	4.71965	0.0544397	0.209287	0	3	3	3	3	3	3	3	3	3	3.1583	3	3	3	3	3	3
str-225	0.4206	0.873847	7.90503	0.137247	0.422744	0.00240174	0	3.4042	3.3754	3.193	3	3.6949	3.3669	3.1987	3.4193	3.7393	3.5497	3.1773	3.2631	3.2684	3.3965	4.1046	4.0574
C07G3.8	0.8205	1	8.08459	7.76412	0.49766	9.39585e-05	0	4.8428	4.4767	4.2816	4.2111	4.7448	4.2915	4.9283	4.951	4.1407	4.1862	4.6887	4.4856	4.8712	4.454	3.5957	4.6193
ugt-64	0.0047	0.040108	7.91243	7.85161	0.513657	0.977747	0	10.8714	10.6275	10.2106	9.9851	10.3791	10.7344	10.8896	11.0298	11.0417	10.7602	10.5378	10.4349	10.5772	10.9817	11.0812	11.5032
C07H4.1	0.2129	0.546799	7.79961	6.5386	0.524503	0.0213398	0	7.3958	7.0273	6.8815	6.9511	7.6866	6.9921	7.6223	7.289	7.2534	6.8531	7.0501	7.5425	7.9991	7.6642	7.3615	8.0079
clh-5	0.0168	0.102807	8.71517	1.67659	0.19801	0.891251	0	11.0082	11.0216	10.9929	10.9436	10.7938	10.6307	10.903	11.0289	10.991	11.1393	11.0638	11.0556	10.883	10.82	10.6328	10.7975
lig-4	0.059	0.240699	8.66107	8.33536	0.289022	0.42672	0	9.8495	9.518	9.2423	9.3866	9.4057	9.5291	9.9715	9.8089	9.4464	9.6592	9.7159	9.4198	9.3927	9.429	9.4411	9.6661
C07H6.2	0.0945	0.324043	8.49923	7.21648	0.199718	0.176644	0	9.0014	8.9245	8.7265	8.9424	8.9886	8.9293	9.1677	9.1005	8.7975	8.767	8.9224	8.7525	8.8049	9.0564	8.7997	9.1843
cls-1	0.0012	0.0161888	7.95202	0.0209056	0.384604	0.996431	0	11.5864	11.1793	10.8525	10.6916	11.0066	11.0152	11.6482	11.3896	11.1484	11.011	10.8766	10.915	10.9059	11.0999	11.2421	11.5246
sap-140	0.0322	0.157573	8.69126	0.32429	0.263808	0.706018	0	11.2115	11.1962	10.8561	10.8146	10.9572	10.862	11.1975	11.2575	11.2381	11.1002	11.0231	11.032	10.9351	11.0116	10.5769	11.0981
cgh-1	0.9994	1	8.15216	6.1817	1.25391	8.18573e-11	0	11.69	11.7266	11.7153	11.8181	11.891	11.924	11.8607	12.1095	12.2215	12.2905	12.5212	12.9108	13.2714	13.6652	14.2491	14.4804
clk-2	0.5179	1	8.34658	8.11661	0.235728	0.00117832	0	9.4699	9.1129	9.1318	9.1513	9.3543	8.9598	9.5799	9.3505	9.2165	9.3421	9.2959	9.3613	9.2468	9.2321	9.2215	9.5966
lin-39	0.9897	1	8.20951	2.4355	0.498172	1.78145e-07	0	8.6851	8.4674	8.5483	8.3449	8.4857	8.1183	8.3374	8.0163	8.1888	8.2209	8.035	7.8582	7.9944	7.5904	7.5854	7.4109
cux-7	0.1518	0.433001	8.69819	0.259698	0.272115	0.0573893	0	10.1047	9.9055	9.5615	9.6762	9.8043	9.6567	10.015	10.0427	9.7984	9.8698	9.8248	9.72	9.7432	9.7075	9.3263	9.747
C07H6.9	0.9994	1	8.04185	4.77816	1.23457	1.71041e-10	0	4.0921	3.9196	4.4422	3.9556	4.5142	4.0097	4.1253	3.8821	4.3821	4.5711	5.2211	5.8878	6.0986	6.0349	5.3835	6.4946
C08A9.10	0.9715	1	7.9799	5.20111	3.04789	2.10333e-06	0	3	3	3	3	3	3	3	3	3	3.1583	3	3.6782	4.5061	7.3146	8.6499	9.5912
sod-3	0.0062	0.048783	7.43762	5.21991	0.486636	0.968409	0	6.6228	6.5299	6.57	7.4374	7.6155	7.1533	7.3467	6.9854	6.8196	6.8179	6.9065	7.2482	7.4701	7.0443	6.702	6.483
C08A9.3	0.9986	1	7.85221	6.84707	0.332141	2.13125e-09	0	3.4042	3	3	3	3.3191	3.3669	3.1987	3	3.4871	3.4307	3.8358	3.4855	3.4946	3.4807	3.3284	3.5366
lido-1	0.403	0.84599	8.22659	8.09215	0.447936	0.00272605	0	6.2089	5.97	6.3035	6.212	5.9182	6.4389	6.2126	6.6593	6.393	5.8371	6.0346	5.6325	5.9152	6.1929	5.3477	6.2433
lido-2	0.7378	1	8.30462	7.56534	0.241825	0.000215764	0	3.2162	3.1999	3.193	3	3.1683	3.5204	3.3734	3.5906	3.1813	3.4307	3.1773	3	3.2684	3.1098	3.1735	3
WBGene00015588	0.046	0.201732	7.97212	0.637121	0.278845	0.550521	0	3.2162	3.1999	3.193	3	3.8012	3.1951	3.1987	3.4193	3.1813	3.3009	3	3	3	3	3.1735	3.1245
lido-4	0.5527	1	7.81129	4.52576	0.325267	0.00092354	0	3.2162	3	3	3.6449	3.1683	3	3.3734	3	3.4871	3	3.4776	3.4855	3.386	3.4807	3	3.5366
zyg-11	0.0318	0.156763	8.09301	7.1026	0.459835	0.712749	0	10.1934	9.8692	9.6485	9.8694	10.2383	10.2104	10.5824	10.6278	10.2223	10.1533	10.1338	10.2671	10.3573	10.6785	10.6604	10.906
hda-2	0.0253	0.134973	8.77084	0.260839	0.257297	0.796289	0	9.0267	8.8669	8.8534	8.677	8.8376	8.6873	9.0179	9.1697	9.1662	9.1267	9.1034	8.9286	8.9575	8.8103	8.6645	9.1861
swsn-7	0.006	0.0476365	8.31992	0.794464	0.19007	0.971452	0	11.2488	11.0956	11.013	10.9269	10.9119	10.7864	11.1123	11.164	11.1069	11.0271	10.9394	10.9861	10.836	10.9072	10.7802	11.1085
nrf-6	0.5115	1	7.77963	0.306197	0.956759	0.00122502	0	11.3701	11.2252	10.8676	10.2679	10.733	10.5672	11.5869	11.6253	11.8673	11.7342	11.3559	11.2487	11.4868	11.8828	12.5232	13.0957
sap-49	0.6463	1	7.72209	3.37102	0.158467	0.00045536	0	10.689	10.9488	10.9425	10.938	11.0757	10.9201	10.919	10.8933	11.2123	11.0271	11.0085	10.8319	11.0256	10.9763	11.0592	10.9918
arp-6	0.6368	1	8.39022	8.29376	0.197757	0.000491565	0	9.4108	9.492	9.35	9.4343	9.4615	9.3435	9.5529	9.548	9.6658	9.6257	9.5324	9.4937	9.5057	9.6244	9.3401	9.8865
ubh-4	0.0274	0.142119	8.06418	2.89356	0.202128	0.771326	0	11.3387	11.6135	11.5052	11.5895	11.4486	11.2806	11.3548	11.4999	11.5358	11.6638	11.6228	11.5686	11.5048	11.4504	11.0893	11.4077
algn-6	0.0386	0.177454	8.37506	1.39606	0.411051	0.627222	0	9.8795	9.6815	9.699	9.1927	9.4836	8.6627	9.464	9.5004	9.7364	9.4796	9.6136	9.3455	9.4153	9.0581	9.1058	9.4332
C08B11.9	0.123	0.375493	8.1506	2.26298	0.232698	0.0941582	0	9.7337	9.6898	9.679	9.7154	9.7834	9.4714	9.6621	9.6749	9.6234	9.7676	9.7653	9.6311	9.6061	9.5213	9.0706	9.5626
C08B6.10	0.0031	0.0296232	8.8236	8.08374	0.807963	0.986715	0	8.7209	8.1668	8.0343	8.0252	7.8316	9.1571	9.4494	8.9473	8.7408	8.2994	8.1774	7.8179	7.7144	7.5665	8.6127	8.9436
C08B6.11	0.7975	1	8.2175	1.73872	0.40642	0.00012179	0	7.8075	7.4949	7.4897	7.3337	7.6515	7.0051	7.8313	7.0891	7.5457	7.3231	7.6849	7.4662	7.9426	7.058	6.9959	7.4998
srxa-18	0.8526	1	7.99118	1.49867	0.162609	6.11729e-05	0	3.2162	3	3.3631	3	3.1683	3	3.1987	3.2248	3	3.1583	3.1773	3	3	3	3	3
srxa-19	0.2242	0.566025	8.52805	7.81507	0.260175	0.0183518	0	3.2162	3	3	3.2484	3.1683	3.1951	3.3734	3.2248	3.3423	3.7619	3.1773	3.3786	3.1404	3.1098	3.1735	3.444
C08B6.14	0.8617	1	7.9573	6.32058	0.331179	5.39077e-05	0	3.2162	3.1999	3.653	3	3.3191	3.902	3.6697	3.5906	3.1813	3.1583	3.3353	3.4855	3.4946	3.2118	3.1735	3.444
ugt-17	0.4425	0.905642	7.81526	4.49128	0.446921	0.00203402	0	10.295	10.3353	10.3398	10.3648	11.1007	10.0713	10.6208	10.3669	10.5193	10.6013	10.8758	10.8319	11.1119	10.5799	9.9685	10.7293
C08B6.2	0.4857	0.964613	8.5638	0.696072	0.491514	0.00148877	0	6.0769	5.7958	5.5871	5.6463	5.7426	4.8504	5.8778	5.8558	5.8663	5.7651	6.1239	5.9821	6.1494	5.6367	5.1121	6.0528
C08B6.3	0.9997	1	7.61909	6.77596	1.0187	4.87905e-11	0	8.3032	8.0996	7.3948	7.8101	8.5895	8.4062	8.9367	9.0573	9.0221	9.0018	9.1861	9.5897	9.8012	9.9847	9.4133	9.412
cht-5	0	0	8.10626	3.8333	2.08996	0.999983	0	5.8368	7.0141	8.4095	8.9816	7.986	6.7023	4.6849	5.0126	5.4729	7.4356	8.8259	9.007	8.4709	6.8989	5.9822	5.0227
C08B6.5	0.5977	1	8.46777	0.938828	0.455508	0.000672403	0	4.4744	3.8016	3.3631	3.4602	3.6949	3.1951	3.6697	3.5906	3.4871	3.4307	3.726	3.1375	3.5957	3.2118	3.1735	3.3452
C08B6.6	1	1	8.01783	5.71757	1.27521	2.21869e-13	0	3	3	3	3	3	3.1951	3.1987	3.2248	3.8506	3.6597	4.8013	4.8482	5.5118	4.6116	4.8813	5.2029
wdr-20	0.223	0.564195	8.92461	0.014647	0.186897	0.0187048	0	11.0798	10.984	10.9189	10.9045	10.9899	10.8575	11.1741	11.2496	11.2426	11.2037	11.0744	11.128	11.0823	11.027	10.8433	11.0191
C08B6.8	0.1039	0.340095	8.46357	0.457133	0.254767	0.144456	0	9.7425	9.8017	9.4431	9.4122	9.4015	9.4667	9.6151	9.74	9.5511	9.5203	9.3524	9.349	9.3732	9.336	9.095	9.4979
aos-1	0.0221	0.125256	8.86424	0.331493	0.332871	0.842677	0	10.7214	10.8557	10.7979	10.649	10.6385	10.5416	10.9827	11.1348	11.2323	11.2263	10.9759	10.7363	10.6822	10.5716	10.4995	10.8514
egl-5	0.9988	1	7.9931	1.95826	0.584737	1.44929e-09	0	7.3393	7.1531	7.0405	7.132	6.8446	7.1881	6.9789	6.716	6.792	6.1701	6.4517	6.3077	6.3067	6.4016	6.1578	6.0371
bath-15	0.9994	1	8.23078	7.09561	0.785719	1.18954e-10	0	6.8978	6.9462	6.7342	6.7642	7.1762	7.2984	7.8828	7.8407	8.0086	7.923	7.8445	7.912	7.9474	8.224	8.226	8.5669
mab-5	0.9972	1	8.04751	0.526009	0.630132	8.56256e-09	0	8.0522	7.4465	7.3448	7.2219	7.5408	7.3505	7.6136	7.4972	7.3322	7.0477	6.4343	6.8179	6.8474	6.9141	6.5371	6.4477
cyk-7	0.9994	1	8.16256	6.74933	0.686306	7.09132e-11	0	9.3915	9.3495	9.7536	9.6998	9.785	10.0383	10.1988	10.2032	10.3101	10.2333	10.3165	10.4523	10.5895	10.7411	11.0873	10.9055
C08D8.1	0.2237	0.565187	8.24901	7.23973	0.419465	0.018432	0	4.3879	4.1301	3.8943	4.7834	4.3834	4.2035	4.5459	4.5962	4.306	3.9468	4.6289	4.2018	4.3412	4.1796	4.7776	4.9904
tmd-2	0.8512	1	8.01564	0.0114898	0.334368	6.24828e-05	0	9.9128	9.5297	9.3676	9.3735	9.7289	9.4525	9.8157	9.6749	9.4706	9.6001	9.696	9.5625	9.6211	9.8056	8.9019	9.3304
C08E3.1	0.8592	1	8.09338	1.09376	0.728549	5.5646e-05	0	6.1043	6.1255	5.324	4.7834	5.0335	5.601	5.2749	4.8867	4.7118	4.5136	4.6289	5.3221	4.3412	4.7872	4.8304	4.661
fbxa-158	0.0015	0.0178813	7.52593	7.03036	1.35501	0.996174	0	6.6228	4.9349	4.3641	4.5254	5.8456	5.7637	6.6116	6.1579	4.306	4.1862	4.0331	4.9637	5.7714	6.254	6.5685	6.483
WBGene00015603	0.9718	1	7.99569	2.61498	0	2.06132e-06	0	3	3	3	3	3	3	3	3	3	3	3	3	3	3	3	3
fbxa-160	0.9718	1	7.99569	2.61498	0	2.06132e-06	0	3	3	3	3	3	3	3	3	3	3	3	3	3	3	3	3
C08E3.13	0.9534	1	8.0501	0.801864	1.13553	6.14986e-06	0	7.2192	7.2799	6.1949	6.2972	5.5117	6.6366	6.6962	6.5178	5.6979	5.7651	4.9057	5.4857	4.6064	5.03	5.0688	5.3376
C08E3.14	0.9605	1	7.94075	5.37806	0.257974	4.50272e-06	0	3	3	3	3	3	3	3	3	3	3	3.1773	3.1375	3.2684	3.2118	3.7129	3
C08E3.15	0.5619	1	8.35017	0.127405	0.152934	0.000867576	0	3.2162	3	3	3	3	3.1951	3	3	3.3423	3	3.1773	3	3	3.1098	3	3
WBGene00015594	0.1462	0.42333	7.95663	4.55083	0.221089	0.0640001	0	3	3	3	3	3	3	3	3	3	3	3	3.1375	3	3.2118	3	3.6235
bath-33	0.9718	1	7.99569	2.61498	0	2.06132e-06	0	3	3	3	3	3	3	3	3	3	3	3	3	3	3	3	3
WBGene00015596	0.019	0.112089	7.69282	1.27164	0.254272	0.87316	0	3.4042	3.3754	3.193	3	3	3	3	3.5906	3.1813	3.3009	3.3353	3	3	3.2118	3.3284	3.3452
WBGene00015597	0.0001	0.00271995	8.11206	0.127173	0.814837	0.999414	0	4.9674	3.673	3.3631	3	3.3191	3.7857	4.1253	4.5962	4.1407	3.9468	3.4776	3.4855	3.4946	3.3071	4.1046	4.9573
fbxa-163	0.1992	0.523607	7.77942	0.877342	0.497238	0.025757	0	4.2959	3.5319	3.193	3.9556	3.3191	3.1951	3.5291	4.0084	3.7393	3.1583	3.1773	3.5851	3	3.1098	3.3284	3.5366
fbxa-164	0.1067	0.343284	8.26992	1.12122	0.0799938	0.135681	0	3	3	3	3	3	3	3	3	3.1813	3.1583	3	3	3	3	3	3
fbxa-165	0.0742	0.279594	8.37485	4.1677	0.321547	0.290325	0	3	3.3754	3.193	3.2484	3.4555	3.1951	3	3	3.3423	3	3.3353	3.4855	3.7788	3.4807	3.3284	3
fbxa-166	0.0315	0.156507	8.35087	0.370772	0.938507	0.721044	0	8.038	7.4066	6.7028	6.4784	6.4299	6.4389	7.5694	8.0387	7.2933	6.5155	6.399	6.3222	6.3362	5.793	6.1985	6.8324
C08E8.10	0.0251	0.134833	8.4779	3.54302	0.621728	0.800973	0	6.4627	6.7209	7.0777	7.1926	7.0633	6.0169	6.0676	6.3609	6.86	6.3774	6.8683	6.7551	7.1429	7.0919	5.8605	6.1585
C08E8.1	0.0106	0.0730134	7.60138	0.62839	0.565781	0.941097	0	4.2959	3.1999	3.3631	3.2484	3	3	3.5291	3.5906	3.4871	3	3	3	3	3	3.3284	4.2336
C08E8.2	0.0951	0.324043	8.11578	3.51921	0.157736	0.174423	0	3	3	3	3.4602	3	3	3	3	3	3	3	3	3	3	3	3
C08E8.3	0.4584	0.927183	7.8706	1.15202	0.684155	0.00180963	0	3.7197	4.6231	4.5162	3.2484	3.5802	3.7857	3.5291	4.332	3.1813	3.1583	3.726	3	3.2684	3.5602	3.5957	4.2878
C08E8.4	0.0397	0.180864	7.85724	5.24599	0.845309	0.610938	0	5.77	4.9899	5.1946	5.8098	5.7157	5.9098	5.1841	4.8194	4.1407	4.7803	5.3746	5.9637	6.4213	6.3799	4.9305	5.5072
C08E8.5	0.1078	0.345776	8.52793	7.29133	0.102903	0.132612	0	3	3	3	3	3	3.1951	3	3.2248	3	3	3	3	3	3	3	3.1245
C08E8.6	0.9718	1	7.99569	2.61498	0	2.06132e-06	0	3	3	3	3	3	3	3	3	3	3	3	3	3	3	3	3
C08E8.9	0.9718	1	7.99569	2.61498	0	2.06132e-06	0	3	3	3	3	3	3	3	3	3	3	3	3	3	3	3	3
WBGene00015606	0.9718	1	7.99569	2.61498	0	2.06132e-06	0	3	3	3	3	3	3	3	3	3	3	3	3	3	3	3	3
C08F1.10	0.3669	0.793397	8.12303	5.10633	0.256332	0.00372958	0	3	3	3.193	3.2484	3.6949	3.1951	3.1987	3	3	3	3	3	3	3	3	3.239
C08F1.11	0.1049	0.340095	8.41672	1.56237	0.347269	0.139916	0	3.4042	3.9196	3.3631	3	3.1683	3.1951	3.3734	3.2248	3.8506	3.3009	3.6071	3.5851	3.386	3.1098	3.1735	3.239
C08F11.1	0.0369	0.171752	8.55399	1.53298	0.838468	0.643855	0	7.6492	7.7067	7.2719	7.3065	6.3445	6.2543	7.045	7.2123	7.3607	7.3063	7.1807	6.4062	6.6617	6.2659	5.5501	6.1439
C08F11.10	1	1	8.05491	6.30195	3.87709	1.04029e-14	0	3	3	3.5153	3	3.5802	4.5978	4.6849	6.0445	6.566	7.8668	8.726	9.2727	9.563	9.972	9.7699	10.1351
ule-4	1	1	8.11741	5.53428	5.73788	7.35064e-13	0	3	3.5319	3	3.4602	3.3191	3.3669	3.5291	4.0084	4.306	6.9098	8.7507	10.6706	11.7994	12.7522	12.9309	13.7075
C08F11.12	0.0983	0.329495	7.98281	1.83444	0.0426442	0.165229	0	3	3	3	3	3	3	3	3	3	3	3	3	3	3	3	3.1245
C08F11.13	0.1555	0.440649	8.26193	7.79682	0.909125	0.0536461	0	10.8892	9.4411	9.4596	9.0689	9.5875	9.604	11.2127	9.6985	9.3479	9.1762	9.4826	9.2463	9.4992	8.8445	9.8945	10.5844
C08F11.17	0.9718	1	7.99569	2.61498	0	2.06132e-06	0	3	3	3	3	3	3	3	3	3	3	3	3	3	3	3	3
WBGene00007451	0.1059	0.3412	7.97876	4.83183	0.0606168	0.13815	0	3	3	3	3	3	3	3	3	3	3	3.1773	3	3	3	3	3
C08F11.3	0	0	8.08463	3.69632	1.46728	0.99982	0	4.1976	4.756	5.8096	6.1215	5.3807	4.1098	3.5291	3.5906	4.2257	5.4346	6.5516	6.4857	6.4753	4.7537	4.1046	3.9936
sru-21	0.9811	1	8.17952	0.546054	0.428206	9.13264e-07	0	3.5706	3.1999	3.193	3	3.4555	3.1951	3.5291	3	4.0503	3.3009	4.0331	3.3786	3.5957	3.2118	3.3284	3.239
fbxa-98	0.4469	0.911781	8.0293	0.0933198	0.887054	0.00197121	0	6.8978	6.0755	5.6211	6.1825	5.346	5.1618	7.238	6.6203	6.1963	6.2775	6.8422	6.2633	6.6617	6.4124	6.7846	7.5781
C08F11.7	1	1	8.11563	5.91931	0.7479	1.0858e-14	0	4.556	4.8181	4.1941	4.5254	5.0764	4.5271	4.6171	4.951	5.2875	5.6631	5.6091	5.4857	5.6356	6.0068	5.4184	5.7775
ugt-22	0.0168	0.102807	7.3685	4.33247	0.492559	0.890896	0	12.2716	12.7455	12.9839	13.0087	13.2811	12.9649	12.8297	12.626	12.9182	13.3514	13.5102	13.4286	13.3403	13.0444	12.4895	12.4984
srz-29	0.0457	0.201204	7.36705	5.54212	0.0925494	0.559417	0	3	3	3	3	3.1683	3.1951	3	3	3	3	3	3.1375	3	3	3	3
fbxb-13	0.1417	0.414522	8.2509	3.30737	0.109486	0.0686595	0	3	3	3.193	3	3	3	3	3	3	3	3	3	3.2684	3	3	3
math-3	0.9416	1	8.34819	1.50243	0.369392	9.20891e-06	0	9.4934	9.2959	9.2148	8.8373	9.2074	8.6669	9.2257	9.0203	8.9364	9.0122	8.9004	8.8483	9.0156	8.6216	8.4492	8.8225
math-4	0.005	0.0416983	8.48271	7.86844	0.701502	0.975818	0	9.8756	9.6131	8.8676	8.6823	9.7473	9.7509	10.0935	9.9454	9.5261	9.2105	8.8587	8.7605	8.6981	9.2562	9.5376	10.0276
C08F1.6	0.1393	0.409103	8.27057	5.17194	0.149752	0.0715377	0	3	3	3	3.2484	3.3191	3.1951	3	3	3	3	3	3	3	3	3.1735	3
C08F1.8	0.2193	0.558123	7.97566	1.39309	0.531878	0.0196028	0	4.8428	4.5518	4.3641	3.8086	3.6949	4.1098	4.1253	4.1246	4.2257	4.3914	3.4776	4.0001	4.2198	3.8406	3.3284	4.2336
pfd-1	0.9398	1	8.33284	0.352387	0.297225	9.70874e-06	0	10.902	10.919	10.6392	10.8362	10.8963	10.7067	10.8806	10.8984	10.8399	10.657	10.6111	10.5033	10.5963	10.7675	10.0899	10.6794
C08F8.2	0.0474	0.205241	8.65079	8.37424	0.226783	0.532709	0	10.4037	10.196	10.1259	10.0743	10.2454	9.9532	10.4811	10.4261	10.2979	10.2233	10.1108	10.1822	10.3401	10.1278	9.9831	10.3935
C08F8.3	0.9994	1	8.08238	6.90025	0.996845	1.60764e-10	0	7.9874	7.6395	7.6297	7.6358	7.9344	8.1656	8.5838	8.5812	8.7227	8.6553	8.8555	8.8731	9.0065	9.5263	9.663	9.9821
mboa-4	1	1	8.08254	6.5143	3.79838	5.78101e-15	0	3	3	3.3631	3.4602	4.3133	4.5978	5.59	6.9543	7.8636	8.5838	9.2741	9.5625	9.7812	9.6932	9.78	9.6584
fbxb-9	0.5445	1	8.04297	3.19673	0.0776882	0.000975966	0	3	3	3	3	3	3	3	3	3	3	3.1773	3	3	3.1098	3	3.1245
C08F8.6	1	1	8.08824	6.38637	3.71196	1.00009e-14	0	3.7197	4.1301	3.8943	3.6449	4.5142	4.6652	6.1894	6.0737	7.4866	8.3413	9.1731	9.709	10.0374	10.3257	10.2486	10.6908
rap-3	0.1183	0.369073	8.55902	4.23382	1.05514	0.106706	0	6.9134	7.955	7.8245	8.4663	8.6653	7.4398	6.2354	6.5178	7.7887	8.3495	7.7354	7.7658	8.5828	8.794	8.0646	7.7031
nhr-67	0.9679	1	8.21421	2.57345	0.995008	2.8031e-06	0	7.2066	7.177	7.3448	6.7031	6.6449	6.1405	5.8778	5.6771	5.9436	5.9711	5.756	5.8076	5.2884	5.5614	5.195	4.9573
C08F8.9	0.8538	1	8.02266	6.86534	0.19895	5.99788e-05	0	9.6733	9.7784	9.7089	9.9679	9.6421	9.7797	9.8713	9.7804	9.5897	9.8084	9.646	9.4164	9.4992	9.645	9.4891	9.6545
WBGene00015614	0.9999	1	8.10251	5.44415	0.870636	1.81113e-11	0	3	3	3	3	3	3	3	3	3.1813	3.1583	3.9378	3.7656	4.3412	4.2291	4.5446	4.6193
fbxc-48	1	1	8.04237	7.01765	2.00436	2.39628e-14	0	3	3	3	3	3.4555	3.7857	4.6171	5.2864	5.3645	5.9711	6.5025	6.4198	6.6962	6.4546	6.0281	5.9556
WBGene00015616	1	1	8.07148	5.63979	2.5467	5.3919e-15	0	3.2162	3.3754	3	3.4602	3.3191	3	3.6697	3.8821	4.8252	5.5816	6.675	7.0792	7.2397	7.4975	7.3434	7.3987
snt-6	0.984	1	8.22526	0.834666	0.818919	6.03362e-07	0	8.6576	8.4131	8.0839	7.5224	7.63	8.1183	7.9872	7.7888	7.8569	7.4433	7.1277	6.9912	6.8778	6.6938	6.8628	7.1358
WBGene00015617	0.8034	1	7.56883	7.49126	0.504077	0.000115222	0	7.7992	7.3019	7.1723	7.132	7.3438	7.542	7.8163	7.1451	7.2534	6.6007	6.747	6.4985	7.039	7.1315	7.0301	7.0442
C08G5.6	0.9235	1	8.2292	0.259919	0.666677	1.56226e-05	0	5.082	5.2373	4.3641	4.6167	4.7971	4.5271	5.4798	5.2356	4.7696	4.3914	4.2862	3.9261	4.2198	4.1284	4.1046	4.0574
C08G5.7	0.9818	1	8.25874	0.750507	0.505601	8.14229e-07	0	5.2385	5.282	5.0526	4.6167	5.4476	4.7296	5.5542	5.0126	4.9801	4.8746	4.8544	4.3221	4.654	4.6116	4.4123	4.5321
C08G9.1	0.9835	1	8.17812	2.42615	0.428091	6.55866e-07	0	9.1402	8.8335	8.7226	8.823	8.5481	8.4306	8.4874	8.4649	8.0674	8.1567	8.2236	8.252	8.3129	8.0931	8.081	8.2145
C08G9.2	0.0631	0.251577	8.47124	2.36348	1.66685	0.386965	0	9.1566	9.9338	9.3089	8.7644	8.7867	7.2221	6.8666	8.0896	8.9676	9.2172	8.1774	8.1541	8.1727	7.3203	5.6416	5.7195
ctsa-3.2	0.0015	0.0178813	8.50471	8.34687	1.62123	0.995977	0	7.142	6.5299	5.9228	4.5254	5.1982	6.3999	7.6816	7.3258	6.7495	6.3449	5.4798	4.1377	4.2818	4.6116	6.1578	7.052
chil-4	0.2193	0.558123	7.56451	0.668321	0.505684	0.0195961	0	4.3879	4.3976	3.653	3.2484	3.9002	3.902	4.1253	3.4193	4.1407	3.5497	3.4776	3.1375	3.5957	3.4807	3.8212	3.8567
chil-5	0.0335	0.161321	8.35916	0.126918	0.819415	0.685474	0	5.3797	4.8777	3.8943	3.6449	4.2396	4.5978	4.8117	5.183	4.7118	4.3262	4.1225	3.3786	3.5957	3.9627	4.1879	3.8567
chil-6	0.0466	0.203388	8.33283	0.256376	0.780933	0.544643	0	4.6332	4.3976	4.0013	3.4602	3.9002	4.2035	4.392	4.332	5.1637	4.0311	3.4776	3	3.2684	3.6355	3.7129	3.6235
chil-7	0.0322	0.157573	7.68632	5.96227	0.752977	0.706234	0	3.8548	3.1999	3.653	3.4602	4.7448	4.7296	3.9154	4.0084	3.7393	3.3009	3.726	4.3787	4.3412	4.6485	3.5957	4.8887
chil-8	0.0015	0.0178813	8.30321	7.8913	0.863501	0.995048	0	3.4042	3.1999	3	3	3	3	4.1253	4.4256	3.4871	3.1583	3.1773	3	3.2684	3.1098	3.8212	5.1453
C08H9.15	0.0098	0.0695931	8.16267	8.14905	1.26927	0.949203	0	9.4272	9.4137	9.2559	8.5953	7.6935	9.3306	10.2996	9.6091	9.2675	8.7974	8.9286	7.8432	7.4701	7.8218	9.6612	10.5972
vgln-1	0.0224	0.125962	8.26818	1.51579	0.392757	0.837325	0	15.3728	15.5349	15.2329	14.8803	14.7769	14.6353	14.9383	15.3874	15.5903	15.6472	15.4007	15.3006	15.1498	15.2387	15.2387	15.2634
algn-8	0.746	1	8.83371	0.382767	0.298295	0.000200229	0	9.7598	9.5366	9.5483	9.5372	9.5268	9.1688	9.7097	9.9474	9.9294	9.8496	9.9057	9.9428	9.7705	9.601	9.5415	9.6416
chil-1	0.0492	0.210372	8.28953	0.5803	1.13359	0.508878	0	6.0205	5.97	4.6538	3.9556	4.1619	5.0145	5.3604	5.5583	5.8395	4.9631	4.3616	3.6782	3.8623	4.495	4.1046	3.7831
old-1	0.1075	0.345307	7.7758	0.586458	1.45772	0.134071	0	7.2317	6.6023	5.1946	4.2111	5.5426	5.7326	6.465	6.5802	6.3745	5.4653	3.6071	3.9261	4.3983	4.973	5.0242	4.4393
chil-2	0.0014	0.0178813	8.36915	8.24625	0.67053	0.996328	0	3.9783	3.673	3.193	3	3.6949	3.3669	3.9154	4.5134	4.1407	3.1583	3.1773	3.2631	3	3.3071	3.3284	4.2878
chil-3	0.0991	0.329876	7.70204	1.39968	0.637592	0.160749	0	5.1361	5.1433	4.7794	4.2111	3.8012	4.5271	4.6171	4.6745	4.5888	4.7803	3.6071	3.9261	4.0161	4.2291	3.8212	4.3401
ser-7	0.5143	1	8.17251	3.91972	0.30503	0.00120268	0	6.3529	6.1007	6.2173	6.6174	6.4787	5.8817	5.9893	6.1579	6.4471	6.1701	6.0346	6.3926	6.4213	6.3908	6.4041	6.6268
C09B7.2	0.9681	1	8.11589	2.6926	0.385596	2.7402e-06	0	8.1275	8.0291	8.0716	8.0417	8.1255	7.9927	8.0335	8.0012	8.3538	8.3739	8.6264	8.3857	8.7702	8.6983	7.7791	8.3028
ipp-5	0.0341	0.163159	8.58912	7.5466	0.438537	0.679957	0	10.0459	9.5504	9.4168	9.5047	9.8027	9.8895	10.236	9.9296	9.5261	9.4493	9.2618	9.2764	9.2035	9.413	9.6593	10.0572
C09B8.3	0	0	8.2403	3.4616	1.67567	0.999886	0	5.9007	7.7067	8.1609	7.9394	7.5331	6.3999	4.7497	4.951	6.1535	7.8023	8.1297	7.6325	7.2553	6.8602	5.4525	4.9573
C09B8.4	0.0002	0.00375479	8.0751	8.0142	2.40321	0.998747	0	8.567	6.4731	5.4427	4.6167	5.2366	6.3393	9.0916	8.5762	6.7351	4.6795	5.0031	4.3787	4.5061	5.2853	7.1801	9.4347
C09B8.5	0.8515	1	7.99535	7.66773	0.385772	6.23589e-05	0	3.7197	3.1999	3	3	3.4555	3.1951	3	3.4193	3	3.1583	3.6071	3.1375	3.5957	3.6355	3	3.7055
hsp-25	0.0002	0.00375479	8.39111	0.877079	0.294178	0.999054	0	12.3623	12.2047	12.0178	11.8199	11.7616	11.7959	12.1054	12.1327	12.329	12.1418	12.0636	11.7244	11.8077	11.6913	11.9606	11.9663
pak-1	0.2783	0.656458	8.62098	1.01964	0.643343	0.00918686	0	10.929	10.9323	10.7295	10.2854	10.2722	10.3666	10.5577	10.7827	10.753	10.689	10.4734	10.0696	9.9494	9.8025	9.4871	9.525
C09B8.8	0.0212	0.121828	8.27895	6.67816	1.14274	0.85351	0	5.2385	4.9899	4.2816	4.6167	5.5117	5.8531	5.1364	5.183	4.5231	3.9468	4.4332	4.7227	5.0948	5.6729	6.9608	6.8949
C09B9.1	0.6887	1	8.12984	2.04325	0.496495	0.000332087	0	5.1361	4.3976	4.4422	4.7834	4.5754	4.2035	4.3085	4.332	3.9539	4.8746	4.1225	3.8481	4.0161	4.3233	3.922	4.0574
C09B9.2	1	1	8.09394	6.40452	4.01954	9.80413e-15	0	3	3	3.193	3.2484	3.4555	4.3744	5.1364	6.2374	7.2835	8.1041	8.6899	9.4921	9.8442	10.0822	10.0473	10.4791
best-6	1	1	8.08652	6.91956	2.98249	8.27806e-15	0	3	3	3	3.4602	4.0798	3.7857	5.5175	6.1023	7.2227	7.7963	8.3212	8.2671	8.4642	8.152	7.3251	7.3801
C09B9.4	1	1	8.13423	6.16406	3.72717	5.24069e-15	0	3.2162	3.673	3.5153	4.5254	4.5142	4.6652	5.5542	5.9843	7.4606	8.333	9.056	9.5686	9.8872	10.1775	10.3092	10.5249
msp-55	0.9922	1	8.0838	5.7412	0.796921	9.92295e-08	0	3	3	3	3	3	3	3	3	3	3	3.3353	3.5851	3.5957	4.02	4.2666	4.9234
C09B9.7	1	1	8.05442	6.54642	3.50979	1.11625e-14	0	3.2162	3	3	3	4.3834	4.5271	5.625	6.5178	7.5038	8.2431	8.4776	8.9912	9.1338	9.3275	9.0146	9.1914
hot-9	0.9356	1	7.85913	2.43065	0.469843	1.0744e-05	0	7.4068	7.2689	7.1723	7.2928	7.3172	7.0436	6.8221	6.5802	6.9627	6.7574	6.7042	6.3507	6.6962	6.3126	6.8628	6.658
zig-4	0.9872	1	8.12114	1.9993	0.819463	3.42703e-07	0	7.7393	7.0916	7.1493	6.9156	7.5019	7.5598	7.0705	6.6004	6.7351	7.192	6.675	6.3507	6.3507	6.254	5.8088	5.659
unc-89	0.0922	0.320272	7.47938	7.04365	0.324896	0.189064	0	14.1092	13.7817	13.4767	13.5043	13.9161	13.9079	14.1516	13.9359	13.6086	13.4253	13.4235	13.5954	13.6118	13.76	13.6047	13.7932
clec-89	0.0015	0.0178813	8.44262	3.77658	0.871813	0.995145	0	5.2385	5.5975	5.7798	6.2972	6.177	5.0653	4.8712	5.4287	5.0748	5.5534	5.8894	6.2782	6.2458	6.324	4.7227	4.3906
C09D4.1	0.6729	1	8.47203	1.45175	0.390407	0.00037019	0	10.2219	10.0899	9.683	9.5254	9.9061	9.3202	9.4099	9.8111	9.8562	9.708	9.4045	9.5972	9.848	9.7568	9.3649	9.1771
C09D4.2	0.6153	1	8.10408	1.1286	0.416191	0.000586832	0	8.4651	8.2137	8.1724	7.761	7.7805	7.533	8.2279	8.1318	8.3058	8.3289	8.3631	8.4299	8.4874	8.2331	8.1759	8.7447
C09D4.3	1	1	8.08121	6.46392	3.82816	8.29561e-15	0	3.8548	4.3138	3.8943	4.3237	5.1982	5.2954	6.5584	7.6886	8.1994	9.3255	9.9415	10.4556	10.648	10.8588	10.7419	10.8172
C09D4.4	0.9775	1	8.43915	7.43458	0.255393	1.28765e-06	0	10.5823	10.5218	10.3949	10.4338	10.651	10.5133	10.9225	10.7783	10.8823	10.8191	10.7708	10.7966	10.8855	10.8235	10.6365	11.0261
rpl-19	0.9647	1	7.89681	3.68932	0.261043	3.42528e-06	0	15.9299	15.9323	16.0343	16.0227	15.9055	16.0167	15.8707	15.8652	15.8122	15.8273	15.6104	15.5332	15.4634	15.5635	15.8095	15.5486
C09D4.6	0.3695	0.797737	8.05493	4.4835	0.191378	0.00366491	0	3	3	3	3	3	3	3	3	3	3	3	3	3.4946	3.2118	3	3.239
ptp-3	0.2033	0.530378	8.48244	1.52162	0.465278	0.0242399	0	11.5576	11.4079	11.3764	11.2972	11.3704	11.147	11.3619	11.4884	11.4655	11.6372	11.6791	11.5336	11.2148	10.8485	10.5308	10.5891
dgk-1	0.9984	1	8.14328	1.19851	0.572182	3.00463e-09	0	10.037	9.8074	9.6709	9.6222	9.6564	9.4691	9.7138	9.548	9.3761	9.1692	9.1171	8.8607	8.9575	8.8285	8.7004	8.8064
srxa-5	0.9821	1	8.4273	5.1365	0.173756	7.94454e-07	0	3	3	3.193	3.2484	3.1683	3	3	3.4193	3.1813	3.1583	3	3.2631	3.1404	3.3071	3.1735	3.1245
C09E7.10	0.4146	0.864228	7.31643	1.0641	0.292292	0.00249651	0	4.9674	4.4767	4.718	4.5254	4.3834	4.2915	4.6171	4.4256	4.306	4.5136	4.2862	4.1377	4.7001	4.6116	4.7227	4.7794
pqn-10	0.0001	0.00271995	8.40587	4.32851	1.64576	0.999732	0	4.0921	4.3976	5.7494	6.6821	6.362	4.9072	3.9154	3.8821	3.7393	3.6597	4.2067	6.2782	6.3935	5.4613	3.7129	3.3452
oig-1	0.9965	1	8.13699	2.7061	0.568787	1.60863e-08	0	6.4414	6.4537	6.4429	6.0249	6.0317	5.7941	6.4059	5.4732	5.6371	5.8603	5.3746	5.6325	6.2766	5.6367	5.1121	5.8333
C09E7.4	0.5723	1	8.48761	7.03441	0.279064	0.00080126	0	8.378	8.1487	8.2175	8.234	8.3302	8.3356	8.7514	8.0534	8.0265	8.3699	8.2732	7.9867	8.0971	7.9305	8.2697	8.4793
WBGene00015639	0.8383	1	8.24134	0.359775	0.429631	7.51192e-05	0	3.8548	3.8016	3.5153	3.6449	4.1619	3.7857	3.5291	3.8821	3.9539	4.7308	3.9378	3.8481	3.9412	4.3682	3.8212	4.1772
WBGene00015640	0.2379	0.589116	7.74306	3.46308	0.348726	0.0151526	0	5.0258	5.282	5.4042	5.1921	5.1182	5.2954	5.2302	4.951	4.9801	5.3387	5.8894	5.3221	5.1623	5.2133	5.0242	5.7195
C09E7.7	0.1502	0.429489	8.56562	0.665827	0.41153	0.0586274	0	8.5769	8.6015	8.4525	8.3713	8.5633	7.9117	8.6189	8.7935	8.787	8.8505	8.8749	8.8632	8.494	8.5504	7.9618	8.8521
C09E7.8	0.9999	1	8.47335	8.20769	0.587081	6.65055e-12	0	8.2734	8.2252	8.0531	8.1902	8.3696	7.8037	8.7943	8.8367	8.8352	9.0904	9.0475	8.9776	8.8413	8.8042	8.8096	9.1735
WBGene00015643	0.0099	0.0701305	8.67508	0.412434	0.204844	0.947913	0	7.8405	7.7709	7.6545	7.6027	7.7543	7.4008	7.7702	7.8575	7.9028	7.8436	7.7635	7.684	7.7032	7.5422	7.5145	7.8901
C09E8.1	0.0631	0.251577	8.6034	0.975352	0.29213	0.387467	0	11.1381	11.0893	10.992	10.7085	10.8358	10.6906	11.0184	11.0214	11.0693	10.9722	10.9271	10.7035	10.571	10.5259	10.6291	10.5418
lips-7	0.0002	0.00375479	8.78267	4.8186	2.70732	0.998725	0	6.5648	6.9873	8.4431	9.9787	10.4775	9.4994	6.8811	5.0126	5.2062	6.1514	7.6849	9.4465	10.3823	10.8564	9.6793	7.9669
mlt-10	0	0	8.01458	4.06875	3.09451	0.999989	0	9.3377	11.4901	13.6313	14.8362	14.044	11.5534	9.3718	9.0934	9.6866	11.8961	14.1213	15.0095	14.5755	12.5795	9.7495	9.1789
C09E9.1	0.0106	0.0730134	8.55603	7.7881	0.485192	0.941101	0	7.695	7.4757	7.355	7.0361	7.4292	7.8623	8.1033	7.6696	7.5945	7.4201	7.5784	6.7973	7.048	7.2621	7.8057	7.8635
clc-1	0.0212	0.121828	8.1597	6.42283	0.842766	0.851976	0	9.3144	8.4914	8.385	8.9424	9.3323	9.7076	9.8493	9.0755	8.1349	8.7233	9.1116	9.2857	9.5615	9.8762	10.1127	10.2523
C09F12.2	0.0017	0.0197407	8.43879	1.06754	2.24541	0.993988	0	9.2143	9.5663	8.6256	6.7238	5.6882	6.7955	8.4779	8.5295	9.1716	9.5492	8.2974	6.1541	5.1949	4.6844	5.9587	7.165
C09F12.3	0.1314	0.393284	7.81255	2.84576	0.651375	0.0818362	0	6.049	6.1007	6.5169	6.1825	5.8944	5.4563	5.4013	5.7147	5.5736	5.9711	5.9146	5.293	5.3763	4.973	4.9305	5.0227
C09F5.1	0.548	1	8.41209	1.5522	1.11701	0.000954616	0	10.271	10.3746	10.1465	9.8554	9.9587	9.2145	9.7399	10.0223	10.3486	10.1973	9.3956	8.9958	8.9857	8.6401	7.7858	7.971
orai-1	0.3262	0.733115	8.43261	6.17214	0.325488	0.00554	0	9.2758	9.4656	9.1696	9.3304	9.717	9.7948	9.5932	9.4706	9.5977	9.6822	9.4784	9.5837	9.721	10.0291	9.9729	9.8908
C09F5.3	0.8465	1	7.9699	5.71735	0.643264	6.69921e-05	0	3.7197	4.2249	3.653	4.5254	3.6949	4.4528	4.0242	4.4256	3.1813	4.1862	3.726	3.3786	3.386	3.1098	3.922	3.239
C09F9.1	1	1	8.07273	5.77485	2.797	9.23027e-15	0	3	3	3	3	3	3.3669	3.5291	3.5906	4.9303	5.9496	6.5191	7.2329	7.3595	7.6865	7.7033	7.7903
C09F9.2	0.0096	0.068656	8.67934	1.57749	2.68315	0.949981	0	13.4343	13.8993	13.2578	11.6215	9.7522	9.0222	11.0168	12.8332	13.5325	13.5314	12.7189	11.2967	10.3483	9.421	8.5975	7.7808
glna-1	0.9964	1	8.04307	7.4654	0.675337	2.02921e-08	0	8.3836	7.8548	7.526	7.7907	7.8809	8.1243	8.9471	8.7714	8.7043	8.7359	8.9161	8.9912	8.8413	8.8385	8.725	8.9202
WBGene00004103	1	1	8.24743	7.57262	1.46999	2.24474e-12	0	3.5706	3.3754	3.5153	4.089	3.8012	4.2915	5.0871	5.3828	5.7562	6.2248	6.399	6.2633	5.8553	5.7764	5.2347	5.5959
C09G1.2	0.681	1	8.32423	2.8127	0.443558	0.000348299	0	3.5706	3.5319	3.193	3.9556	3.4555	3.1951	4.0242	3	3.4871	3.7619	3	3.1375	3.1404	3.5602	3.3284	3
ceh-53	0.9039	1	7.66076	6.16113	0.487064	2.43977e-05	0	3.8548	4.1301	3.3631	3.9556	4.4503	4.2035	4.2198	3.7437	4.2257	3.6597	4.3616	3.7656	3.386	3.9627	3.5957	3.444
srz-83	0.6537	1	8.1368	3.41473	0.116285	0.000431625	0	3.2162	3	3.193	3	3.1683	3	3	3	3	3	3.1773	3	3	3	3	3
srz-82	0.3638	0.788637	8.13988	1.97103	0.318773	0.00384231	0	3.2162	3.9196	3	3.2484	3.1683	3.1951	3.1987	3.4193	3	3.5497	3.1773	3.3786	3.386	3.1098	3	3.239
srz-37	0.5723	1	8.36628	2.94555	0.177869	0.000800921	0	3.2162	3.1999	3.193	3.4602	3.1683	3	3.1987	3	3	3	3	3.1375	3.1404	3	3	3
C09G12.17	0.1884	0.505422	8.54063	2.05279	0.49834	0.030776	0	3.4042	3	3.5153	3	3	3	3.1987	3	3.6187	4.1107	3.4776	4.0705	3.2684	3.1098	3	3
srz-79	0.6895	1	7.60946	6.78861	0.187236	0.000326613	0	3.2162	3	3	3	3	3	3	3	3	3	3	3.2631	3.2684	3.3965	3.1735	3
srz-78	0.7202	1	8.29535	2.27665	0.204175	0.000252918	0	3.2162	3	3	3.2484	3	3	3	3	3.3423	3.4307	3	3.2631	3.2684	3	3.1735	3
C09G12.5	1	1	8.08223	5.81258	1.89952	2.00935e-13	0	3	3	3	3	3	3	3	3.4193	3.6187	4.6795	4.9057	5.3507	5.6591	6.1161	6.1158	6.7478
srz-70	0.5748	1	8.31705	3.52638	0.120948	0.000787002	0	3	3	3.193	3.2484	3	3	3	3	3.1813	3	3	3	3.1404	3	3	3
ced-10	0.0719	0.275035	8.46769	1.79309	0.29847	0.31137	0	10.2109	10.3524	10.35	10.1218	9.9687	9.9683	10.1516	10.2065	10.1439	10.2868	10.235	10.0425	9.8608	9.9212	9.6502	9.6232
tsg-101	0.3573	0.779655	8.40135	0.776546	0.157108	0.00409449	0	10.506	10.3313	10.43	10.3763	10.3053	10.2452	10.6066	10.4233	10.4348	10.407	10.387	10.2848	10.2901	10.2889	10.1391	10.2591
WBGene00007485	0.7772	1	8.08638	4.59302	0.131051	0.000149065	0	3	3.1999	3	3.2484	3.1683	3	3	3.2248	3	3	3	3	3	3.1098	3	3.1245
C09G1.4	0.2732	0.648521	8.10096	1.81117	1.03468	0.0098525	0	9.0409	9.1971	8.7421	8.677	8.3213	7.7658	8.1279	8.7077	9.0281	8.6519	7.9702	7.2406	7.3451	6.9661	7.1902	7.2698
C09G1.5	0.9626	1	8.25201	3.44683	0.610448	3.9344e-06	0	5.4666	6.0755	5.8387	5.7706	5.6318	5.3781	4.8117	5.889	5.0282	5.1631	4.9057	4.8877	5.0241	5.0848	4.7776	4.741
hyl-1	0.0001	0.00271995	7.74011	5.78132	0.674644	0.99978	0	10.203	9.7084	9.9043	10.6409	11.326	11.2175	10.9666	10.2407	10.0406	10.0711	10.2806	10.6986	11.0442	10.9749	10.7044	10.5687
pkg-2	0.0019	0.0198375	8.66632	6.38332	0.655702	0.993733	0	11.0978	10.7361	10.9146	11.027	11.6349	11.8535	11.4382	10.9573	10.8716	10.7274	10.6706	10.8921	11.2197	11.7708	12.137	12.0768
cks-1	0.002	0.0205415	7.41576	3.23119	0.341276	0.990155	0	9.3174	9.6261	9.8117	9.5603	9.5461	9.234	9.1677	8.9512	9.4309	9.6691	9.8164	9.3186	9.4291	9.3219	9.1966	9.5912
C09G4.4	0.0002	0.00375479	7.93387	3.03503	0.465045	0.99925	0	8.4113	8.8924	9.0991	8.7085	8.6043	7.9255	8.1817	7.9705	8.3679	8.7359	9.0099	8.6238	8.5102	8.3883	8.2309	8.5223
mes-6	0	0	7.80186	2.78768	0.241073	0.999933	0	9.9031	10.299	10.205	10.0377	10.015	9.7215	9.8768	9.8788	9.9731	10.1847	10.2586	10.0728	9.9446	9.7431	9.8376	9.9759
lgc-57	0.8901	1	8.24648	1.63505	0.573068	3.34955e-05	0	7.2684	7.0141	6.7028	6.5262	6.7415	6.38	6.3651	6.8901	6.3367	6.2775	6.399	6.3077	6.1157	5.5419	6.0281	6.0684
dph-2	0.0464	0.202913	7.63475	0.0309587	0.232047	0.546531	0	9.8332	9.7488	9.5789	9.3833	9.7769	9.7353	9.8251	9.7782	9.9404	9.6542	9.5606	9.7241	9.7487	9.9352	9.805	10.1212
col-79	0.1196	0.370886	7.85953	3.85024	3.17054	0.101743	0	5.7354	7.3341	9.5126	9.915	8.3825	6.6197	7.3256	6.8569	8.4364	11.3051	12.9815	13.0432	12.4401	10.3594	8.0255	8.0438
col-39	0	0	8.42411	7.563	3.423	0.999856	0	14.1397	11.7236	10.2022	9.7282	12.622	15.2185	16.1148	15.2286	13.6005	11.0544	9.6905	9.3312	9.8091	12.8636	15.4558	15.8871
col-80	0.0001	0.00271995	7.60876	0.409229	3.3832	0.999649	0	11.9802	10.8713	9.3296	7.1165	7.0525	9.578	12.5666	12.9121	12.4908	10.6963	8.4346	7.8632	8.7066	11.1745	14.2375	15.3988
bli-1	0.9999	1	8.27853	0.949397	5.63096	3.91295e-12	0	4.9674	5.1433	5.9228	5.4618	4.7971	4.3744	6.7287	9.6891	11.9	14.6601	15.9548	15.1758	13.5694	11.0235	9.3738	9.2676
C09G5.7	1	1	8.10664	6.22015	1.92268	1.77825e-14	0	5.3797	5.1911	4.5162	5.848	6.0097	5.7637	5.9893	7.0007	6.7495	7.7597	8.0522	8.4399	8.3166	8.6672	8.466	8.6312
mks-5	0.9841	1	8.25241	2.52653	0.549309	5.96361e-07	0	6.8338	6.5299	6.1491	6.5495	6.526	5.9908	6.2578	6.1579	5.6979	6.0337	5.9394	5.8482	5.9347	5.6729	5.311	5.5742
C09G9.1	0.0001	0.00271995	8.20369	8.18938	0.40506	0.99948	0	10.8634	10.7025	10.4748	10.1809	10.3758	10.6063	10.9546	11.0064	10.8765	10.671	10.6283	10.4054	10.2441	10.4253	10.9985	11.1351
npp-23	0.0724	0.276476	8.55238	0.347337	0.162762	0.307524	0	9.9883	10.0304	9.8782	9.8554	9.9983	9.861	9.9917	9.9747	10.0318	10.1498	9.8281	9.7618	9.8078	9.9155	9.7113	9.9728
C09G9.3	0	0	8.18614	3.31049	1.35837	0.999891	0	3.9783	4.9349	5.9762	5.8098	4.0798	3.3669	3.1987	3.4193	3.1813	4.5136	5.4798	5.3507	4.4532	3.4807	3.1735	3.5366
hdl-2	1	1	8.07609	5.82421	3.00459	9.16809e-16	0	3.5706	4.1301	4.4422	4.2111	4.3834	3.902	4.9283	5.787	6.7779	7.6102	8.2683	8.7764	8.7916	9.1086	8.9081	9.2109
C09G9.5	0.035	0.166322	8.62514	1.69844	0.887123	0.669266	0	6.6037	5.9424	6.4804	5.5102	5.573	4.3744	5.7881	5.599	6.4471	5.9923	6.208	5.9451	5.8756	4.6844	4.6658	5.1453
oma-1	0.9999	1	8.21753	6.66063	1.23036	1.09965e-11	0	7.7738	7.578	7.9298	8	8.3034	8.3914	8.7435	8.9512	9.0775	9.1339	9.252	9.4215	9.5536	9.8537	10.3254	10.6914
npax-4	0.9984	1	8.30914	7.16971	1.2643	2.70386e-09	0	3.8548	3.3754	3.5153	4.089	4.3133	3.5204	4.7497	5.3828	5.1637	4.6795	4.7461	5.3221	4.9496	5.6729	5.8857	6.6372
C09G9.8	0.2477	0.606611	7.99741	0.610362	0.208836	0.0134908	0	3	3	3	3	3	3	3	3	3	3	3	3	3	3	3.3284	3.5366
rpl-42	1	1	8.11076	5.9195	2.76325	2.36414e-14	0	3	3.5319	3	3.6449	3.4555	3.5204	3.9154	4.1246	4.9801	5.7402	6.8422	7.2175	7.7144	7.9528	7.9319	8.3386
nbs-1	0.1277	0.38472	8.65174	7.95942	0.329174	0.0869195	0	7.6677	7.2689	7.2285	7.3337	7.6082	7.6624	7.7144	7.8742	7.3701	7.6373	7.625	7.3926	7.2161	7.4617	7.2688	7.9586
rpl-36.A	0.9609	1	8.07303	2.19179	0.256395	4.40437e-06	0	15.5583	15.4766	15.5233	15.5894	15.4858	15.4999	15.4828	15.4597	15.5098	15.4946	15.4163	15.1458	15.1631	15.2158	14.9988	15.1017
nuo-1	0.1915	0.510074	8.79395	8.65737	0.161306	0.029114	0	14.0764	14.0436	14.0085	13.9531	13.9676	14.0846	14.1077	14.1407	14.0959	14.0537	13.9319	13.9112	13.7738	13.8336	13.8191	13.9243
C09H10.5	0.8613	1	8.68053	7.69921	0.241944	5.41322e-05	0	8.3497	8.3514	8.6088	8.584	8.6547	8.6378	8.8691	8.8536	8.9364	8.7547	8.6715	8.6979	8.7179	8.7919	8.5192	8.8744
nasp-1	0.6873	1	8.3136	0.727039	0.175903	0.00033528	0	10.3787	10.4353	10.3563	10.2502	10.4119	10.3333	10.4497	10.45	10.4831	10.5495	10.5204	10.4324	10.4164	10.4503	10.2081	10.7674
WBGene00007501	0.2152	0.551093	8.30776	1.8364	0.236758	0.0207276	0	7.9727	8.3979	8.1435	7.8854	8.2339	7.8111	8.0006	8.3141	7.9347	8.2164	8.3813	8.1004	8.1014	8.113	7.9559	8.218
glb-4	0.0976	0.329495	8.61639	1.80082	0.532275	0.167459	0	6.4838	6.3312	6.1256	6.1215	5.8702	5.7326	6.1419	6.1579	5.7562	6.5008	6.208	6.0182	6.1157	5.8094	4.9781	5.3116
C09H10.9	1	1	8.12494	6.67093	2.99418	6.62805e-15	0	3.2162	3.673	3.653	3.8086	4.5142	4.0097	6.0676	6.4747	7.416	7.8083	8.1404	8.5942	8.7702	8.718	8.4618	8.7616
WBGene00015659	0.0983	0.329495	7.98281	1.83444	0.0426442	0.165229	0	3	3	3	3	3	3	3	3	3	3	3	3	3	3	3	3.1245
catp-3	0.0007	0.010457	7.80235	7.10301	1.85791	0.997718	0	12.2051	9.9495	9.6567	9.2859	10.885	12.0922	13.3945	12.1279	10.1521	8.9701	9.646	10.4564	10.9579	11.599	12.0485	12.7894
str-140	0.4139	0.862858	7.9095	5.99818	0.125679	0.00251072	0	3.2162	3	3.193	3	3	3.1951	3	3	3	3	3	3	3	3.2118	3	3
str-143	0.4929	0.974501	8.43608	7.37112	0.218329	0.00141307	0	3	3	3	3	3	3.3669	3	3.4193	3.1813	3	3	3.1375	3	3.3071	3	3.3452
str-144	0.3175	0.719572	7.9137	1.44832	0.520589	0.0060913	0	4.7763	3.673	3.653	3.6449	3.4555	3.3669	3.5291	3.5906	3.6187	3.8573	3.726	3.3786	3.6901	3.9029	4.3413	3.239
str-131	0.1803	0.489154	7.92863	6.46199	1.24306	0.0346134	0	4.2959	4.2249	3.653	3.2484	4.3834	4.6652	4.3085	3.7437	3.8506	3.1583	4.1225	4.2632	4.9109	5.919	6.4554	5.437
C09H5.7	1	1	8.092	6.1761	3.20869	2.84368e-14	0	3	3	3	3.2484	3.1683	4.2915	3.6697	4.7488	5.5736	6.1701	7.0038	7.9451	8.2367	8.6423	8.7764	8.9646
str-130	0.7932	1	8.27036	7.5353	0.395699	0.00012628	0	3.7197	3.1999	3.653	3.4602	3.3191	3.6591	3.9154	3.2248	3.4871	3.3009	3.1773	3	3	3.1098	3.1735	3.7831
spr-4	0.1054	0.341168	8.65191	0.707541	0.41764	0.138695	0	11.1537	10.8994	10.8062	10.7719	10.6421	10.5382	11.1652	11.0819	10.9186	10.9248	10.8572	10.8508	10.6414	10.3622	10.0091	10.5701
lin-10	0.9901	1	7.53747	7.16932	0.376367	1.63901e-07	0	10.7014	10.5054	10.4794	10.3812	10.5994	10.3437	10.6603	10.6618	10.5922	10.6694	10.5439	10.903	11.0653	11.3547	11.0488	10.7384
mau-2	0.9969	1	8.21014	7.38197	0.399976	1.01786e-08	0	9.2848	9.1066	8.9961	9.0649	9.2918	8.7852	9.5068	9.4232	9.464	9.3338	9.4419	9.4841	9.6316	9.7356	9.6575	9.9126
C10A4.1	0.1256	0.37964	8.36483	1.47887	0.465151	0.0891426	0	4.2959	4.3138	3.7787	3.4602	3.6949	3.3669	4.3085	3.4193	4.0503	4.1107	3.8358	3.5851	3.9412	3.5602	3.3284	3.6235
C10A4.10	0.0002	0.00375479	8.09891	7.85849	1.16978	0.999238	0	7.2805	5.8855	5.3646	5.6023	5.573	6.0676	7.6049	7.4534	6.9503	5.9496	6.2283	5.8076	6.028	6.254	7.3159	8.1168
C10A4.2	0.9615	1	7.80448	6.31686	0.865286	4.20658e-06	0	3.2162	3	3	3	3	3.3669	3.1987	3.2248	3.3423	3.1583	3	4.5362	4.3983	4.9137	3.922	3.8567
C10A4.3	0.7439	1	8.0375	4.89027	0.358732	0.000204184	0	5.5487	5.094	5.6867	5.9214	5.9182	5.4939	6.042	5.9843	5.7274	5.6631	5.7837	5.4332	5.5118	5.8094	5.4525	5.3116
C10A4.4	0.9739	1	8.10627	4.91866	2.16657	1.75405e-06	0	3	3.1999	3.3631	3.2484	3	3.3669	3.1987	3	3	3	3.4776	3.8481	4.4532	5.5022	7.2496	8.0199
gad-2	0.999	1	8.08801	1.29745	1.16344	1.27522e-09	0	5.4666	4.6911	4.718	4.089	3.5802	3.5204	4.6171	4.5962	4.8787	4.4538	5.5459	6.2782	6.3215	5.7256	5.5501	5.5072
C10A4.6	0.9998	1	8.07462	5.20666	1.51915	2.57494e-11	0	3	3.1999	3	3	3	3	3	3.2248	3	3.5497	4.2862	4.6783	4.9873	5.2377	5.9822	5.7963
C10A4.7	0.9679	1	7.87927	3.84602	0.400424	2.82269e-06	0	3.8548	4.1301	3.5153	4.089	4.1619	3.6591	4.0242	3.7437	4.0503	3.4307	3.726	3.7656	3.4946	3.2118	3.7129	3.3452
mnm-2	0.0156	0.0972326	7.879	2.32728	0.635716	0.901373	0	6.6602	6.7045	6.3649	6.4289	6.0534	5.1618	5.6591	5.6386	5.7562	6.5301	6.399	5.8878	5.5626	5.4819	5.9104	6.0838
C10A4.9	1	1	8.07385	7.00172	1.92288	9.91389e-15	0	4.3879	4.8181	5.1488	5.1921	4.5142	4.9618	6.2578	6.4527	6.8332	7.4044	8.0747	7.7118	7.9758	7.7891	7.8952	7.8988
C10B5.1	0.9776	1	8.37626	7.1274	0.362594	1.28739e-06	0	6.2089	6.4923	6.261	6.8975	6.4132	6.4196	6.7916	6.7705	6.7351	6.6415	6.675	6.6441	6.9464	6.6671	6.9369	7.2219
C10B5.3	0.8486	1	7.88802	6.95874	1.18261	6.5314e-05	0	8.4331	7.8399	7.923	7.4622	7.9402	8.351	8.5249	7.9311	7.7817	7.8495	8.1511	8.8657	9.2234	9.6699	10.106	10.1976
pezo-1	0.118	0.368821	8.71796	0.520542	0.371356	0.107656	0	9.7271	9.5888	9.5216	9.2963	9.3054	9.082	9.963	9.9395	9.5428	9.6425	9.6647	9.5379	9.496	9.4643	8.9741	9.4835
fbxc-58	0.0083	0.0615395	8.02974	7.66505	2.12445	0.958174	0	8.7942	6.2434	5.1015	5.3599	5.9647	6.5853	9.4149	7.7888	6.064	5.1631	6.1454	5.7227	6.1984	6.4855	8.1961	10.1258
C10C5.3	0.0126	0.0835666	8.08266	7.48453	2.35208	0.927493	0	7.3277	5.6667	4.4422	4.5254	6.2159	7.0436	7.8388	7.3618	6.8332	6.1132	5.8109	6.0877	6.2917	7.2915	9.8773	11.078
C10C5.4	0.3867	0.823768	8.25914	6.50722	2.77903	0.00313949	0	6.2827	5.094	4.2816	5.8098	7.9049	8.8152	7.8163	6.9543	6.9377	7.4356	7.3005	7.8382	8.558	10.7256	11.389	11.4142
C10C5.5	0.3431	0.758594	8.06003	0.652052	1.16891	0.00461166	0	4.556	4.4767	3.193	3.2484	3.1683	3.6591	3.9154	4.6745	4.8252	5.3387	5.261	3.7656	4.2198	4.2291	5.311	6.005
daf-15	0.892	1	8.15886	0.127202	0.218186	3.15653e-05	0	11.7013	11.6572	11.4455	11.4178	11.7165	11.4556	11.8041	11.6443	11.5632	11.5126	11.6001	11.6293	11.5772	11.5325	11.1148	11.5577
C10C5.7	0.9835	1	8.01004	2.17023	0.563261	6.46647e-07	0	6.3065	6.5666	6.3649	6.212	6.0747	5.9643	5.9065	6.1304	6.1316	5.9056	5.5459	5.5852	5.432	5.5419	5.1121	5.3631
kin-4	0.9994	1	7.79228	7.55347	0.335746	6.93274e-11	0	11.051	11.0133	10.8044	10.6929	10.9456	10.7334	10.9902	11.0998	11.0114	11.0361	11.2106	11.3697	11.4289	11.4147	11.2057	11.4928
npr-3	0.9351	1	8.39568	1.15883	0.657714	1.08996e-05	0	7.3847	6.7688	6.57	6.5025	6.4946	6.4956	6.5584	6.6399	6.393	6.3449	6.4858	6.0359	6.1659	5.4819	5.7277	5.5299
C10C6.3	1	1	8.08259	6.23823	2.90476	1.28358e-14	0	3.2162	3	3.193	3.2484	3.5802	4.0097	4.3085	5.0126	5.6371	6.2068	7.2617	7.823	8.1143	8.3828	8.1345	8.2962
wht-2	0.0022	0.0222002	7.54171	4.94967	0.522699	0.9897	0	9.2017	9.4263	9.744	10.216	10.5716	10.0914	9.8194	9.5763	9.7052	9.8784	10.2362	10.3943	10.4714	10.3235	9.7867	9.9414
catp-8	0.2779	0.655897	8.67833	1.63563	0.323164	0.0092623	0	12.1205	12.124	12.0273	11.7889	12.0358	11.6101	12.0292	12.0976	12.2497	12.4127	12.3551	12.3801	12.3106	12.0082	11.6687	11.8687
C10C6.7	0.9992	1	8.09688	7.32579	0.897312	5.26796e-10	0	4.556	4.9899	5.0019	5.0683	4.7448	5.5662	5.4798	5.6386	6.1316	6.5868	6.4517	6.2175	6.4885	6.1029	5.3835	6.0528
C10E2.1	0.9984	1	7.90891	6.55131	1.51467	3.00705e-09	0	3	3.1999	3	3.4602	4.5754	4.4528	5.2749	5.889	4.9801	5.8371	5.9394	6.0706	5.7496	5.4405	5.3477	4.5321
C10E2.2	0.1474	0.425218	8.60521	1.39491	0.347916	0.0627867	0	7.3393	7.0916	6.8815	6.5951	6.4132	6.4389	6.7916	6.8057	6.7779	6.5868	6.9065	6.8682	6.7411	6.649	6.2956	6.6784
hda-4	0.9751	1	8.2258	0.603201	0.238251	1.63292e-06	0	10.6489	10.4562	10.1259	10.2626	10.4695	10.23	10.4691	10.2835	10.293	10.2322	10.245	10.196	10.2644	10.224	9.9099	10.1221
WBGene00015674	0.4199	0.872662	8.22096	4.18329	0.569117	0.00240687	0	4.7065	4.3976	3.8943	4.5254	4.4503	3.7857	4.392	3.5906	3.6187	3.7619	4.0331	4.8482	4.3983	4.6844	4.5446	4.0574
C10E2.5	0.5357	1	8.29172	1.48662	0.416494	0.00104376	0	4.0921	4.2249	3.7787	3.8086	3.4555	3.3669	3.7978	4.332	3.6187	3.9468	3.726	4.2018	4.2198	4.1284	3.5957	3.5366
mct-6	0.0022	0.0222002	8.23939	7.74218	0.658976	0.98919	0	12.5594	12.3684	11.9568	11.7785	12.1602	12.6337	12.7804	12.6287	12.3667	11.8594	11.3524	11.4105	11.6572	12.0555	12.5778	12.8159
cpg-4	0.9994	1	8.21566	6.72103	0.865947	1.66174e-10	0	8.0309	7.6902	7.8024	8.0823	8.2386	8.4111	8.5614	8.8109	8.6705	8.7422	8.8877	9.0749	9.0737	9.3682	9.6242	9.9488
dhs-16	0.0171	0.104012	8.57404	2.29217	1.97643	0.887758	0	8.3497	8.8888	8.6668	8.3515	6.929	5.601	6.8519	7.4423	7.8164	8.5521	8.3813	7.6783	7.0745	5.7764	4.3413	4.2336
acy-2	0.8192	1	8.35674	1.91484	0.512789	9.61878e-05	0	7.5826	7.2351	7.2395	7.0027	6.9054	6.3393	7.2934	6.823	6.7351	6.8646	6.7886	6.8179	6.8576	6.0761	6.4385	6.5622
mcp-1	0.2657	0.635426	8.53668	2.31949	0.351455	0.010695	0	8.6154	8.5747	8.5527	8.318	8.4453	8.1243	8.1934	8.2062	8.3911	8.2823	8.3903	8.3113	8.2484	7.9454	7.8189	7.6729
pcm-1	0.0056	0.0455172	8.59614	2.65758	0.466659	0.972883	0	7.9502	7.9129	8.223	7.9657	7.7072	7.4205	7.6049	7.6406	7.8368	8.2475	8.34	7.9498	7.9664	7.7345	7.3615	7.0123
fut-8	0.0499	0.211661	8.16693	5.61169	0.241317	0.496238	0	9.9244	9.9598	9.8282	10.0743	10.4964	10.2616	10.132	10.0335	9.9325	10.1556	10.1203	10.0867	10.1835	10.4179	10.0529	10.2351
C10F3.7	0.3461	0.763387	8.01148	5.72214	1.43491	0.00451204	0	3	3.3754	3	3.8086	4.1619	3.6591	3.7978	3.8821	3.3423	3.4307	4.2067	4.8877	6.1659	6.6399	4.9781	4.2878
C10G11.1	0.9999	1	8.09962	5.06363	1.02186	1.153e-11	0	3	3	3	3	3	3	3	3	3.3423	3.3009	3.9378	4.5362	4.7001	4.8198	4.48	4.4865
C10G11.10	1	1	8.11666	5.95668	1.51655	2.10833e-14	0	3	3	3	3	3.3191	3	3.1987	3.5906	4.0503	3.9468	4.8544	5.0706	5.4591	5.873	5.6995	5.437
srh-50	0.0983	0.329495	7.98281	1.83444	0.0818633	0.165229	0	3	3	3	3	3	3	3	3	3	3	3	3	3	3	3	3.239
srh-51	0.0949	0.324043	7.94109	1.69667	0.129729	0.176406	0	3	3	3	3	3	3	3	3	3	3	3	3.3786	3	3	3	3
srh-49	0.1442	0.419102	8.16549	1.24818	0.259266	0.0658642	0	3.4042	3.673	3	3	3	3	3	3	3	3.1583	3.1773	3	3	3	3.1735	3.1245
pnk-1	0.9849	1	7.98714	7.46548	0.234872	5.29562e-07	0	11.2052	10.9609	10.8579	11.0176	11.1226	10.8816	11.1895	11.3106	11.2394	11.1716	11.1293	11.3441	11.3938	11.3955	11.1081	11.3395
C10G11.6	0.0477	0.206353	8.51072	8.12623	0.290147	0.53148	0	8.3948	8.4576	8.1318	8.0335	8.21	8.217	8.8247	8.6794	8.4497	8.2909	8.4038	8.3294	8.3313	8.3524	8.2504	8.6365
chdp-1	0.7476	1	8.51933	7.46975	0.321242	0.000197547	0	11.8467	11.7297	11.8773	12.0439	12.0764	12.1229	12.2426	12.3681	12.3728	12.2663	12.0664	11.9562	11.9313	11.8731	11.6772	11.6135
C10G11.8	1	1	8.1049	6.41158	4.93289	3.84713e-14	0	3	4.0287	3.193	3.6449	5.0335	5.7326	6.3856	7.5186	8.5561	9.4532	10.4488	11.2977	11.7149	12.2915	12.719	12.9057
spch-2	1	1	8.08641	6.24381	3.06708	3.31939e-14	0	3	3	3	3	3.1683	4.0097	4.0242	4.5134	5.3645	5.8135	7.1277	7.6031	8.1143	8.2779	8.5589	8.5392
egal-1	0.0186	0.110375	8.59061	2.56159	0.492797	0.876075	0	11.3848	11.4624	11.4933	11.343	11.2968	10.7655	11.0372	11.1007	11.2672	11.4422	11.5258	11.3835	11.2897	10.9428	10.5348	10.2472
srg-26	0.1216	0.372459	7.9528	0.460944	0.0374673	0.097336	0	3	3	3	3	3	3	3	3	3	3	3	3	3	3.1098	3	3
C10G8.2	0.4428	0.906164	8.01637	3.52456	0.164421	0.00202867	0	3	3	3	3	3	3	3	3	3	3.1583	3.1773	3	3	3.1098	3	3.444
C10G8.3	0.785	1	8.56168	5.35404	2.06819	0.000137302	0	3.4042	3.5319	4.1941	4.7834	4.8963	5.2522	4.0242	3.4193	3.7393	4.1107	5.1378	5.1701	5.814	7.7767	8.181	7.1134
C10G8.4	0.299	0.689727	7.94579	1.06604	1.63604	0.00735588	0	3	3	3	3	3	3	3	3	3	3	3	3.1375	3.4946	3.6355	4.8813	7.5889
ncx-2	0.1227	0.374691	8.23553	0.625691	1.14778	0.0944948	0	13.9867	13.5787	12.9263	12.2364	12.172	12.6442	13.4597	13.5844	13.2093	12.7183	12.0394	11.5258	11.327	11.4399	12.0754	12.2245
ceh-34	0.9929	1	8.25032	1.76491	0.565572	8.63951e-08	0	8.1408	7.8474	7.8024	7.8762	7.5254	7.612	7.6981	7.621	7.6723	7.3397	7.3195	7.2252	7.2161	6.8364	6.7161	6.7766
ceh-33	0.1103	0.352116	8.02047	1.70302	0.43226	0.127253	0	5.588	5.3676	4.895	5.2502	4.5754	4.6652	5.1364	4.5134	5.1199	5.1999	5.261	5.1701	4.6064	4.8518	5.0242	5.2852
C10G8.8	0.9999	1	7.99557	4.78532	0.457689	3.629e-12	0	11.3192	11.3421	11.1966	11.3152	11.2465	11.1646	11.2098	11.3536	11.5106	11.6741	11.7302	11.882	11.9905	12.1982	11.453	12.0236
viln-1	0.0253	0.134973	8.55585	5.53465	0.691192	0.798571	0	9.5063	9.5481	9.4921	9.9306	10.7817	10.3603	9.9319	9.6796	9.5695	9.8159	9.7962	10.0792	10.5156	11.0001	10.4624	10.8378
kca-1	0.9955	1	8.2412	6.78807	1.22686	2.98752e-08	0	6.974	7.0534	7.355	7.3734	7.714	7.9795	8.4193	8.2193	8.2561	8.2073	8.0578	8.5912	8.8362	9.1812	9.7288	10.2011
ugt-25	0.2934	0.680934	7.8863	7.02875	1.17242	0.00779899	0	10.3053	9.9547	8.7612	9.0404	11.181	10.6127	9.9951	10.0035	10.1412	9.9451	8.2585	8.7711	10.1032	10.7191	9.095	8.6207
ugt-28	0.0103	0.0720037	8.02099	7.34367	0.843918	0.944513	0	9.7359	8.7759	7.8462	8.0982	9.5537	8.9293	9.8548	9.5244	8.9799	8.5086	8.1243	8.5425	9.0759	8.9644	8.9445	9.6826
ugt-27	0.8881	1	8.53149	0.259072	0.632202	3.51671e-05	0	4.7763	3.673	3.8943	3.6449	4.2396	4.0097	4.5459	4.332	4.8252	4.9195	4.8544	4.9262	4.6064	4.02	4.1879	4.741
ugt-26	0.0004	0.00720143	7.88091	0.431835	1.12897	0.998371	0	12.3304	11.3812	10.5864	10.1373	10.3574	10.1469	11.9339	12.1011	11.5222	11.0168	10.6716	10.6677	10.7433	10.6492	11.2138	12.9861
C10H11.7	1	1	8.09364	6.21245	3.31081	1.22288e-14	0	3	3	3	3	3.3191	3.7857	3.1987	5.1284	5.6979	6.2775	7.095	7.7227	8.2406	8.7649	8.6351	9.3158
mlst-8	0.1188	0.369744	7.75635	2.90616	0.192062	0.105269	0	8.9831	8.9901	9.1435	9.085	8.9458	8.739	8.9711	8.9746	8.8948	8.9486	9.0645	9.1004	8.9263	8.7919	8.7285	9.2231
let-502	1	1	8.1551	7.08998	0.39536	1.66093e-13	0	10.9677	11.0995	10.9617	10.9923	11.0691	10.8173	11.1585	11.3037	11.3683	11.5176	11.5201	11.6165	11.5934	11.5681	11.2396	11.7898
WBGene00015699	0.9718	1	7.99569	2.61498	0	2.06132e-06	0	3	3	3	3	3	3	3	3	3	3	3	3	3	3	3	3
asp-9	0.6803	1	8.28854	2.99592	0.371698	0.00035061	0	4.7763	4.756	4.5162	4.5254	4.3834	4.4528	4.3085	4.1246	4.306	4.3262	4.2862	4.2632	4.5061	4.277	4.8304	3.7055
C11D2.3	0.9972	1	7.91727	5.12223	0.521495	8.33147e-09	0	3.8548	4.3976	4.3641	4.2111	4.7448	4.2915	4.6849	4.1246	4.5231	4.8282	5.0943	4.7657	5.1949	5.0576	4.9781	4.661
C11D2.4	0.8402	1	8.39192	6.18445	0.184069	7.3821e-05	0	10.2061	10.3273	10.2667	10.4197	10.4265	10.5167	10.4667	10.3669	10.2249	10.3486	10.0887	10.1622	10.0563	10.3114	10.1167	10.2455
WBGene00003557	0.9761	1	8.08882	2.0383	0.507428	1.49197e-06	0	8.7297	8.4479	8.2932	8.0743	8.4737	7.7348	8.1699	7.8742	7.7244	7.8378	7.7354	7.6783	7.7587	7.343	7.6158	7.8182
C11D2.7	0.237	0.587681	8.29861	2.10734	0.266038	0.0153482	0	10.4944	10.5323	10.4252	10.5367	10.4604	10.4478	10.3211	10.4486	10.5751	10.6636	10.4358	10.281	10.2226	10.2669	9.8852	10.0766
tiam-1	0.2315	0.577234	7.8271	5.14992	0.571111	0.0163688	0	8.2429	7.8842	7.983	7.7205	8.408	8.2558	7.8313	7.7258	7.7956	8.1983	8.5028	8.8558	8.8362	9.0147	8.1133	7.8857
gpx-5	0.0471	0.204248	8.06164	7.15039	1.81537	0.534825	0	9.8973	8.7602	8.4143	7.9306	8.7573	10.944	11.896	10.3551	9.3336	8.8301	10.0804	10.561	10.4614	10.1497	11.8236	12.5127
gpx-3	0.0002	0.00375479	8.49964	8.31815	2.5846	0.998872	0	9.1369	8.0225	6.6544	5.0022	5.4476	8.4783	9.6516	9.0573	8.7588	7.923	6.1239	4.8877	4.0872	5.4819	7.9137	9.0709
del-8	0.0007	0.010457	7.45714	5.28287	0.280051	0.997298	0	3.2162	3	3.193	3.2484	3.5802	3.5204	3	3.2248	3	3	3.3353	3.4855	3.4946	3.3965	3.3284	3
WBGene00007519	0.7733	1	7.88637	2.89585	0.697077	0.000153924	0	5.4666	5.282	5.1488	5.557	5.274	4.5271	5.0871	4.6745	4.8252	4.9631	4.6887	5.0002	4.2198	3.9627	4.1046	4.1186
C11E4.6	0.0002	0.00375479	8.73183	2.79219	0.595615	0.998764	0	9.8815	10.2335	10.4288	9.8078	9.6332	9.0881	9.1164	9.2927	9.2447	9.7859	10.0163	9.7856	9.5847	9.5411	9.1218	8.8899
C11E4.7	0.9872	1	8.21485	5.35629	2.08753	3.47857e-07	0	3.8548	3.3754	4.2816	4.4281	4.0798	3.6591	3.7978	4.232	3.7393	3.7619	4.5014	5.4332	5.7714	5.7597	7.5226	8.8363
C11E4.8	0.0091	0.0660872	7.50158	3.70641	0.497594	0.952727	0	3.7197	4.0287	4.3641	4.3237	4.3133	4.0097	3.5291	3.5906	3.8506	4.3914	4.6289	3.7656	4.155	3.5602	3.922	3.444
C11G10.1	0.2085	0.539204	8.12289	4.193	0.738539	0.0223249	0	6.8821	7.0662	7.4989	7.5106	7.2809	6.883	7.6309	6.9065	6.8058	7.644	7.1492	7.3294	7.5095	7.17	7.8952	8.9894
WBGene00007526	0.9976	1	8.08042	2.74311	0.802868	7.39564e-09	0	5.6636	5.4086	5.4042	5.1921	5.2366	5.2077	4.8117	4.6745	4.6516	4.5136	4.5014	4.2018	4.5061	3.7754	3.8212	3.9936
taf-3	0.9841	1	8.32252	1.55479	0.389946	5.88114e-07	0	8.2913	8.1427	8.223	7.8388	7.9344	7.9048	8.1992	7.9391	7.8368	7.9008	7.9762	7.7498	7.8069	7.6954	7.1596	7.4471
C11G6.2	0.9718	1	7.99569	2.61498	0	2.06132e-06	0	3	3	3	3	3	3	3	3	3	3	3	3	3	3	3	3
WBGene00007524	0.9103	1	7.86527	4.76996	0.216687	2.1053e-05	0	8.2429	7.9892	7.9895	7.8854	8.2386	7.9255	8.0335	7.7888	7.9284	7.7221	7.8511	7.9215	7.8536	7.9927	7.7033	7.7327
nhr-28	0.2026	0.529497	8.4262	0.388543	0.462688	0.0245781	0	9.6409	9.3122	9.2286	8.9901	8.8623	8.9698	9.4372	9.6867	9.2345	9.0328	8.8781	8.6727	8.919	8.718	8.5628	8.9791
C11H1.2	0.2165	0.552529	8.53003	1.94539	0.411046	0.020248	0	8.3948	8.2536	8.5216	7.957	8.2433	7.7269	8.027	7.9936	8.3009	8.2209	8.1826	7.9498	8.0666	7.8014	7.5699	7.3485
mgrn-1	0.0579	0.237363	8.26542	3.00777	0.583828	0.43653	0	10.0047	10.2618	10.2368	10.2854	10.2454	9.8191	9.736	9.8517	10.0754	10.2422	10.2122	10.1531	10.0827	9.7108	8.9445	8.9352
prx-1	0.7397	1	8.57488	0.433848	0.507393	0.000213203	0	9.233	9.0201	8.7497	8.8608	9.0865	8.9258	8.9157	9.024	9.206	9.0096	8.6935	8.4198	8.2791	8.2983	8.2211	8.2215
C11H1.5	0.0036	0.0325954	8.30895	2.76504	2.73384	0.983669	0	9.3261	11.2408	11.8277	11.4162	9.4574	7.2877	8.2782	9.6436	10.9266	12.0798	12.0929	10.8694	10.0021	8.2452	6.2185	5.8149
C11H1.7	0.1118	0.354883	8.5531	1.84483	0.870053	0.120664	0	6.944	6.6543	6.3447	6.3513	6.0534	5.1618	6.1894	6.2374	6.064	6.3449	6.1666	5.9821	5.8955	4.8831	4.8813	4.7794
WBGene00007532	0.9583	1	8.05788	1.7675	0.539696	4.85298e-06	0	7.0882	7.4757	7.3346	7.0849	7.3082	6.9921	7.4863	7.4423	7.1807	6.9537	7.106	7.0003	7.0745	6.2054	6.3688	6.3744
C11H1.9	0.9448	1	8.12191	2.61669	1.35427	8.46919e-06	0	11.5919	11.6497	11.4754	11.7542	11.2553	10.3385	11.0176	11.0828	11.1048	10.8679	10.2891	10.3613	10.0816	8.9368	8.5432	9.1609
hsp-70	0.9955	1	7.98483	6.79242	1.17442	2.96456e-08	0	5.8038	5.8855	6.0022	6.241	6.2539	7.1056	8.0335	7.1313	6.792	7.6306	7.8445	7.6031	7.9184	8.049	7.752	8.1827
cbl-1	0.4094	0.855953	8.44646	2.47227	0.672746	0.00259661	0	10.899	11.3722	11.3844	11.2239	11.0389	10.4751	10.3925	11.2599	11.8669	12.014	11.8879	11.815	11.6433	11.354	11.0661	10.6304
lin-41	0.6897	1	7.5017	1.32103	1.26043	0.000325862	0	12.8474	12.3349	11.5098	10.7085	10.5612	10.6641	10.8806	10.6678	10.1398	9.8525	9.6078	9.5656	9.7238	10.172	10.8474	11.4376
C12D12.1	0.0001	0.00271995	8.39535	7.30234	0.283682	0.999491	0	12.4509	12.2501	12.0547	12.2096	12.5189	12.54	12.7276	12.6254	12.45	12.2527	12.2669	12.2207	12.2617	12.4027	12.7849	12.5973
glt-1	0.0177	0.107241	8.58659	0.842528	0.952491	0.884777	0	13.3496	13.2057	12.7503	12.0382	11.6839	12.0047	12.8144	13.1414	13.1909	12.9222	12.3473	11.7895	11.5201	11.4957	11.6545	11.6724
C12D12.3	0.1494	0.428807	8.54143	3.5697	0.579485	0.0599505	0	5.082	4.3976	4.9494	5.0683	5.0335	4.2915	4.1253	4.0084	4.0503	4.5136	4.2067	4.3787	4.9109	4.277	4.0161	3.9936
WBGene00015715	0.9718	1	7.99569	2.61498	0	2.06132e-06	0	3	3	3	3	3	3	3	3	3	3	3	3	3	3	3	3
sox-4	0.1325	0.394833	8.98092	8.4416	0.903448	0.0802989	0	7.2924	7.1041	6.6044	6.6393	7.7343	8.0631	7.7225	8.068	8.2203	8.166	7.714	6.5972	6.4213	6.8364	7.1492	7.4708
C12D5.10	0.0907	0.316861	7.97172	1.89355	0.544082	0.194598	0	4.8428	4.8181	4.9494	4.5254	4.6341	4.0097	4.6171	4.5962	4.7118	4.7803	4.3616	3.9261	4.155	3.7754	3.7129	4.4865
sre-11	0.5821	1	8.11964	0.0537112	0.383456	0.000750953	0	3.7197	3.1999	3.193	3.2484	3.5802	3	3.5291	3.4193	3.3423	3.4307	3	3.2631	4.0161	3.3071	3	3.1245
nhr-152	0.9373	1	7.82192	2.51976	0.589064	1.03113e-05	0	6.2089	6.5845	6.3242	6.5025	6.4626	6.164	6.4455	6.1849	6.5822	6.7198	6.2283	6.5852	6.9464	6.4546	7.2592	7.757
C12D5.3	0.0808	0.295525	7.95868	1.75738	1.36246	0.246269	0	5.9316	6.434	6.0278	5.0022	4.2396	4.2035	5.0361	5.2356	6.2172	5.4653	4.6887	3.3786	3.9412	3.7072	4.0161	3.6235
C12D5.4	0.2411	0.59456	7.43876	2.67492	0.600631	0.0146354	0	4.1976	4.1301	4.718	4.5254	3.9928	3.6591	3.7978	4.4256	4.1407	4.0311	4.1225	3.5851	3.1404	3.3965	3.8212	3.5366
C12D5.5	0.9504	1	7.98341	1.57493	0.872413	6.99415e-06	0	5.5487	4.1301	4.718	4.3237	4.0798	3.6591	4.2198	4.5134	3.9539	3.6597	3.4776	3.4855	3.1404	3.2118	3.3284	3.5366
cyp-33A1	0.768	1	7.66856	7.44758	0.198778	0.000166038	0	9.062	9.0333	8.8099	8.8086	9.0329	9.1483	9.1795	9.0969	9.1198	9.1968	8.947	9.0315	9.0539	9.1906	8.725	8.9159
nhr-94	0.9984	1	7.75153	0.668311	0.311361	3.00477e-09	0	7.523	7.7067	7.4525	7.2928	7.6656	7.2984	7.5694	7.6011	7.7171	7.6507	7.6019	7.7498	7.8017	7.8849	8.1133	8.0711
C12D5.9	0.1734	0.475677	7.8826	3.32017	0.386236	0.0383404	0	7.2684	7.5416	7.2504	7.6466	7.6935	7.0562	7.438	7.4864	7.6183	7.7285	7.791	7.4198	7.4297	7.1052	6.7576	7.1937
akt-1	0.1189	0.369744	8.01985	4.03346	0.479641	0.103918	0	10.5859	10.7461	10.979	11.175	11.122	10.545	10.6401	10.6376	10.7305	11.1154	11.4826	11.6271	11.5028	11.3222	10.9062	11.1122
rop-1	0.0019	0.0198375	8.10692	7.97427	0.7104	0.991839	0	12.603	11.6656	11.4384	11.4492	11.286	11.6881	12.7233	12.4378	11.7948	11.663	11.7218	11.6588	11.4827	11.7146	12.2424	12.9767
str-182	0.5943	1	8.17965	2.9753	0.260831	0.000688912	0	3.5706	3.1999	3.653	3.2484	3.1683	3.1951	3	3	3.1813	3	3	3.2631	3	3.2118	3.1735	3.239
C12D8.13	0.0015	0.0178813	7.73994	0.567006	0.380504	0.996107	0	3.8548	3.1999	3.193	3	3	3	3.5291	3.4193	3.6187	3	3	3	3	3	3.4683	3.444
fipr-4	0.0065	0.0501848	8.31408	7.78955	2.31839	0.965092	0	7.2066	5.7	4.5162	3.9556	4.5142	6.6197	8.2222	7.1858	4.8252	3.7619	3.726	3.4855	3.4946	3.7754	6.137	7.8944
C12D8.15	0.2408	0.594256	7.36006	0.337598	0.210926	0.0147076	0	3.4042	3	3	3	3	3	3.1987	3.2248	3	3.1583	3	3.2631	3.2684	3.1098	3.4683	3.1245
fipr-7	0.0002	0.00375479	8.42334	8.12938	2.82854	0.999027	0	8.3091	6.5666	4.1941	3	4.6905	6.883	8.8171	8.4371	6.975	5.4034	3.9378	3.8481	3.6901	3.9029	6.3866	8.5887
fipr-6	0.0007	0.010457	8.46799	7.55343	1.33791	0.997312	0	4.2959	3.1999	3	3	3.1683	4.2915	5.7569	5.1284	3	3.1583	3.1773	3	3	3.3965	4.2666	5.5072
fipr-5	0.0486	0.208913	8.44191	8.24079	0.567068	0.519333	0	3.5706	3.1999	3.3631	3	3	3	4.392	3.8821	3	3.4307	3.1773	3	3	3	3	3.5366
fipr-9	0.0009	0.0128004	8.26024	7.92269	1.71428	0.99706	0	5.5082	4.8777	3.3631	3	3.4555	4.8504	6.503	5.2356	4.306	4.2579	3	3.1375	3.1404	3.3965	5.311	6.6886
fubl-1	0.2792	0.657658	8.69516	8.38451	0.182969	0.00911602	0	12.1932	11.993	11.9286	11.9625	12.05	12.0104	12.1753	12.2	12.0763	11.972	11.9237	11.8448	11.8463	11.7874	11.8558	11.945
ttr-19	0.0712	0.272927	8.56078	7.21318	0.101936	0.316866	0	3	3	3	3	3	3	3.1987	3	3	3	3	3	3	3	3	3.239
daf-36	0.005	0.0416983	8.68825	0.38952	0.704749	0.975474	0	10.3504	10.0255	9.1924	8.9157	9.4635	9.2697	9.8213	10.3159	10.2694	9.9259	9.3361	9.1419	9.27	9.3032	8.8421	9.3043
fipr-8	0.5714	1	7.85854	3.18282	0.228797	0.000806368	0	3	3.1999	3.193	3	3	3.1951	3.1987	3	3	3.4307	3.1773	3	3	3.3965	3	3.444
col-148	0.9984	1	8.01095	5.56549	2.34454	3.06292e-09	0	3	3	3	3	3	3.3669	3.3734	3.2248	3.1813	3.6597	4.9057	6.7973	7.5791	7.2915	6.1783	5.4127
C12D8.9	1	1	8.04312	6.01726	2.0924	2.21902e-13	0	3.2162	3	3	3	3.3191	3.3669	3.6697	3.8821	3.9539	4.7308	5.6697	6.3365	6.6143	6.6581	6.1158	7.0203
C13A10.1	0.0006	0.00958765	8.06529	0.270881	0.538931	0.997755	0	8.2054	7.6985	7.3036	7.3065	6.8321	7.4778	8.1758	8.2643	7.8569	7.5109	7.4633	7.3077	7.402	7.343	7.8057	7.8274
C13A10.2	0.9809	1	8.0306	1.17926	0.547844	9.39064e-07	0	6.7322	6.414	6.6213	6.0578	6.177	6.38	6.3232	5.8558	5.993	5.7895	5.6091	5.7227	5.7496	5.9636	6.0281	5.1744
C13A2.1	0.9866	1	8.32629	5.97175	0.830945	3.75355e-07	0	3.2162	3.1999	3.3631	3.6449	4.0798	3.7857	4.2198	3.5906	3.9539	3.4307	4.3616	4.5362	4.2818	4.2291	4.6065	5.5522
C13A2.10	0.9718	1	7.99569	2.61498	0	2.06132e-06	0	3	3	3	3	3	3	3	3	3	3	3	3	3	3	3	3
WBGene00015727	0.1168	0.366318	8.02285	7.03866	0.0683599	0.110314	0	3	3.1999	3	3	3	3	3	3	3	3	3	3	3	3	3	3
C13A2.12	0.3695	0.797737	8.55665	4.96017	0.419626	0.0036646	0	3.2162	3	3.3631	3	3.5802	3	3	3	3.1813	3	3	3	3.1404	3.9029	3.7129	3.5366
WBGene00015719	0.9718	1	7.99569	2.61498	0	2.06132e-06	0	3	3	3	3	3	3	3	3	3	3	3	3	3	3	3	3
C13A2.3	0.8585	1	7.70468	5.38661	1.68067	5.65436e-05	0	4.8428	4.9349	5.1488	6.1825	7.5935	7.0436	6.2578	5.1284	4.5231	4.1862	4.4332	3.7656	4.4532	4.3233	3.4683	3.239
C13A2.4	0.5257	1	7.77216	6.1881	0.176292	0.00112215	0	3	3	3	3	3.4555	3.1951	3	3	3.1813	3.1583	3	3	3	3	3	3
C13A2.5	0.101	0.333015	8.05485	2.78827	0.0618598	0.154114	0	3	3	3	3	3	3	3	3	3.1813	3	3	3	3	3	3	3
C13A2.6	0.0471	0.204248	8.16125	4.66675	0.368134	0.535052	0	3	3	3.193	3.2484	3.4555	3	3.1987	3	3.1813	3	3.4776	3.2631	4.0161	3.3071	3.1735	3
C13A2.7	0.0866	0.309229	8.0275	4.90156	0.0741244	0.217814	0	3.2162	3	3	3	3	3	3	3	3	3	3	3	3	3	3	3
C13A2.9	0.4503	0.915571	8.04472	4.07657	0.083984	0.00191621	0	3	3	3	3	3	3	3	3	3	3	3	3.1375	3	3.2118	3	3
C13B4.1	0.0263	0.13884	8.01873	7.10459	0.80708	0.786857	0	10.0808	9.8489	9.568	9.4468	9.7769	10.7568	10.7639	10.3684	10.2441	10.0982	10.1189	10.1161	10.3292	10.8914	11.5239	11.3274
usp-14	0.0655	0.257584	7.81321	4.15673	0.259214	0.364182	0	11.3932	11.6735	11.9538	12.0413	11.9019	11.7281	11.5991	11.6467	11.7271	11.9163	12.0112	12.0666	11.9882	11.9944	11.8216	11.9384
srt-1	0.9718	1	7.99569	2.61498	0	2.06132e-06	0	3	3	3	3	3	3	3	3	3	3	3	3	3	3	3	3
str-120	0.9718	1	7.99569	2.61498	0	2.06132e-06	0	3	3	3	3	3	3	3	3	3	3	3	3	3	3	3	3
srd-60	0.9718	1	7.99569	2.61498	0	2.06132e-06	0	3	3	3	3	3	3	3	3	3	3	3	3	3	3	3	3
srd-71	0.9718	1	7.99569	2.61498	0	2.06132e-06	0	3	3	3	3	3	3	3	3	3	3	3	3	3	3	3	3
str-119	0.9718	1	7.99569	2.61498	0	2.06132e-06	0	3	3	3	3	3	3	3	3	3	3	3	3	3	3	3	3
C13B7.6	0.9718	1	7.99569	2.61498	0	2.06132e-06	0	3	3	3	3	3	3	3	3	3	3	3	3	3	3	3	3
WBGene00015732	0.5521	1	8.45328	1.79009	0.518868	0.000925946	0	8.4913	8.3618	8.1951	8.1976	8.1049	7.6706	8.1461	8.1318	8.1183	7.9394	8.2436	7.8332	7.7696	7.4196	7.2592	7.1866
C13B9.2	0.0495	0.211118	8.34046	8.08015	0.382481	0.504478	0	6.8174	6.8304	6.6869	6.5262	6.929	6.2098	7.1326	7.1313	7.0585	7.0376	6.761	6.7973	6.9654	6.8041	7.0525	7.3863
copd-1	0.0012	0.0161888	7.96595	3.52811	0.365299	0.996429	0	12.2024	12.4365	12.5412	12.6037	12.5908	12.2729	12.023	12.2299	12.453	12.7229	12.7756	12.8078	12.6027	12.3755	12.1099	11.9448
pdfr-1	0.9294	1	8.24691	1.11209	0.553615	1.26176e-05	0	10.0101	9.7627	9.4898	9.2649	9.3009	9.1004	9.5091	9.4003	9.4264	9.1669	9.0924	8.8682	8.6519	8.6784	8.5899	8.8964
cal-1	0.6305	1	8.48214	0.868413	0.737972	0.000524671	0	8.676	8.1786	8.1435	7.9306	7.8564	7.4494	8.0783	8.2062	8.2811	7.8951	7.714	7.3004	7.6156	7.3146	6.4214	7.3738
dyf-4	0.0028	0.0269993	8.40747	3.02465	1.84559	0.987198	0	9.2938	10.864	11.0026	10.294	10.5053	9.2145	7.3675	8.3443	9.8712	10.9392	10.8902	9.634	9.636	9.575	7.8828	6.483
nhr-153	0.0439	0.195453	8.63093	1.54991	0.670736	0.579933	0	7.9577	7.6566	7.5701	7.3865	7.3172	6.6366	7.648	7.4755	7.7817	8.0293	8.0859	7.8432	7.7587	6.8602	6.2956	7.4352
nhr-154	0.8972	1	8.2818	0.418042	0.502956	2.8556e-05	0	8.517	8.1548	8.0153	7.5574	7.8869	7.7658	8.4143	7.9859	7.9093	7.6836	7.6019	7.4465	7.5914	7.2857	7.2688	7.8319
nhr-136	0.0653	0.257198	8.56626	1.44209	0.716237	0.366292	0	8.5016	8.2924	8.2008	7.4121	8.1357	7.2443	7.8313	7.907	8.2046	7.9718	8.1878	7.7869	7.4365	6.8835	6.7161	7.2149
C13C4.4	0.2984	0.6885	7.23631	0.809786	0.717947	0.00737532	0	7.5923	7.5231	6.8532	6.5262	6.2725	6.4956	7.1326	7.5079	7.2735	7.136	6.8156	7.2857	7.6035	7.8888	7.9795	7.9916
spin-1	0.0023	0.0230137	7.22846	0.734112	0.651143	0.98884	0	11.617	11.4685	10.6536	9.9549	10.7085	10.7471	10.8914	11.3334	11.4412	11.1382	10.3539	10.3285	10.6597	11.2666	11.4646	10.9125
C13C4.6	0.0334	0.160916	7.53515	6.59244	0.577085	0.687452	0	6.6785	5.7958	5.6542	6.1215	6.6161	6.4389	6.8519	6.6004	6.298	5.9056	6.5025	6.6441	6.7952	6.8602	6.9608	6.8684
C13C4.7	0.8044	1	8.0368	0.317236	0.519801	0.000113485	0	7.3043	6.3312	6.6707	6.9156	6.3793	6.1871	7.0832	6.9065	6.3745	6.0131	6.5991	6.6325	6.65	6.1678	6.0281	6.7954
srr-6	0.0064	0.0496406	8.55443	7.0986	1.27983	0.965539	0	5.6636	3.8016	4.5867	4.7024	5.2366	5.4177	6.503	5.0126	4.5231	4.3914	4.4332	4.4331	4.7882	4.4117	6.1783	7.4471
WBGene00005656	0.5312	1	8.0393	7.75733	0.253215	0.00107602	0	3.5706	3.1999	3	3	3.3191	3.3669	3.1987	3.2248	3.1813	3.1583	3.3353	3.2631	3	3.1098	3.5957	3.444
srr-8	0.6079	1	8.05043	0.0565952	0.321545	0.000626097	0	3.4042	3.1999	3.3631	3	3	3.5204	3.7978	3.4193	3.6187	3.5497	3.4776	3.2631	3.5957	3.3071	3.3284	3
srsx-11	0.5817	1	7.98043	3.49999	0.283029	0.000753335	0	3.7197	3	3.193	3.4602	3.1683	3	3.1987	3	3.1813	3	3.3353	3.1375	3	3	3	3
srsx-12	0.9718	1	7.99569	2.61498	0	2.06132e-06	0	3	3	3	3	3	3	3	3	3	3	3	3	3	3	3	3
srsx-13	0.405	0.84904	7.98169	3.1901	0.300731	0.00268293	0	3	3.3754	3	3.4602	3	3	3	3	3.3423	3.3009	3.726	3.3786	3.386	3.2118	3.3284	3.1245
ncx-8	0.0053	0.043323	8.33989	1.21548	2.59095	0.973416	0	9.3663	10.0353	9.28	6.8419	5.5117	6.4389	8.8133	8.5863	9.1058	9.4512	8.3676	5.8681	4.9496	4.1796	5.3477	7.0123
ncx-9	0.0019	0.0198375	8.1295	0.374685	1.27819	0.991271	0	5.9007	4.9349	4.1941	3.4602	3	3.7857	6.042	5.2864	4.4543	4.3914	4.1225	3.6782	3.2684	3.3965	4.6065	5.2029
ugt-7	0.0036	0.0325954	8.80316	8.55855	0.742257	0.983706	0	7.3958	7.079	6.8097	6.5495	6.7146	6.8544	7.9669	7.815	7.4693	7.1072	6.992	7.0271	6.65	6.1422	6.5993	7.8043
C13E3.1	0.9766	1	8.06261	0.535596	0.494867	1.42499e-06	0	8.3611	7.955	7.6214	7.6358	7.6155	7.4205	8.04	7.7166	7.3607	7.3397	7.2116	7.1213	7.4228	7.3317	6.9369	7.4883
C13F10.1	0.0488	0.208971	8.29617	5.44643	0.453589	0.515199	0	6.2827	6.3312	5.8387	6.212	6.6449	6.4956	6.2578	5.599	5.8663	5.715	5.7837	6.0182	6.6382	6.4337	6.4385	6.1291
kxd-1	0.472	0.946063	8.35785	0.974199	0.318805	0.00163361	0	6.8007	6.7688	6.4238	6.8607	6.5104	6.4956	6.9654	6.7882	6.7058	6.9751	6.7748	6.8582	6.8163	6.7372	6.0727	6.814
soap-1	0.1111	0.353607	8.01729	3.46801	0.235878	0.12378	0	11.5244	11.5324	11.55	11.6	11.676	11.3559	11.5741	11.6253	11.4523	11.6057	11.7723	11.8092	11.6407	11.4893	11.16	11.2488
C13F10.5	0.9941	1	8.1195	7.96043	0.29873	5.05967e-08	0	7.3393	7.4066	7.4045	7.4744	7.2152	7.4205	7.6899	7.591	7.7097	7.9285	7.7565	7.667	7.5729	7.938	7.4736	7.8813
C13F10.6	0.99	1	8.13294	7.25596	0.509448	1.65157e-07	0	8.7773	8.6704	8.424	8.5027	8.7206	8.6167	9.1256	9.104	8.9951	8.9268	9.1279	9.1722	9.3262	9.2306	9.1323	9.9351
C13F10.7	0.0159	0.0984941	8.68304	7.85283	0.370277	0.897868	0	8.9305	8.6578	8.6749	8.4786	8.7374	8.9798	9.3033	9.3112	9.1581	8.9594	8.7819	8.823	8.9551	8.9844	8.6645	9.3843
C13G3.1	0.3484	0.7667	8.16368	7.09437	0.798744	0.00441836	0	7.2317	6.688	6.6869	6.7441	7.186	7.6205	8.1758	7.1588	6.5496	6.4709	5.8894	6.0359	6.1494	6.6761	6.6878	6.5175
hot-6	0.3031	0.695686	7.54519	0.889328	0.48229	0.00703347	0	7.7908	7.1288	6.7949	6.7642	6.9407	6.4389	6.8955	6.9226	6.86	7.0376	6.4858	6.6896	7.1512	7.1444	7.2103	7.642
pptr-2	0.993	1	7.98321	2.31764	0.264392	8.26167e-08	0	10.9936	10.948	10.8218	10.7355	10.835	10.5292	10.7272	10.7805	10.777	10.931	10.9885	11.0304	11.1544	11.114	11.0143	11.3107
ceh-16	0.9856	1	8.2433	2.62067	1.36558	4.83171e-07	0	6.3299	6.3312	5.6211	5.0022	5.1182	4.7913	4.392	3.5906	3.8506	3.8573	3.6071	3.4855	3.386	4.1284	3.5957	3.444
C13G5.2	0.9897	1	8.03091	7.07886	0.590857	1.8438e-07	0	7.8885	7.8249	7.8605	7.6681	7.7935	8.0251	8.14	8.1996	8.0616	7.9929	8.1878	8.3222	8.5705	8.6961	8.7797	9.2811
C14A11.2	0.5351	1	8.12565	4.98776	0.502231	0.00105172	0	5.3341	5.3254	4.7794	5.1315	5.3807	5.0653	4.9832	4.5962	4.5888	4.3914	4.6887	4.9262	4.8712	5.0576	4.6065	4.0574
cgef-1	0.0036	0.0325954	7.85722	4.28166	0.462971	0.983186	0	9.8716	10.0123	9.988	10.1884	10.5354	10.0431	9.5642	9.8002	9.7739	10.0333	10.0394	10.3276	10.3483	10.0194	9.4024	9.2421
C14A11.5	0.9979	1	8.02631	1.33423	0.55048	3.96689e-09	0	5.0258	4.5518	4.6538	4.7024	4.1619	4.0097	4.6849	4.5962	4.306	3.8573	3.726	4.0001	4.3983	3.9627	3.7129	3.9268
C14A11.6	0.8295	1	8.55227	8.54889	0.711349	8.40758e-05	0	6.545	5.7646	5.324	5.3061	6.0317	5.1618	6.3651	6.5178	6.1094	6.4093	6.399	6.2175	6.5016	6.4753	5.311	6.1585
ssr-2	0.9976	1	8.1919	1.28381	0.635001	6.57989e-09	0	6.3978	6.688	6.3035	6.09	6.137	6.1166	6.3443	6.3844	5.7274	5.5816	5.8375	5.7868	5.3763	5.5614	5.0242	5.3376
C14A11.9	0.3735	0.803879	8.34545	6.47442	0.318957	0.00354933	0	8.676	8.3087	8.3347	8.4478	8.825	8.8805	8.5341	8.4976	8.3395	8.2164	8.0407	8.0962	8.1727	8.4831	8.4908	8.3672
taf-13	0.4562	0.924029	7.94176	5.58676	0.278646	0.00184071	0	9.2361	9.0168	9.0655	9.4654	9.3323	9.4187	9.464	9.3594	9.2549	9.4627	9.4952	9.3366	9.5041	9.5869	9.0089	9.7324
ccm-3	0.9992	1	8.12288	5.44625	0.217647	7.03344e-10	0	8.919	9.072	9.087	8.9901	9.2361	9.0318	9.1883	9.0755	9.0251	9.1434	9.3267	9.282	9.3335	9.3403	9.3981	9.4332
dohh-1	0.1277	0.38472	8.11041	7.9822	0.23778	0.0870449	0	11.3904	11.291	11.1414	11.1427	11.1098	11.3217	11.3424	11.394	11.1959	11.0738	10.8531	10.8939	10.9175	11.0244	11.1333	11.2527
C14A4.12	0.0113	0.0765547	8.42639	0.869744	0.717238	0.935643	0	9.7833	9.3468	8.9094	8.2196	8.2988	8.0122	9.2816	9.3653	9.3312	9.1739	8.5994	8.396	8.7429	8.3937	8.4408	8.5669
C14A4.13	1	1	8.0335	6.81695	2.94946	4.24038e-15	0	4.6332	4.6911	4.4422	4.089	4.2396	4.3744	5.4013	6.1304	6.6453	7.4586	8.4945	8.8975	9.1505	9.3805	9.3649	9.3967
mrps-22	0.9891	1	8.05134	1.93153	0.28309	2.31154e-07	0	11.4596	11.515	11.4065	11.4507	11.4486	11.3679	11.474	11.4119	11.3477	11.295	11.0973	11.0386	10.9791	11.0824	10.8401	11.251
srv-2	0.5637	1	8.43547	0.840143	0.426486	0.000851975	0	4.3879	4.3976	4.2816	4.089	4.2396	4.1098	4.392	4.232	4.4543	4.0311	4.5014	4.2018	3.8623	3.3965	3.7129	3.7831
dap-3	0.946	1	8.44013	8.40957	0.36451	8.06149e-06	0	11.6627	11.639	11.4967	11.5654	11.586	11.6439	11.686	11.735	11.6518	11.5285	11.2483	11.1842	11.1241	11.2219	10.8393	11.3132
algn-9	0.0036	0.0325954	8.50294	1.99159	0.283574	0.983603	0	10.5651	10.6734	10.567	10.5087	10.5102	10.0462	10.3211	10.5442	10.6491	10.7748	10.5916	10.5348	10.4639	10.2743	10.0048	10.3464
crn-3	0.2486	0.608004	8.24595	7.9507	0.237962	0.0132802	0	11.3939	11.075	11.0352	10.9848	11.3177	11.0368	11.4259	11.252	11.2603	11.116	10.9789	11.1373	11.2073	11.2303	10.868	11.4421
crn-5	0.6338	1	7.68203	0.686048	0.161095	0.000501676	0	9.397	9.4087	9.2396	9.2894	9.1381	9.2032	9.3563	9.4003	9.1086	9.1434	9.004	9.2194	9.1019	9.2061	9.1661	9.2894
C14A4.6	0.1113	0.353685	8.01714	4.4291	0.32025	0.122412	0	8.8519	8.8632	8.7876	9.0238	9.3994	8.7074	8.7671	8.7979	9.1823	8.9701	8.9773	9.0469	9.3445	9.1764	8.5352	8.8543
C14A4.7	0.181	0.490723	7.53244	5.21404	0.374076	0.0342562	0	8.2794	8.1548	7.8956	8.1295	8.5212	8.1887	8.2222	7.9859	8.1513	8.4939	8.7507	8.6699	8.7511	8.3242	7.9319	8.0903
C14A4.8	0.9994	1	8.10895	3.49673	2.57222	1.48237e-10	0	3.2162	5.3676	6.2173	6.0249	4.3133	3.5204	3.7978	5.0717	6.1963	7.2978	8.2336	8.2967	8.3958	8.2452	7.7588	8.2796
C14A4.9	0	0	7.87203	3.42641	3.21003	0.999995	0	7.1552	10.196	12.2797	12.2767	9.5931	7.6034	6.2578	6.2881	7.7676	10.6201	12.432	11.4164	9.7224	7.6597	6.2575	6.3618
clec-48	0.9988	1	7.80523	5.8646	0.600059	1.74803e-09	0	9.069	9.8765	10.117	10.1469	10.0771	10.076	10.1959	10.4176	10.689	10.793	10.8217	10.6333	10.5585	10.5529	10.4113	10.5221
C14A6.12	0.9718	1	7.99569	2.61498	0	2.06132e-06	0	3	3	3	3	3	3	3	3	3	3	3	3	3	3	3	3
C14A6.13	1	1	8.09948	6.5078	3.30742	7.30927e-15	0	3	3	3	3.4602	3.6949	3.7857	5.4411	6.0445	7.0233	7.7158	8.1722	8.4564	8.8516	8.7857	8.4365	8.8899
WBGene00007566	1	1	8.12101	5.48562	1.66678	7.79892e-14	0	3.2162	3.9196	3.653	4.089	4.0798	3.5204	4.1253	4.5134	4.4543	5.0464	5.9394	6.4198	6.763	6.4753	6.1985	6.1873
C14A6.3	1	1	8.03467	6.31421	1.47956	2.80942e-13	0	3.4042	3.1999	3.3631	3.6449	3.8012	3.7857	4.6171	4.8194	4.4543	4.9195	5.756	5.9821	5.9914	5.7764	5.6709	6.2705
C14A6.5	1	1	8.07598	6.61521	1.59347	6.60064e-16	0	3	3	3.193	3	3	3.3669	3.3734	4.1246	5.1199	4.8282	5.756	5.7227	5.6356	5.7764	5.1121	5.3376
C14A6.6	1	1	8.10285	5.98756	3.11519	2.95597e-15	0	3	3	3	3.6449	3.9002	3.6591	4.3085	5.3354	6.0407	7.1072	7.6849	7.9912	8.6694	8.6446	8.1397	8.5778
C14A6.7	1	1	8.009	5.58355	1.23253	4.35189e-14	0	3	3	3	3	3	3	3	3.4193	3.4871	4.3914	4.5014	4.6325	5.3763	4.9436	4.8813	4.7794
C14A6.8	1	1	8.08217	5.91532	1.50819	4.6538e-13	0	3	3	3	3	3.1683	3.3669	3.3734	3.4193	3.3423	4.3914	4.6887	5.1045	5.432	5.376	5.8857	5.6794
alkb-8	0.6304	1	8.45259	0.112601	0.191129	0.000525201	0	10.4037	10.2378	9.9749	10.179	10.1718	10.1142	10.2833	10.2788	10.1426	10.1128	10.0915	10.0556	10.053	10.0053	9.844	10.1788
pdi-1	0.1001	0.332273	8.55341	1.22404	0.524523	0.157667	0	14.1892	14.488	14.1919	13.7265	13.5047	13.6498	13.9374	14.3943	14.79	14.8662	14.5512	14.297	14.2078	14.1384	14.3166	13.8893
C14B1.2	0.9571	1	8.14026	7.77533	0.651611	5.20974e-06	0	7.4287	7.3447	6.9632	7.0526	7.3526	7.0687	7.5422	7.8742	7.9284	8.019	7.522	7.4198	7.8382	7.9963	8.3397	8.6469
C14B1.3	0.0464	0.202913	7.68227	0.431136	0.742857	0.546328	0	10.0156	9.5458	8.7839	8.3973	8.6297	8.9086	9.8858	9.9592	10.2145	9.8099	9.1783	9.3312	9.8442	9.9464	9.6298	9.6455
wdr-5.1	0.9697	1	7.76539	1.70104	0.242917	2.44696e-06	0	10.6466	10.729	10.5317	10.4801	10.5326	10.4833	10.4387	10.4748	10.4348	10.3017	10.2487	10.1408	10.1517	10.221	10.174	10.4407
dph-1	0.9897	1	8.24353	0.447893	0.212149	1.71076e-07	0	10.0441	9.8377	9.8354	9.874	9.8591	9.7528	9.9475	9.8911	9.8462	9.7365	9.6001	9.647	9.6654	9.5088	9.5455	9.6324
nrde-1	0.8964	1	8.11847	7.93457	0.305604	2.9056e-05	0	9.8992	9.8656	9.5058	9.5225	9.7119	9.5868	10.0378	10.1304	9.9807	10.0088	9.9763	10.016	10.0485	10.0814	9.9729	10.2735
C14B1.8	0.2147	0.550441	8.64871	0.0511802	0.363991	0.0209276	0	8.5769	8.5792	8.38	8.3908	8.4818	8.1597	8.7866	8.7847	8.7336	8.7608	8.5994	8.6441	8.5642	8.6309	8.0311	9.0882
C14B1.9	0.9976	1	8.25312	6.65245	0.95393	6.65724e-09	0	8.378	8.2252	8.1435	8.5897	8.7672	8.77	9.008	9.061	8.9799	9.1026	9.1387	9.3059	9.4562	9.8792	10.1521	10.8103
C14B4.2	0.1069	0.343872	7.57133	6.3458	0.455745	0.135437	0	10.5035	10.1545	10.036	10.5613	10.95	10.4454	10.7241	11.0289	10.7029	10.2377	10.3608	10.7953	10.9661	10.8788	10.2377	10.1913
hsp-12.2	0.8171	1	8.42069	0.930679	0.522658	9.87572e-05	0	12.3271	11.9705	11.6765	11.4515	11.3399	11.3424	11.7283	11.7504	11.7887	11.4849	11.2814	11.2238	11.2893	11.1772	10.8248	11.0176
C14B9.10	0.934	1	7.92162	3.76521	0.175842	1.12113e-05	0	12.3202	12.4102	12.3465	12.4587	12.221	12.4996	12.3163	12.3168	12.1318	12.2455	12.2751	12.0607	12.2036	12.1211	12.1754	12.1061
C14B9.2	0.0064	0.0496406	8.67138	1.26113	0.913534	0.966078	0	13.6125	13.7426	13.1472	12.2767	12.1268	12.1518	12.7403	13.1566	13.2717	13.4169	12.8876	12.4457	12.1215	12.0578	11.6329	11.7148
C14B9.3	0.2421	0.596079	8.73182	4.7975	1.00394	0.0142725	0	7.6115	7.8769	9.3801	9.3637	8.4371	8.5334	9.2678	7.6696	7.2123	7.4279	8.1404	8.5175	8.8894	7.8177	8.3801	9.1128
plk-1	0.1329	0.39502	7.89068	3.31087	0.347985	0.0790993	0	10.9945	11.5853	11.5528	11.4091	11.2681	10.9449	10.7609	10.7992	10.9963	11.2473	11.2452	11.2291	11.1948	11.1283	11.4038	11.496
gei-8	0.7242	1	8.02181	7.91419	0.273683	0.000244146	0	10.9677	10.6155	10.3726	10.3828	10.6791	10.5427	10.83	10.8633	10.7287	10.7884	10.756	10.8439	10.8692	10.7981	10.308	10.5439
rpl-21	0.9742	1	7.89871	3.2671	0.3108	1.72362e-06	0	15.9215	15.9495	15.959	16.0702	15.9114	15.998	15.8963	15.8551	15.958	15.7556	15.6375	15.4331	15.4406	15.4514	15.6845	15.4417
C14B9.8	0.0633	0.252225	8.62383	0.355932	0.266232	0.383226	0	10.9194	10.8124	10.4817	10.4679	10.5412	10.3992	10.8896	10.9366	10.714	10.6395	10.6492	10.6917	10.5717	10.5662	10.294	10.7439
C14C10.1	1	1	8.10857	6.50052	4.33432	1.7662e-14	0	3	3.5319	3.3631	3.4602	4.1619	4.2035	5.9065	6.823	7.416	8.2909	9.2219	10.1046	10.5325	10.9176	11.1509	11.5097
C14C10.2	0.9687	1	8.36386	7.95076	0.280735	2.67964e-06	0	7.9197	7.8986	7.8462	7.9127	8.0682	7.5057	8.1095	8.0607	7.7746	7.5614	8.0234	7.5972	7.7803	7.6415	7.5306	7.8769
ril-2	0.053	0.222195	8.46939	8.36212	0.352363	0.475408	0	12.5158	12.2945	12.0442	11.8572	12.1782	12.1389	12.5099	12.4329	12.2683	12.0658	11.8545	11.8134	11.8457	11.916	11.8134	12.2383
mma-1	0.3018	0.694519	8.56937	0.309989	0.311554	0.0071702	0	12.2403	12.2288	11.9921	11.9145	12.098	11.8808	12.2338	12.2548	12.1961	12.0359	11.8206	11.8131	11.7472	11.7897	11.5006	11.9291
C14C10.5	0.9765	1	8.22535	7.95101	0.208312	1.44147e-06	0	12.2873	12.2606	12.1122	12.1003	12.3193	12.0128	12.4269	12.4396	12.3158	12.3647	12.349	12.4937	12.4557	12.4631	12.0904	12.3736
erg-28	0.466	0.938229	8.03372	3.09441	0.435968	0.0017075	0	6.5648	6.8602	6.7028	6.9511	6.6306	5.8817	6.9238	6.6203	6.7779	6.7819	6.381	6.6208	6.9076	6.2299	6.0281	6.767
ttr-43	0.0103	0.0720037	8.38421	0.191921	0.747555	0.944453	0	7.3161	6.7999	6.3649	5.8098	6.1165	6.5853	7.032	6.8569	6.6759	6.6941	6.2283	5.5363	5.4591	5.8574	6.2956	6.5732
C14C11.1	1	1	8.13139	5.96658	2.39167	7.24929e-14	0	3	3	3.5153	3.2484	3.6949	3.5204	4.2198	4.0084	4.8252	5.4653	5.756	6.7444	7.2782	7.343	7.4983	7.6157
C14C11.2	0.9972	1	8.15708	7.07528	1.1681	9.05512e-09	0	4.6332	4.8181	4.4422	4.5254	4.7971	5.8817	6.1419	6.4964	5.7562	5.9496	6.399	6.3788	6.3362	6.5551	6.5211	7.0442
hex-2	0.0226	0.12638	7.33217	6.38204	0.344406	0.832639	0	11.2028	11.1682	10.8525	10.9784	11.5696	11.5551	11.6656	11.3794	11.0893	11.239	11.1803	11.2995	11.3766	11.6998	11.0893	11.2103
C14C11.4	0.0107	0.0735516	8.476	7.23106	0.726539	0.940728	0	8.0522	7.5599	7.0777	7.2073	7.8253	8.1001	8.5704	7.698	7.5207	7.1168	6.8553	6.6091	7.1345	7.3486	7.8512	8.1791
srx-117	0.992	1	8.13176	1.47646	0.646355	1.109e-07	0	4.6332	4.3138	4.1009	4.3237	4.1619	3.5204	4.0242	4.332	4.0503	3.4307	3.3353	3.3786	4.0161	3.3965	3.1735	3.239
mut-14	1	1	8.11337	6.74562	0.458954	2.25729e-12	0	8.038	8.1846	8.114	8.1449	8.4164	8.3864	8.3426	8.8452	8.5886	8.8064	8.7188	8.9404	8.9165	8.9753	8.7039	9.0016
C14C11.7	0.01	0.07069	8.68896	1.3284	0.643527	0.946954	0	8.1141	8.087	8.0469	7.8293	7.5861	7.524	7.7857	7.9311	8.5643	8.6848	8.4691	7.6613	7.5542	7.4975	6.8242	7.3863
pqn-13	0	0	8.11375	4.50608	2.89049	0.999972	0	7.2563	8.3979	10.7612	12.4502	12.478	10.8539	8.0529	7.0307	6.7779	8.3205	10.5091	11.8051	11.9977	11.0908	8.6051	7.0983
srx-7	0.0742	0.279594	8.04554	3.17676	0.132781	0.29169	0	3	3	3.193	3	3	3	3	3	3	3	3.3353	3	3.1404	3	3	3
sri-73	0.0798	0.293503	8.15992	5.04068	0.339392	0.250996	0	3.9783	3	3	3	3.1683	3	3	3	3	3.3009	3	3.1375	3.1404	3.2118	3	3.1245
WBGene00015763	0.9966	1	7.97705	2.50799	1.31583	1.19087e-08	0	5.6636	5.4086	5.4042	6.09	5.346	4.3744	5.2302	5.0717	4.306	4.0311	3.8358	3.9261	3.6901	3.3071	3	3.3452
C14C6.13	0.4393	0.901378	7.32967	6.64022	0.275022	0.00209111	0	3.4042	3	3.193	3	3.1683	3.3669	3.6697	3.2248	3.3423	3	3.4776	3.3786	3.4946	3.3965	3.1735	3.3452
C14C6.2	0.0052	0.0430285	8.55533	1.75333	0.48501	0.974808	0	10.0101	10.0629	9.9367	9.7282	9.217	9.3202	9.4519	9.7217	9.8327	9.9559	9.7808	9.564	9.3589	9.053	8.9355	9.1259
C14C6.3	0.5412	1	8.33741	8.10343	0.743549	0.000997838	0	4.0921	3.673	3.193	3	3.3191	4.2915	4.471	4.232	3.6187	3.3009	3.1773	3	3	3	3	3
nhr-155	0.6587	1	8.61145	8.36039	2.02368	0.000415921	0	6.6228	5.3254	4.718	3.9556	4.6341	6.0169	7.032	6.9699	5.7562	4.5711	4.3616	3.2631	3.1404	3	3	3.444
C14C6.5	0.105	0.34031	7.92319	0.478013	0.288136	0.13972	0	11.3602	11.1166	10.8044	10.9113	10.7127	11.1104	11.0859	10.994	10.9242	10.7313	10.7296	10.7471	10.6168	10.679	11.0439	11.1341
C14C6.6	0.5394	1	7.98443	2.96982	0.0876865	0.00101222	0	3	3	3	3	3	3	3	3	3	3.1583	3.1773	3.1375	3	3	3	3
WBGene00015761	0.0737	0.279012	8.43377	4.8465	0.0681058	0.297529	0	3	3	3	3	3.1683	3	3	3	3	3	3	3	3	3.1098	3	3
C14C6.8	0.9941	1	8.10776	3.08231	0.222144	5.05267e-08	0	3	3	3	3	3	3	3	3	3	3	3.4776	3.3786	3	3.3071	3.1735	3.239
srx-8	0.1596	0.448801	8.06925	8.0565	0.125039	0.0500779	0	3	3	3	3	3	3	3	3	3	3	3	3	3.1404	3	3	3.3452
C14E2.1	0.9718	1	7.99569	2.61498	0	2.06132e-06	0	3	3	3	3	3	3	3	3	3	3	3	3	3	3	3	3
WBGene00015771	0.0866	0.309229	7.6514	3.09169	0.144869	0.217886	0	3	3	3.193	3	3	3	3	3	3	3.3009	3	3.2631	3	3	3	3
C14E2.3	0.5949	1	7.75596	1.01331	0.111492	0.000685928	0	3.2162	3	3	3.2484	3	3	3	3	3	3	3	3	3	3	3	3.1245
C14E2.4	0.9994	1	8.09084	7.04063	0.542171	7.85185e-11	0	3	3	3	3	3.3191	3.5204	3.3734	3.8821	3.4871	3.8573	4.2067	3.6782	3.8623	3.7754	3.8212	3.9936
C14E2.5	0.475	0.94953	8.04636	1.09285	0.227627	0.00159133	0	3.2162	3	3.3631	3	3	3.1951	3	3.4193	3	3.4307	3	3	3	3	3	3
C14E2.6	0.9061	1	8.66959	8.3194	0.941238	2.32331e-05	0	3.2162	3.1999	3.193	3	3.1683	3.902	4.0242	4.8867	4.7118	4.7803	4.8013	3.8481	4.0161	3.8406	4.3413	3.444
C14E2.7	0.2931	0.680316	7.81866	2.15087	0.237616	0.00780993	0	3.5706	3.5319	3.3631	3.4602	3.4555	3.3669	3.5291	3.2248	3.4871	3.5497	3.4776	3.2631	3.1404	3.3071	3	3.6235
got-2.2	0.2891	0.672966	7.69785	2.83179	0.420282	0.00816596	0	13.1307	13.3219	13.4742	13.3639	13.0497	12.9409	12.8212	12.9859	13.0376	13.1186	13.0151	12.7449	12.6141	12.4715	12.8065	12.4325
lrch-1	0.7688	1	7.41506	5.60738	0.382711	0.000163992	0	9.9109	9.6021	9.6235	9.9037	10.1214	10.0319	10.0508	9.9709	9.7472	9.6442	9.5706	9.8829	9.8038	9.4617	9.1609	9.2541
lite-1	0.0019	0.0198375	7.82765	1.42713	0.542465	0.993042	0	7.6211	7.3447	7.443	6.6821	6.5104	6.5501	7.0832	7.1588	7.2227	7.2547	6.9801	6.4727	6.3067	6.4753	6.8754	6.9631
C14F11.4	1	1	8.0114	6.31431	5.18692	5.93753e-13	0	4.9674	4.0287	3.3631	3.6449	3.6949	3.7857	4.7497	4.951	5.5736	6.5729	9.1252	11.1218	11.9185	12.6648	12.7566	12.949
hsp-43	0	0	7.66118	0.583508	1.23943	0.999895	0	11.1716	10.3733	9.4264	8.9468	8.5708	9.1774	10.9944	11.2123	10.8407	9.8812	9.2983	9.1642	9.2312	9.9117	10.4985	11.3658
rml-3	0.0007	0.010457	8.09461	3.11631	2.83847	0.997352	0	9.9492	11.9568	12.8277	12.7169	11.0115	8.9051	8.1934	9.3945	10.9218	12.0555	12.5153	11.7966	10.7543	8.6917	6.4385	6.5948
C14F11.7	0.3396	0.75358	7.74799	0.0855311	0.853834	0.00482808	0	4.1976	4.2249	4.1941	3.8086	3.9928	3.7857	4.392	4.8194	3.8506	3.4307	4.3616	3.9261	4.3412	5.1376	5.2733	5.8149
dct-1	0.0019	0.0198375	7.89864	0.385187	0.44895	0.991397	0	8.1927	7.6309	7.2719	7.1777	7.2248	7.4008	7.9669	7.8321	7.9844	7.4813	7.2909	7.0271	7.3158	7.637	7.3704	7.5506
zig-3	0.0053	0.043323	7.95661	5.10415	0.971135	0.97343	0	5.082	4.8777	5.2391	5.6889	6.8446	6.1405	5.4013	5.0126	5.7845	5.9278	5.0943	6.2782	7.03	6.7877	5.195	5.1744
tnt-3	0.0359	0.168418	7.57024	7.17365	0.474534	0.65348	0	12.6973	12.1886	11.8145	11.9077	12.4593	12.444	12.6549	12.5252	12.1855	11.6871	11.6069	11.8115	12.0659	12.3235	12.0246	12.2809
sfxn-2	0.0029	0.0278042	7.93918	4.28017	0.475605	0.986821	0	9.3377	9.518	9.5216	10.0438	9.8986	9.5381	9.3087	8.9707	9.1823	9.3887	9.431	9.7565	9.8144	9.463	8.8227	8.9029
sem-5	0.0025	0.0247086	8.36439	0.412344	0.330124	0.988221	0	9.4026	9.1004	8.8318	8.7493	8.7737	8.5691	9.2843	9.3234	9.1982	9.2217	8.9803	8.8483	9.0292	9.0903	8.9355	9.1932
zipt-13	0.0132	0.0861586	7.91856	5.7031	0.740405	0.923591	0	10.9165	10.5381	10.8363	11.3203	11.8323	11.833	11.5786	11.0177	10.689	10.8751	11.3713	11.9672	12.1315	11.9448	11.9288	11.9574
C14H10.2	0.0396	0.180571	8.27022	4.21426	0.82543	0.615913	0	10.3475	10.851	11.0202	11.358	11.6259	10.9364	10.054	10.081	10.0523	10.3455	10.3746	10.5371	10.7967	10.8544	9.4809	9.6206
C14H10.3	0	0	7.99294	3.48347	0.777016	0.999923	0	10.8882	11.6699	12.1682	11.939	11.6086	11.2576	10.7392	10.8003	11.0815	12.0618	12.5302	12.1228	11.6157	11.572	11.0907	10.7769
str-74	0.4482	0.913233	7.85598	0.387724	0.306876	0.00195085	0	3.2162	3	3.193	3	3	3	3	3.2248	3.3423	3	3.1773	3	3.4946	3.3071	3	3.7831
col-35	0.9718	1	7.99569	2.61498	0	2.06132e-06	0	3	3	3	3	3	3	3	3	3	3	3	3	3	3	3	3
C15A11.2	1	1	8.03296	6.09358	2.48607	2.61566e-15	0	4.1976	4.2249	4.3641	3.9556	4.1619	4.1098	4.8117	5.5583	6.1751	7.1168	7.8834	7.8682	8.4097	8.2925	7.4819	8.5138
sol-1	0.969	1	8.20382	3.83285	0.515148	2.58768e-06	0	8.0021	7.5958	7.4989	7.347	7.8748	7.165	7.3467	6.9699	6.9627	6.8179	6.9315	6.8975	7.0919	7.1509	6.8754	6.8047
C15A11.4	0.5955	1	8.57183	5.39625	2.08428	0.000681141	0	3.4042	3.3754	3.7787	4.6167	5.274	4.0097	3.7978	3.4193	3.6187	3.5497	3.3353	4.7227	5.5374	6.5257	7.7174	7.8591
col-7	0.9718	1	7.99569	2.61498	0	2.06132e-06	0	3	3	3	3	3	3	3	3	3	3	3	3	3	3	3	3
col-62	0.9718	1	7.99569	2.61498	0	2.06132e-06	0	3	3	3	3	3	3	3	3	3	3	3	3	3	3	3	3
C15A11.7	0.0001	0.00271995	7.62663	1.28369	1.97995	0.999621	0	9.3606	9.2711	8.5527	7.0526	6.0747	6.477	8.88	8.7891	8.8686	8.8621	7.7354	6.3365	5.2579	6.1292	8.7797	10.1249
lgc-23	0.9976	1	7.8229	7.4026	0.662664	7.3324e-09	0	5.9619	5.5249	5.324	5.3061	5.5426	5.5305	5.59	5.3828	5.0748	4.5136	4.8013	5.0002	5.0241	4.495	4.5446	4.2878
C15A7.2	0.8821	1	7.91308	0.503573	0.55404	3.88807e-05	0	5.1882	5.4086	4.6538	4.9329	4.9435	4.5978	5.1841	4.951	4.9303	4.3262	4.2862	4.1377	4.3983	4.1284	4.9305	4.2878
lgc-24	0.5928	1	7.63476	7.37003	0.486619	0.000698543	0	4.7065	5.0429	4.0013	4.9329	5.0764	4.4528	5.0361	5.2864	4.6516	5.0053	4.6289	5.4062	4.7001	4.9436	5.1541	4.5321
C15B12.1	0.0087	0.064387	8.41637	4.72811	0.658687	0.957876	0	8.8559	8.949	9.0057	9.2963	9.7423	9.2478	8.1581	8.7891	9.117	8.8906	8.8941	9.3132	9.6405	9.6987	8.8958	8.1017
C15B12.2	0.6711	1	7.91794	5.81875	0.489106	0.00037731	0	5.2385	4.6911	4.3641	4.7834	5.1587	4.6652	4.9283	4.332	4.6516	4.2579	3.9378	4.4331	4.7882	4.9436	4.1879	4.5764
C15B12.3	0.9718	1	7.99569	2.61498	0	2.06132e-06	0	3	3	3	3	3	3	3	3	3	3	3	3	3	3	3	3
C15B12.4	0.1016	0.334829	8.464	1.28792	0.438723	0.151928	0	7.6211	7.3965	7.2504	7.0027	6.8692	6.9789	7.032	6.9699	7.4606	7.0376	7.1598	6.8582	6.6382	6.5356	6.6144	6.5732
gar-1	0.6281	1	8.41919	2.23501	0.499612	0.000533277	0	7.6492	7.5958	7.4239	7.2507	7.1563	6.7955	7.1567	7.2254	6.9627	6.8646	7.5302	7.7764	7.5914	8.0316	7.2784	6.6886
actl-1	0.9785	1	8.18342	3.1566	0.516092	1.17437e-06	0	7.1153	7.2237	7.0654	7.2789	7.126	6.9111	7.1686	6.716	6.9503	6.9428	6.7329	6.7007	6.9464	6.5744	5.8857	6.1873
cdf-1	0.0047	0.040108	7.94464	6.28317	0.234358	0.978763	0	9.9302	9.817	9.765	9.8005	10.2442	10.1991	10.1501	9.8559	9.8957	9.8784	9.7123	9.847	9.9265	10.2369	9.8758	9.9811
C15B12.8	0.0248	0.134006	7.33891	0.40375	0.558637	0.804702	0	5.1361	4.4767	3.8943	3.6449	3.9002	4.3744	4.5459	4.6745	4.1407	3.9468	3.8358	3.5851	4.0161	4.0752	4.2666	3.8567
C15B12.9	0.9174	1	8.28106	4.27986	0.230886	1.81406e-05	0	3	3	3.193	3.4602	3.3191	3	3	3.2248	3.3423	3.3009	3	3.2631	3.1404	3.3071	3.4683	3.1245
C15C6.1	0.0006	0.00958765	8.56277	4.76979	2.11402	0.998313	0	7.0034	8.1904	9.6214	10.6299	10.894	10.5572	8.2336	6.6399	6.6453	8.3413	9.8214	10.2829	10.5317	10.4952	10.2486	8.8431
C15C6.2	1	1	8.11053	6.36038	4.70458	4.66808e-14	0	3.2162	3.673	3.7787	3.9556	5.2366	5.7637	6.5217	7.3736	8.2712	9.2417	10.1538	11.1357	11.5401	12.0933	12.6401	12.6743
C15C6.3	0.1696	0.468309	8.13532	1.91708	0.115363	0.0413262	0	10.5639	10.4253	10.5713	10.5027	10.5287	10.3717	10.5349	10.5112	10.619	10.5602	10.6567	10.4662	10.4945	10.344	10.4285	10.4592
popl-4	0.025	0.134547	8.75037	6.67852	0.289853	0.801595	0	8.1342	7.8399	8.2008	8.3844	8.2003	8.3252	8.4342	8.4594	8.2203	8.1138	7.7565	8.1581	8.3203	8.1775	8.4949	8.5559
syx-6	0.0002	0.00375479	8.28207	5.50953	0.732195	0.998713	0	7.4502	6.9737	7.1608	7.8762	8.4289	8.2393	7.5145	7.1588	7.2019	6.6415	6.761	7.5732	7.9282	8.3327	7.5306	7.5339
gcc-1	0.0014	0.0178813	7.8168	4.94315	0.523362	0.996262	0	8.9608	8.8107	8.695	9.6894	9.7882	9.2506	9.1194	8.8239	8.9142	8.8183	8.7542	9.5807	9.5646	9.3075	8.555	8.933
C15C7.4	0.9124	1	8.45288	1.74295	0.698513	2.0389e-05	0	7.8159	7.4661	7.2395	7.0195	7.0199	6.6698	6.8371	7.2254	6.8196	6.9751	6.6601	6.6325	6.7411	6.1678	5.9587	5.8333
bbln-1	0.0002	0.00375479	8.36636	4.68736	0.860112	0.999348	0	10.8594	11.0639	11.2793	11.9782	12.1745	11.8499	10.676	10.7183	11.0009	11.2468	11.5268	11.9836	12.3203	12.4774	11.559	10.6304
C15C7.6	0.8151	1	8.1002	5.96067	1.0677	0.000101731	0	4.7065	4.756	6.1018	6.6609	7.0949	6.7804	7.0832	7.2383	7.2735	6.6548	6.5676	6.7973	6.4075	6.1161	5.6416	6.2705
pfut-1	0.0001	0.00271995	8.0954	5.65319	0.393442	0.999609	0	10.0029	9.909	9.8516	10.2608	10.5911	10.5944	10.2175	9.9256	9.7382	9.7552	9.7337	10.1161	10.3004	10.4658	10.165	9.9687
xbx-9	0.9955	1	8.13643	1.18976	0.552375	2.98014e-08	0	8.3324	8.0996	8.0531	7.6997	7.986	7.8037	7.8971	7.6696	7.83	7.5182	7.4022	7.1378	7.1091	7.1951	7.1177	7.1505
cky-1	0	0	8.16224	2.69224	2.67733	0.999901	0	6.6966	8.9032	9.4643	7.751	5.5426	4.5271	4.2198	4.7488	6.4471	8.4371	8.5877	7.0003	5.4591	4.495	3.3284	3.8567
hrg-7	0.0019	0.0198375	8.42462	2.75322	0.743342	0.993757	0	12.3333	13.0495	12.9619	12.8934	12.3704	11.9743	11.8852	12.3221	12.7049	12.9848	12.9587	12.8578	12.4588	12.1355	11.4832	11.2734
C15C8.4	0.0021	0.0214268	8.4441	1.27986	0.455523	0.989738	0	9.3831	9.3858	9.09	8.6175	8.7639	8.4641	9.1647	8.9746	9.0191	9.2767	9.1652	8.8508	8.592	8.5865	8.3121	9.1259
C15C8.5	0.425	0.879818	8.19183	2.26133	0.663603	0.00232697	0	6.1835	5.97	5.6211	6.09	5.1982	5.2522	5.4411	5.1284	5.2875	5.4952	5.4798	5.0002	4.8712	4.7537	4.4123	4.8887
C15C8.6	0.7834	1	7.98513	0.436561	0.5388	0.000140972	0	5.2871	4.1301	4.895	4.6167	4.1619	4.2915	4.8117	4.232	4.5231	4.1862	4.0331	3.8481	4.0872	3.9029	4.4123	4.0574
C15C8.7	0.0019	0.0198375	8.763	7.02539	0.39419	0.991364	0	8.3497	7.955	8.2064	8.2974	8.4289	8.5822	8.9947	8.374	8.6399	8.2563	8.2436	8.2291	8.4304	8.3635	8.7423	9.0632
C15C8.8	0.0508	0.214801	8.61081	5.89617	0.362422	0.490673	0	3.2162	3	3.193	3.2484	3.6949	3.6591	3.5291	3	3	3	3.1773	3.2631	3	3.1098	3.8212	3.239
C15F1.1	0.0023	0.0230137	8.80967	5.90946	1.85008	0.98906	0	8.3208	7.9756	8.9163	9.9809	10.6563	11.2793	10.6915	8.5659	7.2735	6.8415	8.2634	9.0599	9.2351	9.9602	10.8553	11.2199
C15F1.2	0.0012	0.0161888	8.45745	1.96864	3.17887	0.996499	0	10.6254	11.9363	11.7129	9.9015	8.0521	6.2322	7.7544	9.8067	11.3111	12.2595	11.4694	9.2368	7.4297	6.155	5.3835	5.9217
tra-2	0.0955	0.325132	8.64265	1.52563	0.429767	0.173004	0	10.8238	10.757	10.4736	10.3516	10.5631	9.9898	10.5588	10.5866	10.5982	10.5397	10.6435	10.4825	10.4986	9.9352	9.7166	9.9842
eif-2Bgamma	0.0516	0.217682	8.55007	0.987303	0.295454	0.485667	0	10.277	10.235	10.1274	9.9195	10.1755	9.7016	10.2388	10.0828	10.3307	10.2377	10.2148	10.0588	10.1652	9.8577	9.569	10.0957
C15F1.5	1	1	8.10835	6.41944	2.28666	2.5231e-14	0	4.9065	4.9899	4.718	4.8601	5.1587	5.1143	5.625	6.3128	6.6298	7.0876	7.6553	8.2671	8.5263	8.9644	8.7864	9.2438
art-1	0.0248	0.134006	8.15467	3.25119	0.278868	0.804229	0	13.0153	13.0949	13.2468	13.2533	13.1605	13.0625	12.8689	13.0334	13.29	13.3353	13.3698	13.2328	13.2091	13.0638	12.8204	12.6133
sod-1	0.139	0.408638	8.70833	0.656285	0.294394	0.0717732	0	12.4288	12.3252	12.3973	12.2819	12.2498	12.2432	12.3953	12.4438	12.6485	12.4219	12.3817	12.1093	12.1483	11.9266	11.9724	11.8809
C15F1.8	0.9984	1	7.96059	6.45508	0.507855	2.84938e-09	0	5.9316	5.4871	5.1488	5.7706	6.0317	5.8531	6.0676	5.9532	6.3557	6.2068	6.4688	6.293	6.3215	6.4442	5.9348	6.483
C15H11.1	1	1	8.10292	6.12996	3.59287	1.15031e-14	0	3	3	3	3	3.5802	3.7857	3.7978	4.8194	5.8395	6.7324	7.5138	8.3472	8.7346	9.274	9.3827	9.7287
C15H11.10	1	1	8.04643	6.47363	1.42867	1.11221e-15	0	3	3.1999	3	3	3.1683	3.1951	3.6697	4.0084	4.8787	4.4538	5.4798	5.609	5.5626	5.2133	5.0688	5.1744
C15H11.11	0.3328	0.743641	8.20664	2.72624	0.512772	0.00516273	0	6.1043	5.5975	6.0278	6.1215	5.6027	5.1618	4.9832	5.787	5.9183	5.6364	6.4168	5.9071	6.1659	6.242	5.8857	5.7963
C15H11.13	1	1	8.07399	6.04506	2.16112	3.09424e-15	0	3	3	3	3	3.3191	3.1951	3.3734	4.4256	4.8787	5.5534	5.8375	6.2482	6.6022	6.7542	6.3509	6.9548
gnrr-2	0.4917	0.9727	7.94883	1.42235	0.395672	0.00142709	0	6.3755	6.1255	5.7494	6.241	6.0747	5.9643	6.1176	6.2881	5.6678	5.8831	6.2283	6.3788	5.8756	5.7597	5.6709	5.3881
nxf-1	0.0345	0.164372	8.58713	6.74689	0.293496	0.67505	0	11.2186	11.0257	11.0516	11.2029	11.2797	11.5025	11.7998	11.2929	10.9773	11.0038	11.1096	11.1747	11.114	11.1749	11.2013	11.5459
dhs-22	0.1519	0.433001	8.21966	8.21664	0.250437	0.0571859	0	11.4852	11.079	10.9248	10.9965	10.9586	11.0136	11.4456	11.3588	11.0992	11.0226	11.1246	11.1495	11.0746	11.0824	10.8313	11.1621
set-31	0.0712	0.272927	8.74402	0.580842	0.367576	0.317534	0	10.7574	10.5404	10.2106	10.2644	10.4441	10.2589	10.4988	10.7716	10.7149	10.5655	10.5194	10.4507	10.3681	10.2838	9.7461	10.1193
nxf-2	0.9874	1	8.13983	7.254	0.448261	3.07642e-07	0	8.5322	8.4429	8.2773	8.4846	8.4494	8.4876	8.8057	8.8066	8.8553	8.701	8.6862	8.8975	8.7863	9.0718	9.1532	9.5926
pas-1	0.3478	0.765965	7.6166	3.95043	0.158864	0.00444715	0	12.0827	12.1499	12.2995	12.3475	12.3171	12.2129	12.0848	12.2979	12.4096	12.4329	12.4539	12.3707	12.3122	12.3603	12.1805	12.2186
rpoa-12	0.9964	1	8.01167	6.58288	0.258169	2.04607e-08	0	9.3174	9.0201	9.1753	9.2293	9.0519	9.1861	9.0978	9.0718	8.9045	8.8447	8.8225	8.6528	9.0224	8.8305	8.718	9.0593
rrbs-1	0.1046	0.340095	8.20747	7.9656	0.33532	0.142037	0	12.0158	11.7567	11.5199	11.6174	11.8058	11.8607	11.9594	11.9666	11.7812	11.6342	11.3437	11.4274	11.5888	11.7455	11.1451	11.8748
C15H7.3	1	1	8.09543	6.3451	3.76309	1.48763e-14	0	3	3.3754	3	3.8086	3.9928	4.6652	5.3604	6.6593	7.0815	8.1186	8.799	9.4711	9.7027	9.9127	9.7305	10.1544
C15H7.4	1	1	8.07136	6.54026	2.89951	2.92675e-15	0	3.5706	3	3.193	3.4602	3	3.7857	4.0242	5.4732	6.1963	6.628	7.4461	8.0534	8.1645	8.2542	7.5699	8.0038
nnt-1	0.2017	0.528252	7.87042	5.66521	1.4549	0.0247862	0	7.1018	6.5666	6.3035	7.2219	7.9973	7.6788	7.2715	6.6593	6.1094	6.5008	7.9941	8.8433	9.1914	9.3501	8.7931	8.256
C15H9.11	0.0022	0.0222002	8.2547	0.402127	1.51918	0.989577	0	9.6779	8.7798	8.0343	7.132	6.8195	7.7886	9.2788	9.0791	8.708	7.9664	7.3383	6.4332	6.462	6.1678	7.5064	8.5887
C15H9.2	0.0062	0.048783	8.28388	5.60348	1.36591	0.968598	0	5.588	4.6231	4.1941	6.3245	6.781	5.7008	5.8485	4.8867	4.2257	3.8573	4.0331	5.0358	6.5777	6.9588	5.7277	5.2029
C15H9.3	0.107	0.343975	7.54701	0.813407	0.503299	0.135034	0	5.1361	4.756	4.1009	3.9556	4.0798	3.902	4.3085	3.7437	4.5231	4.1862	3.9378	4.0705	4.0161	4.7195	4.5446	4.2336
C15H9.4	0.4626	0.933713	8.25566	0.356093	0.299779	0.00176191	0	10.0299	9.9495	9.6024	9.5254	10.0437	9.8447	9.66	9.9959	10.1024	9.8292	9.5825	9.72	9.8012	9.8289	9.4496	9.4482
C15H9.5	0.4572	0.925219	8.53229	1.18584	0.298512	0.00181896	0	9.6572	9.4944	9.4071	9.3735	9.4431	9.0382	9.7578	9.4175	9.4965	9.5827	9.6722	9.6383	9.677	9.4435	8.9945	9.249
hsp-3	0.0222	0.125256	8.35344	1.45217	0.445719	0.839839	0	16.0211	16.3	16.1799	15.6337	15.4121	15.6365	15.8577	16.0181	16.1895	16.2085	15.8772	15.6266	15.4566	15.4649	15.5731	15.2702
kynu-1	0.0103	0.0720037	8.82044	0.43721	0.633785	0.944507	0	11.6015	11.8432	11.5081	10.9784	11.1162	11.4479	11.5007	12.0598	12.2248	12.2252	11.5339	11.0496	11.0034	11.0423	10.9404	11.0616
prx-3	0.7068	1	7.62129	5.6849	0.309073	0.00028376	0	9.7249	9.4411	9.4336	9.6413	9.8154	9.6275	9.7138	9.7055	9.5008	9.5258	9.3197	9.615	9.6256	9.4343	9.0118	9.0806
C15H9.9	0.0104	0.0725971	7.28769	1.57372	0.180283	0.943401	0	11.8375	11.9498	11.767	11.6049	11.3785	11.6558	11.61	11.7566	11.7083	11.7196	11.6601	11.5429	11.5492	11.6758	11.6664	11.8249
gpa-11	0.9675	1	8.39312	0.568835	0.487699	2.91122e-06	0	4.8428	4.3138	4.4422	4.5254	4.3133	4.2915	4.9283	4.5134	4.8787	4.1862	4.4332	4.1377	3.8623	3.9627	3.922	3.8567
C16A11.2	0.0631	0.251577	8.60123	8.49549	0.27145	0.384423	0	10.1806	10.0056	9.634	9.6682	9.8714	9.747	10.2459	10.1933	9.9498	10.1462	9.9733	9.9787	9.9589	9.9982	9.8488	10.2125
C16A11.3	0.9985	1	8.1673	6.93884	0.578636	2.36366e-09	0	7.935	8.1668	8.1376	8.1602	8.3566	8.6627	8.7072	8.9073	8.7263	8.7914	8.7577	8.8483	9.0494	9.1445	9.2314	9.3718
C16A11.4	0.9994	1	8.25462	6.88656	0.60625	1.12508e-10	0	10.0047	10.0386	10.0281	10.1995	10.3704	10.4574	10.7619	10.8369	10.8015	10.8005	10.8151	10.906	10.9779	11.145	11.2298	11.4622
C16A11.5	0.9994	1	8.2259	6.66847	0.582512	1.13976e-10	0	7.6211	7.8842	7.8675	7.9743	8.0521	8.1597	8.444	8.3079	8.506	8.6848	8.4648	8.5671	8.6401	8.8385	8.6789	9.3076
fbxc-44	0.9999	1	8.2094	6.75031	0.762168	1.0813e-11	0	7.3958	7.3656	7.4239	7.3734	7.819	7.8037	7.9669	8.4201	8.1513	8.4448	8.4171	8.4198	8.6042	8.7093	8.7215	9.1699
C16A11.7	1	1	8.09591	6.27405	3.65767	7.5775e-15	0	3.4042	3.3754	3.5153	3.2484	3.9928	3.902	4.6171	5.5583	6.4112	7.2893	8.1826	8.912	9.4084	9.7642	9.8584	10.0766
clec-135	0.4152	0.865121	7.558	0.730728	0.445527	0.00248432	0	3.4042	3.3754	3.193	3	3	3.1951	3.3734	3	3.3423	3.1583	3	3.2631	3.386	3.9029	3.3284	4.2336
fbxc-43	0.9999	1	8.00674	6.71172	0.553502	1.99759e-11	0	6.4414	6.6023	6.5873	6.4784	6.9173	7.1416	7.1326	7.0007	7.2933	7.2721	7.625	7.2633	7.4768	7.2857	7.6158	7.6157
oatr-1	0.1096	0.350269	8.0559	3.51303	0.5041	0.127726	0	12.9538	13.2419	13.388	13.5249	13.5284	13.1728	12.7903	13.2888	13.6648	13.8346	13.8388	13.7879	13.7247	13.6014	12.9328	12.783
smrc-1	0.0951	0.324043	8.13178	0.156772	0.253178	0.174476	0	9.4487	9.2656	9.1581	8.9901	9.1457	9.082	9.4856	9.535	9.4793	9.4007	9.3978	9.396	9.2965	9.5238	9.3401	9.6622
C16A3.2	0.5134	1	7.54985	1.61042	0.283812	0.00121193	0	7.2684	7.3656	6.9895	7.3865	7.0845	7.0562	7.032	7.3618	7.1484	7.237	7.0038	7.3365	7.2934	7.3089	7.3969	7.8228
let-716	0.7331	1	7.87823	7.55967	0.27611	0.000223265	0	12.9498	12.7862	12.424	12.5009	12.7859	12.5896	12.9688	12.8836	12.7005	12.6837	12.6111	12.8176	12.8454	12.9213	12.3163	12.983
znf-622	0.0002	0.00375479	7.99461	7.77708	0.224579	0.999143	0	11.7718	11.5566	11.469	11.4202	11.5678	11.5972	11.7796	11.8177	11.6281	11.4604	11.3408	11.4436	11.4485	11.6433	11.665	11.9184
C16A3.5	0.4763	0.951563	8.54405	8.16097	0.222321	0.00157984	0	13.1868	13.0971	13.0094	13.0348	12.9879	13.315	13.1976	13.2054	13.1551	13.0369	12.9224	12.8324	12.8332	12.8799	12.7666	13.0087
C16A3.6	0.0708	0.271858	8.29307	7.99905	0.294532	0.320687	0	11.9077	11.7914	11.4881	11.504	11.6131	11.6997	12.0041	11.838	11.6241	11.5457	11.3414	11.4353	11.5019	11.5884	11.2662	11.8877
nfx-1	0.2449	0.601532	8.06437	7.75575	0.564509	0.0139029	0	11.4104	10.9907	10.7622	10.715	10.9779	10.9558	11.5736	11.5199	11.3238	11.325	11.2814	11.3965	11.3375	11.4746	11.4734	12.4768
thoc-2	0.5977	1	8.55193	8.31208	0.268087	0.000672544	0	11.1789	11.0822	10.7867	10.9247	11.0429	10.7798	11.2255	11.3205	11.0815	11.1423	11.1414	11.2506	11.1273	11.1792	10.791	11.4142
rps-13	0.9576	1	8.24728	1.30369	0.335987	5.09026e-06	0	15.9049	15.8434	15.7449	15.731	15.5945	15.7872	15.6641	15.6628	15.6495	15.6028	15.5298	15.2332	15.2424	15.2336	15.258	15.1717
lin-18	0.4267	0.882342	8.28211	0.862655	0.625843	0.00229461	0	9.3463	9.4607	9.2932	8.9944	9.2049	9.0758	9.1795	9.2958	9.3503	9.1785	8.9409	8.1046	8.197	8.4072	8.2697	8.811
C16B8.2	0.0112	0.0761842	8.78632	5.43126	1.35628	0.936187	0	5.6263	5.8263	6.6379	7.3065	7.3613	7.946	7.1567	5.6386	4.9303	5.4653	6.8939	7.0092	7.2002	7.691	7.9559	8.1017
C16B8.3	0.0019	0.0198375	8.5836	7.61749	0.57121	0.991663	0	11.3545	10.9462	10.8209	10.7393	10.9127	11.6942	11.8155	11.3121	11.178	10.911	10.8242	10.4646	10.5156	10.7665	11.6254	11.3431
C16B8.4	0.1487	0.427624	8.35191	1.94853	0.805355	0.0609722	0	8.8839	8.9316	8.9434	8.8608	8.8806	8.3095	8.4826	9.0536	9.0631	9.2637	8.9348	8.5701	8.3531	7.6776	7.3159	7.4412
glod-4	0.9772	1	7.92537	7.11056	0.243246	1.3309e-06	0	9.6779	9.4362	9.3449	9.3833	9.5613	9.5627	9.7419	9.9155	9.4684	9.7176	9.7531	9.9298	9.7349	9.7031	9.5651	9.7993
C16C10.1	0.0252	0.134973	8.15154	8.11433	0.275314	0.79975	0	9.0759	8.6535	8.6709	8.623	8.7172	8.6586	8.9913	9.2865	9.0457	8.924	8.7612	8.9191	8.919	8.9423	8.9564	9.1807
har-1	0.888	1	8.1856	0.803298	0.37761	3.53495e-05	0	12.5304	12.446	12.5064	12.3759	12.1382	12.3692	12.4135	12.4615	12.4623	12.2058	12.0601	11.8287	11.7861	11.7736	12.0018	11.9556
wht-3	1	1	8.10575	6.24416	2.31619	3.66795e-14	0	3.9783	3.8016	3.653	4.089	4.1619	4.2035	4.5459	5.0717	5.2875	6.054	6.5516	7.5487	7.6803	7.9783	7.8828	8.0516
C16C10.13	0.9999	1	8.08549	5.38683	2.05893	5.5102e-12	0	3.2162	3.673	3.3631	3.2484	3.1683	3	3.6697	3.7437	3.4871	4.6263	4.8544	5.7227	6.3935	6.6307	6.8112	7.2008
C16C10.2	0.0868	0.30926	8.44789	8.07675	0.286265	0.217046	0	10.3302	10.2178	10.0138	10.1296	10.1927	10.0288	10.4239	10.4261	10.2158	9.9997	9.8479	9.9215	10.0978	10.2002	9.727	10.3678
hrde-1	1	1	8.1547	6.68788	0.911336	1.26641e-13	0	10.7607	10.759	10.6035	10.7607	10.9636	10.9932	11.4913	11.6886	11.7497	11.8996	12.053	12.1467	12.1674	12.2095	12.3599	12.5985
C16C10.4	0.9101	1	8.02966	3.32624	0.198261	2.13872e-05	0	10.0011	10.1333	10.0249	10.1101	10.0081	10.0604	10.1516	10.0054	10.017	10.0396	9.9073	9.7947	9.9302	9.8859	9.5573	9.9562
rnf-121	0.7444	1	7.74944	3.41943	0.255884	0.000202813	0	9.9809	10.121	10.205	10.2958	10.0108	9.9035	10.0604	10.1614	10.3568	10.5288	10.5449	10.3779	10.3465	10.2676	10.1391	10.2616
ccdc-55	0.117	0.366774	8.63207	0.157334	0.253241	0.109683	0	10.1216	10.0271	9.7764	9.7785	9.9457	9.7911	10.0982	10.1983	10.1426	10.0636	10.0075	10.0545	10.0508	10.0238	9.6035	10.2726
rnf-5	0.5108	0.999708	7.80806	1.12759	0.116067	0.00123491	0	9.7381	9.7448	9.6464	9.7102	9.5073	9.5493	9.734	9.5712	9.5977	9.6642	9.5805	9.5822	9.677	9.5275	9.7682	9.7139
C16C10.8	0.0392	0.179436	8.50158	7.36426	0.264328	0.622485	0	9.9698	9.939	9.6546	9.853	9.9442	10.0239	10.1944	10.3083	9.956	9.8939	9.6887	9.8294	9.9719	10.0524	9.6073	10.1878
C16C10.9	0.2442	0.600298	8.211	2.99987	0.474568	0.0139773	0	4.0921	4.0287	3.3631	4.089	3.9928	3.5204	3.5291	3.8821	3.7393	3.4307	4.4332	4.5362	4.2198	3.9029	3.5957	3.7055
ceh-5	0.0697	0.268913	8.75823	5.56312	0.801722	0.328716	0	3.7197	4.2249	4.1009	3.9556	5.4476	4.9072	4.0242	3.7437	3.9539	4.3914	3.9378	4.2018	4.7001	5.3085	5.2733	5.1156
eat-16	0.992	1	8.25595	1.23777	0.389597	1.10417e-07	0	10.1903	10.1287	10.0058	9.8969	9.9715	9.97	9.9766	9.9115	9.8122	9.8525	9.7123	9.6311	9.3571	9.645	9.2961	9.266
ocrl-1	0.8772	1	8.19521	0.145881	0.338809	4.25525e-05	0	9.8434	9.6794	9.6423	9.5944	9.7068	9.2724	9.81	9.8663	9.8428	10.0307	9.9778	9.9144	9.8365	9.8389	9.967	10.4332
C16C2.4	0.2266	0.570016	8.42156	6.55142	0.481134	0.0177563	0	10.0317	9.9197	9.9333	9.9809	10.2145	10.4597	10.4164	10.0204	9.9792	10.2663	10.3689	10.3031	10.1723	10.4226	10.5097	11.3946
C16C4.1	0.9718	1	7.99569	2.61498	0	2.06132e-06	0	3	3	3	3	3	3	3	3	3	3	3	3	3	3	3	3
math-5	0.2314	0.577234	7.97212	4.79612	0.23112	0.0164332	0	3.5706	3	3	3	3	3.1951	3	3	3	3	3.1773	3.3786	3	3	3.1735	3
math-6	0.5959	1	8.14731	5.02415	0.0944654	0.000679696	0	3	3	3	3	3.1683	3	3	3	3.1813	3	3	3	3.1404	3.1098	3	3
math-7	0.6633	1	8.10546	7.64639	0.151124	0.000402909	0	3	3	3	3	3	3	3.1987	3	3	3.1583	3.3353	3	3.1404	3	3	3.239
math-8	0.0261	0.138146	8.20255	2.53492	0.45417	0.789073	0	3.7197	3.673	4.1009	3.6449	3.1683	3.1951	3.1987	3.5906	3.6187	4.1107	4.0331	3.6782	4.155	3.2118	3.4683	3.6235
math-9	0.0646	0.255188	7.33404	0.110082	0.483021	0.37339	0	3.5706	3.5319	3	3	3.3191	3	3.7978	3.8821	3.4871	3.5497	3.3353	3.3786	4.0161	3.6355	4.1879	3.5366
math-10	0.7937	1	7.85943	1.47829	0.739327	0.00012584	0	4.8428	4.8777	4.4422	4.3237	4.4503	4.3744	3.7978	4.5962	4.8252	4.1862	3	4.2018	3.8623	4.02	3.1735	4.2336
WBGene00015840	0.0767	0.285338	8.4553	7.63797	0.100296	0.267727	0	3	3	3	3	3	3	3.1987	3.2248	3	3	3	3	3	3	3	3
C16C4.17	0.1592	0.447989	7.96319	3.45874	0.063875	0.0503904	0	3	3	3	3	3	3	3	3	3	3.1583	3	3	3	3.1098	3	3
math-13	0.1198	0.370886	8.05474	0.444875	0.0670458	0.100587	0	3	3	3	3	3	3.1951	3	3	3	3	3	3	3	3	3	3
math-14	0.4338	0.892816	8.50037	8.26225	0.762171	0.00219054	0	7.3277	7.177	6.1722	6.8036	6.8446	6.0923	7.2266	7.8407	7.1593	7.2547	7.0727	7.3077	7.6395	7.2857	6.6878	8.1647
math-15	0.9895	1	8.21967	2.15444	1.06647	1.9066e-07	0	7.2563	7.177	6.5873	6.3513	7.126	6.2974	6.663	6.6785	5.993	6.054	6.0346	6.1377	6.3362	5.4193	4.1046	5.3631
fbxb-98	0.1048	0.340095	7.91002	6.42215	0.0924519	0.141148	0	3	3	3	3	3	3	3	3	3	3	3	3	3.2684	3	3	3
WBGene00015831	0.0983	0.329495	7.98281	1.83444	0.0426442	0.165229	0	3	3	3	3	3	3	3	3	3	3	3	3	3	3	3	3.1245
math-16	0.9718	1	7.99569	2.61498	0	2.06132e-06	0	3	3	3	3	3	3	3	3	3	3	3	3	3	3	3	3
WBGene00015833	0.0949	0.324043	7.94109	1.69667	0.0471148	0.176406	0	3	3	3	3	3	3	3	3	3	3	3	3.1375	3	3	3	3
C16C8.10	0.9994	1	8.05565	5.67005	0.87524	1.08321e-10	0	3	3	3	3	3	3	3	3	3.1813	3	4.0331	3.9261	3.5957	4.3682	4.1879	4.9573
C16C8.11	0.8804	1	8.52574	7.20193	0.536853	3.98055e-05	0	6.3529	6.3937	6.3035	6.5725	6.7281	6.9789	7.4082	7.2254	7.2534	7.0578	7.2116	6.9545	7.224	7.2198	7.1596	7.6104
C16C8.12	0.9435	1	8.02084	7.39095	0.658048	8.84861e-06	0	4.9065	5.094	4.9494	4.8601	4.7448	5.1143	5.2749	5.4287	5.1199	5.1252	5.4456	5.2019	5.4591	5.8094	5.7823	6.7086
C16C8.13	0.9127	1	8.14954	5.97705	0.571785	2.02182e-05	0	4.4744	4.3138	4.4422	5.1315	4.9892	5.1143	5.4798	4.8194	4.9801	5.1252	5.5132	5.1377	5.3476	5.4819	5.311	5.8333
C16C8.14	0.9976	1	8.34598	7.15341	0.552276	6.87566e-09	0	5.9316	5.97	5.8096	6.212	6.4132	5.8817	6.7447	6.8401	6.5162	6.5445	6.675	6.8179	6.6848	6.7877	6.6144	7.2079
C16C8.16	0.9992	1	8.32016	7.03247	0.672252	7.36773e-10	0	8.1991	8.0093	8.0655	8.2196	8.4289	8.2558	8.9263	8.99	8.9614	8.8563	8.9255	8.9753	9.1772	9.1874	9.0869	9.771
C16C8.17	0.9995	1	7.8904	7.6967	0.886324	5.87171e-11	0	3.7197	3	3	3	3.1683	3	3	3.7437	3.3423	3.8573	3.6071	4.6783	4.0872	4.6116	4.1879	4.8167
C16C8.18	1	1	8.04369	6.27464	4.02037	9.86894e-15	0	3.4042	3	3.3631	3.4602	4.6341	4.9618	5.7881	6.6004	7.6183	8.7202	9.4784	9.9286	10.2057	10.4652	10.395	10.482
C16C8.19	1	1	8.06116	5.46385	1.48882	1.16599e-12	0	3	3	3	3	3	3	3	3	3.4871	4.1107	4.5666	5.3221	5.0948	5.2377	4.9305	5.9723
skpo-2	0.0001	0.00271995	7.89757	4.5117	2.51518	0.999793	0	7.7129	8.9316	10.8982	12.3311	12.4095	11.3654	8.6319	7.5707	7.0114	8.8849	10.652	11.2834	11.1288	10.2202	8.6462	6.8861
C16C8.4	0.9993	1	8.23853	7.01266	1.00397	2.21107e-10	0	6.1043	5.7646	6.0278	5.9214	6.3445	6.38	7.0578	7.2511	7.1265	7.0067	7.3195	7.2633	7.503	7.6552	7.6455	8.3159
C16C8.5	0.9828	1	8.09879	7.06698	0.534527	7.12728e-07	0	6.7322	6.4923	6.2173	6.6393	6.4946	6.734	7.1081	7.1033	6.9377	6.8874	6.9801	7.062	7.2934	7.343	7.0414	7.8546
C16C8.7	0.9998	1	8.0752	5.67125	1.14069	2.49324e-11	0	3	3	3	3	3	3	3	3	3.1813	3.9468	3.8358	4.4331	4.7448	4.3682	4.6658	5.4842
C16C8.8	0.984	1	8.09015	5.42888	0.672177	6.11116e-07	0	3	3	3	3	3	3	3	3	3	3.1583	3.3353	4.0705	3.5957	3.7072	3.5957	4.661
C16C8.9	1	1	8.09791	5.54537	1.84429	2.14734e-12	0	3	3	3	3	3	3	3	3	3.7393	3.7619	4.5014	5.4857	5.3763	6.1161	5.9104	6.6056
C16D2.1	1	1	8.0806	6.16031	3.1577	7.63552e-15	0	3.4042	3.1999	3	3.6449	3	3.3669	4.392	4.4256	5.5408	6.5868	7.3289	8.0359	8.26	8.7005	8.5589	8.6777
WBGene00007634	0.7196	1	8.44558	1.33419	0.457228	0.000254519	0	4.7763	4.4767	4.895	4.4281	3.9002	4.5978	4.2198	5.2356	4.8252	5.0053	4.9057	4.7227	5.0599	4.8831	4.5446	4.5321
npr-4	0.543	1	8.29165	3.29739	0.449854	0.000984816	0	7.2192	6.8304	6.7496	6.5025	6.6871	6.734	6.5217	6.3128	6.017	6.628	6.381	6.667	6.3794	6.4957	5.8349	6.257
WBGene00007636	0.9718	1	7.99569	2.61498	0	2.06132e-06	0	3	3	3	3	3	3	3	3	3	3	3	3	3	3	3	3
C16D9.1	0.0333	0.160742	8.69976	8.30472	2.87928	0.68899	0	10.7379	9.0688	7.4239	6.0578	8.0139	9.9733	11.3528	10.6339	9.6941	8.3372	7.0501	5.2633	5.0599	5.7427	7.3969	8.5696
rol-3	0.0002	0.00375479	8.38218	1.9107	1.06799	0.998894	0	10.2875	10.7981	10.6025	9.7981	9.2242	8.1183	9.1587	10.0519	10.5892	10.8571	10.4005	9.6165	9.4579	9.1984	8.905	9.0016
C16D9.3	0.6893	1	8.22417	2.07664	0.194949	0.00032863	0	3.4042	3.3754	3.193	3	3	3	3	3	3	3	3	3	3.2684	3	3	3.1245
C16D9.4	0.0089	0.0651268	8.69625	6.62559	0.515483	0.954743	0	8.2243	7.6481	7.6545	7.957	8.5557	8.2226	8.699	7.9311	7.5374	7.6966	7.6173	7.413	7.9569	8.168	8.1501	8.5308
C16D9.5	0.9725	1	8.00282	6.2113	2.09761	1.93477e-06	0	4.556	3.1999	4.6538	4.2111	5.8702	6.4581	6.7605	5.1284	5.5408	6.2601	6.4858	7.1541	7.5729	7.9747	8.1708	8.4822
C16D9.6	0.158	0.445917	8.52117	0.288942	0.697181	0.0514575	0	7.0882	6.9181	6.3848	6.6821	6.3963	6.5322	6.9924	6.8901	6.9873	6.9209	6.0575	6.1046	5.814	5.6367	5.6709	6.4596
WBGene00015862	0.0776	0.287784	8.74478	7.07433	0.519798	0.263211	0	3.2162	3	3	3.2484	3.6949	4.2035	3.7978	3.8821	3.4871	3	3	3.1375	3	3.3965	3	3.6235
C16D9.8	0.1532	0.435845	7.63534	1.8683	0.0783989	0.0556913	0	3	3.1999	3	3	3	3	3	3	3	3	3	3	3	3	3	3.1245
C16D9.9	0.1216	0.372459	7.45367	0.165706	0.533109	0.0973226	0	4.2959	4.6231	4.2816	3.4602	4.1619	4.0097	4.6849	4.5962	3.4871	3.6597	4.0331	3.7656	4.0161	3.9627	4.5446	3.9936
C16E9.1	0.0025	0.0247086	7.41802	1.62427	2.76429	0.988605	0	10.698	10.478	9.1318	6.784	5.2366	5.1618	7.3256	8.1179	8.3679	7.8782	5.9878	4.3787	4.2818	5.3085	6.9726	9.2126
C16E9.2	0.9777	1	8.23701	1.19954	0.261008	1.26846e-06	0	8.1991	7.9959	7.9567	7.867	7.7004	7.9255	8.0529	7.8407	7.6339	7.7902	7.8247	7.7764	7.6216	7.743	7.4315	7.6367
inx-1	0.9866	1	8.1496	2.59211	0.518292	3.77967e-07	0	9.6268	9.3832	9.385	9.393	9.2918	8.9361	9.1347	9.0389	8.8453	8.9102	8.9623	8.8927	8.6193	8.4754	8.3351	8.4167
ncs-7	0.9703	1	7.98751	2.29936	0.47457	2.37606e-06	0	4.7763	4.8777	4.5867	5.0683	4.5142	4.4528	5.0361	4.232	4.1407	4.6795	3.726	4.5851	4.7448	4.2291	4.4123	4.5321
lec-9	0.0002	0.00375479	8.10488	8.07379	0.392594	0.999318	0	13.2764	12.771	12.4684	12.444	12.4481	12.8717	13.1064	13.0331	12.8938	12.6229	12.5153	12.3952	12.3751	12.5713	12.8638	12.9937
C16H3.3	0.2776	0.655803	8.31098	2.62805	0.653219	0.00930916	0	9.4725	9.2794	9.3398	9.4027	9.3543	8.8698	9.2511	9.0203	9.2242	9.4474	9.516	9.196	9.0737	8.6784	7.8448	8.0941
nhr-257	0.9718	1	7.99569	2.61498	0	2.06132e-06	0	3	3	3	3	3	3	3	3	3	3	3	3	3	3	3	3
C17A2.2	0.9718	1	7.99569	2.61498	0	2.06132e-06	0	3	3	3	3	3	3	3	3	3	3	3	3	3	3	3	3
C17A2.3	0.9718	1	7.99569	2.61498	0	2.06132e-06	0	3	3	3	3	3	3	3	3	3	3	3	3	3	3	3	3
C17A2.4	0.0924	0.320525	8.22121	3.66061	0.091308	0.18804	0	3	3	3	3.2484	3	3	3	3	3	3	3	3	3	3.1098	3	3
oac-4	0.0879	0.310357	8.07044	4.71965	0.10348	0.209287	0	3	3	3	3	3	3	3	3	3	3.3009	3	3	3	3	3	3
C17A2.7	0.9718	1	7.99569	2.61498	0	2.06132e-06	0	3	3	3	3	3	3	3	3	3	3	3	3	3	3	3	3
nhr-72	0.1879	0.504819	8.17709	4.78828	0.175875	0.0311265	0	3	3.3754	3	3	3	3.3669	3	3	3	3	3	3	3	3.1098	3	3
str-63	0.0228	0.12638	8.26214	0.762889	0.0946252	0.82518	0	3.2162	3	3	3	3	3	3	3	3.1813	3	3	3	3	3	3	3
C17B7.10	0.066	0.258844	7.83	6.26467	0.633224	0.359304	0	4.9065	5.0429	4.4422	4.9329	5.3807	5.7008	5.59	4.5134	4.5888	4.1862	4.1225	4.4856	4.8712	4.973	4.9305	4.5764
fbxa-65	0.0323	0.157573	8.57939	1.81333	0.796717	0.704224	0	8.9267	9.1435	9.096	8.584	8.4697	7.7348	8.5569	8.7399	9.117	8.9648	8.8292	8.5456	8.4474	7.6278	7.4315	7.4048
C17B7.12	0.9995	1	7.99475	3.59762	1.57146	5.67379e-11	0	7.0744	6.7209	6.57	6.7031	7.4538	7.0562	7.045	5.787	5.8663	5.1252	4.2862	4.8076	4.5571	4.7195	4.1879	4.8167
WBGene00044765	0.9997	1	8.07925	6.89202	0.621634	5.25018e-11	0	6.974	7.1041	6.7949	6.8975	7.0949	7.1177	7.7063	7.4972	7.5784	7.8083	7.6019	7.7007	7.9991	8.152	7.889	8.204
WBGene00015876	0.9966	1	7.92424	4.25676	1.10027	1.17694e-08	0	6.6228	6.2659	6.3447	6.8229	6.9865	6.6533	6.042	5.4287	5.6678	4.9631	5.1801	5.0002	4.9496	5.0848	4.7776	4.661
C17B7.3	0.0038	0.0341307	8.36058	4.97962	0.778705	0.982684	0	4.4744	4.9349	4.895	5.7706	6.4299	5.5662	4.8712	4.6745	4.5888	4.2579	5.0031	4.9262	5.1289	5.6182	4.6658	4.661
C17B7.4	0.696	1	8.55815	5.91999	0.426498	0.000306773	0	5.6999	5.5616	5.6542	5.848	6.0747	5.8239	5.9346	5.599	4.9801	5.1631	5.1378	5.1377	5.4857	5.3978	5.4184	5.7775
C17B7.5	0.0019	0.0198375	8.74177	0.510999	1.57731	0.991937	0	7.6305	6.9181	5.8387	4.7024	4.1619	5.5662	6.6289	7.3968	7.6417	6.9098	5.9146	5.0706	5.1289	5.0017	4.9781	5.1744
WBGene00015881	0.9994	1	8.18176	7.07411	0.704747	1.78397e-10	0	7.0882	6.9873	7.0152	6.8792	7.2992	7.1177	7.6395	7.8407	7.7461	7.7285	7.714	8.0182	7.8739	8.0455	8.2111	8.7325
C17B7.8	0.9916	1	7.90948	3.57057	0.381035	1.22009e-07	0	5.1361	5.6667	5.6867	5.6023	5.8702	5.4939	5.5175	5.7513	5.8123	5.4034	5.0494	5.2633	5.5374	5.2133	4.9781	5.2309
C17B7.9	0.8558	1	8.59787	5.1772	0.321144	5.86213e-05	0	3	3	3	3.2484	3.3191	3	3	3	3	3.1583	3.1773	3	3.386	3.3965	3.8212	3.3452
hlh-27	0.9718	1	7.99569	2.61498	0	2.06132e-06	0	3	3	3	3	3	3	3	3	3	3	3	3	3	3	3	3
C17C3.11	1	1	8.09455	5.59944	1.61152	7.59086e-13	0	3	3	3	3	3	3.1951	3	3.2248	3.4871	3.7619	4.6887	5.1377	5.5118	5.6729	5.7277	5.8514
acdh-2	0	0	7.94614	0.246754	2.50734	0.999882	0	9.4514	8.0933	7.0654	5.557	5.5117	7.4205	9.8966	9.6066	8.6553	7.3643	6.4688	5.3787	5.1289	6.8284	9.2091	11.0933
C17C3.13	0.9718	1	7.99569	2.61498	0	2.06132e-06	0	3	3	3	3	3	3	3	3	3	3	3	3	3	3	3	3
C17C3.15	0.1501	0.429489	7.59865	0.57226	1.98358	0.0588622	0	9.0655	7.5599	6.6544	4.3237	4.6905	5.7008	8.1758	8.6936	8.1513	7.7473	7.6402	8.062	8.3817	8.4806	8.5031	9.2231
ins-13	0.01	0.07069	8.09511	0.107292	0.598478	0.947071	0	3.9783	3	3	3	3.1683	3	3.9154	3.4193	3.6187	3.1583	3	3.1375	3.1404	3.1098	3.1735	4.4393
ins-12	0.0002	0.00375479	8.41176	5.50194	1.14308	0.998841	0	4.3879	3.673	4.5867	5.0022	6.5567	6.1871	4.7497	4.1246	3.7393	3.7619	4.5014	4.8076	5.0599	5.6907	5.3835	4.5321
C17C3.1	0.0057	0.0460518	8.48991	0.174499	0.930931	0.972044	0	11.1716	10.1857	10.0748	10.0064	9.5113	9.4405	11.2621	11.2246	10.6663	10.2188	10.0308	10.0149	9.8235	9.5013	9.5612	11.1752
WBGene00015888	0.9718	1	7.99569	2.61498	0	2.06132e-06	0	3	3	3	3	3	3	3	3	3	3	3	3	3	3	3	3
WBGene00002121	0.1327	0.394833	7.90574	1.87409	0.057785	0.080097	0	3	3	3	3	3.1683	3	3	3	3	3	3	3	3	3	3	3
C17C3.3	0.0007	0.010457	7.8347	4.53715	0.735896	0.997458	0	5.0258	4.8777	5.8673	5.9912	6.2159	5.7941	4.9832	5.1284	4.7696	5.7651	6.1021	5.7868	6.4885	6.1029	5.4525	5.0853
ins-11	0.5497	1	7.74693	2.27388	0.691618	0.000943596	0	3.8548	5.094	4.0013	3.8086	3.8012	4.2915	3.7978	3.8821	4.2257	5.0864	4.2862	4.1377	4.9496	4.1284	3.7129	4.9904
C17C3.5	1	1	8.0963	6.02364	1.7347	1.9043e-14	0	3	3	3	3	3.1683	3	3.5291	3.4193	4.4543	4.9631	4.6289	5.3787	5.4857	6.1292	6.0054	6.257
C17C3.6	0.9999	1	8.04731	5.55456	1.33797	4.16917e-12	0	3.2162	3	3.193	3	3	3	3	3.4193	3.1813	3.7619	4.2862	5.0002	5.1289	5.2133	4.9781	5.5742
hlh-25	0.9718	1	7.99569	2.61498	0	2.06132e-06	0	3	3	3	3	3	3	3	3	3	3	3	3	3	3	3	3
hlh-26	0.9718	1	7.99569	2.61498	0	2.06132e-06	0	3	3	3	3	3	3	3	3	3	3	3	3	3	3	3	3
C17C3.9	1	1	8.06161	5.83393	2.15544	6.31231e-14	0	3	3	3	3	3	3	3.6697	3.5906	4.0503	4.5711	5.8375	6.2633	6.4753	6.6938	6.0727	6.9548
dhhc-7	0.0132	0.0861586	8.83725	1.26911	0.267397	0.923783	0	10.2558	10.1946	10.1682	10.0064	9.9326	9.8771	10.1075	10.1614	10.321	10.2608	10.3225	10.1119	10.0295	9.8056	9.6757	9.7828
unc-75	0.9834	1	8.22271	2.08108	0.604667	6.66006e-07	0	7.5729	7.4267	7.1837	6.9857	6.4946	6.8544	6.7447	6.7525	6.5822	6.4249	6.4168	6.4198	6.3215	6.3011	6.1578	5.9887
C17D12.3	0.9718	1	7.99569	2.61498	0	2.06132e-06	0	3	3	3	3	3	3	3	3	3	3	3	3	3	3	3	3
C17D12.5	1	1	8.07938	5.84062	2.6273	3.0716e-14	0	3.4042	3.1999	3	3.6449	3.5802	4.4528	3.9154	3.8821	5.3266	6.1514	6.7748	7.4728	7.5288	7.8615	7.7791	7.8857
spe-9	1	1	8.06753	6.59872	2.61781	1.88623e-15	0	3.9783	4.5518	3.5153	3.6449	4.2396	4.1098	4.8117	5.6386	6.4821	6.8179	7.7842	8.062	8.1562	8.3937	8.3259	8.2627
pcmd-1	1	1	8.19888	7.72025	0.621549	6.17273e-15	0	8.8759	8.8595	8.7574	8.6823	8.9516	8.7312	9.2114	9.5112	9.4684	9.6035	9.8463	9.9286	9.8734	9.7799	9.5415	9.5993
C17E4.1	1	1	8.07601	5.91403	2.86519	2.64592e-15	0	3	3	3	3.2484	3.1683	3	3.3734	4.5962	5.2474	5.9278	6.8156	7.3294	7.7144	7.9999	7.5226	8.0079
C17E4.10	0.6544	1	8.08245	6.78433	0.238717	0.00042759	0	9.5267	9.3935	9.3037	9.4091	9.8986	9.7235	9.6579	9.7738	9.4793	9.5757	9.4847	9.4482	9.5708	9.4382	9.2091	9.4994
C17E4.11	0.1704	0.469618	8.70892	7.69479	0.375988	0.04027	0	7.9197	7.7788	7.6297	8.0499	8.0413	7.7811	8.5016	8.3915	8.0026	7.8083	8.135	7.9867	8.0798	7.7515	7.7313	8.488
C17E4.2	0.9691	1	8.33105	1.98065	0.782072	2.56153e-06	0	7.1153	7.2799	6.7649	6.6609	6.8195	6.6026	6.8371	6.7525	6.4821	6.5301	6.5355	6.5112	6.462	6.0349	4.9781	5.4127
2023-03-03	0.9991	1	8.18748	6.74909	1.21474	1.04012e-09	0	5.9619	6.3732	6.1491	6.1825	6.9523	6.9111	7.3362	7.2639	7.2735	7.4122	7.3005	7.7869	7.8227	8.2392	8.6202	9.1518
mjl-1	0.9978	1	8.17077	6.9794	0.717412	4.94664e-09	0	5.8691	5.8855	6.4044	6.7441	6.4299	6.477	7.1921	7.0747	7.0585	7.3397	7.2715	7.1295	7.3378	7.5225	6.9489	7.4649
[truncated: 18,183 more rows]
