# Supplementary material for: Ror homolog nhr-23 is essential for both developmental clock and circadian clock in C. elegans
Source: Commun Biol. 2024 Feb 28;7:243. doi: 10.1038/s42003-024-05894-3 (PMC10902330; doi:10.1038/s42003-024-05894-3)
Supplement: Supplementary file 5 — Supplemental Data 3 [file 42003_2024_5894_MOESM5_ESM.xlsx]

## Sheet: mock_result
ID	P_VALUE	Q_VALUE	PERIOD	LAG	AMPLITUDE	AVG_REPS_PERIODICITY	REPS_SCATTER	TP_1_REP_1	TP_1_REP_2	TP_3_REP_1	TP_3_REP_2	TP_5_REP_1	TP_5_REP_2	TP_7_REP_1	TP_7_REP_2	TP_9_REP_1	TP_9_REP_2	TP_11_REP_1	TP_11_REP_2	TP_13_REP_1	TP_13_REP_2	TP_15_REP_1	TP_15_REP_2	TP_17_REP_1	TP_17_REP_2	TP_19_REP_1	TP_19_REP_2	TP_21_REP_1	TP_21_REP_2	TP_23_REP_1	TP_23_REP_2
aap-1	0.823738	1	24.1989	13.0331	5.21368	0.000452818	1.15236	56.2901	54.1116	52.21	58.4644	53.8145	56.2246	57.4654	59.6018	57.7214	59.3842	58.2317	70.1409	54.0405	58.46	57.6292	62.0696	48.8528	61.754	64.543	65.1055	47.4646	56.7738	51.664	68.4962
aat-1	0.210681	0.80776	22.6586	21.5191	0.466911	0.148622	1.05661	1.81998	1.96821	1.57143	1.87149	2.16002	1.70738	0.874045	1.83237	1.5109	1.26075	1.47252	1.21547	0.855889	1.62686	1.69698	1.96019	2.16809	2.78127	0.987708	2.11961	2.43696	1.43138	1.73006	1.61809
aat-2	0.970816	1	23.4059	19.808	0.464945	9.719e-05	1.0792	3.96932	4.71774	4.86043	5.0901	4.03476	5.02798	4.18906	4.11324	3.71108	4.99787	3.72984	4.28135	4.52025	3.87837	4.90569	5.19802	4.29482	4.29679	4.25001	5.22863	3.95699	4.20155	4.16432	4.36693
aat-3	0.758989	1	23.671	6.15251	0.940187	0.00764666	1.55985	11.1314	10.3776	11.4116	10.5086	11.027	12.5717	9.28352	11.1794	9.69927	9.5785	9.74899	11.3633	10.5444	11.0404	10.1292	12.7444	9.68124	11.8878	8.70034	11.8183	10.817	8.6948	9.16698	10.0253
aat-4	0.112694	0.667397	24.0933	10.4199	0.708313	0.0380603	0.882403	3.62047	4.77819	4.05995	5.42215	3.99994	4.01793	3.34843	5.12347	4.0782	4.18085	5.59716	5.30929	4.05373	4.76719	4.28941	4.69411	3.60299	3.36512	4.44721	3.54039	3.83204	3.65579	3.40394	4.08418
aat-5	0.200883	0.799848	23.9634	11.7215	0.343024	0.100846	1.04665	2.39128	2.1775	2.39733	2.19436	2.02054	2.053	2.44111	2.17568	2.68111	2.92967	2.86293	2.53641	2.52405	2.75939	2.54515	1.83881	1.82266	2.27732	2.5768	2.47993	1.93593	2.92489	2.52472	1.79318
aat-6	0.434149	0.973912	21.9857	5.56695	0.324044	0.00337878	1.2308	1.32989	1.39431	1.73151	1.83889	1.93396	1.84633	1.71777	2.11277	1.30475	1.66791	1.98961	1.48116	1.54202	1.45774	1.66763	1.58921	1.13058	1.63031	2.37817	1.64683	0.858549	1.82854	1.14875	2.07156
aat-7	0.00919681	0.437892	24.2317	6.52787	0.154166	0.48699	0.506695	0.258954	0.304871	0.36978	0.319756	0.532675	0.433206	0.30638	0.384617	0.406533	0.322718	0.408612	0.323652	0.21103	0.212312	0.156922	0.108748	0.343561	0.379016	0.109563	0.109462	0.255058	0.052958	0.363186	0.108954
aat-8	0.220336	0.817423	23.5702	18.4307	0.101023	0.029235	1.06599	0.106055	0.208112	0.162244	0.218295	0.327229	0.166339	0.261424	0.506276	0.104062	0.110126	0.20919	0.110452	0.378096	0.163017	0.267771	0.167007	0.251228	0.277179	0.22433	0.336261	0.365574	0.216895	0.21248	0.27896
aat-9	0.224676	0.822475	25.8768	20.5506	2.60536	0.0121368	1.02348	31.0525	34.8418	35.8202	37.8714	35.8839	38.5419	37.9947	38.4139	35.0595	39.7252	37.1936	37.3873	35.1938	36.7933	39.5128	39.5405	34.3084	40.3641	36.208	43.7568	39.5142	38.9793	37.5107	42.0314
abf-1	0.617796	1	25.2768	22.2051	0.921759	0.00572754	1.39474	1.57189	2.37343	0	0	2.43255	0	1.57148	0	0	1.57457	0.790158	0	2.32052	1.55599	1.57316	0	1.43535	2.4966	2.36222	0	0	2.42357	2.29257	1.72179
abf-2	0.0791297	0.587344	24.2391	17.1993	0.803153	0.0644763	0.413485	0	0	0	0	0	0	0	0	0	1.31458	0	0	0	0	0	0	1.19365	2.79185	0	0	0	0	1.26901	0
abf-3	0.0314353	0.445569	24.3404	15.7058	0.225151	0.194144	0.408248	1.15484	0	0	0	0	0	0	0	0	0	0	0	0	0	0	0	0	0	0	0	0	0	0	0
abf-4	0.0314353	0.445569	24.3404	15.7058	0.0709096	0.194144	0.408248	0	0.363708	0	0	0	0	0	0	0	0	0	0	0	0	0	0	0	0	0	0	0	0	0	0
abf-5	0.5776	1	23.8428	10.1485	1.52935	0.430624	1.35868	4.96805	5.83667	9.31976	6.85713	5.71009	8.76238	8.59664	5.51531	8.2038	6.91816	9.84567	7.64595	7.15654	9.63458	4.67523	6.42217	5.74021	7.75359	7.34355	5.66062	5.68558	8.89007	6.43375	4.41724
abf-6	0.0826563	0.598768	24.3634	10.0343	2.33297	0.257131	0.916898	11.3028	13.4673	15.5537	16.7013	15.9569	14.3372	13.6681	14.5642	15.4245	16.4471	17.542	16.0873	14.3153	15.6125	13.1211	14.5988	12.9533	14.2378	11.1757	17.4079	13.1993	17.0496	12.688	8.44182
abl-1	0.978912	1	24.0846	19.6499	0.790477	7.50471e-05	1.64112	4.1171	3.84789	3.65286	4.52706	4.4794	4.43329	3.90869	6.13887	3.50103	3.90574	3.75053	4.30865	3.67543	4.80567	3.62975	6.74183	2.81406	5.12506	4.4982	4.48613	2.22768	4.14376	3.27476	6.68996
abt-1	0.974169	1	23.6213	11.3234	0.0796233	8.9379e-05	1.68462	0.181353	0.378361	0.173923	0.348186	0.318067	0.206552	0.258699	0.46007	0.227325	0.434999	0.289294	0.46777	0.173483	0.317843	0.300011	0.357525	0.19109	0.323448	0.344492	0.472116	0.179064	0.284222	0.330739	0.387149
abt-2	0.420423	0.967045	23.8464	4.92385	0.27268	0.0392073	1.22651	2.3638	2.25122	2.28739	2.22133	2.46583	2.52338	2.5282	2.18254	2.10714	2.25256	2.07456	2.35566	2.07286	2.0118	1.86861	2.13588	1.60525	2.2603	2.35053	2.56826	1.108	2.61251	1.97639	2.44249
abt-4	0.0781762	0.586395	25.4714	6.6486	0.722751	0.39355	0.910116	7.62971	7.15165	7.78081	7.5841	7.27456	8.10069	7.58927	7.71093	7.90371	7.7248	7.01541	7.71937	7.14818	8.20986	6.3954	6.88553	6.21646	7.19311	7.57449	7.23892	5.02347	7.10222	6.38481	7.402
abt-5	0.18966	0.787512	23.3926	6.95249	0.0521885	0.951165	1.03412	0.194109	0.175465	0.183324	0.183483	0.215117	0.249408	0.17643	0.238136	0.204991	0.264638	0.132396	0.233772	0.213333	0.199619	0.135861	0.141316	0.071014	0.171881	0.174353	0.125827	0.088468	0.167814	0.104845	0.249341
abu-1	1	1	23.9446	3.94778	0	2.24676e-06	0	0	0	0	0	0	0	0	0	0	0	0	0	0	0	0	0	0	0	0	0	0	0	0	0
abu-2	0.399171	0.957529	25.961	1.99918	0.0294857	0.00458539	1.20826	0.094615	0.046403	0	0.048651	0	0.049454	0	0.100404	0	0	0.046649	0	0	0	0	0.049677	0	0.049464	0	0.049973	0	0	0	0
abu-4	0.114109	0.667397	24.4223	16.4711	0.0296246	0.41283	0.956802	0	0	0	0	0	0	0	0	0.084867	0	0	0	0	0	0	0.09062	0	0.090294	0	0.091632	0	0	0	0
abu-5	1	1	23.9446	3.94778	0	2.24676e-06	0	0	0	0	0	0	0	0	0	0	0	0	0	0	0	0	0	0	0	0	0	0	0	0	0
abu-6	0.0700661	0.56067	23.7317	16.8784	0.0208804	0.0753645	0.60532	0	0	0	0	0	0	0	0	0	0	0	0	0	0	0.076918	0	0	0	0	0.080708	0	0	0	0
abu-7	0.655938	1	23.4354	21.738	0.0513279	0.00818313	1.43872	0.057261	0.112387	0	0	0.117777	0	0	0.060728	0.056188	0	0.056479	0	0.174941	0	0	0	0	0	0.060535	0	0	0.234231	0.114704	0
abu-8	0.0810541	0.594526	23.1058	7.96389	0.0845058	0.19569	0.913956	0.054669	0	0	0	0.393579	0.057167	0	0.173967	0	0.056758	0	0.113861	0.055682	0.056013	0	0	0.051793	0	0	0	0.053836	0	0	0.115079
abu-9	0.429156	0.970786	23.2054	13.0996	0.143193	0.387967	1.23232	0	0.309769	0	0.162806	0	0	0.233384	0	0.154754	0	0.233392	0.409866	0.400954	0.161167	0	0.495958	0.297994	0	0	0	0.077495	0	0.157786	0.250184
abu-10	0.643364	1	23.8872	12.7416	0.0360418	0.00122962	1.08312	0	0	0	0	0	0	0.067625	0	0.067275	0	0	0.071325	0.069769	0.070141	0	0	0	0.071631	0	0	0.067437	0	0	0.14472
abu-11	0.0797498	0.588849	21.3687	20.952	0.100025	0.201424	0.912434	0.200259	0.327702	0.272006	0.137649	0.274565	0.209514	0.263401	0.141511	0.065513	0.069216	0.131718	0.138931	0.067948	0.273267	0.202172	0.140072	0.252656	0.209279	0.282021	0.211904	0.394082	0.136559	0.066837	0
ace-1	0.56325	1	22.7332	5.94727	0.361449	0.00182093	1.34433	2.15517	2.05102	2.1382	2.46811	1.89594	3.0672	2.70805	2.15653	1.86886	2.34057	2.27819	2.76848	2.4206	2.50162	1.95695	2.16625	1.63136	2.28704	2.31727	2.76765	1.32476	2.45815	2.53638	2.81318
ace-2	0.0275228	0.445569	23.3332	11.8742	0.464493	0.217948	0.470852	2.67144	2.27734	2.33121	2.28746	2.1714	2.35986	1.71052	2.00639	2.82977	3.04829	2.59479	2.51838	2.80644	2.9089	2.52609	2.63932	1.82739	2.43142	2.59136	2.02711	1.97554	2.00283	1.84824	1.99836
ace-3	0.7781	1	21.6529	17.7263	0.0878908	0.00129824	1.59266	0.568912	0.243995	0.290535	0.25557	0.256056	0.445826	0.385412	0.415351	0.348793	0.25893	0.315459	0.296549	0.29	0.474447	0.395204	0.410929	0.405015	0.260326	0.640381	0.187611	0.315554	0.436146	0.24949	0.186363
ace-4	0.744942	1	23.8465	10.7865	0.0555455	0.00882556	1.54042	0.229329	0.037473	0.195148	0.314078	0.157276	0.119822	0.150666	0.202911	0.224968	0.198754	0.150722	0.159361	0.233768	0.078442	0.154469	0.200759	0.108812	0.319787	0.080964	0.201717	0.150728	0.117214	0.153234	0.080176
acn-1	0.245223	0.849469	25.5671	16.0374	0.212098	0.0104719	0.987157	0.561893	0.526578	0.49951	0.576111	0.879786	0.637858	0.505337	1.06438	0.862573	0.381666	0.914856	0.968434	0.498401	0.602431	0.839541	1.05286	0.858975	0.945692	0.725466	0.695395	1.25364	0.599181	0.783928	0.664264
aco-1	0.95121	1	25.456	1.86335	2.9799	0.000132622	0.95748	37.8408	35.2657	35.8818	33.3093	36.2298	36.0226	35.2949	32.8823	30.3282	32.5883	30.2893	31.0217	35.2853	36.0617	34.233	30.6675	33.0716	38.5491	36.2841	31.9271	26.5667	33.9585	34.2583	31.2312
aco-2	0.0850306	0.606303	22.6763	19.1497	26.7967	0.0590253	0.714307	233.101	229.397	252.287	207.956	233.739	235.228	212.31	211.092	182.404	202.062	193.76	192.718	257.747	235.703	255.546	229.249	240.061	256.686	253.911	216.882	189.044	240.507	245.095	234.898
acr-2	0.79121	1	24.7043	19.1864	0.0880762	0.000540597	0.612452	0.23295	0.190331	0.118931	0.119648	0.03994	0.081144	0.076524	0.164886	0.228522	0.242255	0.076552	0.080936	0.158301	0.19919	0.039226	0.244708	0.147364	0.203019	0.205593	0.245895	0.038275	0.039689	0.272388	0.122179
acr-3	0.376628	0.943943	25.1337	7.34476	0.0626414	0.00678805	1.19195	0.197366	0.096805	0.100675	0.152268	0.15225	0.103169	0.194577	0.209417	0.145234	0.102511	0.243288	0.051398	0.100537	0.252896	0.049837	0.103616	0.140312	0.103175	0.052203	0	0.097215	0.050451	0.049434	0.207494
acr-5	0.913936	1	25.7095	21.886	0.121244	0.00838642	1.87755	0.268445	0.375989	0.274117	0.393916	0.197252	0.641189	0.340134	0.122153	0.45144	0.199415	0.226839	0.439704	0.390912	0.432868	0.19373	0.48343	0.072783	0.401068	0.568632	0.323829	0.264653	0.548829	0.691856	0.402233
acr-6	0.217529	0.813749	23.7686	8.51695	0.0592021	0.0128365	0.671463	0.09819	0.048161	0	0	0.100994	0.051326	0.193604	0.052094	0.04817	0.051001	0	0.051142	0.100037	0	0.148765	0.1031	0.046538	0.051331	0	0.05187	0	0	0	0
acr-7	0.781279	1	24.3841	15.4484	0.0750001	0.000568679	1.16264	0.141533	0.046275	0.048139	0.194065	0.145579	0.049318	0.093015	0.20026	0.092574	0.196077	0.139564	0.196602	0.144208	0.096742	0.095309	0.148622	0.044729	0.197314	0.299546	0.199343	0	0.048236	0.236351	0.148728
acr-8	0.421201	0.967308	26.4484	7.45902	0.197741	0.00361303	0.446535	0.502099	0.39594	0.545293	0.549253	0.778568	0.418847	0.263323	0.290659	0.403042	0.379477	0.395108	0.37114	0.544455	0.514872	0.539721	0.383479	0.129849	0.143184	0.424151	0.282128	0.175504	0.140003	0.356922	0.14385
acr-9	0.0682254	0.55374	22.1215	7.30549	0.273279	0.882143	0.893322	0.327789	0.321417	0.752943	0.631526	0.716524	1.11336	0.928799	0.565463	1.08529	0.681609	0.646344	0.512425	0.584652	0.672548	0.248367	0.344301	0.388715	0.557029	0.34708	0.60562	0.16155	0.879629	0.492754	0.687996
acr-10	0.0130188	0.445569	24.1541	12.4575	0.0961957	0.386796	0.734369	0.04654	0.136945	0.189963	0.095713	0.047871	0.0973	0.183511	0.04939	0.273965	0.241799	0.229458	0.145463	0.284527	0.2386	0.188044	0.244363	0	0.097325	0.19701	0.147478	0.045857	0.190334	0.093265	0.097798
acr-11	0.186624	0.784073	24.0986	11.8998	0.227533	0.53038	1.03173	0.853938	0.558674	0.696501	0.879295	0.526931	0.595359	1.29122	0.664159	0.837942	1.00454	1.01073	1.00769	0.753701	0.933058	1.20726	0.717058	0.808825	0.773615	0.782425	0.963005	0.560526	0.465748	0.912335	0.299736
acr-12	0.916232	1	23.2129	18.8204	0.182088	0.000211114	1.67068	1.05125	1.20543	0.822352	0.984789	0.710108	1.21553	1.20936	1.18081	0.677161	0.967217	1.02733	0.882818	1.21183	1.35169	0.774921	1.02828	0.834516	1.0654	1.62508	0.485744	0.917572	1.09766	0.704364	1.23225
acr-14	0.368085	0.93802	23.6489	16.2574	0.124308	0.0259124	1.18485	0.055551	0.163534	0.056643	0.171572	0.114264	0.290458	0.109557	0.058922	0	0.461351	0.164372	0.057846	0.113155	0.341472	0.224398	0.058312	0.26312	0.406495	0.234951	0.411068	0.109402	0.056808	0.111287	0.058479
acr-15	0.824464	1	24.3546	1.57213	0.187939	0.0150383	1.664	0.778975	1.2558	1.07796	0.973821	0.80114	1.28009	0.658405	1.0623	0.764369	0.866423	0.93295	0.521453	0.850033	0.96906	0.5619	1.05131	1.15959	0.814302	1.00015	0.823471	0.602682	1.19489	0.6688	0.468598
acr-16	0.27594	0.876809	21.9462	18.3278	0.270816	0.0084868	0.864784	1.54633	1.25655	1.30768	1.635	1.22703	1.24685	1.21936	1.21922	1.43038	1.05616	1.35044	1.10487	1.35068	1.26871	1.11577	1.4848	1.63413	1.70935	1.63683	1.21311	0.653089	1.26473	1.01826	1.02074
acr-17	0.206934	0.802246	24.5131	0.830817	0.631498	0.0753689	1.05266	1.60992	0.517696	0.568314	1.80226	0.275019	0.70101	1.05465	0.680783	0.419806	0.825421	0.632941	0.779746	0.479303	0.693737	0.460392	0.328698	0.485913	0.777585	0.482207	3.66728	0.359993	0.588796	0.405928	0.92478
acr-18	0.425104	0.970034	22.5121	12.187	0.234838	0.372281	1.22984	0.815165	1.09962	0.675603	0.891129	0.628813	1.27842	0.70323	0.648643	0.499888	1.21705	1.00488	1.48586	0.986118	1.04436	0.720398	1.06981	0.820851	0.692444	0.862306	0.807538	0.501841	0.885613	0.408326	0.750127
acr-19	0.899652	1	24.0322	10.6383	0.0795999	0.000244958	1.22389	0.379372	0.416164	0.301206	0.261691	0.433604	0.484611	0.373916	0.448319	0.413534	0.350567	0.500464	0.442248	0.259503	0.47884	0.255505	0.534879	0.439836	0.484879	0.357025	0.53512	0.373915	0.25856	0.337941	0.398232
acr-20	0.071289	0.563203	23.848	14.6137	0.279266	0.0743988	0.713157	0.488498	0.51849	0.63454	0.63771	0.636693	0.464182	1.00381	0.651895	0.56194	0.824585	0.656813	0.96025	0.947491	0.999585	0.897218	0.555242	0.737484	0.464367	1.25601	1.23952	0.479193	1.03503	0.534003	0.668546
acr-21	0.0508052	0.493774	23.7271	3.17396	0.116036	0.609792	0.85941	0.185408	0.227317	0.412579	0.133705	0.134611	0.377076	0.395114	0.370404	0.181905	0.135202	0.091412	0.144877	0.09446	0.164528	0.081007	0.220656	0.076075	0.125779	0.294327	0.14688	0.045672	0.172416	0.253709	0.281495
lgc-11	0.916998	1	25.3667	3.93117	0.0659508	0.000362664	1.8857	0.170084	0.16691	0.115608	0.116753	0	0.355741	0.111816	0.180391	0.111265	0	0.279602	0.059033	0.057739	0.174232	0.057252	0.297547	0.053701	0.118528	0	0.179816	0	0.057979	0.227147	0.059697
acr-23	0.0318266	0.445569	22.8974	12.8264	0.105316	0.190728	0.722902	0.192402	0.137136	0.183897	0.098943	0.293305	0.301708	0.189675	0	0.235965	0.140451	0.332026	0.200436	0.245037	0.394504	0.291511	0.353554	0.0912	0.201168	0.203585	0.203259	0.177564	0.147542	0.096386	0.151667
act-1	0.636166	1	23.2744	0.975019	56.2297	0.00269324	1.41762	941.762	983.916	1078.46	827.673	1008.27	987.6	971.638	866.565	883.411	865.016	916.223	836.037	930.459	1006.76	952.083	854.928	889.217	945.703	1021.14	833.789	982.919	936.193	882.554	850.847
act-2	0.0150063	0.445569	23.1935	19.5375	136.161	0.35163	0.722021	1291.17	1227.26	1337.01	1113.53	1356.87	1360.31	1191.27	1237.34	1072.87	1145.11	1186.25	1120.31	1411.97	1313.65	1409.11	1331.08	1335.35	1322.7	1392.9	1239.28	1594.13	1310.04	1389.6	1272.22
act-3	0.469773	0.991897	24.5323	4.33755	23.0677	0.00305107	1.26354	470.911	447.783	495.998	419.882	451.811	480.24	445.699	463.492	432.464	446.977	453.504	430.245	448.873	478.781	441.923	433.731	400.327	436.057	501.524	419.666	452.4	446.117	402.512	425.568
act-4	0.0237468	0.445569	25.3656	6.38103	44.1636	0.247122	0.671425	364.331	382.945	426.955	356.553	388.843	418.363	412.455	376.163	367.832	382.824	388.376	374.412	350.534	394.095	320.497	332.663	310.512	344.289	403.297	332.885	335.836	359.018	297.349	282.623
act-5	0.317082	0.909151	26.7046	4.40095	40.1994	0.00644634	0.41871	290.268	276.085	273.637	254.894	270.474	262.833	281.5	228.031	226.066	240.642	245.018	240.602	201.162	208.258	223.138	213.373	192.095	223.189	209.655	193.669	210.527	187.68	180.891	202.127
acy-1	0.579578	1	24.3527	7.3024	0.215432	0.0111546	1.36015	1.16191	1.18893	1.24178	1.26126	1.39194	1.37608	1.12712	1.45645	0.884346	1.31951	1.2815	1.50216	1.00867	1.5334	1.12202	1.20349	0.593698	1.23399	1.30674	1.42517	0.41093	1.48845	0.99148	1.19518
acy-2	0.78411	1	25.5034	4.13741	0.0686841	0.0827928	1.59983	0.383852	0.199082	0.346308	0.324034	0.255566	0.259378	0.400309	0.335951	0.243592	0.188173	0.222503	0.353357	0.253379	0.232039	0.136939	0.2611	0.257532	0.16537	0.143707	0.309407	0.08914	0.392255	0.113218	0.354061
acy-3	0.142129	0.714796	26.0468	6.88309	0.337516	0.0475539	0.986502	1.31277	1.51793	1.64116	1.90526	1.80114	1.37067	1.47234	2.03512	1.26952	1.76721	1.34737	1.6173	1.28369	1.3871	1.23493	1.47614	0.970885	1.58353	1.45114	1.34481	0.630018	1.22959	0.786357	1.19969
acy-4	0.376996	0.944033	24.6523	9.93093	0.307985	0.0451431	1.19218	1.3535	1.32599	1.29006	1.69319	1.84117	1.38952	1.78503	1.99914	1.32744	1.69667	1.4242	2.0822	1.40414	1.74449	1.62315	1.66397	1.00296	1.99215	1.58167	1.78946	0.860354	1.12526	1.15027	1.75079
add-1	0.933929	1	23.3504	7.81377	0.259002	0.109067	1.97379	1.24298	1.95924	1.63519	2.51454	1.61534	2.10776	1.18423	2.06239	2.08114	1.97966	1.60701	2.2848	1.78583	1.46971	1.34256	1.9764	1.23464	1.76593	1.6642	1.8153	1.1462	2.00439	1.72543	1.61233
add-2	0.948481	1	21.4434	16.0095	1.32346	0.44527	2.07382	6.61018	10.5191	8.9538	9.20842	9.43279	6.99352	6.55502	11.3053	7.64482	9.42672	6.47898	9.79532	7.42631	10.0591	9.29931	12.9284	8.70603	11.9132	7.73383	10.3355	6.07328	9.33356	8.08219	9.37754
adm-2	0.845664	1	22.7581	17.5929	0.583959	0.243224	1.70353	5.95716	6.64705	5.71445	6.97581	6.88616	6.55594	7.49846	6.18504	5.11885	6.82956	5.77915	6.18962	6.35924	6.19229	7.36914	6.47751	5.792	8.56473	6.7606	7.66111	5.85458	6.95676	6.22492	6.80612
adm-4	0.60047	1	22.1412	18.4564	0.786085	0.015871	1.37898	10.3048	10.0992	9.15879	10.6052	10.1942	10.733	10.0923	9.97475	8.10403	10.4719	9.64592	10.905	10.1663	9.39223	10.9375	10.7008	8.30983	12.8523	11.6656	11.0625	9.32276	9.94013	9.8115	10.2158
adr-1	0.433096	0.973912	22.0636	4.25784	4.65951	0.272639	1.23581	42.4628	34.6366	44.9047	38.1905	44.9045	45.8384	42.847	37.5648	30.6787	36.6906	30.1756	39.8224	39.6549	37.2826	35.3043	38.4469	31.0585	42.2636	39.817	39.9463	26.0112	40.9865	36.7817	39.6698
adr-2	0.572898	1	22.8265	8.98145	6.50427	0.00172207	1.12557	54.1319	56.636	57.5969	68.1045	63.2352	64.1738	60.4654	66.3057	66.1423	69.2271	60.1815	69.8462	56.2813	61.3014	57.3353	73.1716	50.824	61.0454	64.9847	70.7492	49.8266	58.3563	57.8364	71.3706
ads-1	0.067704	0.552213	25.9738	8.25078	3.34019	0.623387	0.892557	46.6286	45.2245	46.1611	47.66	49.2798	44.3691	49.2355	42.7092	46.8322	48.9148	50.4705	44.8157	45.7831	47.4786	41.8955	45.3927	41.0352	44.5259	47.3795	41.2701	42.8057	42.0924	39.7226	39.7787
adt-1	0.391125	0.953712	23.5573	22.5513	0.0372779	0.00426799	1.13988	0.197231	0.091258	0.124179	0.127243	0.079911	0.097285	0.183518	0.082563	0.152302	0.063268	0.119579	0.11347	0.047548	0.111796	0.092031	0.129225	0.11605	0.142891	0.146767	0.130886	0.074908	0.142816	0.046737	0.048635
adt-2	0.697392	1	24.4423	13.494	2.93679	0.000927735	1.16129	10.9559	8.32859	8.72394	14.3742	7.50662	7.81719	12.7213	10.297	7.79411	13.4746	8.87286	8.76568	18.1465	9.57147	10.5751	11.8468	6.24654	11.8014	14.187	10.4191	3.76466	8.07858	8.78774	10.9402
aex-1	0.849531	1	24.5024	9.30825	0.287145	0.000368865	1.02309	1.69729	1.3667	1.54529	1.62079	1.6509	2.08818	1.48855	1.5816	1.45939	1.4532	1.71839	1.81921	1.58912	1.72021	1.97407	1.71086	1.08276	1.77579	1.45501	1.78917	0.780171	1.37807	1.21251	1.82317
aex-2	0.685584	1	25.274	0.15258	0.202488	0.00931505	1.46896	0.71987	0.919074	0.659713	1.11408	0.518124	0.376652	0.426161	1.06792	0.282621	1.04444	0.710333	0.599117	0.5128	0.957289	0.653979	0.830609	0.476565	0.67697	0.759952	0.457247	0.424827	0.589131	0.93684	0.912563
aex-3	0.8836	1	26.0821	4.57605	0.324131	0.000281412	0.883145	1.72255	1.69313	1.62229	1.76162	1.90353	1.50272	1.67288	1.59593	1.43501	1.40391	1.06974	1.59956	1.20877	1.78015	1.7283	1.34577	1.23174	1.74894	1.85618	1.42792	0.702365	1.30727	1.00761	0.994723
aex-5	0.915084	1	24.2809	7.67366	0.675592	0.000215111	1.53368	9.46798	10.43	8.93004	10.6102	10.939	10.2718	10.4827	10.7632	9.42096	9.51347	11.1497	10.5665	8.96215	9.93964	9.56422	11.3098	9.44679	10.9794	8.97653	11.7055	10.0375	10.6892	8.85782	9.99153
aex-6	0.415638	0.964442	23.1366	22.4455	0.523877	0.00371693	1.1897	3.59581	3.8226	4.1475	4.62776	4.1953	3.97037	4.03089	3.08475	3.14896	3.91755	2.97484	3.63439	3.85222	3.27294	3.52909	3.97122	3.3004	3.34881	3.17271	5.46477	3.7214	4.57568	3.11047	3.50947
age-1	0.9992	1	24.2287	16.3413	2.23873	1.56345e-05	1.53499	21.8845	20.3681	21.1732	23.7111	23.8531	23.8115	22.7544	23.1833	20.2828	24.9796	21.6002	25.0325	21.2371	23.328	23.1483	27.4535	17.9327	26.5751	23.1627	28.2464	16.8944	23.7437	23.4002	26.9797
ags-3	0.0859076	0.607261	21.5362	17.3127	1.50597	0.145303	0.922545	13.8481	13.9676	13.1022	15.0169	14.412	12.1775	12.0415	13.6321	11.8502	12.5772	15.1124	13.0173	13.7859	15.7903	13.7176	14.7081	12.7304	15.508	15.4623	15.4903	11.729	11.838	13.3816	15.3148
agt-1	0.177831	0.771781	26.1388	20.2521	3.9275	0.339696	1.02371	46.8864	37.5879	41.5069	42.4834	35.8803	44.2249	38.1257	38.8606	44.0813	42.6033	43.6865	44.1448	44.703	36.2071	47.7877	43.7043	45.2013	43.4443	43.842	49.4757	52.7614	43.7599	45.7585	47.3182
agt-2	0.414865	0.964187	23.8264	18.0841	2.052	0.00373249	0.972078	15.1546	14.4216	16.6206	18.5612	15.2312	17.1696	16.4732	16.1331	15.3215	17.6358	15.8538	17.6915	16.3685	18.2867	15.0715	17.8948	14.2989	15.0011	18.9946	20.696	13.1122	16.5547	15.5812	20.7958
aha-1	0.473344	0.993298	25.6881	20.205	0.872786	0.0776575	1.26677	9.14995	7.96817	8.02225	8.40985	8.82931	8.54555	8.91994	9.81654	7.61599	9.23593	8.5167	8.67355	7.59288	8.27133	9.13745	9.66042	7.89194	11.5007	8.97179	11.0814	10.0758	8.40994	9.0635	10.1103
ahr-1	0.0648721	0.542118	25.0117	15.0409	0.164869	0.0828667	0.735307	0.091351	0.089597	0.233061	0.469623	0.264368	0.223847	0.422192	0.339327	0.313685	0.379727	0.54903	0.535637	0.279254	0.615097	0.21636	0.674825	0.365661	0.268752	0.498817	0.497534	0.337728	0.43791	0.411908	0.494672
aip-1	0.703082	1	23.7908	3.72209	4.11173	0.919761	1.48906	56.5211	52.9978	50.0007	61.3804	50.273	57.0069	53.9162	55.6245	55.6581	51.4995	51.437	57.5812	43.5697	54.0252	44.8904	47.998	46.755	50.1759	48.6346	59.8198	56.8122	50.0438	50.5771	58.6109
air-1	0.972985	1	25.2849	18.552	12.075	9.11008e-05	1.15358	173.469	162.998	156.512	176.609	165.138	170.606	174.204	198.914	172.063	170.283	164.117	174.477	166.226	175.543	181.092	199.437	159.274	183.974	168.644	194.021	165.794	167.331	175.63	202.745
air-2	0.976737	1	24.5096	15.9104	6.43232	8.14276e-05	1.45144	71.6633	76.6781	74.8113	86.8315	81.8132	76.4257	73.5827	90.5406	81.4406	85.6717	72.4761	87.6966	72.626	72.5663	83.8862	88.545	64.1356	82.6874	80.8946	93.3778	81.5115	76.5076	74.1096	92.0636
ajm-1	0.955506	1	24.5178	7.12487	0.996997	0.000123325	1.24648	9.27932	7.87095	7.54079	7.42739	8.74385	9.20478	7.10039	9.32835	6.62764	7.46388	7.16345	8.77953	7.69579	8.45648	7.98149	8.74007	6.94824	9.67962	7.81035	8.95325	5.19203	7.41631	6.66589	8.09979
aka-1	0.963146	1	22.972	6.91765	10.1995	0.000109094	1.86107	58.551	64.0503	60.9071	80.6033	72.4738	74.6865	66.5956	82.994	58.2088	76.4506	67.7642	79.1991	58.4364	75.0971	61.4504	86.5129	45.3721	81.972	73.9637	86.6344	33.6965	72.8329	59.5899	88.8741
akt-1	0.941288	1	24.4317	15.6459	11.7961	0.000151971	1.43171	113.968	113.133	118.374	140.701	119.9	120.239	115.451	136.413	118.563	137.173	114.49	131.844	123.68	125.569	124.148	146.326	104.538	137.011	133.191	143.896	94.3156	124.843	118.391	152.438
akt-2	0.195276	0.793122	22.8484	17.3895	1.05231	0.547692	1.0401	10.2581	8.58397	8.9775	9.22055	7.94491	9.51979	8.92297	8.83038	9.36346	8.89601	9.17612	11.089	9.76963	9.98062	8.5232	9.6106	10.2217	11.209	10.5697	11.8326	8.16014	10.4507	8.77256	10.3467
alg-1	0.391125	0.953712	25.3291	4.37974	1.38949	0.00426977	0.942542	12.4735	13.5658	14.082	13.6896	14.1988	13.6275	12.1559	13.6152	10.4355	11.8855	11.9165	12.7528	12.0543	13.6647	10.9503	12.3962	10.3096	14.7301	13.2517	13.4625	9.39039	11.9184	11.1208	11.8825
alg-2	0.189312	0.787052	21.9916	19.8931	2.4185	0.799363	1.03377	32.3239	32.8907	32.2191	29.6169	32.1397	30.4794	31.1616	28.5325	29.0562	26.4076	29.1703	30.6657	30.4995	31.697	32.1285	30.6963	29.7668	34.4372	30.3964	32.8949	37.7427	32.399	32.4853	28.2467
alh-1	0.462672	0.989026	22.1351	15.8954	7.284	0.00595513	1.25819	131.541	137.312	153.434	139.348	134.46	139.882	135.472	143.757	130.371	138.673	125	138.604	148.15	137.372	148.87	138.156	138.944	147.969	146.677	142.466	121.535	140.346	136.388	139.381
alh-2	0.44569	0.980695	23.8321	15.6503	0.0257279	0.00320398	1.09832	0.049986	0.049037	0	0	0	0	0	0	0.049045	0	0	0.052068	0	0.102474	0	0	0.047379	0	0	0	0.04924	0	0	0.052558
alh-3	0.895294	1	23.1795	19.9064	1.42953	0.0102835	1.81834	18.4552	18.4466	18.431	20.095	19.3154	18.7781	17.9189	20.4809	16.2311	19.8239	17.327	19.0842	19.2555	19.1762	17.2072	19.9818	15.4461	22.2711	19.8216	23.0056	13.6899	20.1867	17.6819	20.5274
alh-4	0.213259	0.808515	26.0416	17.3794	4.80967	0.0132168	1.01416	55.5691	51.7299	55.5222	51.2383	53.7551	58.5726	57.1138	62.3622	48.5055	59.3836	57.575	61.3849	54.8088	60.778	61.0417	62.9046	54.7813	66.0319	65.4059	64.9189	54.2141	61.738	59.9205	63.2351
alh-5	0.613716	1	23.9089	3.55139	0.840977	0.0408689	1.39115	5.22799	4.16571	3.8864	6.59053	6.1353	4.82508	3.82176	5.80407	3.25934	4.72198	4.91456	3.20123	2.81806	3.71567	4.34717	4.32456	4.25077	5.14281	3.83478	4.61872	5.2064	4.52916	3.32613	4.47324
alh-6	0.584154	1	23.8689	8.72562	2.03934	0.00163463	1.12894	32.0822	29.2987	27.8994	25.9674	27.0575	26.0367	27.5517	28.1249	24.5827	28.0821	27.9831	26.0124	26.882	25.541	29.1104	25.4601	29.2218	28.3011	25.1739	25.5824	29.8451	24.0277	27.5655	22.6403
alh-7	0.540666	1	25.0025	17.9709	1.68103	0.00199647	0.800713	22.7283	22.2176	22.6449	23.5478	22.5519	25.0152	25.8109	21.7051	24.8493	22.8977	23.1459	22.3377	22.9874	24.7101	24.5126	23.3033	25.6601	25.4702	22.8015	22.3965	26.9568	26.855	24.9225	22.067
alh-8	0.125954	0.684877	21.8584	19.8607	23.8107	0.593189	0.970863	298.828	264.272	302.071	245.39	270.382	273.063	250.21	253.658	223.851	257.322	239.565	238.026	278.718	262.054	289.822	259.579	276.13	286.464	263.052	271.075	318.989	278.334	284.05	236.019
alh-9	0.522151	1	25.8025	3.19045	9.33055	0.00217608	0.778278	89.4415	92.0857	82.9792	80.4385	85.9955	95.3249	79.0389	82.361	81.4706	68.4245	77.1669	78.2818	75.6723	69.7104	82.2851	70.2767	80.6833	86.6459	74.1774	67.6615	87.7033	75.2491	77.9635	60.5984
alh-10	0.340356	0.928201	25.7012	7.14161	1.69503	0.00564932	0.749274	11.736	11.1728	10.3057	8.60878	10.0337	12.5284	11.3749	8.61688	10.1058	9.00182	9.96189	9.74906	10.7961	10.9135	9.00284	7.59109	9.01207	10.7688	9.01104	8.05719	7.75625	8.86064	8.33477	6.19537
alh-11	0.651088	1	25.1616	14.9345	2.068	0.00124874	1.43279	16.2495	17.977	17.4466	21.0841	20.3818	19.8292	17.4111	24.1373	18.372	19.601	20.7331	22.8203	18.5646	19.6429	21.4193	22.7529	18.2107	23.4084	19.4784	25.3483	17.1373	22.4417	19.8611	22.1083
alh-12	0.72318	1	23.6214	5.62931	2.55	0.000809921	1.00275	21.7385	23.9383	23.0821	26.5556	24.7541	26.3353	22.2156	25.5488	23.133	22.8311	22.6212	25.0983	18.4917	21.7943	21.9574	24.596	23.123	30.291	25.4154	23.184	20.0488	21.3954	21.3802	23.1171
aly-1	0.497871	1	23.9425	6.30324	3.13903	0.0117312	1.28674	31.9644	36.9387	34.0171	37.6016	32.0028	35.3737	31.874	33.8859	41.0743	29.993	35.5931	36.0682	33.384	24.0028	32.0733	32.165	34.0953	34.7503	34.2469	31.1525	26.0186	35.2282	31.6573	29.0251
aly-2	0.389376	0.953187	23.5355	13.0307	20.089	0.0043025	1.09942	338.925	329.051	330.181	377.793	341.261	336.73	336.408	347.838	400.264	348.376	350.859	365.036	356.711	376.543	310.077	362.698	328.895	317.56	363.616	350.009	355.719	342.696	346.729	375.899
aly-3	0.201691	0.799885	27.0576	21.8686	16.6143	0.0369988	1.04791	196.798	184.746	187.188	204.257	185.323	210.995	185.145	193.879	190.633	203.898	183.378	202.793	223.952	189.504	199.695	215.754	196.74	187.248	190.901	227.04	208.633	224.139	225.199	235.758
ama-1	0.697225	1	21.9197	19.1959	2.0736	0.00823021	1.48168	30.8248	33.8944	33.7984	30.7451	35.5752	33.5122	36.5908	32.5128	28.9829	33.1198	31.2857	32.4164	32.2073	33.948	30.6948	33.388	29.5228	37.2801	35.6397	37.4878	30.6698	35.6718	33.2519	32.3136
amt-1	0.17464	0.769966	26.856	5.86674	3.65231	0.018839	0.527008	15.8198	17.1188	12.5238	14.684	14.4481	14.7322	18.0789	12.579	18.726	10.9588	12.0562	12.9812	10.128	11.1488	12.633	10.389	9.867	11.5642	8.98814	8.33055	9.51795	9.20851	8.46328	6.91366
amt-2	0.504526	1	23.8503	12.1269	0.0786631	0.0023854	1.01147	0.092393	0.090621	0.141425	0.237506	0.285106	0.04829	0.136616	0.14708	0.181295	0.192019	0.227762	0.192524	0.094144	0.189478	0.046664	0.145538	0.13141	0.144911	0.342234	0.09759	0.227596	0.377855	0.138866	0.145604
amt-3	0.324786	0.916081	23.2258	6.8392	0.180395	0.151197	1.14874	0.58449	0.732019	0.563961	0.633241	0.634732	0.848102	0.543893	0.793249	0.668877	0.642034	0.384083	1.21889	0.529754	1.00016	0.32813	0.477684	0.431651	0.509478	0.481756	0.650886	0.41634	0.497843	0.71615	0.782371
amt-4	0.748744	1	23.9854	1.41654	0.639667	0.000694695	1.19048	3.46798	2.63221	3.12268	2.87237	3.75942	3.39002	2.02111	4.03874	1.8656	2.44351	2.20567	2.83762	2.69896	2.14304	3.20255	2.89895	2.79582	4.01702	2.21193	3.06985	4.15457	2.28711	2.09307	2.1507
amx-1	0.574412	1	23.1764	17.6192	0.607317	0.00171514	1.17945	3.6202	3.88827	4.08437	4.18941	4.97615	4.26562	3.99444	4.55357	3.40881	4.0702	4.36728	4.04738	3.81011	4.25349	4.62448	5.81342	3.68622	5.39278	4.35967	4.9177	3.34283	4.17355	3.65868	5.1235
amx-2	0.443956	0.979417	25.2925	6.43474	0.490118	0.00323684	0.932575	3.55387	3.41887	4.06764	3.41141	3.28382	3.85041	3.72856	4.29881	3.29233	3.15025	3.60035	3.39672	3.35519	4.15536	2.9594	3.11186	2.90564	3.82054	3.62649	3.54112	2.1744	3.6661	2.67198	2.82691
amx-3	0.892269	1	23.1609	7.43462	0.341219	0.000263132	1.06164	1.8004	1.31224	1.12989	1.23337	2.28792	1.54322	1.69145	1.41987	1.53894	2.16881	1.5467	1.53463	1.22223	1.04074	1.07185	1.59877	1.61797	1.92956	1.63516	1.70553	1.34665	1.40327	1.04829	2.12554
anc-1	0.795307	1	23.8647	8.82987	2.35847	0.00662698	1.6171	10.5541	12.6322	11.3929	12.6848	12.7535	16.0197	12.3991	10.687	8.38002	12.8065	11.7759	14.8903	9.78402	16.5602	8.24072	11.0721	6.78773	13.7821	13.5893	12.6806	3.57199	16.3455	7.89462	9.5084
aos-1	0.960596	1	24.2571	13.0962	6.45075	0.000114095	1.15722	116.671	113.882	102.263	122.309	115.262	114.497	119.482	118.122	112.3	122.754	112.968	121.167	115.158	115.117	123.67	125.564	103.303	120.297	116.277	124.761	114.283	108.695	117.86	134.355
apc-2	0.730683	1	24.7067	19.5087	3.5607	0.000777236	1.31903	28.9744	26.5556	27.6755	32.6418	29.6009	30.5878	28.1516	36.4485	23.8053	29.6586	25.6449	28.3872	27.5885	30.1934	30.1271	37.3309	24.5086	37.2322	32.8385	34.3298	24.4641	29.3752	30.4603	35.819
apc-10	0.415638	0.964442	24.8246	17.8577	4.3232	0.256552	1.22237	41.5978	33.5408	37.6082	35.1476	35.8157	34.9767	36.9742	39.2066	36.9267	37.7655	41.938	39.738	36.5624	34.8827	38.7044	44.8979	39.7534	51.2348	38.1335	41.7928	54.0122	33.7017	33.7808	41.2136
apc-11	0.130682	0.69278	24.3303	13.5064	12.8157	0.117511	0.975726	135.368	130.118	132.146	145.826	151.845	123.452	142.49	140.345	139.712	131.729	151.824	155.44	120.295	108.818	138.467	143.536	133.673	143.891	128.688	160.131	154.918	137.389	134.084	153.179
ape-1	0.94634	1	23.5086	9.07064	11.1642	0.000141627	1.20227	72.1229	74.8282	78.6962	94.0637	81.5964	84.0556	82.7772	88.4295	81.4235	88.0674	81.2163	94.842	76.7546	86.4327	75.9711	99.0135	64.5289	80.1446	88.6086	107.539	57.8085	85.5867	80.9989	107.703
aph-1	0.38279	0.949376	26.2732	18.0306	7.45579	0.00444618	0.691147	44.2379	50.2291	51.8428	57.9739	54.575	58.9187	55.2259	57.606	66.426	58.7736	62.6655	65.4155	54.9954	56.7642	57.6211	68.7147	59.3652	55.9676	62.8994	66.6631	70.1335	61.0229	62.0599	71.1154
aph-2	0.915658	1	22.8235	5.52448	2.09428	0.000213539	1.67271	20.7225	20.0916	19.548	21.9289	22.6584	23.9353	20.5068	23.2496	18.9909	24.4732	19.9478	22.4204	19.2397	23.1101	19.6856	24.4819	17.5688	23.2094	21.9778	25.2206	16.1037	19.8205	19.3126	25.9347
apl-1	0.256238	0.864196	24.5723	8.60695	3.593	0.00972673	0.890488	43.3778	43.7876	42.9977	42.6772	42.2922	45.552	47.1721	41.9291	42.0775	42.9704	42.7305	45.22	41.7525	45.9255	41.1442	41.9306	37.5699	43.6577	45.6663	46.2787	29.2025	43.8713	39.3315	38.1021
apm-1	0.333391	0.92384	24.6841	11.0032	1.77138	0.00589009	0.830965	13.0664	13.2734	12.1735	12.3331	12.4338	16.1895	13.5928	12.9347	12.8206	13.4101	11.567	13.2879	14.0442	14.1824	12.7292	15.0145	12.0905	15.005	15.1273	12.1769	8.91789	10.2573	11.1317	12.6068
apn-1	0.930067	1	22.8487	7.68018	6.21275	0.000323897	1.95046	53.4719	47.1627	47.6832	64.4993	49.5995	59.2089	51.221	68.5824	51.3014	60.1138	48.644	60.9302	50.6756	52.8229	44.7665	71.376	40.7423	56.9091	55.6345	61.5422	42.7881	48.9109	49.3541	70.2917
app-1	0.0369408	0.449805	22.6006	18.9324	5.83387	0.265252	0.829407	135.947	134.607	138.446	138.085	128.185	128.48	131.824	129.755	132.697	135.693	127.911	136.073	129.663	137.815	140.354	139.582	133.971	150.429	129.994	137.738	144.068	137.087	135.319	139.219
2023-04-01	0.972788	1	23.2052	8.39091	5.32068	9.15291e-05	1.441	28.5457	32.9213	31.1002	38.3619	39.2891	37.6426	38.0557	39.6738	29.8908	38.7177	34.4035	39.1651	31.74	38.8301	33.8954	42.1118	25.4666	38.9526	40.0273	47.7182	20.6789	39.6887	32.6638	44.1195
aps-2	0.7665	1	24.87	2.15487	3.14542	0.000625056	1.38405	35.5347	38.2555	30.911	33.9096	33.3621	32.2633	43.0607	30.3644	33.3004	31.3602	34.4991	27.9295	28.0214	34.4359	29.0764	30.0943	31.1702	39.1206	30.0447	33.6418	35.858	31.2587	32.1244	29.4765
apg-1	0.299428	0.895477	24.3412	17.8238	1.54505	0.391122	1.12893	35.2712	32.3552	33.4778	32.9902	34.4149	33.8111	35.0381	35.8601	32.1678	32.6751	34.2669	34.2916	35.1112	35.1348	34.6394	36.5491	32.0441	38.5734	34.6235	36.9493	34.4357	38.2916	33.4895	35.5056
aps-1	0.445289	0.980433	24.7301	19.4027	6.24775	0.00322013	1.01522	83.0837	65.2304	70.7224	68.7413	78.7922	73.6872	69.669	75.665	79.4841	75.7996	73.5141	67.4184	84.5679	70.7574	81.4134	85.1974	72.3066	68.6169	72.5561	89.2175	75.4469	75.7031	83.2903	81.7006
apb-1	0.863227	1	24.7904	3.75065	1.65759	0.000332711	1.37423	34.7723	31.82	30.686	32.9522	32.8215	34.9784	32.2761	33.7947	29.0116	31.715	31.8871	31.3371	32.9822	33.2473	33.1445	34.0636	28.7762	33.0954	31.2959	32.9155	27.0469	33.6345	34.1667	31.236
apa-2	0.411266	0.962193	23.6714	21.9553	1.13667	0.00381861	1.058	14.36	13.7063	13.2423	13.4901	13.3266	13.3811	12.825	14.1075	12.1137	12.9141	12.763	12.6931	14.1073	13.926	13.6513	13.1053	11.7389	15.773	12.9052	14.2367	9.02282	12.905	11.7611	13.8063
apd-3	0.619841	1	23.8551	13.1423	1.95046	0.00136755	1.18586	19.2737	19.9065	20.4354	21.3486	23.1758	21.5743	20.6642	22.6422	19.4175	23.3106	19.7412	23.1489	21.5124	23.7338	20.2416	22.2882	16.9049	20.7273	23.0657	22.9727	18.8081	23.5435	22.3229	26.042
apb-3	0.989627	1	24.1983	14.0541	5.3233	4.87411e-05	1.29971	38.5945	40.5072	39.9386	47.5207	45.423	47.3463	43.1733	47.8917	43.7767	47.3381	43.6397	48.5672	41.4701	48.1615	43.4059	53.8071	35.4683	48.2803	49.6056	55.2971	32.999	47.3343	44.9532	56.9274
apm-3	0.0718776	0.566054	21.5036	19.332	1.40379	0.206279	0.899815	11.3212	11.4645	10.7459	11.7854	11.3962	10.2748	7.9753	10.6076	7.75914	9.57197	8.62678	10.1022	12.2598	9.44683	12.1574	11.5673	11.2871	12.0837	10.7627	9.56522	9.96527	10.6594	9.59854	10.7297
aps-3	0.704424	1	25.2868	16.8865	2.36451	0.00132787	1.49087	39.0765	38.2938	35.6978	42.3592	36.8368	40.2679	37.858	42.6567	43.0044	42.7574	40.1797	41.2825	37.5228	37.6246	39.9802	44.2583	45.4645	38.9943	36.5934	42.2821	46.642	38.1478	39.9986	43.0183
apt-9	0.398666	0.957529	24.8969	2.00625	0.0892877	0.00595314	1.20788	0.307928	0.30184	0.384443	0.21075	0.175994	0.357472	0.235989	0.254353	0.100684	0.17799	0.134905	0.178358	0.244184	0.210733	0.172861	0.323537	0.162405	0.107359	0.181258	0.252707	0.033741	0.419664	0.034297	0.179274
apx-1	0.500698	1	23.9091	13.4866	9.12039	0.00243371	1.2021	111.361	116.018	122.083	139.969	124.561	129.933	133.724	127.925	126.453	128.453	125.354	148.651	124.291	133.668	121.07	139.151	113.709	122.249	123.215	148.654	127.955	130.097	126.031	141.046
aqp-1	0.182585	0.779183	25.9738	18.945	2.95883	0.389331	1.02802	22.8884	16.6827	22.5025	24.3906	23.7802	21.8615	17.5613	25.3092	18.2681	25.99	20.914	23.3455	23.7754	28.6055	24.8813	24.6938	24.4673	29.4608	25.5169	25.4809	25.7954	25.5996	25.3782	26.845
aqp-2	0.0144721	0.445569	25.6224	19.3709	7.84681	0.651131	0.756548	42.1957	46.3052	46.2772	44.1058	51.519	50.1447	43.1781	52.2749	47.7857	41.2205	46.0486	50.0072	50.9417	44.4048	53.6393	46.6498	63.6981	62.1312	52.5405	62.5606	65.8588	50.1515	57.557	49.0302
aqp-3	0.48958	1	25.0118	1.6803	0.260723	0.00321855	1.28127	0.900546	1.05895	0.594999	0.486528	0.762437	0.83908	0.731461	0.357228	0.585033	0.279556	0.588397	0.280572	0.43488	0.827776	0.554472	0.204514	0.446447	1.26079	0.783102	0.103551	0.464242	0.620538	0.700173	0.284554
aqp-4	0.00544644	0.351444	23.5033	10.0779	0.911781	0.994447	0.692581	3.98302	3.33125	4.82723	4.0288	3.31054	4.25895	4.26628	4.48654	5.74038	5.26242	6.02292	4.66916	4.39548	4.58903	3.67703	4.79748	3.12171	3.98339	3.8422	3.7722	3.74756	3.72881	2.79834	4.0396
aqp-5	3.249e-05	0.102266	23.9796	8.2116	0.115011	0.976886	0.403642	0.088903	0.087385	0	0.09193	0.182776	0	0.263309	0.28233	0.174563	0.183941	0.087766	0.184795	0.090396	0	0.089698	0	0	0	0	0	0	0	0	0
aqp-6	0.955506	1	24.4163	23.7053	0.14217	0.00898978	2.11583	1.15128	0.522281	0.900522	0.732572	0.364144	0.834632	0.735342	0.74999	0.695553	0.366475	0.699411	0.6443	0.900484	0.81406	0.893523	0.334119	0.418075	0.832456	0.74673	0.75111	0.957055	0.453138	0.53162	1.03275
aqp-7	0.594749	1	23.953	9.57919	6.93623	0.00155639	0.761901	75.6001	70.7979	74.5265	64.6915	65.6236	68.1992	68.6318	63.38	57.9452	66.444	63.1711	61.6837	75.503	68.0205	76.1552	66.8873	59.7421	65.4999	66.2295	65.6216	58.6541	64.6928	58.2	53.5493
aqp-8	0.814506	1	23.7988	23.4471	1.43228	0.00047222	1.21632	11.5366	12.1616	9.09606	10.1463	10.8398	9.1661	11.7898	9.67677	8.29542	9.85109	10.4796	10.9728	10.9508	9.1397	9.17969	11.3561	8.32999	9.93544	10.9179	8.26506	10.5977	13.1802	10.2076	6.62048
aqp-9	0.4489	0.981075	25.4355	14.1838	2.46824	0.0154374	1.24846	4.11645	3.99197	7.64377	4.13641	4.37657	5.20845	5.63401	5.55769	5.16228	10.1707	13.4164	6.20575	4.81561	6.47518	8.61111	4.33926	4.66183	5.92425	12.4375	5.2362	11.5924	4.85349	4.94376	5.00786
aqp-10	0.305367	0.900581	21.906	16.8747	5.08716	0.00694317	0.495289	32.4417	38.1093	33.8439	36.5479	41.1158	41.0991	33.8315	35.3405	32.1351	32.1522	38.4581	34.8966	33.5589	34.3823	41.4137	38.9071	45.145	44.0699	32.3553	41.1154	35.3333	32.2247	34.6511	35.1569
aqp-11	0.0904806	0.616378	25.0944	6.62667	5.69039	0.0535012	0.45952	42.4053	44.1697	50.0776	49.5685	46.3573	47.9558	42.0004	44.7229	45.9996	45.0085	46.586	47.729	36.9222	41.9086	41.1254	38.0649	38.6333	49.9128	38.6923	40.2089	39.4813	39.5374	36.8808	33.0528
arc-1	0.191932	0.789688	24.9332	8.23184	0.612157	0.907553	1.03624	7.33067	7.19058	6.99408	7.637	7.63807	8.36004	7.22664	8.1327	8.73353	7.71537	7.41649	7.98414	7.42056	7.41819	7.50079	6.59804	7.49149	7.7643	6.69933	7.09026	7.45697	6.27843	6.20026	7.45388
ard-1	0.907256	1	22.6645	9.07077	11.8447	0.00784652	1.85669	181.94	208.261	196.335	183.381	183.2	202.336	192.652	212.779	235.975	172.192	201.621	179.587	183.726	183.394	194.651	206.708	206.102	197.117	194.976	158.778	189.628	179.431	221.333	178.65
arf-1	0.00368449	0.300668	24.4506	20.0835	23.7931	0.684941	0.477564	258.821	260.329	263.791	264.167	274.275	287.237	255.996	262.097	238.087	247.03	250.746	247.772	283.945	267.978	283.565	293.287	288.583	278.342	285.898	277.213	331.861	271.465	288.845	283.581
arf-5	0.496038	1	24.3227	8.79826	24.7437	0.00247815	1.1408	451.499	480.319	503.364	516.904	467.274	557.297	483.044	457.121	468.836	460.139	515.537	497.014	491.778	467.116	472.004	501.224	490.118	480.217	445.698	477.599	499.71	440.084	466.88	480.014
arf-6	0.289121	0.888727	23.8731	15.6671	5.71708	0.00822514	1.1203	108.791	98.3283	91.4524	103.604	91.7062	98.8543	100.076	102.363	95.5353	105.437	107.641	112.421	99.1208	102.155	107.998	106.625	96.0851	108.57	107.074	105.83	104.714	93.4528	101.817	105.886
arg-1	0.242852	0.845876	22.4052	16.9225	0.0989624	0.0106565	0.656791	0.084954	0	0.086412	0.087801	0	0.088948	0.08386	0	0.083399	0	0.083858	0	0.259193	0.173595	0	0	0.08024	0.266213	0.089572	0.180075	0	0	0	0
ark-1	0.895673	1	23.2002	7.90927	2.30224	0.000255582	1.41932	17.5272	17.3012	18.4834	19.7438	18.3963	21.0522	18.1963	21.588	17.549	21.8113	18.1136	21.757	18.4276	19.2636	18.2553	22.0063	14.1779	18.2874	20.7693	23.3396	13.1383	21.5357	18.7648	24.1768
arl-1	0.740632	1	24.5258	15.2221	4.36122	0.000728937	0.668099	50.0587	53.2146	49.1983	55.4174	49.0681	50.9189	59.6455	54.2954	50.5746	50.6452	57.3489	58.3276	49.8974	43.2977	58.4888	52.8561	53.151	53.3819	54.4503	56.2863	57.1228	53.2144	53.0654	53.7772
arl-3	0.512799	1	24.0662	10.6269	0.111283	0.00227856	1.17922	0.156195	0.153244	0.318624	0.375037	0.107098	0.27219	0.359339	0.220941	0.459773	0.162208	0.256736	0.433813	0.106072	0.106715	0.105167	0.437288	0.246693	0.272156	0.33042	0.165065	0.205122	0.479147	0.156474	0.164305
arl-5	0.584613	1	25.7479	19.446	3.38485	0.00163006	1.13973	31.425	34.8205	29.2575	33.5828	33.0647	37.07	32.014	37.3972	39.742	34.3605	34.3054	33.8198	33.5764	31.1059	34.4668	42.9169	34.1384	37.1402	34.6957	37.6499	44.5689	35.8635	36.4817	37.8025
warf-1	0.0430562	0.469483	26.4377	18.2889	4.0846	0.139936	0.654755	7.08381	8.14643	8.66082	7.53437	8.33564	8.36381	13.5762	8.40643	6.81489	13.5047	8.17108	9.78263	11.2209	14.0909	12.0413	13.8846	13.1587	14.1582	17.6303	18.3982	9.24077	13.1541	10.7547	19.8032
arl-8	0.781456	1	24.2049	12.5468	7.37381	0.369487	1.59617	203.363	202.59	193.266	205.924	194.98	216.02	208.463	210.234	219.378	205.985	221.369	215.345	208.944	210.01	205.047	229.214	213.783	197.99	203.931	217.454	224.188	194.253	208.479	215.208
arl-6	0.0609596	0.534001	25.1531	9.1703	0.0959126	0.0905855	0.715393	0.119386	0.058588	0.060845	0	0.245551	0.062433	0.176613	0.189897	0	0.247766	0.058882	0.062144	0.121567	0.061131	0.2411	0.187944	0.113047	0	0	0	0	0	0.059783	0
arr-1	0.671908	1	22.7556	21.5472	0.688141	0.763462	1.45487	9.94917	10.3492	9.92402	8.89805	10.0088	9.60772	8.73816	9.68848	7.68191	10.4426	8.74021	9.68146	9.57984	8.63426	8.23579	9.87346	8.91092	10.8554	10.3486	11.091	9.6371	9.28441	9.53044	10.1276
aars-1	0.931611	1	23.1696	0.350532	1.06921	0.000171981	1.90886	8.8365	8.43465	8.85191	9.99582	9.32643	9.59921	7.65671	10.358	7.12706	9.04429	7.4607	9.74584	7.48956	8.42818	7.88192	11.5768	6.73638	10.4102	9.18283	11.1318	5.97129	8.79758	7.15963	11.3615
aars-2	0.14946	0.728611	22.7231	18.7585	11.216	0.0240133	0.949899	112.022	97.8973	104.616	88.5121	102.715	99.1555	98.6121	92.4062	79.9295	89.7695	86.3805	88.2553	115.449	108.974	110.114	97.4496	99.1419	117.05	107.202	92.3562	86.4792	100.737	109.391	96.8174
art-1	0.332583	0.922369	23.1321	9.65192	14.9637	0.00590335	0.995164	181.681	207.482	215.584	225.837	219.244	230.565	206.693	227.721	238.268	207.431	234.03	249.668	215.824	212.122	202.443	230.009	209.09	217.339	211.784	231.572	231.246	227.987	213.654	223.712
arx-1	0.48958	1	22.9332	19.4689	4.2256	0.68626	1.28125	64.3928	59.2265	65.3121	55.8524	59.4362	65.4922	62.3179	60.1593	56.195	57.5512	60.1968	53.8479	58.9728	62.9802	68.9436	59.5335	63.3708	69.1543	65.9293	58.6687	71.9119	62.2032	61.2524	61.0544
arx-2	0.993012	1	25.2726	10.7042	2.44415	0.681884	2.77215	117.207	111.043	115.388	117.583	113.589	119.669	113.882	120.028	119.74	114.025	114.4	120.088	120.672	111.336	122.953	115.878	108.617	126.579	113.97	114.644	109.903	116.061	110.297	119.939
arx-3	0.271545	0.872746	24.8389	19.4229	4.60331	0.0220377	1.10662	71.5199	71.7139	67.6248	72.2416	73.0924	74.5468	69.6865	78.1265	69.202	70.8096	73.7817	69.1141	67.7424	66.2827	77.119	82.1102	68.4051	78.2414	72.461	78.3915	84.6554	69.9982	71.194	78.1174
exos-4.2	0.245124	0.849469	24.4949	13.6745	3.36859	0.010474	0.988423	47.2654	47.9334	45.7049	49.8249	50.0804	45.3777	48.6725	52.9377	52.1798	50.309	53.2574	52.5921	44.4678	44.2788	48.9033	51.0331	46.9069	53.2123	49.0034	55.9328	50.5976	48.6996	48.0498	55.7287
arx-5	0.931611	1	24.9934	17.4472	8.82831	0.000172156	0.866756	122.442	135.924	130.395	136.78	141.668	147.218	147.477	131.762	133.059	118.48	149.776	142.803	145.792	139.014	133.779	130.259	137.151	136.485	146.089	129.554	143.802	142.696	147.735	141.255
arx-6	0.440896	0.97807	22.4827	20.0592	5.9283	0.325674	1.24187	95.7609	106.484	92.9951	99.6796	98.6443	97.6927	96.2248	101.356	93.3945	92.0662	93.4181	93.29	88.4716	98.6194	100.143	113.593	94.6756	98.8586	96.0312	112.541	103.596	97.811	90.045	106.53
arx-7	0.397278	0.956981	23.8058	22.3068	5.52372	0.00412863	1.1567	112.889	115.555	102.271	114.595	103.088	111.638	106.502	107.096	106.051	105.352	109.165	106.277	103.113	107.994	104.039	105.204	125.733	106.382	97.2627	111.402	118.344	108.929	106.467	102.836
asb-1	0.0149084	0.445569	22.7171	18.635	26.748	0.445451	0.758421	293.482	301.719	316.47	272.338	295.46	275.099	277.63	286.462	251.342	278.718	268.521	266.236	293.247	299.793	334.176	286.205	325.124	330.275	303.184	258.334	329.542	310.141	291.439	278.497
asb-2	0.0299982	0.445569	25.6448	1.27003	9.54012	0.203784	0.696871	98.8892	103.78	110.027	101.076	105.378	105.526	90.1638	93.5737	84.861	89.629	92.786	88.7836	99.8761	89.0075	94.163	90.9657	87.6388	95.228	92.9309	89.3266	106.714	95.7487	94.4742	75.3635
trip-4	0.0140186	0.445569	24.1344	16.0153	3.44766	0.371019	0.598997	51.5378	50.7203	44.3595	46.4533	44.3732	46.6804	48.752	46.2887	51.7089	48.4082	53.4966	50.8418	51.9464	52.4964	50.6121	48.4359	49.8104	50.3167	51.8113	54.928	52.6093	50.1592	51.2873	47.8027
asg-1	0.606841	1	25.1818	20.89	61.0498	0.00147314	0.790278	793.873	919.21	822.494	838.28	873.663	899.167	903.425	831.629	888.163	805.045	878.33	880.232	875.323	887.238	840.701	779.766	934.331	915.651	757.149	775.83	912.603	866.342	985.927	857.522
asg-2	0.714363	1	24.811	2.84889	8.45099	0.000848941	1.1387	179.043	183.35	175.832	169.355	180.112	179.219	159.379	183.354	160.352	169.024	177.088	171.737	166.082	171.414	183.265	176.789	169.795	180.88	167.617	165.305	179.621	159.521	174.695	148.966
asm-1	0.724201	1	24.3452	3.97232	0.491044	0.000805179	0.948924	3.65368	3.31797	3.08429	3.19983	2.50548	3.86625	3.6015	3.82988	2.83226	3.37521	3.02442	2.72593	3.03365	3.3305	3.14401	3.03173	2.86593	3.30161	4.2491	3.33479	2.17801	3.04372	2.48593	2.84275
asm-2	0.0690113	0.557162	24.5668	13.3846	1.78706	0.0768692	0.839485	9.03233	8.85689	9.13675	10.129	8.3155	11.5088	12.3573	10.2452	13.9186	11.1488	11.9142	13.0668	11.1394	12.3122	10.3751	11.5233	9.54687	10.7395	13.0136	13.4988	9.18753	13.1128	12.0279	11.7304
asm-3	0.56235	1	26.7807	19.5177	3.51057	0.00182054	0.553205	5.5135	5.6523	8.74106	10.4733	7.90577	10.1277	8.39819	11.7056	14.8746	9.2927	11.8191	11.3611	10.5999	11.9972	10.2117	11.626	13.8284	13.6716	11.7193	14.9102	14.9856	15.9701	17.1202	12.1442
asp-1	0.656262	1	25.5629	0.82093	53.4818	0.00115799	0.953283	527.757	564.594	489.753	565.97	600.102	621.311	495.559	509.366	566.031	444.657	598.524	515.22	498.484	490.242	541.831	557.889	491.074	474.084	469.498	542.146	622.311	543.708	584.983	508.75
asp-2	0.961576	1	24.4161	3.93267	8.59078	0.000112726	1.58949	137.034	147.513	140.913	163.664	148.651	154.228	121.179	152.873	150.198	138.587	152.503	137.064	128.545	145.926	147.321	157.255	130.783	141.036	135.302	150.411	160.23	140.971	138.466	135.999
asp-3	0.164836	0.752496	24.2745	0.879482	39.2157	0.0297546	1.0124	332.932	361.914	331.165	349.291	381.393	362.124	265.83	340.052	322.414	264.816	322.441	299.57	278.262	262.288	308.642	333.108	309.723	337.024	264.93	343.988	404.553	295.883	304.979	286.547
asp-4	0.139204	0.710687	26.6033	18.5549	47.8154	0.0267176	0.409606	250.448	270.126	291.645	322.856	273.132	285.394	293.63	312.605	364.234	317.28	327.238	326.793	330.005	344.541	311.191	339.039	348.881	328.323	366.359	412.225	362.052	381.124	361.974	361.275
asp-5	0.790499	1	23.1179	22.8414	18.4033	0.000543961	1.11101	92.7947	127.341	90.9102	108.596	126.518	128.383	80.9777	128.002	104.848	77.9827	98.7279	97.2781	74.3455	84.2588	103.067	114.503	109.649	122.9	83.2344	116.36	145.867	98.8192	99.394	83.1785
asp-6	0.0282912	0.445569	23.5696	17.9785	75.6028	0.213912	0.791269	659.013	750.621	706.143	670.244	747.078	695.064	671.756	720.336	719.003	689.942	768.69	825.211	638.276	660.855	721.774	790.937	737.365	815.365	776.558	922.106	754.984	779.94	668.743	757.535
atf-2	0.0489294	0.488435	24.3979	12.9513	0.529657	0.11803	0.788701	1.02276	1.35815	1.47172	1.11555	1.05179	1.51021	1.48337	1.78626	3.07	1.37336	2.07711	2.4426	1.59276	1.90989	1.45796	1.51535	1.36717	1.25766	2.35264	2.03597	2.13201	1.59976	1.86783	1.52149
atf-4	0.752383	1	24.5252	8.43008	1.35864	0.00067964	1.18681	13.0354	12.4679	15.1953	15.8758	10.7189	15.8368	11.4998	13.6918	14.0565	14.3608	13.3762	12.264	14.7931	13.2875	11.0555	14.1146	13.9131	10.824	12.7448	13.515	11.0775	12.3829	13.0036	13.5644
atf-6	0.599695	1	22.276	4.6279	0.602897	0.00151939	1.15409	5.63471	5.52275	5.62517	7.00592	5.92954	6.39125	5.99585	6.53207	4.89537	5.22721	4.91927	5.30464	6.0738	5.75225	5.72652	6.2592	5.38094	5.52345	5.66432	6.52185	4.28722	6.54909	5.32597	6.5432
atf-7	0.993212	1	24.2551	17.7154	10.8448	4.33158e-05	1.23894	118.903	107.843	110.914	127.62	119.386	130.458	110.441	137.476	112.563	118.981	118.337	128.274	114.797	120.716	123.221	142.874	105.824	121.992	131.805	145.245	110.619	120.97	119.229	140.789
atgp-1	0.316856	0.909151	23.924	11.6006	1.54841	0.00645966	0.792482	9.22668	8.13446	10.205	9.23061	9.65783	10.0232	12.2948	10.8693	9.28972	10.2668	10.0541	11.008	9.36295	10.1303	8.99452	10.6269	9.1377	9.98756	14.0459	11.9624	7.22016	11.2525	10.0175	9.76683
atgp-2	0.704424	1	24.7672	2.66499	0.698657	0.000895519	0.744918	8.19341	8.16904	6.22302	7.58555	7.63661	8.70713	7.34898	7.17657	6.732	6.62985	6.86864	7.55638	6.854	7.33196	7.04064	7.98303	6.38173	7.32451	7.60483	7.42656	6.62938	6.62127	7.30045	6.75275
atl-1	0.930067	1	21.9832	4.28226	2.62255	0.000263223	1.95096	14.3742	14.3971	15.6605	20.0984	18.5363	18.9626	15.7168	20.055	13.1932	20.2721	14.1854	18.6501	15.2698	18.3619	14.6211	21.4749	11.1441	20.1854	18.1551	21.5187	8.09431	18.4836	14.0334	23.6886
atm-1	0.857106	1	23.6034	17.0169	0.920429	0.00866649	1.72472	7.02662	6.77351	7.16879	8.31069	8.20546	7.90564	6.92337	8.13208	6.04922	8.08939	6.56291	8.55991	7.93638	8.84542	7.00321	9.61238	6.02902	9.60453	8.43015	9.89649	5.51501	8.40904	7.6715	9.01931
atn-1	0.097344	0.634027	26.4335	7.27886	4.05961	0.0482438	0.625176	27.8064	25.32	25.4654	23.527	23.8492	27.0955	23.9076	26.8781	22.2537	25.6646	24.0477	26.0569	22.9172	24.8897	21.9108	21.9327	17.8484	22.2306	23.5079	21.2092	13.0361	20.1223	18.008	18.9084
atp-2	0.0595848	0.528712	22.8195	19.7045	89.5607	0.302835	0.877491	923.676	875.091	983.77	776.164	898.698	901.917	835.839	810.039	730.131	774.546	791.751	745.34	977.938	881.859	975.861	897.368	889.041	982.836	905.994	838.465	1006	895.208	973.407	823.203
atp-3	0.832291	1	23.8262	3.47915	23.016	0.000418508	1.50985	530.53	497.891	539.316	480.036	427.018	499.525	527.521	505.454	498.283	480.602	520.957	479.753	502.825	497.799	502.392	483.601	459.737	517.159	495.311	486.637	546.611	467.24	455.98	476.501
atx-2	0.463489	0.989104	23.0554	2.18973	6.28631	0.072645	1.2589	110.553	94.1942	114.701	104.606	104.47	112.046	112.189	102.249	95.0825	104.818	94.833	96.6837	106.959	110.167	102.649	99.2994	91.6445	111.161	111.347	105.779	106.352	111.167	113.441	105.195
avr-14	0.120756	0.680468	25.2623	15.1408	0.819616	0.0433828	0.964569	3.20734	2.64725	2.97851	3.57911	3.10237	3.61985	4.15423	3.69917	3.27337	4.49322	3.36198	3.54172	3.7317	4.70247	3.70595	5.14021	3.11051	3.58071	4.78236	5.41432	2.69452	4.11804	3.29544	4.72441
avr-15	0.0197684	0.445569	25.2138	10.9792	0.991403	0.286193	0.736008	4.12901	3.73361	5.01698	4.24645	3.44448	3.86401	5.8106	4.42427	4.45017	4.80958	4.37544	4.31041	3.82534	5.64702	4.90163	4.69529	3.45672	4.81753	4.583	3.55896	2.62148	3.00317	3.36543	2.6432
baf-1	0.0126338	0.445569	23.0935	8.91443	48.0636	0.887427	0.74894	432.179	461.984	426.185	435.135	389.1	400.104	514.556	415.837	483.762	513.61	488.75	463.07	427.439	447.48	369.556	408.507	418.313	394.777	391.877	409.482	355.77	461.871	386.038	425.716
bag-1	0.338026	0.927693	25.1251	18.9619	4.99644	0.0315995	1.15845	68.3113	68.694	68.4795	72.949	67.9633	73.4542	67.1279	81.3248	67.5651	74.1045	64.3937	67.7474	65.8503	69.0513	71.7069	82.6609	75.1943	79.9292	72.3488	72.3256	86.263	66.7229	72.2712	73.5578
bam-2	0.488741	1	23.5109	16.3354	0.500849	0.0330148	1.28047	5.48251	5.4981	5.84994	5.59698	5.46293	5.45361	5.44242	5.57353	5.37685	5.39572	5.23161	5.94626	5.96905	5.65684	5.97987	6.19645	5.19079	6.07642	5.63215	6.94336	3.57192	6.08957	5.02011	6.61348
bar-1	0.522874	1	22.8489	16.9393	0.488053	0.00216685	0.874205	3.81467	3.15878	3.62618	3.45873	3.13368	2.62565	3.23374	3.07854	2.66844	2.83196	3.5849	3.3306	3.70923	3.52279	3.25739	2.82795	3.03332	3.30989	3.66749	3.11891	2.10033	3.50586	2.31251	2.78627
bas-1	0.293764	0.890872	25.5238	5.01073	0.91976	0.00847751	1.1241	6.31346	6.28648	6.59129	6.64076	6.55013	7.40417	5.42096	6.59453	7.09841	4.76239	5.82474	6.35705	4.61597	4.96072	6.37604	4.54275	5.3559	7.45387	5.28162	4.84013	6.3232	5.00111	6.02281	3.6836
pah-1	0.638561	1	22.57	16.5792	4.18449	0.00531637	1.4206	43.1204	36.5703	43.1826	33.7864	38.1221	39.258	39.3862	35.2043	35.8013	40.4647	34.498	39.343	40.3737	46.6763	43.189	38.4808	34.8096	40.0278	43.966	45.8857	27.0995	45.8536	36.6602	31.7673
bbs-1	0.745978	1	24.582	5.05602	0.0795162	0.000705585	1.48909	0.200105	0.31393	0.163444	0.041118	0.205846	0.376417	0.078885	0.424883	0.157044	0.249686	0.276194	0.250269	0.203959	0.123182	0.161733	0.084078	0.341743	0.083707	0.169521	0.337995	0.197255	0.16365	0.240657	0.251949
bbs-2	0.81054	1	23.9355	14.032	0.0609172	0.000485587	1.02175	0	0	0.034039	0.136813	0.034279	0.104435	0.065661	0.070777	0.065368	0.138685	0.098532	0.173706	0.033973	0.068414	0.134678	0.105032	0.031635	0.139408	0.211844	0.105465	0	0.068115	0.066804	0.174556
bbs-8	0.3594	0.935139	23.5474	8.40335	0.14841	0.0143133	1.17684	0.37846	0.185611	0.096542	0.145952	0.291957	0.6429	0.512991	0.401617	0.185657	0.393226	0.139948	0.492851	0.192805	0.339524	0.621206	0.198707	0.179407	0.296783	0.350426	0.249866	0.186441	0.145106	0.236999	0.149141
bca-1	0.578056	1	22.2454	20.3351	1.68467	0.0447144	1.3589	15.2546	11.5311	12.4484	8.14158	14.2174	10.0916	9.34887	11.1828	8.22813	10.5841	8.76971	10.7178	12.1901	10.0204	11.8409	10.7204	9.81761	13.7457	10.9594	12.6129	10.1318	10.7206	9.64526	8.78802
bcc-1	0.118267	0.674625	25.343	10.7303	0.22162	0.27444	0.961916	1.26764	1.16752	1.13752	1.10482	1.38308	1.68594	1.43853	1.59064	1.80879	1.11859	1.43905	1.52151	1.44879	1.3796	1.55243	1.12989	1.45809	1.64713	1.42395	1.50022	0.984638	1.29584	1.11652	1.28932
bec-1	0.871609	1	24.6844	17.8942	3.23539	0.000309559	0.640655	26.6041	25.6129	27.1728	30.0037	25.6395	25.209	26.9393	29.9066	27.8746	26.1267	32.6547	30.03	27.3456	27.2336	29.1309	32.7704	26.0923	30.0876	30.9577	34.8752	25.9281	26.6194	29.9861	32.3957
ben-1	0.254117	0.86069	23.6428	8.60206	1.24251	0.0439062	1.0926	15.9002	14.9144	17.6804	16.1357	16.0815	16.4955	17.3266	17.2475	17.4725	17.2121	17.1069	16.5736	18.2339	15.0217	15.7172	15.6994	14.3995	16.7489	18.1359	19.1228	14.6206	17.2305	14.2508	18.2402
bir-1	0.706104	1	25.0434	20.2192	8.54687	0.00158376	1.49257	140.942	134.841	134.25	144.737	119.708	139.672	135.323	127.657	153.763	143.537	135.665	142.982	119.908	145.1	138.786	151.877	146.509	138.303	138.414	141.482	162.384	123.648	143.651	155.394
bir-2	0.935863	1	25.4618	15.3356	4.73373	0.000165986	1.43405	44.992	40.9275	43.3293	52.4488	43.6202	48.1296	46.4205	54.4465	45.9896	55.5833	48.9443	45.7537	46.1078	48.0267	45.484	58.9962	46.646	48.0973	49.7473	59.1078	40.3895	48.0282	46.0737	58.8234
bli-1	0.861555	1	24.6023	17.9829	0.0849118	0.000337243	0.807132	0.025071	0.098254	0.076887	0.077121	0.051591	0.130919	0.345731	0.159839	0.122944	0.156658	0.049413	0.104609	0.051145	0.128789	0.126696	0.289873	0.071468	0.104915	0.212696	0.185024	0.148436	0.204966	0.125697	0.209775
bli-2	0.0314353	0.445569	24.3404	15.7058	0.0180678	0.194144	0.408248	0	0.092673	0	0	0	0	0	0	0	0	0	0	0	0	0	0	0	0	0	0	0	0	0	0
bli-3	0.457652	0.984787	24.773	6.93196	0.546124	0.00301194	0.93098	3.033	3.30768	3.70077	3.49628	3.27193	3.1236	3.7148	3.33138	2.96328	2.90599	3.25297	3.61284	3.10026	3.36488	2.67768	2.83314	2.35519	3.75329	3.65793	3.25028	1.349	2.99247	2.15449	3.31805
bli-4	0.374666	0.942949	23.6855	11.7331	6.9327	0.00462426	1.17032	89.8125	88.6886	97.0316	104.773	96.956	98.0502	99.2719	103.803	100.088	105.068	98.0159	108.629	98.6776	102.466	99.8465	104.952	88.7958	103.542	101.907	111.404	80.4474	102.782	95.503	112.309
bli-5	0.69589	1	23.0805	22.1226	0.205919	0.000936695	0.786756	0.142397	0.701662	0.28829	0.444815	0.731249	0	0	0.150255	0.139901	0.146489	0.281542	0.14753	0.144398	0.144709	0.430371	0.297788	0.267438	0.297023	0.2986	0.454989	0	0	0	0
bli-6	0.619054	1	23.833	10.6727	0.31047	0.513716	1.39628	0.564	1.20145	1.05094	1.16719	0.4831	1.67375	1.4851	1.69108	1.84585	0.291574	1.29934	1.46498	1.2422	1.34342	1.61206	0.985041	1.15314	0.687139	0.990227	1.09673	0.923147	1.15447	0.752224	0.798158
bmk-1	0.636964	1	21.811	3.86436	4.24951	0.00207357	1.41901	35.6959	34.3795	35.9658	40.9715	38.2933	38.6743	34.2486	37.3208	30.6169	37.3674	30.0098	37.6657	32.2424	35.9196	33.1581	39.894	26.4023	37.4659	37.8648	41.1395	20.9845	36.6718	33.0433	43.6103
bpl-1	0.857291	1	23.2911	9.69399	1.67922	0.00060338	1.72513	14.8912	15.0069	15.3303	16.7348	16.1395	17.5596	15.4148	18.2604	14.9095	18.7255	15.7502	19.1381	14.2476	16.0308	15.7446	19.1078	12.5334	19.38	16.8574	18.3958	10.0996	16.6582	14.7392	18.1256
bra-1	0.229058	0.82845	25.3971	6.85122	1.05307	0.340758	1.07328	11.2392	11.3962	10.368	13.0731	9.09927	11.3054	11.4422	11.52	12.1533	11.2456	11.1028	11.7822	9.68453	11.4526	10.6452	9.27137	11.0127	9.12401	11.2206	9.1672	10.0206	10.5778	9.30559	9.43815
F23H11.5	0.650442	1	25.1076	4.94707	66.9233	0.31169	1.43232	1040.38	1290.29	1165.68	1168.59	1394.38	1089.01	1238.3	1102.82	1207.6	1063.51	1208.61	1215.64	1078.63	1210.1	1161.04	1039.06	1076.8	1097.26	1049.24	1080.69	1146.53	1211.06	1147.6	1134.82
brc-1	0.983469	1	23.372	20.1626	3.72005	6.28122e-05	1.29649	27.878	20.0696	21.1024	23.5668	22.0119	25.6447	18.952	23.4889	19.7209	22.9837	18.9494	30.1352	19.872	22.2616	25.0504	27.743	19.6906	23.3577	24.756	32.8743	16.9396	20.775	21.7698	28.3477
brd-1	0.998401	1	23.0832	2.05949	2.2423	2.07385e-05	1.35569	22.6715	20.5046	23.5945	25.413	24.8709	26.0091	22.5169	24.4175	21.6422	26.1926	22.7021	25.2405	24.2084	22.4608	24.3914	28.4097	20.0237	24.761	25.7632	27.1755	18.9648	24.529	22.1148	29.0606
bre-1	0.584154	1	24.118	9.32026	2.42775	0.00163831	1.02463	15.0535	15.3807	14.175	13.9739	15.1075	15.3414	20.159	13.9785	11.6731	15.8602	14.7478	13.5428	14.7332	15.7376	16.111	14.5107	14.2075	18.0829	17.633	13.6094	9.09925	10.7029	10.3057	17.0272
bre-2	0.49098	1	22.2503	9.47846	0.341975	0.196509	1.2817	0.798713	1.00863	0.786451	1.7079	1.54627	1.27067	0.904407	1.85585	1.33487	1.48499	1.46541	1.58646	1.01628	1.15804	1.01946	1.434	1.03083	1.85384	0.773324	1.34257	0.305894	1.01296	1.40609	1.18487
bre-3	0.539343	1	22.6568	9.65296	4.65326	0.00208259	1.32301	58.1525	59.4768	59.1569	66.5524	57.1479	60.1132	63.4128	68.811	65.4021	64.5958	63.3382	72.3415	55.2108	60.8106	59.3496	69.1257	54.3331	67.6515	62.4328	68.7366	55.531	60.6596	57.9627	68.5377
bre-4	0.0325442	0.445569	26.1479	19.3386	4.1599	0.186475	0.495019	28.773	22.0452	22.6087	20.0181	23.1022	21.1494	24.872	25.0312	23.9598	26.9527	28.4473	25.0168	26.4273	28.0285	24.7912	27.6183	28.0089	28.4657	31.6176	30.3715	33.1217	30.3755	29.8074	29.6932
bre-5	0.279418	0.880458	25.4555	17.4432	4.55227	0.00834005	0.810891	19.7177	17.0179	16.0259	24.704	19.9036	23.4681	21.0354	22.7518	18.0151	25.573	23.4203	19.6826	23.0216	22.9417	26.8772	33.5846	20.4622	24.6894	23.7156	29.489	22.6942	20.7922	28.8896	28.0083
brf-1	0.884164	1	22.9428	8.40526	4.13595	0.000280229	1.24957	27.1093	28.5164	26.8262	35.1294	29.3099	32.3066	29.1946	35.0885	29.9384	32.6124	29.7048	35.6077	26.0586	30.031	28.7408	34.9713	21.2231	32.9954	33.4706	34.8612	20.2015	26.9714	29.3676	36.2136
bro-1	0.21511	0.811972	24.9674	9.32715	0.187546	0.0130532	0.481028	0.078378	0.077	0.319068	0.404674	0.322328	0.410203	0.386753	0.415105	0.307745	0.40586	0.309415	0.326035	0.318945	0.080128	0.39551	0.575336	0.148156	0	0.413457	0.332082	0.23117	0.160381	0.078445	0.165824
brp-1	0.736336	1	24.2826	10.6354	24.9173	0.00477702	1.5274	256.696	240.274	279.315	228.373	216.532	259.23	318.586	246.941	296.128	212.062	264.477	279.791	245.866	297.308	254.698	222.689	241.845	253.366	288.122	246.647	231.684	268.883	225.645	205.664
btf-1	0.843459	1	23.4066	12.5759	1.5173	0.000385259	1.42603	14.6297	16.0096	15.5229	18.3866	16.1968	16.7198	15.9477	17.3989	15.3114	17.4806	16.3392	18.3973	15.1856	16.929	15.464	18.2142	13.0465	18.0384	17.4748	20.0537	12.3661	16.123	16.4701	17.6384
bub-1	0.852483	1	22.8158	22.7839	5.54748	0.000363083	1.57001	67.4662	67.2334	64.8461	75.9359	73.2654	75.0348	60.5167	71.3252	62.308	66.217	63.9645	72.5862	65.7817	67.6247	62.2216	75.5974	55.8339	76.6076	69.4889	75.3292	47.1768	69.4237	65.8761	76.8619
byn-1	0.253814	0.860106	24.7934	14.9649	5.02957	0.00985619	0.794082	87.3217	83.9085	89.7601	92.1038	84.4692	93.078	91.689	93.7578	94.2073	91.8301	96.3625	97.9506	92.0767	98.1152	92.4705	94.7869	83.595	92.9499	95.4915	98.1122	92.8369	91.2422	93.2603	100.905
cab-1	0.952186	1	24.4164	2.22045	1.03424	0.000131183	2.04087	33.0476	27.3654	31.8468	27.9182	29.1674	33.832	29.8927	29.2357	30.2568	29.1962	30.0541	30.0861	29.5454	29.5078	32.588	29.7427	29.7767	28.4943	32.0667	28.642	28.2243	29.6692	30.1531	28.8387
cah-1	0.0708624	0.563109	23.5507	12.3821	1.1954	0.0797826	0.897197	4.62553	4.70427	4.57738	5.02962	3.50396	5.86906	4.7255	4.55493	5.49652	7.56678	4.96587	6.66579	7.26386	5.55696	6.42841	6.892	3.98712	4.66247	4.62197	6.53423	4.06806	5.06489	5.8114	6.78564
cah-2	0.344452	0.928232	25.7024	14.956	0.345831	0.47282	1.1647	1.17891	0.578948	1.05023	0.912451	1.06062	1.15664	1.16325	1.09295	1.30177	1.37421	1.09063	1.76284	0.82473	1.13039	1.11557	2.00933	1.81146	1.07781	1.86652	1.40424	1.66664	0.904533	0.88508	1.09011
cah-3	0.0597314	0.529068	24.897	12.7208	2.73531	0.370267	0.877866	28.2505	27.099	25.9059	30.0664	27.5684	31.0788	34.9614	30.8062	28.6439	33.516	29.8835	29.7194	30.9613	32.6564	33.357	32.3576	27.242	29.4211	33.7893	30.2074	29.6688	28.476	26.9185	28.7614
cah-4	0.377487	0.944074	22.9188	13.9081	6.99093	0.00557593	1.19269	85.216	76.8656	76.568	64.1372	71.9239	85.2235	77.3523	69.7962	79.3064	76.3148	73.6808	82.7865	74.5994	89.2203	81.866	70.2651	78.9898	75.8152	81.732	73.2959	75.2261	75.4854	69.3863	55.6522
cah-5	0.119924	0.679209	25.4886	5.6644	2.26457	0.0349107	0.628139	19.7205	19.1331	17.9456	22.0963	22.3265	21.8657	18.8903	22.733	17.562	19.3795	19.958	20.0699	16.0797	17.0907	19.648	17.7093	17.7647	20.5128	18.5146	18.0758	17.5006	18.1352	16.2368	15.596
cah-6	0.2601	0.866499	23.9118	9.86831	0.240109	0.0261886	1.09658	0.679599	1.27353	1.13334	0.700228	1.39775	1.35122	0.914034	0.786069	1.15195	1.03605	0.97514	1.28622	0.880652	1.5182	0.810948	0.972516	0.834197	0.774876	0.914005	1.11088	1.09847	0.821439	0.92806	0.586118
cal-1	0.652702	1	26.3994	16.4726	1.01339	0.295118	1.43493	7.36713	5.91176	7.7058	6.23168	6.28915	7.00963	8.06349	7.42784	8.90514	6.31538	7.83753	6.94011	5.87027	9.93251	7.31371	9.61219	8.00589	8.87243	7.15042	10.2357	6.33601	6.84683	8.27066	8.21426
cal-2	0.400816	0.957529	24.4481	10.1879	0.812485	0.0604479	1.21028	5.03269	4.27038	4.10481	5.52967	5.88707	6.30748	5.25366	5.75383	7.00459	5.03487	6.63324	5.64955	4.67879	4.54729	4.64798	6.57873	6.04033	5.10332	5.8645	4.9125	5.20035	5.72832	5.30497	3.59596
cal-3	0.720631	1	23.1579	15.9748	0.569967	0.000819876	1.36489	2.20781	2.07854	2.63062	2.9474	2.10491	2.79199	3.58874	1.89144	0.954611	2.64997	2.33926	3.10717	3.19559	1.92034	2.13368	2.62323	2.18415	1.97276	2.26202	4.18328	1.66049	2.02	2.33025	2.42821
cal-4	0.036864	0.449805	24.8989	10.1173	0.489757	0.162395	0.740126	0.984781	1.16034	0.957765	0.80927	1.73884	1.83055	1.45432	2.19059	0.952336	2.4514	1.24326	1.00711	1.30001	1.29907	1.75913	1.68781	1.77859	1.21322	1.30061	1.54634	0.695189	1.22878	0.808139	0.990481
cam-1	0.41024	0.961338	23.3373	19.2498	2.66874	0.0038368	1.12328	31.1398	32.0225	34.6919	34.853	35.2731	33.2433	31.6832	34.4363	30.9936	33.2932	32.7351	37.9185	32.1159	30.9939	32.3085	36.4939	31.769	37.9022	35.2246	41.5812	31.4521	34.7607	34.1306	36.8897
cap-1	0.694556	1	23.2043	14.5081	4.00591	0.0112657	1.47925	134.139	122.429	126.489	126.646	119.711	121.137	127.45	129.129	129.18	127.645	125.809	126.86	123.618	128.926	125.441	138.743	119.94	135.656	125.933	131.25	126.172	121.895	117.329	130.339
cap-2	0.997202	1	23.5035	18.4115	4.4124	2.47527e-05	1.38073	123.132	114.531	113.517	117.442	115.242	121.461	112.547	110.505	118.271	116.613	114.537	121.719	125.674	112.344	111.884	112.647	121.06	124.626	113.68	122.786	118.346	109.414	124.038	113.801
cas-1	0.375279	0.943237	22.93	19.9905	2.10386	0.208779	1.19059	35.5183	37.9558	38.2134	33.8736	38.0889	36.726	38.3963	35.2439	35.746	30.7705	35.7952	35.191	38.3412	34.5202	38.1977	35.8511	37.8666	39.3355	38.4136	35.9223	38.9674	40.0037	37.9099	34.8113
cat-1	0.9996	1	23.4748	20.4875	0.0351347	0.00412114	3.51786	0.245988	0.281408	0.209275	0.252762	0.337388	0.214234	0.282847	0.130569	0.4022	0.127877	0.282944	0.128182	0.250714	0.252355	0.289934	0.215316	0.350051	0.21437	0.347286	0.216422	0.323291	0.167648	0.123262	0.38723
cat-2	0.408449	0.960616	23.0658	17.3193	0.151286	0.00388989	0.384322	0.149633	0.14679	0.152647	0.205244	0.307806	0.253553	0.491736	0.434293	0.190369	0.103619	0.196748	0.135115	0.203254	0.204505	0.261887	0.334371	0.186569	0.187239	0.546054	0.3162	0.238941	0.305996	0.129903	0.157329
cat-4	0.345626	0.929257	23.1231	22.4811	5.33928	0.0288308	1.16595	69.1195	51.833	59.8482	61.1974	52.6215	65.2108	55.1896	58.1831	54.3428	59.8818	50.1532	60.098	51.3728	47.0236	61.2588	58.1805	61.9483	69.7228	51.9807	61.5714	57.7333	57.4109	57.1332	52.7948
cav-1	0.0491066	0.489466	22.217	7.6212	45.6714	0.117381	0.774649	203.249	260.205	229.194	224.909	290.558	327.778	265.577	228.776	299.571	198.038	262.16	318.007	212.986	216.967	173.896	198.14	218.304	234.591	247.069	212.521	234.251	226.806	251.292	200.588
cav-2	0.134322	0.698596	23.8626	14.7702	0.88406	0.0282979	0.611034	2.38346	2.51088	3.71379	3.05943	1.97171	3.07403	3.01941	2.48363	3.13197	3.0981	3.15053	3.40847	4.69458	3.14899	3.95911	3.96632	3.55139	2.42198	2.52946	2.55611	3.25219	2.66813	4.15012	4.91817
cbp-1	0.910498	1	22.8943	6.60898	3.37501	0.000327618	1.86685	25.3819	27.0781	27.2142	31.519	30.2302	29.5396	28.6574	31.8653	23.9927	30.264	26.1764	33.1535	25.4483	30.556	25.0223	33.2724	19.4978	33.0065	32.0468	35.3983	16.6011	32.2406	25.7309	33.818
cca-1	0.219492	0.815357	24.5037	8.04112	0.22397	0.0225418	1.06545	0.986914	1.09705	1.25432	1.57075	1.36572	1.33183	1.17025	1.46162	1.08298	1.22171	1.25378	1.35652	1.1615	1.33698	1.04532	1.22812	0.80295	1.33757	1.47407	1.54784	0.55597	1.3861	0.968346	1.18324
ccb-1	0.665366	1	23.1977	15.1961	0.393522	0.00110233	1.44205	3.20612	2.95839	3.50515	3.64166	3.53103	4.0203	3.49405	2.92365	3.18212	4.11917	4.23903	3.26336	3.9988	3.7546	3.23935	4.23986	3.40059	2.95863	3.67554	4.33943	2.82628	4.16419	3.51592	3.56013
ccf-1	0.260712	0.866499	25.5275	21.6037	9.13236	0.00941894	0.740273	76.5136	72.2158	81.032	88.7708	86.52	92.7686	79.4316	86.2628	79.413	77.8459	83.4638	79.6959	87.122	80.8029	82.6223	87.5219	84.1641	77.5577	80.6144	86.2414	110.347	90.9688	97.0169	85.7835
ccg-1	0.66847	1	23.8697	10.7944	4.15298	0.00108576	1.15519	65.6379	63.0739	56.2872	59.8633	64.3886	60.2811	65.8951	57.322	58.2043	65.172	60.1345	68.2301	65.0051	66.2678	60.5162	56.7554	57.7763	60.3145	66.5768	66.0238	50.5022	65.1469	60.4395	56.8176
cox-5B	0.8091	1	24.763	23.9246	18.4213	0.00436581	1.63836	599.389	632.359	599.282	592.06	545.484	604.758	620.461	566.032	597.314	568.518	630.187	544.989	611.766	608.807	573.065	562.129	599.71	588.739	587.944	580.906	592.384	585.89	627.63	562.161
cyp-13A7	0.746323	1	23.9241	16.5287	0.128798	0.0427331	1.54379	0.202592	0	0.30999	0.208435	0.208372	0.264767	0.199738	0.376155	0	0.36824	0.399583	0.369286	0.051596	0.726772	0.306928	0.265883	0.240013	0.529519	0.321471	0.428142	0.19956	0.207152	0.152223	0.58588
cyp-14A5	0.0772284	0.583468	24.2881	12.1428	10.5975	0.435826	0.908818	27.9138	20.8794	31.0664	24.3042	21.0679	29.4648	46.674	28.0917	37.8556	47.6662	37.003	36.7534	36.8116	56.012	34.7298	35.5998	25.4941	28.6824	50.2885	34.8299	14.791	38.9626	24.7198	30.9329
cyp-44A1	0.944201	1	22.0682	7.37101	1.89926	0.023192	2.04154	28.505	26.5517	29.125	31.0445	28.767	32.8257	29.3192	32.9045	31.6953	31.5416	29.3263	30.4101	27.1825	28.2772	28.3558	34.3597	27.3125	32.6508	26.5263	32.2755	36.4999	25.8672	28.3402	33.5957
ccr-4	0.860998	1	23.3101	9.74434	11.0556	0.000337925	1.27352	128.242	136.51	136.497	143.974	148.565	156.907	144.093	151.577	148.327	149.751	140.09	162.34	142.286	152.45	131.595	158.976	125.65	155.424	154.455	162.119	127.264	156.589	153.269	171.003
cct-1	0.549081	1	25.1247	1.92187	13.7203	0.140665	1.33255	260.79	242.658	248.371	238.84	244.953	261.315	224.688	247.758	214.169	244.548	215.538	226.55	258.647	231.003	242.343	226.894	213.7	241.611	242.24	212.846	233.805	241.784	237.688	247.848
cct-2	0.635368	1	23.1907	18.7911	14.5213	0.00128357	0.81684	194.826	188.241	199.4	191.69	210.679	201.971	184.631	200.841	160.657	179.602	184.081	185.904	212.453	205.13	210.508	195.632	190.599	214.22	210.231	180.905	206.077	195.869	200.934	199.872
cct-4	0.575474	1	23.4718	19.1644	13.4844	0.00170918	1.19197	186.416	170.671	175.87	161.437	192.601	183.71	171.154	182.981	147.336	177.616	156.953	161.502	175.505	179.256	190.33	183.874	157.265	218.021	191.476	172.211	159.229	176.463	179.084	185.548
cct-5	0.64064	1	22.8282	19.6676	36.1206	0.0012462	0.639759	443.322	408.554	397.607	369.665	421.54	416.453	377.147	408.502	337.85	381.916	360.503	346.683	421.573	409.797	420.547	405.664	417.587	457.773	400.536	354.313	396.472	382.163	408.983	410.54
cct-6	0.076397	0.581581	22.4594	19.5222	19.2323	0.0987978	0.907709	216.968	198.717	204.896	171.386	209.619	195.134	183.069	190.045	158.928	181.236	173.186	166.157	204.76	194.835	219.298	195.398	197.881	229.152	197.659	184.114	214.078	183.84	194.463	190.829
cdc-6	0.719443	1	23.3598	9.92232	3.66121	0.000826578	1.48497	53.6804	50.929	52.4216	58.1414	53.4098	58.0933	50.047	58.7829	58.5129	57.5575	53.5241	59.4898	52.4853	54.8538	51.2375	62.0476	46.1688	56.1772	57.3487	60.0668	47.6586	51.6244	50.7324	60.5714
cdc-14	0.611837	1	23.1144	9.58628	9.21922	0.00143176	1.30719	63.7939	64.2434	65.1487	79.0291	74.0902	78.2263	77.4577	82.1487	73.0585	83.0443	70.4275	91.1724	68.9235	80.5397	66.3656	80.7404	56.8095	76.9461	79.919	93.6524	57.2876	78.7109	74.6836	91.1663
cdc-25.1	0.473069	0.993298	24.7071	19.3304	4.22955	0.00279074	0.936399	99.5872	97.2141	103.626	108.364	99.3319	105.779	98.1622	98.916	107.358	104.545	105.881	107.134	101.217	99.7503	106.654	102.425	98.5324	110.544	106.464	107.518	108.473	103.344	102.695	110.69
cdc-25.2	0.405132	0.959004	23.1328	4.91337	2.64888	0.00395649	0.73824	35.2241	34.0192	36.4569	38.5008	38.7187	40.9051	34.784	36.1176	33.1882	32.9314	36.0972	38.2565	33.8041	33.7726	33.2014	36.9883	32.4294	34.9948	35.3456	38.9745	38.5624	33.9612	35.2919	35.6458
cdc-25.3	0.237851	0.841107	23.1277	9.16475	4.20226	0.0277862	1.08011	35.038	41.4614	37.9814	46.2647	41.0417	41.9503	41.4946	40.0315	47.8416	44.8471	44.1383	48.0635	36.3651	36.0603	38.9369	46.1541	35.0489	39.8125	35.7187	44.7874	40.484	44.3875	35.8553	43.4813
cdc-25.4	0.114244	0.667397	23.3059	7.16483	0.0560339	0.0372276	0.601484	0	0	0	0	0.205273	0	0.098627	0.105641	0	0	0.098614	0	0	0	0	0	0	0	0	0.105975	0	0	0	0
cdc-42	0.475686	0.994171	25.4212	15.5993	18.215	0.00274541	0.795879	175.304	183.519	183.232	207.874	200.352	204.475	212.253	208.778	212.176	213.04	208.584	225.56	200.553	205.445	194.591	231.474	190.797	221.174	230.577	237.931	210.397	208.381	199.112	241.874
cdd-1	0.478587	0.994798	24.5774	17.052	0.708319	0.00271093	0.81744	3.12241	2.11863	2.07687	1.89741	2.7662	1.80538	3.40377	4.09851	2.32618	2.00098	1.91423	1.90026	3.17187	2.63457	2.71439	2.70623	3.34825	2.58513	3.05836	1.82942	1.90149	2.7557	2.36829	1.6046
cdd-2	0.200794	0.799848	23.641	5.39518	9.38499	0.0146635	0.61082	80.3344	98.101	88.866	95.432	89.4463	88.6344	92.1657	98.5712	86.3674	84.7394	91.9401	86.254	82.3776	79.8057	87.1644	83.4185	103.666	108.95	78.0517	83.6367	91.7259	81.7403	88.3214	83.0357
cdf-1	0.700067	1	22.2479	6.01134	2.09628	0.000912728	1.02322	16.4365	16.2327	18.3255	19.1101	17.0947	21.8245	19.6818	20.9526	17.4142	19.9333	16.9888	19.9764	16.9847	19.5755	18.3261	19.4182	16.5215	17.7933	19.6972	21.1726	14.3054	17.2056	17.9581	22.0307
cdh-3	0.934316	1	23.9984	11.7378	0.162837	0.00359188	1.97996	1.14434	1.12017	1.05162	1.21996	1.16355	1.20145	1.10611	1.42994	0.953044	1.19405	1.20186	1.35333	1.08385	1.40473	0.927138	1.57364	0.544687	1.45754	1.33288	1.32067	0.551701	1.30279	0.89229	1.34314
cdh-4	0.975354	1	22.8642	12.8305	0.471319	8.56592e-05	2.25858	2.83098	3.48805	2.85598	3.86934	4.02314	4.21023	3.33261	3.8969	2.49865	3.46783	3.29864	4.00577	2.97066	3.70576	2.9846	4.21146	2.32676	4.89142	3.58071	4.49963	1.73741	4.3084	2.76724	4.25671
cdh-5	0.556665	1	23.7538	11.6071	0.22456	0.00187404	1.25462	0.662813	0.602618	0.832124	0.802535	0.654332	0.838872	0.901513	0.916083	0.797536	0.979992	0.633749	1.16343	0.682698	1.04033	0.463447	0.901906	0.587141	0.777961	1.33075	0.887845	0.365056	0.951019	0.869664	1.40219
cdh-7	0.182585	0.779183	21.6978	17.0265	0.0482941	0.351173	1.02828	0.0993	0.064834	0.084654	0.067805	0.102184	0.069115	0.048892	0.123165	0.081149	0.034503	0.130448	0.086363	0.151997	0.119121	0.016731	0.156623	0.094439	0.12123	0.12296	0.244102	0.098046	0.118371	0.066402	0.069116
cdh-9	0.709806	1	22.7217	11.5374	0.163324	0.000870726	0.627123	0.774654	0.727674	0.361108	0.439488	0.362243	0.367907	0.452892	0.747861	0.625824	0.445254	0.386761	0.446203	0.471542	0.620369	0.396431	0.480932	0.568216	0.553866	0.301197	0.599327	0.349486	0.401044	0.286016	0.336503
cdh-10	0.0418203	0.469483	25.0667	3.08458	0.0425431	0.163069	0.841922	0.120601	0.144336	0.109696	0.164632	0.110319	0.097919	0.131939	0.185235	0.091981	0.069863	0.145216	0.097914	0.082058	0.041347	0.027096	0.070462	0.076489	0.112188	0.113814	0.098794	0.079403	0.095835	0.05377	0.13981
casy-1	0.0336723	0.445569	24.0753	8.79197	2.00655	0.179703	0.634328	10.5456	12.0405	11.4317	11.5801	15.0527	12.318	15.5264	13.009	12.6238	14.1593	14.6673	13.0699	11.0234	10.6272	14.6153	13.4946	8.7439	11.363	11.5804	13.1312	10.684	10.9018	11.6026	11.58
cdk-1	0.693056	1	24.4589	17.6704	9.67007	0.00094765	1.1595	279.681	263.629	281.3	278.561	253.295	291.062	262.263	279.133	279.213	284.341	264.051	277.933	280.624	279.221	273.468	295.684	258.851	271.684	288.788	285.549	265.85	272.366	282.274	285.518
cdk-4	0.0371718	0.449805	24.6652	2.1123	1.0426	0.315778	0.829879	9.03841	9.08588	7.5372	9.25089	9.73254	9.75576	8.70694	9.35162	6.35645	7.81863	8.35668	7.18204	7.967	6.91657	8.1179	8.58522	7.00048	8.03146	6.91261	8.81432	8.0504	8.22672	8.76342	7.66726
cdk-5	0.281006	0.881496	23.0832	9.38966	4.94168	0.320685	1.11444	61.7833	63.5366	61.5982	76.0689	65.2964	77.2312	73.4121	74.597	77.6068	73.8956	72.4678	76.8472	69.6218	66.9247	64.2654	73.7696	66.2924	71.0574	72.9055	74.5967	68.209	68.8175	64.6826	77.153
cdk-7	0.571838	1	23.5805	11.2578	5.32669	0.0401312	1.35245	80.3801	78.0872	76.0144	78.996	75.3165	85.2777	82.2024	89.9338	92.5494	88.1933	81.6869	87.61	78.4023	90.7187	77.9624	92.6092	78.0326	80.5165	79.7601	89.7373	85.9437	78.278	83.437	94.126
cdk-8	0.920065	1	25.6052	19.1863	5.10292	0.00019721	1.05145	30.2391	28.9532	31.9219	39.4089	34.3515	39.3053	33.6868	39.0947	33.6096	38.0865	34.0486	39.8593	33.3542	39.0358	38.5971	42.8222	31.423	38.5097	41.543	45.8633	30.0041	39.7386	38.8811	47.7309
cdk-9	0.88906	1	25.8565	19.467	1.45189	0.418664	1.80124	31.0897	24.2898	26.0923	30.9186	26.7698	29.5917	26.2334	30.2451	27.1148	29.1239	26.4428	29.9603	29.721	27.2244	31.1704	29.103	28.3325	28.8376	31.0541	31.048	32.5234	28.8876	28.6998	29.8764
cdl-1	0.682772	1	25.165	23.4811	8.74989	0.00100803	0.854318	161.926	154.364	153.131	163.806	155.045	155.62	155.485	157.908	162.216	169.989	152.629	157.332	147.159	148.213	159.743	161.62	142.47	151.352	161.689	173.618	171.215	147.926	157.315	168.038
cdr-1	0.279841	0.881038	23.3298	10.2838	0.75577	0.00832243	0.461524	2.61537	2.67117	2.96332	3.12533	2.37785	3.26702	3.87467	4.25634	3.06199	2.91017	4.56947	4.38793	2.86219	3.07874	3.44956	3.47755	2.46635	2.83574	3.17697	3.30943	2.86354	2.78009	2.41435	4.16976
cdt-1	0.705432	1	23.9428	23.5055	1.86429	0.00088943	1.44335	22.207	20.6316	21.7218	22.2496	21.8984	22.6847	20.7693	22.7033	18.6699	21.4069	18.8171	22.3179	18.6768	22.2449	22.1804	24.3688	16.6831	24.7693	23.3583	25.1544	17.1849	22.7257	22.2939	23.819
cec-1	0.470184	0.991897	22.103	0.834704	1.53307	0.477332	1.26406	17.6987	15.1646	16.0134	14.0382	15.8782	16.675	13.9137	17.7843	14.741	13.0093	13.2194	14.4523	15.5006	13.6343	15.7306	17.0127	14.6732	12.5258	17.3467	15.8231	18.7276	13.1278	16.3774	16.9038
ced-1	0.500273	1	24.523	16.7543	1.73854	0.00243917	0.90376	28.0505	29.3251	29.4796	31.2667	28.6027	31.9607	32.0886	29.9687	30.4335	32.4726	29.5631	30.1447	31.5414	30.9489	27.5851	29.3116	29.1217	33.2669	32.7173	33.8567	31.054	31.1373	30.7113	31.7257
ced-2	0.364937	0.936667	25.2499	15.448	8.18193	0.0408396	1.18168	125.914	113.893	108.384	121.043	108.743	115.616	122.669	121.158	128.512	125.387	131.508	126.796	114.092	119.46	121.563	137.602	123.401	132.16	116.285	135.573	128.339	111.981	136.115	121.324
ced-3	0.76685	1	23.2548	18.2442	10.6409	0.054107	1.57415	107.078	113.855	117.458	138.492	125.434	115.287	119.109	122.541	105.328	125.698	115.804	128.928	118.918	128.605	115.939	130.649	103.854	140.248	136.995	149.237	103.999	140.441	112.938	135.18
ced-4	0.968256	1	22.7083	7.11933	1.93545	0.000101019	1.796	23.2645	22.2619	22.5227	26.0913	25.3197	24.9348	23.259	24.6876	22.1898	25.2515	24.1765	25.8069	20.2985	24.054	22.4364	27.4062	17.9254	26.7391	24.0588	25.9174	16.8538	24.5994	21.9548	26.1891
ced-5	0.975156	1	22.9932	6.89418	2.48872	8.75473e-05	1.84559	14.4867	15.4506	15.1258	18.119	18.069	19.0632	17.1615	20.1405	13.5781	19.1635	15.2802	20.1454	15.1384	19.1789	15.4879	20.9555	11.1527	20.1565	18.4521	21.5782	8.83475	18.5008	15.1105	21.8014
ced-6	0.457652	0.984787	25.9792	17.7425	3.3688	0.01263	1.25415	41.2991	39.7532	40.5103	47.1472	43.3731	46.5075	44.2854	45.2075	42.2262	47.322	43.2024	49.2627	44.6364	45.459	45.6181	52.698	41.9446	47.3217	45.1297	54.5505	50.3955	46.6714	44.4757	49.6028
ced-7	0.939736	1	23.8975	13.422	3.8529	0.000157057	1.9277	23.869	26.7463	26.1469	30.1069	29.465	31.2598	28.6168	32.3635	24.8015	31.0198	25.8404	33.5586	26.4224	34.2551	25.4776	33.6769	19.7266	35.1438	32.0646	37.0917	14.3466	33.5647	26.2663	37.4975
ced-8	0.294198	0.890872	24.6587	5.11383	0.519483	0.00753316	0.812025	3.81517	3.74313	3.89125	3.81848	4.30018	3.93444	3.71011	4.32464	3.48703	4.12478	3.55642	3.32034	3.0345	2.83863	3.32533	3.95049	2.77339	4.04318	4.2564	4.47375	3.65469	2.99268	3.35075	3.73854
ced-9	0.644809	1	26.1945	20.8417	6.43961	0.00121802	1.36327	85.8084	73.9939	71.6847	83.0573	79.0162	88.8598	79.7958	88.2353	85.9349	90.0171	80.0056	78.7003	95.5757	78.7077	85.8101	86.9142	76.5975	88.2629	82.4392	96.5096	97.4244	82.2557	96.7807	90.4881
ced-10	0.335588	0.927137	23.9321	16.1141	1.60501	0.0188016	1.15638	28.8727	29.8216	27.7971	31.9808	30.5078	28.5883	33.5649	28.1787	30.0688	29.5324	30.7561	30.9488	28.8632	29.8498	30.0584	30.6782	31.1515	34.5143	33.1017	30.2967	28.1035	28.766	29.0258	30.6647
ced-11	0.118818	0.676797	25.616	6.52322	0.368151	0.0353498	0.692486	1.74384	1.83924	1.74961	1.90639	1.72546	1.83815	1.61814	1.78261	1.75943	1.27589	1.91639	1.95994	1.53994	1.34477	1.42391	1.60444	0.74948	1.82481	1.4237	1.46623	0.629116	1.30207	1.32868	1.2605
ced-12	0.91604	1	24.5256	14.3519	3.96578	0.000211362	1.73978	33.0229	32.9346	29.9644	38.0403	34.0076	37.6459	35.2707	39.6559	32.5503	39.3891	32.8511	40.375	31.3882	35.2658	34.5559	41.5427	27.755	45.1334	38.1831	43.9497	24.3793	35.0441	31.9586	42.828
ced-13	0.0661518	0.546473	23.0985	7.92644	0.346478	0.096935	0.890571	0	0	0	0	0	0	0.838234	0	1.65437	0	0	0	0	0	0	0	0	0	0.430544	0	0	0.432685	0	0.464721
ceh-1	0.991418	1	22.7581	12.2687	0.169772	0.00127714	2.662	0.475265	0.233927	0.120514	0.616743	0.244164	1.12118	0.469701	0.502203	0.70021	0.367596	1.17392	0.246547	1.08568	0.363039	0.718677	0.124371	0.671046	0.61998	0.624325	0.505194	0.349452	0.730008	0.118747	1.14105
ceh-2	0.00790321	0.412481	23.8174	14.6881	0.220835	0.750549	0.714817	0.11621	0.228766	0.117895	0.241202	0.119408	0.243659	0.114839	0.122815	0.114137	0.479505	0.57404	0.241174	0.590001	0.236773	0.5858	0.729945	0.218832	0.363853	0.36647	0.1235	0.455797	0.47597	0.116153	0.123932
ceh-5	0.207389	0.802246	25.118	17.501	0.26202	0.0296413	1.05359	0.612132	0.201479	0.205475	0	0.209192	0.214223	0.403989	0	0	0.625688	0.403888	0.421112	0.824447	0.824527	0	0.425261	0.380841	0.637447	0.850085	0.218169	0.596146	0.209016	0.609004	0.442394
ceh-6	0.620629	1	22.2335	7.93047	0.159664	0.00136432	1.08468	0.584478	0.617327	0.871805	0.739552	0.554956	0.986899	0.709082	0.763482	0.705751	0.981237	0.443314	1.07745	0.641405	0.645492	0.545001	0.519381	0.682177	0.799206	0.999337	0.807223	0.620262	0.551594	0.901029	0.755569
ceh-7	1	1	23.9446	3.94778	0	2.24676e-06	0	0	0	0	0	0	0	0	0	0	0	0	0	0	0	0	0	0	0	0	0	0	0	0	0
ceh-8	0.585072	1	24.64	5.15502	0.214688	0.00299006	1.36611	0.142044	0.785794	0.789794	0.073267	0.146052	0.404679	0	0.225784	0.379826	0	0.373285	0.811622	0.387571	0.192962	0.190692	0.396171	0	0.197401	0.149966	0.07518	0.209579	0.397255	0	0.200657
ceh-9	0.0984704	0.636568	22.3168	20.486	0.144563	0.0473164	0.873745	0.129058	0.381332	0.130792	0.134161	0.397753	0.135368	0	0	0.253558	0	0.127545	0.133821	0	0	0.260137	0.135031	0.121357	0.403945	0.135495	0.411918	0.25287	0.132184	0	0
ceh-10	0.221841	0.818425	25.2599	22.405	0.35675	0.843362	1.06711	1.1961	1.01846	0.892577	0.823555	0.57386	0.667763	1.18047	0.67565	0.704468	1.07341	1.2592	0.829181	1.0545	0.489058	0.885204	0.91975	0.226063	1.41615	1.68233	0.9292	1.41098	1.30538	1.27686	1.68754
ceh-12	0.00379456	0.300668	23.5581	11.0486	0.16593	0.681087	0.484914	0	0	0	0	0	0	0	0	0.396126	0.206211	0	0.416328	0.407553	0.203805	0	0	0	0	0	0	0	0.206614	0	0
ceh-13	0.662759	1	24.2982	4.87307	1.1061	0.00111247	0.908069	7.01635	6.79906	6.59324	6.83641	8.1794	8.12032	8.37907	6.20204	5.96451	6.05672	6.82614	5.98062	6.59657	5.66028	6.44233	6.91028	7.79839	5.35709	9.69788	6.44844	5.96052	5.14578	5.23568	6.35014
ceh-14	0.0356832	0.445569	23.4209	7.29302	0.160521	0.89936	0.826667	0.545977	0.494208	0.557343	0.733727	0.777633	0.702305	0.745091	0.62415	0.906442	0.523934	0.538302	0.612743	0.684848	0.818545	0.509142	0.352895	0.478073	0.439188	0.489121	0.487788	0.579523	0.343484	0.46297	0.66127
ceh-16	0.788544	1	24.0658	10.826	0.461506	0.000551066	0.718346	1.2167	1.0884	0.561331	1.34575	1.80141	1.85491	1.42069	1.52017	1.52079	0.684998	1.8574	2.05574	0.898763	1.35288	1.44991	1.50571	1.66723	2.07823	1.74499	1.40989	0.868004	1.47219	1.10578	1.296
ceh-17	0.812342	1	23.4793	18.7502	0.0492977	0.000480079	1.23201	0	0.104131	0	0	0.10878	0	0	0	0.103945	0	0	0	0	0.215871	0	0	0	0	0	0.112387	0	0.10836	0	0
ceh-18	0.134249	0.698596	24.0809	10.4052	0.512573	0.0283525	0.959814	2.66755	3.64952	2.81868	2.83048	2.86922	3.00959	3.17835	3.22005	3.12196	3.09211	3.10726	3.41403	3.93989	3.46794	2.54258	2.85864	2.01522	3.05516	3.41527	3.394	1.90812	2.97425	1.79219	3.52322
ceh-19	0.0653825	0.542824	25.6262	10.5699	0.521021	0.0814275	0.520587	0.331828	0.32652	0.763535	0.458818	0.851656	0.995974	0.8548	0.986013	0.866455	0.228333	1.59081	0.967934	0.510457	0.33822	1.08556	1.35608	1.21212	1.05562	0.262602	0.352473	0.737483	0	0.331733	0.353455
ceh-20	0.482608	0.998172	20.9897	16.4611	1.59143	0.0214374	1.27429	13.9	11.5843	14.3659	11.7463	15.1993	13.1951	13.3112	12.2172	10.7804	11.9508	12.6439	15.0989	14.3552	14.2242	12.3211	14.2272	11.355	15.4468	16.6849	13.705	11.5409	14.4955	11.2694	11.5935
ceh-21	0.296045	0.891965	24.1648	22.3434	0.872646	0.00739954	0.918342	9.63543	9.06505	9.36148	10.4031	10.1269	10.313	7.88619	8.37759	8.92748	9.38187	9.17535	9.43011	9.19118	8.64698	9.7075	10.749	8.58838	9.14896	8.73666	10.7256	11.4938	8.81761	9.69003	9.90145
ceh-22	0.644167	1	22.5118	6.82613	0.180693	0.0923538	1.42754	0.536711	0.086934	0.462272	0.783369	0.467296	0.655857	0.892492	0.286241	0.505075	0.827325	0.155562	0.642206	0.201044	0.555824	0.458659	0.428108	0.292484	0.24951	0.451109	0.413822	0.602912	0.597054	0.276751	0.562582
ceh-23	0.8649	1	24.0194	11.8933	0.0949821	0.000329387	0.845897	0.176439	0	0.089709	0.091215	0.181373	0.369517	0	0.09339	0.173219	0.09127	0.087089	0.091691	0.089704	0.180213	0	0.09247	0.083296	0.184281	0	0.093525	0.173345	0.090279	0	0
ceh-24	0.647703	1	25.9799	22.1492	0.0971259	0.0113923	1.43008	0.086884	0.085392	0.08836	0.269455	0.089315	0.090975	0	0.183967	0.085296	0.0899	0.085768	0.090309	0	0.266259	0.350661	0	0	0	0.091589	0.276294	0.256105	0.088909	0.086931	0.460383
pros-1	0.332698	0.922369	23.397	7.70944	0.15786	0.0756532	1.15415	0.205694	0.268838	0.595319	0.668711	0.352689	0.680551	0.574258	0.618942	0.571682	0.606369	0.30414	0.714849	0.76896	0.422302	0.381051	0.504281	0.358001	0.322717	0.39956	0.723462	0.642347	0.4205	0.65294	0.395194
ceh-27	0.57199	1	23.9075	6.03017	0.368719	0.00694455	1.35253	2.02228	2.25801	1.85556	2.33528	1.9852	2.60841	1.37195	2.11562	1.70592	2.86287	2.05842	2.25774	1.76703	2.01814	1.40264	1.45721	1.77442	2.55976	1.34014	2.08262	2.10656	1.33363	1.76744	1.96039
ceh-28	0.619684	1	22.4269	5.76817	0.111692	0.00137116	0.903574	0	0.148673	0	0	0.154861	0.158288	0	0.477144	0	0	0	0	0	0	0	0.157624	0.282988	0	0	0	0	0.15451	0	0
ceh-30	0.338957	0.927693	23.6159	5.57045	0.346769	0.00567616	1.09047	0.550395	0.788515	1.00559	0.553027	1.38213	0.840054	1.19633	0.465516	1.29727	0.737649	0.527961	0.463177	0.335428	0.673231	0.332995	0.280273	0.589059	1.02402	0.810466	0.467689	1.42999	0.547292	0.440198	0.378023
ceh-31	0.945562	1	24.7019	0.252031	0.0912496	0.000143101	0.985425	0.320072	0.078617	0.081424	0.165291	0.246796	0.167525	0.157946	0	0.235643	0.248567	0.078975	0.083206	0.081397	0.163583	0.242259	0.251712	0.075615	0.083593	0.253223	0.084769	0.07866	0.081871	0.080081	0.338704
ceh-32	0.00522729	0.349982	22.0454	3.67233	0.864622	0.615786	0.687808	3.74756	3.54838	4.48476	3.89608	5.53865	4.50219	3.09938	3.24631	3.00042	2.50745	3.18534	2.69323	3.55578	2.47418	3.13311	3.8455	3.43197	3.87378	3.23769	3.18402	2.33492	3.47899	3.02162	4.07031
ceh-33	0.716732	1	22.618	20.3797	0.146618	0.000838389	1.11094	0.111686	0.43962	0.113349	0.463349	0	0	0.110352	0.236133	0.109687	0	0	0.231847	0	0.227652	0.337841	0.233891	0.105204	0	0.352358	0.118646	0.219096	0	0	0
ceh-34	0.947508	1	23.1079	19.3965	0.301454	0.000137763	1.18031	0.894755	0.479535	0.827619	0.840271	1.42162	0.936675	0.561981	0.689153	0.399241	0.5895	0.481706	0.930331	0.579167	0.831341	0.656684	1.36459	0.614841	1.27458	0.857927	0.947994	0.559672	0.249682	1.22103	0.516604
ceh-36	0.212337	0.808181	23.3059	22.4245	0.660068	0.0133164	0.72784	2.28629	1.94639	2.71509	2.51753	3.21254	3.82864	1.6545	2.09909	2.09454	1.9736	1.80501	1.42674	2.17107	2.18194	1.84603	2.31781	2.44949	2.8664	2.17135	2.90549	1.27391	2.80686	1.75445	2.57857
ceh-37	0.187662	0.786467	24.6487	8.67501	0.627541	0.994159	1.03253	5.65355	4.33909	4.96565	5.62513	5.84642	5.48973	6.33432	5.58451	5.59019	6.38652	5.03519	5.37421	4.94875	6.48279	5.42192	5.04676	4.62365	4.94942	5.56377	4.25624	4.7943	4.51478	4.77777	4.87266
ceh-38	0.837957	1	24.3456	12.5687	6.5121	0.000417174	1.68706	44.0434	47.6465	49.6403	57.8677	50.8071	52.395	53.4499	60.7038	49.1627	59.2833	50.9828	60.6499	47.9317	58.3409	49.2058	68.674	41.1063	58.9896	53.8435	67.5008	34.9532	55.666	49.5646	63.6479
ceh-39	0.693056	1	23.1203	19.3884	1.06648	0.885577	1.47742	11.0047	9.8464	11.1873	10.9965	12.0864	8.84442	9.59382	10.3775	8.47363	9.66096	8.47293	11.1929	11.6613	11.3765	10.2753	12.4785	9.89652	12.2409	10.4888	12.2695	12.3574	10.668	11.9062	9.99057
ceh-40	0.108373	0.660013	24.325	4.4626	0.986179	0.0405684	0.832541	4.9531	5.01258	3.97268	5.57715	5.70987	6.91173	5.40594	5.16801	4.2724	4.04293	3.85106	5.07384	3.43618	4.60475	3.86308	5.82446	2.90906	4.15572	4.67292	4.76811	3.68992	4.6066	4.2067	3.8079
ceh-41	0.12292	0.681425	25.1083	19.972	0.939652	0.0960491	0.966859	7.72902	7.94782	6.81437	8.46876	8.20061	9.04684	6.59454	6.76422	8.48772	7.19144	8.35054	6.64082	8.30675	7.16035	9.10471	9.0123	8.8274	7.88597	7.9733	9.2775	9.72092	7.84208	9.03031	8.72829
ceh-43	0.00341056	0.299493	23.049	19.0178	1.06476	0.699453	0.545416	5.72418	5.66149	5.11448	5.00887	5.34553	5.80788	5.04042	5.14053	5.46383	4.17176	5.31231	4.29152	5.94203	5.68288	6.29733	5.17188	8.57729	6.48047	5.74588	5.77502	6.88539	6.33506	5.57254	5.51674
ceh-44	0.683764	1	24.5159	24.4091	0.432052	0.00179456	1.46672	4.38841	3.92736	3.6886	4.13659	4.29619	3.85469	3.71799	4.41067	3.25703	3.97321	3.70927	3.68862	3.7223	5.06573	3.53998	3.98408	2.97087	4.04873	4.23952	4.47594	2.54605	4.32084	3.89178	4.08465
cpg-1	0.0387696	0.459436	25.2371	19.7207	94.8748	0.695925	0.834278	1266.81	1213.11	1294.98	1251.47	1190.22	1264.87	1212.97	1253.62	1183.68	1281.01	1148.31	1273.31	1253.47	1293.98	1376.83	1351.61	1202.43	1319.33	1359.67	1449.31	1529.78	1297.57	1366.74	1294.49
cel-1	0.970225	1	22.668	5.51783	3.80859	9.86201e-05	1.45385	26.1525	25.3875	26.9333	32.8671	32.0216	33.25	27.3248	33.8684	26.2645	33.5574	28.1609	33.7448	27.6303	30.8572	29.3071	35.0839	23.7803	31.7135	31.6944	33.9311	19.5471	29.3877	27.1302	38.35
cep-1	0.898325	1	23.8239	22.1415	4.13993	0.000247914	1.53942	30.9157	30.3946	33.6773	36.7417	33.0779	37.1502	28.8833	42.4092	33.3089	39.0823	29.5118	34.4383	33.1167	35.1035	30.3227	42.0027	26.9756	38.2162	35.6457	45.7003	25.6494	34.7354	36.2503	40.3753
ces-1	0.400562	0.957529	24.5753	21.3925	0.147859	0.00547393	1.20962	0.284329	0	0.096323	0	0.29225	0.099272	0.187175	0.501461	0.093056	0.195972	0.093579	0.098468	0	0.386977	0.286823	0.099314	0	0.197943	0.299499	0.201066	0.186144	0.291005	0.568812	0.301832
ces-2	0.0108785	0.445569	24.8365	20.8846	1.23423	0.439662	0.519881	1.66922	2.00572	1.97955	1.82288	1.52514	2.13675	1.09878	2.45359	1.45677	0.767164	1.28181	0.867224	1.22555	1.13614	2.24528	2.04085	3.41326	4.45484	2.05174	1.5736	4.91831	2.46761	2.50468	2.2632
cey-1	0.796021	1	26.346	24.4142	19.4282	0.240107	1.61756	389.412	312.747	314.542	355.324	317.832	340.746	316.073	328.09	329.359	356.121	307.984	344.81	326.6	309.77	325.501	347.358	310.683	325.284	362.934	357.715	371.526	302.485	335.305	363.704
cey-2	0.0244923	0.445569	22.7583	19.1796	200.293	0.98997	0.795633	2615.12	2315.53	2390.78	2266.6	2267.89	2203.25	2235.38	2408.6	2027.45	2387.98	2212.94	2117.45	2547.17	2265.2	2648.3	2541.31	2461.87	2491.34	2356.38	2598.87	2628.37	2537.42	2472.6	2562.94
cey-3	0.522874	1	23.5278	20.9656	66.4657	0.00216612	0.721778	970.793	888.809	892.816	888.013	832.524	806.288	873.548	919.98	878.631	886.773	866.072	797.392	865.514	823.294	925.101	872.376	954.38	989.119	839.596	834.123	1048.18	841.102	851.037	827.924
cey-4	0.0396806	0.465791	24.1163	10.1183	36.0033	0.151659	0.81768	534.52	498.914	536.449	563.214	530.48	507.217	567.05	528.613	551.777	562.539	571.745	578.957	536.253	569.296	502.471	549.139	459.135	493.301	569.971	530.718	508.476	524.161	491.041	548.629
cfi-1	0.488042	1	23.4491	8.69288	0.140695	0.188986	1.27947	0.700648	0.618141	0.858783	0.683408	0.720801	0.658858	0.690397	0.669658	0.756018	0.947601	0.966934	0.766979	0.571457	0.719184	0.601768	0.69933	0.698356	0.366412	0.816542	0.702371	0.241819	0.859412	0.561858	0.771089
cft-1	0.559803	1	24.1179	12.6181	0.0742745	0.0102186	1.34109	0.399719	0.298299	0.272552	0.273029	0.274209	0.377616	0.374903	0.485592	0.261333	0.357044	0.281324	0.417111	0.466108	0.352206	0.307863	0.400251	0.199076	0.458087	0.323159	0.421204	0.225488	0.33064	0.229087	0.258479
cfz-2	0.115192	0.667813	23.2881	18.5786	0.61287	0.0367686	0.874425	2.81278	2.16144	2.40652	2.57677	3.01087	3.89254	2.39734	2.70404	2.3864	2.05567	2.17339	2.93194	2.05357	2.26231	2.88031	2.63542	2.92177	4.17406	2.53633	3.85152	3.03544	2.71989	2.8954	2.71083
cgh-1	0.308469	0.904099	24.3543	6.64779	52.2403	0.0248068	1.13545	1173.48	1245.51	1280.46	1286.38	1252.94	1280.37	1218.98	1247.02	1246.59	1234.63	1219.57	1288.12	1169.04	1205.39	1220.56	1250.72	1084.24	1245.43	1296.4	1198.94	1148.55	1186.9	1105.36	1276.66
cgp-1	0.0322202	0.445569	23.6125	9.77441	9.51591	0.188048	0.616234	101.453	91.1914	96.8716	102.347	92.6347	96.0081	114.152	103.994	119.604	113.349	106.746	112.88	107.283	103.599	98.7685	103.275	87.5536	99.6659	109.573	105.179	100.109	95.0092	103.731	105.995
cha-1	0.540666	1	25.0075	10.3731	0.173265	0.0220435	1.32403	0.799104	0.783456	0.466292	0.703535	0.234872	1.07362	0.787496	0.727259	0.709247	1.06854	0.787786	0.634633	0.698208	0.585724	0.653592	0.59962	0.541665	0.716343	0.483642	0.883618	0.45019	0.816869	0.343255	0.399096
chd-3	0.619212	1	24.7531	3.61187	1.06961	0.00236991	1.39644	9.64446	9.81281	9.08448	9.03535	10.4467	10.122	8.76646	9.55065	7.77488	9.70456	7.70865	9.91834	7.91988	9.58577	8.35806	9.11764	6.56634	11.0319	9.60503	10.3355	5.1733	9.07003	7.97999	9.84474
che-1	0.321602	0.912017	22.9401	12.7732	0.0936998	0.00626998	0.998512	0	0.177927	0	0	0	0	0	0	0.354246	0	0	0	0.364835	0	0	0.188146	0	0	0	0	0	0.109541	0	0
che-2	0.566256	1	23.6777	0.401685	0.0435423	0.00250633	1.34646	0.131688	0.064538	0.033633	0.202756	0.06774	0.103185	0.064876	0.069933	0.032293	0	0.032451	0.034327	0.033568	0.168998	0.099803	0.069185	0.125033	0.068871	0	0.1042	0	0.10095	0.033003	0.034491
che-3	0.551455	1	22.7358	14.4949	0.0370634	0.00190854	0.938411	0.061557	0.076686	0.114601	0.188876	0.11519	0.075918	0.099152	0.107159	0.082302	0.105119	0.132286	0.12857	0.114273	0.155518	0.113181	0.164841	0.074592	0.134725	0.11297	0.153139	0.060826	0.074314	0.089845	0.157385
che-6	0.0659976	0.546333	24.4428	6.54398	0.0421318	0.0807778	0.719071	0.040397	0	0.082486	0.083012	0.041555	0.126652	0.039813	0.042886	0.03963	0.12601	0.039827	0	0.041174	0.082889	0	0	0.038326	0.042246	0	0	0.03982	0	0	0.042389
che-7	0.308469	0.904099	22.9806	8.72406	0.10432	0.684338	1.13551	0.235071	0.262778	0.078537	0.314641	0.379652	0.160746	0.251599	0.45585	0.377251	0.422176	0.267036	0.408354	0.091989	0.315689	0.227976	0.242389	0.182463	0.482625	0.143322	0.143014	0.225468	0.200252	0.244918	0.205501
che-11	0.892269	1	24.8933	4.86815	0.0306513	0.000727437	1.81124	0.083574	0.098219	0.068396	0.136963	0.137601	0.034902	0.032919	0.124389	0.081957	0.104537	0.016468	0.052333	0.05117	0.103118	0.067591	0.070303	0.031792	0.1924	0.053221	0.070438	0.016504	0.085392	0.016766	0.087258
che-12	0.781102	1	24.1867	6.55887	0.101103	0.00056963	0.792993	0.130076	0.134013	0.241506	0.270447	0.114728	0.285397	0.26652	0.418523	0.043795	0.171372	0.162554	0.099453	0.36473	0.183117	0.153393	0.138437	0.106013	0.174997	0.138031	0.137062	0.263937	0.094937	0.089461	0.116454
che-13	0.225435	0.822981	22.9613	6.33307	0.118294	0.0252249	1.07014	0.192736	0.176223	0.18301	0.123299	0.184643	0.18779	0.059025	0.507707	0.094621	0.099615	0.095155	0.300337	0.195899	0.12258	0.291628	0.062811	0.090915	0	0.506041	0.253162	0.094625	0.183624	0.179817	0.102335
che-14	0.311141	0.906663	23.4888	10.6319	0.188873	0.00670469	0.961222	0.84532	0.852578	0.686245	0.892252	0.639533	0.597223	0.906122	0.871826	0.975378	1.13931	1.07806	0.959608	0.887614	1.20058	0.804127	0.601069	0.614256	0.884379	1.00194	0.812573	0.662424	1.24498	1.04709	0.884102
chs-1	0.939155	1	23.3024	6.08155	9.52789	0.000158145	1.78761	87.3481	92.5136	90.6563	105.587	100.785	101.559	99.1729	106.024	89.2641	104.672	88.4464	104.592	91.5361	104.293	90.7017	113.316	74.4952	111.148	103.824	117.724	62.4222	106.691	94.1134	114.861
chs-2	0.858402	1	22.9254	11.4847	0.301352	0.01032	1.72819	1.48419	1.48016	1.5999	1.84262	2.148	1.81655	2.09022	1.67233	1.53376	2.03254	1.72548	2.35519	1.81699	2.29788	1.3453	2.1137	1.17198	1.95609	1.99307	2.29306	0.795365	2.11923	1.36527	2.24196
chk-1	0.0663578	0.546585	22.9705	18.6273	5.17756	0.718522	0.890909	73.2459	62.4281	60.5758	60.9184	57.0273	66.7858	65.992	63.7569	63.1074	64.1509	63.1885	61.8	67.7558	66.2874	71.6802	71.9186	66.2164	68.2138	63.2831	71.7957	80.4192	65.1701	69.8381	66.2326
chk-2	0.735478	1	24.1016	7.96722	0.875918	0.173194	1.52627	6.95088	9.25142	7.78486	9.40592	8.18185	8.18068	7.47604	8.60889	8.93169	9.16217	8.37676	9.30601	7.08818	7.82362	6.3802	9.15451	6.9761	8.35053	7.68928	9.22068	5.47923	8.37616	6.60349	7.85031
chn-1	0.824101	1	25.766	20.3906	5.1252	0.0693686	1.6611	78.873	69.5532	73.4955	87.4241	72.1337	90.5186	69.8692	82.5342	82.8639	81.8411	76.6711	83.0074	82.6527	78.3608	75.0439	85.2807	82.9209	74.8699	79.1131	85.4796	85.3235	81.2653	82.8213	97.0226
cho-1	0.60078	1	23.8025	8.41088	0.201548	0.00151446	1.06171	0.808407	0.792672	0.371406	0.539893	0.415797	0.802602	0.796731	1.02987	0.79306	0.882584	0.677458	0.421269	0.617972	0.912315	0.65338	0.254746	0.805324	0.549517	0.684825	0.554742	0.597655	0.578495	0.769676	0.339314
chp-1	0.803892	1	23.1518	7.89445	2.60335	0.00116726	1.62858	52.6521	48.073	44.6949	46.7621	46.2059	49.7474	47.6365	54.2133	46.7301	52.7087	46.9814	44.8945	45.5767	48.6153	51.8718	50.2455	40.8791	54.083	45.2403	50.0178	48.5705	43.9262	47.9539	48.3583
cht-1	0.0851472	0.606303	25.5099	4.83092	4.74303	0.0589056	0.647063	29.5955	33.6886	32.3559	28.4516	30.0865	36.3518	26.6467	31.0112	29.4509	22.8015	30.5136	30.9288	26.6138	23.4517	23.4437	20.4279	28.0468	28.1967	27.8569	23.5117	21.0806	24.2348	24.9257	24.9899
cic-1	0.470184	0.991897	26.146	18.2636	3.09877	0.00282585	1.05667	32.1605	26.4716	27.9377	31.8249	28.1564	33.2926	28.6171	30.4731	31.7597	32.8675	34.1531	34.2901	31.2675	31.7824	33.1984	38.2091	29.3792	31.9254	30.6305	37.3826	34.8905	32.8192	31.9836	40.084
cit-1.1	0.511797	1	25.0984	18.7005	2.53265	0.00957922	1.29883	24.9289	22.2356	22.7834	24.8691	24.5273	25.2539	23.4195	27.4046	21.8128	25.4192	22.8331	24.2217	24.5073	25.5761	25.3887	31.0426	21.4392	25.9019	26.9515	30.7744	22.3541	27.4573	23.7347	31.3045
cit-1.2	0.274681	0.875593	22.2949	6.35161	1.78781	0.00855883	0.874947	16.1955	16.5624	19.1938	20.884	19.2425	20.5871	18.2073	18.0582	18.3738	17.7271	19.1762	19.8512	15.8358	17.2629	17.5096	19.1436	16.6503	17.6156	17.9303	18.4238	13.7227	19.406	16.3558	20.1664
cka-1	0.224676	0.822475	26.1382	17.4892	6.03878	0.0121653	0.69116	38.6021	35.4673	37.2915	43.4477	40.32	43.5151	40.8849	45.4905	41.0312	43.8539	41.7704	47.3571	44.7464	48.7198	46.7716	47.9015	41.3306	47.8334	50.8348	57.7354	42.9648	44.6534	46.67	55.2538
cka-2	0.627422	1	23.8017	16.8649	0.318807	0.00132498	1.06745	1.15761	1.25157	1.36177	0.938088	0.819966	1.49287	1.0617	1.40957	1.14733	0.898753	1.7721	1.92701	1.2716	0.938788	0.858848	1.41299	1.73146	1.11128	1.22762	0.824938	0.889872	1.07399	1.22557	1.01164
ckb-1	0.617324	1	22.5889	3.59794	0.405857	0.00139441	0.831082	2.07227	1.78765	2.17572	1.61777	2.26016	2.56181	1.73427	1.86416	2.09526	1.56336	2.16819	2.0916	1.79013	1.73585	1.96549	1.77919	1.42664	1.37826	2.38865	2.32486	1.42149	2.63328	2.01229	2.78072
ckb-2	0.792634	1	23.5912	10.8612	3.76404	0.000533528	0.745433	22.6203	26.9935	22.1299	20.8343	26.1366	25.4461	23.774	23.3423	18.1525	23.8197	22.3217	25.7528	25.4917	20.7238	25.4351	26.1985	22.6433	27.946	24.3425	22.936	14.7824	17.6384	17.9966	22.4252
ckb-3	0.78411	1	23.5599	6.91671	0.0295301	0.0316134	1.60092	0.081631	0	0	0.084329	0	0	0	0.086449	0	0.084511	0.08057	0	0	0.083428	0	0	0	0	0	0	0	0	0	0.086412
ckb-4	0.349045	0.93202	23.3439	1.65881	0.836057	0.00537535	0.932511	5.92042	8.11174	5.78233	6.67192	7.29333	8.12797	6.87336	5.62344	5.87048	6.39809	5.90118	5.13567	7.47218	6.88288	6.97414	7.37792	6.83106	6.18792	5.86529	6.19668	6.85926	6.1182	6.42305	5.72053
ckc-1	0.0133402	0.445569	25.9441	5.02219	1.64609	0.37982	0.536176	11.8077	10.2628	9.31567	10.0932	10.038	11.83	10.985	11.4448	10.0258	9.50826	9.88257	9.72368	7.71231	8.25853	9.22	8.69826	8.39105	7.44102	8.69975	9.81284	6.25805	8.95558	8.50909	8.0993
cki-1	0.318209	0.909151	23.9689	11.78	1.255	0.00639395	0.853727	9.59274	8.0794	7.93261	7.73859	8.03981	9.92828	9.3581	9.46541	9.91901	8.06423	9.3548	11.1264	9.86372	10.5342	8.14195	7.26432	8.31057	8.42862	10.6041	9.66633	6.926	8.66104	9.45848	7.68907
cki-2	0.024025	0.445569	26.5235	19.8341	6.0144	0.244482	0.482249	53.0632	46.4942	47.3298	50.4766	51.6934	51.0545	51.2476	55.3507	49.1853	54.1759	51.5397	52.9982	53.0167	52.4033	56.8631	56.2645	55.7844	59.8586	56.5352	66.4969	63.7018	62.2356	58.7893	59.0313
ckk-1	0.338142	0.927693	22.9116	11.1902	0.391781	0.091667	1.15851	2.12506	1.3075	1.82907	1.5843	1.41445	1.74193	2.38193	1.94622	1.30808	2.64247	2.013	1.91065	2.12335	2.52188	1.64171	2.5384	1.69968	1.52508	1.98527	1.89175	1.06781	1.44831	2.29667	1.70566
cku-70	0.930839	1	24.0487	0.0801105	2.21367	0.000173379	0.989323	30.4079	27.1777	26.2904	27.3982	29.4008	30.4488	27.2814	32.4066	26.645	28.5618	24.4227	28.3526	27.4226	28.7169	28.65	31.7881	26.132	27.9393	29.6006	31.2665	26.7434	26.6211	29.244	32.2781
cku-80	0.500556	1	25.6924	17.5299	3.51403	0.00363227	1.28966	28.5992	25.4226	24.0606	29.4138	27.8223	28.0674	28.5458	32.3466	26.2328	30.2438	25.5419	28.8919	28.8486	32.1282	28.8117	38.33	24.1917	33.2239	33.1544	34.233	22.5934	33.5539	31.2728	36.0621
cky-1	0.0946178	0.626042	22.7208	19.369	0.0712479	0.190189	0.93505	0.169055	0.16571	0.069077	0.069419	0.034784	0.070651	0.06663	0.215453	0.165829	0.07036	0.266626	0	0.068946	0.069419	0.102495	0.142102	0.096299	0.212189	0.179129	0.24972	0.16672	0.207357	0.067787	0.070858
clc-1	0.0511212	0.495634	24.9245	6.67449	3.34809	0.199246	0.860143	21.1824	24.6903	23.737	29.7289	28.79	28.9742	26.591	26.8987	26.5679	21.3724	23.2092	26.9291	23.211	25.3284	25.4877	20.1	27.3767	22.7887	22.6967	25.3277	18.6688	19.6681	21.0346	23.1358
clc-2	0.286011	0.886567	25.7671	18.8743	0.902339	0.672543	1.11843	2.58516	3.65925	3.81072	2.77988	2.86139	3.85414	2.74956	3.74321	3.31945	2.77415	3.14194	4.33753	3.85601	3.0435	3.51011	4.37507	4.60725	6.19243	3.35	5.21623	5.01496	3.62627	3.92145	4.67114
clc-3	0.428108	0.970653	22.2685	11.8947	0.420441	0.0328332	1.23167	2.34658	1.82411	3.00528	2.69418	1.64956	2.07224	2.13906	2.33235	3.27549	2.41879	2.92891	2.81825	3.00866	1.88599	2.24081	2.74079	2.55638	2.70632	2.72439	1.83868	1.57353	3.03553	2.2214	2.37451
clc-4	0.14861	0.726826	23.8601	9.27069	0.260111	0.780073	0.99371	0.169708	0	0	0	0.174191	0.534564	0.671805	0	0.666956	0.348155	0.839331	0.175521	0	0	0.170832	0	0	0.530564	0	0.181094	0	0.17388	0	0
clc-5	0.565654	1	23.1856	2.77967	0.495197	0.00179631	0.635435	2.70595	2.72948	2.7551	2.7168	3.459	3.06137	1.94836	3.09959	2.36881	2.19768	2.30935	2.81488	1.71166	1.87007	2.80515	2.99165	2.83545	2.0632	2.7791	3.01976	2.30166	2.54376	2.70876	2.78199
cle-1	0.23474	0.834879	24.1289	14.159	2.36613	0.011215	0.740601	12.2907	9.37583	12.5551	12.2027	10.6261	10.2723	14.3139	11.2883	11.709	14.2487	12.7654	12.8476	13.6601	15.6015	11.1979	11.9209	9.28471	10.2258	16.9451	14.897	8.69194	13.6617	11.6483	13.6925
clh-1	0.118956	0.677194	24.0374	12.6678	2.23913	0.0353158	0.920842	16.4933	15.0583	17.0625	14.1996	13.6289	15.6467	18.6233	14.4586	15.0795	16.083	15.54	16.7223	17.4309	20.3257	16.5117	14.9329	13.7033	14.8211	17.5942	16.1572	11.6315	16.8313	12.6132	11.6848
clh-2	0.178422	0.771958	24.841	11.8408	0.147605	0.0179712	0.966804	0.400109	0.490022	0.556474	0.698122	0.455947	0.707871	0.84736	0.470852	0.572408	0.760051	0.53948	0.462233	0.786019	0.806314	0.553261	0.715732	0.462184	0.432514	0.636471	0.742097	0.610677	0.452875	0.585249	0.432322
clh-3	0.438112	0.975843	23.437	22.8947	0.966621	0.00331934	1.18249	6.98763	7.32864	8.01295	8.51725	8.16935	8.45501	8.10353	8.81433	6.88789	8.41159	7.17869	8.19169	7.91438	7.92165	7.5608	8.26912	6.30417	9.40433	8.57189	11.0081	5.70612	8.75995	8.43016	9.22238
clh-4	0.85433	1	23.9231	8.4503	0.0845213	0.00035585	1.37585	0.2945	0.510441	0.425307	0.096484	0.396265	0.449492	0.336854	0.418997	0.43844	0.212389	0.24556	0.307249	0.346653	0.411009	0.412167	0.359521	0.217861	0.414855	0.374333	0.386823	0.252973	0.333553	0.188756	0.270612
clh-5	0.997202	1	23.536	23.1212	2.27077	2.40172e-05	1.31177	38.1131	37.2651	36.1355	39.9427	38.8625	42.4216	37.8544	39.9477	32.8699	40.3589	37.0315	38.3576	39.5648	38.8247	39.4077	41.6074	34.0455	40.7914	40.1344	40.5838	34.2105	38.662	39.523	43.4882
clh-6	0.896241	1	24.7991	14.1083	2.44933	0.000252338	1.30457	20.2561	20.0472	18.4986	22.9321	20.2199	23.1396	21.0025	25.8232	22.4042	22.8523	20.4738	23.8823	23.7639	22.6043	21.4003	25.8778	18.3673	24.2857	23.2403	27.0293	17.659	21.7006	23.1321	27.1876
cpi-2	0.17181	0.764648	25.3528	14.4392	22.3138	0.0192555	0.796428	275.854	299.667	269.327	261.432	279.453	256.096	301.851	271.691	292.964	285.922	294.889	320.12	267.271	274.525	291.636	277.218	325.402	310.275	285.165	306.558	310.884	285.3	281.149	262.46
cpi-1	0.134909	0.698794	25.6707	17.5556	53.264	0.0278885	0.727295	352.531	384.795	312.396	341.513	346.87	384.494	357.46	399.332	454.971	333.605	324.689	383.094	351.305	368.054	424.796	366.343	480.212	496.081	355.206	379.889	449.773	391.868	379.904	373.415
clk-1	0.21114	0.80776	25.0427	12.1879	2.76736	0.0230737	1.05695	35.2547	34.462	31.4401	32.9564	38.2847	37.7546	34.87	37.8051	39.89	35.8142	39.1389	32.9289	35.8927	32.7372	40.6095	36.4063	36.4908	38.7252	36.3503	37.7091	38.3175	33.157	35.0551	31.4663
clk-2	0.987042	1	24.5765	14.9263	2.49689	5.49278e-05	1.48997	17.5285	16.9903	18.3306	22.1399	19.4542	20.2297	18.4663	22.8483	18.9698	21.9128	18.7413	22.3737	18.1536	18.867	19.3557	26.4118	15.2649	22.6388	21.6541	24.5592	14.9459	21.5078	19.3113	25.1908
cln-3.1	0.497025	1	25.5523	3.32963	0.566603	0.00247034	1.08333	3.7135	3.42895	3.41528	3.30755	3.88185	4.21354	2.88955	2.72928	2.08624	3.94226	3.37858	3.06227	3.24487	2.67939	3.67893	3.80115	2.7024	3.52311	3.56214	1.7996	3.17248	2.16694	2.96041	3.42053
cln-3.2	0.796021	1	25.6225	17.5961	1.28601	0.000526004	0.982674	12.2924	13.3796	13.2108	11.4101	13.7677	12.9847	12.3637	15.8087	12.6601	12.6276	12.486	17.3573	12.5782	12.7119	13.2721	13.6028	14.6921	15.7739	13.1194	13.8372	13.777	14.2523	14.0779	15.6485
cln-3.3	0.264916	0.868731	24.1283	17.5914	0.338282	0.00913835	0.890558	1.05407	1.09554	1.32697	1.21388	1.5303	1.10257	1.28427	1.64352	1.46035	1.02919	1.10099	1.16175	1.64137	1.96803	0.751259	0.910942	0.763082	1.49052	1.50696	1.24607	1.22056	1.90247	1.24186	1.43796
clp-1	0.644006	1	23.4433	3.38326	4.93614	0.00557289	1.42684	57.9846	57.6094	59.0082	65.8156	60.7127	62.2151	58.6798	60.9291	54.9374	61.4371	55.9646	64.7884	54.0734	61.5759	52.6004	65.0524	50.6778	62.6363	63.1112	70.5491	43.9429	59.2964	56.9197	64.111
clp-2	0.65837	1	22.7325	5.68281	3.13533	0.00114048	1.28344	19.054	17.3459	19.1625	21.898	20.5326	22.9544	18.7126	25.6765	18.6597	22.1831	18.8987	20.7178	19.492	22.04	18.5254	22.2061	14.6943	20.6873	23.0044	24.3837	11.4318	19.6281	18.2881	26.4427
clp-3	0.325813	0.917736	25.1916	19.8757	0.0773648	0.11693	1.14933	0.162819	0.287256	0.133072	0.233964	0.134007	0.238143	0.288761	0.138347	0.223592	0.271094	0.224685	0.203724	0.332034	0.200598	0.263248	0.34217	0.185516	0.170307	0.276068	0.343546	0.321168	0.366122	0.195867	0.443473
clp-4	0.637443	1	23.5233	6.55588	1.1956	0.00126613	0.866961	13.3836	11.4003	11.7776	10.1052	11.8613	11.3765	12.0245	11.8152	10.648	10.8739	10.1352	11.9154	11.9614	11.559	9.94694	10.5201	9.85773	11.1072	11.5021	13.3385	9.74116	10.9576	10.3747	9.14902
clp-6	0.0786802	0.587076	24.9395	19.1816	0.343689	0.0653658	0.51714	0.877148	0.673025	0.895699	0.979308	1.02003	0.677484	0.676494	0.769359	0.860465	0.951913	0.751936	0.954053	1.244	1.05663	0.732102	0.841325	0.760004	1.07689	1.45413	1.89192	0.827172	0.896649	1.07027	1.19996
clp-7	0.752209	1	23.9027	11.1647	3.39273	0.00645297	1.55099	50.2369	49.8993	53.0933	60.3112	54.7499	53.0916	55.8623	51.7274	53.1127	57.9782	55.2219	59.9939	49.2493	58.2047	48.1215	60.8119	46.3337	55.6107	55.5941	60.4318	51.9161	53.435	49.0985	54.9114
clr-1	0.981685	1	24.6617	15.7335	2.84283	6.55285e-05	1.62813	21.3004	22.7376	21.8742	24.9457	24.2638	23.5119	23.563	26.5723	21.5834	26.7283	22.133	26.89	22.1685	25.3051	23.778	28.6984	16.9505	27.7544	26.843	30.6893	15.9999	27.6587	24.3313	30.0603
cls-2	0.860442	1	23.1034	16.8609	1.45624	0.000339085	1.09179	17.8543	20.2056	19.3484	21.4604	21.6845	20.8852	18.2404	20.5835	18.5722	18.4803	20.1692	20.1938	20.0622	19.7219	17.9774	21.3721	18.0509	20.7602	21.3385	21.0757	15.8738	19.5443	18.04	19.5225
clu-1	0.697893	1	24.6201	16.8149	7.90295	0.000923392	1.39579	53.3361	50.6397	55.8892	60.2834	64.945	63.9476	56.549	68.2985	45.8802	65.4918	53.1396	62.4316	61.3489	65.9703	63.5513	72.4818	46.9612	75.7161	70.461	71.3774	37.3134	70.6859	59.9524	74.2945
clx-1	0.890947	1	24.5492	20.7578	0.0678514	0.000267069	0.791209	0	0	0	0.050105	0.050104	0.152779	0	0.05169	0	0	0.048037	0.050745	0.04963	0	0	0	0.138534	0.152795	0	0.051464	0.095981	0	0	0.25603
cmd-1	0.00128881	0.253695	25.1058	19.9919	25.2321	0.931902	0.612271	198.585	161.825	184.93	165.201	185.782	195.225	174.242	190.816	153.289	185.405	160.313	161.78	203.624	185.979	204.356	208.032	197.883	200.745	210.793	219.843	240.64	200.253	213.601	206.773
cmk-1	0.52606	1	22.4705	7.20186	0.302925	0.0105926	1.31108	1.25743	1.23334	0.902934	1.24512	1.10177	1.46049	1.05591	1.92751	1.00522	2.08087	1.05622	1.11597	0.854157	1.0983	1.03494	1.12483	0.750674	1.16869	1.725	1.22982	1.05541	1.76178	1.07327	0.929719
cnb-1	0.313712	0.908149	25.6649	2.8262	2.92139	0.00660523	0.528018	24.9098	26.2567	19.7199	19.1767	21.7427	22.449	20.6277	25.3418	20.8057	18.8869	18.6126	18.6221	15.8592	21.0585	18.5179	20.5091	21.8173	21.8347	19.1937	20.3452	19.5707	19.4824	19.4332	17.6743
cnc-1	0.388254	0.952599	24.7039	15.3796	2.26065	0.00432598	1.05582	0	0	0	0	0	0	0	3.82057	0	0	0	11.3333	0	0	0	3.75474	0	3.79421	3.73171	0	0	0	3.53745	0
cnc-2	0.48122	0.997375	23.1876	18.8203	15.9894	0.00268998	0.985232	45.0004	81.5613	62.461	52.9166	68.9884	57.8826	74.0119	67.7993	65.3286	50.5393	49.8969	57.2534	36.6277	63.2549	80.5229	52.7116	87.2219	91.6097	63.4118	54.1824	83.6158	78.4471	72.5355	36.8856
cnc-3	0.783048	1	23.6914	10.9463	3.61253	0.00952012	1.59826	21.4572	29.1847	25.4328	23.749	25.6254	29.5623	24.8206	26.5334	29.8595	24.2324	21.2866	29.8053	24.6956	27.9365	31.7413	20.6145	37.5168	29.1603	24.1678	22.6369	31.7323	27.5019	31.8216	16.7471
cnc-4	0.139951	0.711448	24.3657	19.3653	9.10959	0.0264451	0.559439	12.8421	17.2169	21.8788	9.95031	13.5005	14.9459	22.7881	27.9345	20.2953	11.4314	15.3688	14.3129	16.202	16.9409	16.287	13.2231	44.4908	27.1466	25.0655	24.7312	25.3133	27.788	24.4856	16.9822
cnc-5	0.228867	0.827908	23.7174	0.424928	0.761097	0.0117577	0.780514	0	0	0	2.64915	0	0	0	0	0	0	0	0	0	0	0	0	2.35306	0	0	0	0	0	2.48754	0
cnc-6	0.123412	0.682531	22.8131	10.8256	1.06466	0.0332153	0.704126	0	0	1.66859	0.351277	0.340943	1.04532	0.330073	0	2.28527	0.337566	0.661858	1.02661	0.333965	0.333584	0.334968	0.344646	4.3122	1.73678	0.342345	0.716098	1.28387	0	0.657665	0
cnd-1	0.555174	1	22.3231	6.76427	0.0732669	0.613496	1.33812	0.180341	0.132504	0.161346	0.184858	0.162367	0.376659	0.177624	0.383317	0.198976	0.164382	0.088856	0.329261	0.160978	0.185328	0.022786	0.165883	0.214259	0.047171	0.215208	0.190092	0.177989	0.184288	0.135639	0.188522
cng-1	0.878344	1	23.3846	13.7255	0.342693	0.0851729	1.76884	1.87011	0.95655	1.72749	1.45907	1.33674	1.86526	1.31636	1.97012	1.62667	2.01669	2.05796	1.81159	1.86944	2.11311	1.62241	2.36552	1.57864	2.17898	2.04946	1.68826	0.690415	1.85635	1.341	2.88035
cng-3	0.794772	1	23.9051	0.567579	0.0288905	0.0965119	1.61485	0.040611	0.079642	0.082923	0.041727	0	0.084884	0.08005	0	0	0.084451	0	0	0	0	0	0.085315	0	0.127409	0.043003	0.042875	0	0.041516	0.0407	0.042616
cnk-1	0.653672	1	23.6103	1.4988	1.99849	0.00117194	1.09562	31.4683	30.2488	32.0695	37.7095	30.6431	37.4758	33.4606	34.5027	35.351	35.2889	32.5935	34.9154	34.429	33.9855	33.6204	34.818	30.7212	34.4287	34.988	36.8512	32.5649	33.3669	34.9954	37.4788
cnt-1	0.156658	0.736265	24.8657	19.7225	2.26713	0.0635581	1.00276	20.784	19.5173	18.2861	16.2725	22.2086	19.9596	20.4149	21.1464	18.792	21.7447	17.2969	19.1688	20.7484	21.4649	20.5284	20.2772	18.3654	24.5446	21.7758	25.8784	19.9561	23.462	23.4852	20.4547
cnt-2	0.605907	1	23.8226	11.9746	2.36021	0.0014777	1.35471	31.8797	29.507	30.0264	33.3402	33.59	32.4481	32.049	33.2953	32.5722	38.7606	34.1151	34.0843	34.0242	32.0224	30.1104	34.7939	28.5662	34.6844	33.856	38.5698	29.1908	34.3481	33.496	36.7549
cnx-1	0.911261	1	23.1162	20.897	8.0112	0.000222841	1.2856	90.9891	86.0373	86.1081	93.2533	94.6982	98.601	88.7596	99.7723	80.6943	90.029	85.7228	94.507	87.4109	90.4838	89.0445	105.199	75.7421	104.024	100.502	96.6466	67.8734	86.1487	86.4961	101.016
cof-2	0.268946	0.870966	23.736	13.4561	0.181651	0.00885682	1.0937	0.754172	0.493239	0.256446	0.051726	0.206851	0.525658	0.346985	0.213381	0.345319	0.104447	0.495826	0.157113	0.512205	0.257675	0.558598	0.158368	0.333578	0.36796	0.159568	0.053125	0.297161	0.102819	0.251855	0.264344
cog-1	0.862298	1	25.0054	4.59514	0.182668	0.573606	1.73537	0.816616	0.729168	0.604633	1.22587	0.981667	0.854623	1.53832	0.471926	0.801537	0.538419	0.805847	0.540548	0.528775	0.911089	0.374658	0.700768	0.631741	0.775661	0.626834	0.707455	0.949089	0.60758	0.445871	0.784623
cogc-2	0.840522	1	25.513	17.7974	3.18488	0.000396568	1.40481	26.209	25.9705	25.8637	29.0596	27.5099	26.9029	26.3152	32.4647	24.1787	33.2793	24.892	28.8022	28.2746	29.4858	30.7108	33.3114	21.2761	32.6425	30.9975	35.292	24.585	29.654	27.4444	37.4732
coh-1	0.900032	1	22.9021	22.2002	0.970699	0.000243891	0.991698	7.5689	8.15015	8.31789	8.82148	10.1459	9.11938	7.68474	8.86576	7.62621	7.55916	7.35738	9.40407	6.79794	7.77581	8.27646	9.12305	7.06885	9.97235	9.58754	9.94152	7.62143	8.97591	9.04002	8.62037
coh-3	0.959812	1	24.2138	24.132	2.30468	0.000115564	0.869031	18.1269	17.0079	18.3605	19.7966	18.3045	21.5365	17.4976	19.0903	20	22.5558	16.3348	17.9298	17.8363	18.0703	18.39	20.1727	17.0981	17.5626	21.4391	22.3393	14.1079	20.1209	18.8748	22.9334
col-2	0.084042	0.603293	25.3489	19.8005	0.437722	0.0596885	0.894194	1.07815	0.867467	0.995866	0.507369	1.20888	1.02677	0.774368	0.933284	1.34735	0.810392	0.67749	0.509064	0.697302	1.40027	0.988652	2.15653	1.01698	1.02344	1.34175	1.87195	1.25099	1.30419	1.17635	1.97828
col-3	0.391751	0.954185	22.5162	19.6599	0.661442	0.00446984	1.20272	4.47047	3.8226	3.45627	3.52112	2.99664	3.46135	2.8792	3.90735	3.91235	2.31035	3.45465	3.53344	3.06203	2.28114	4.2153	3.66574	3.57543	4.3636	3.27506	3.09327	4.58018	2.98414	3.69368	1.65152
col-7	0.093636	0.624188	24.8352	3.91967	0.096895	0.271921	0.93387	0.06347	0.217735	0	0.253393	0.252989	0.321426	0	0.122454	0.153017	0	0	0.176592	0.053725	0.058198	0	0.143598	0	0	0.079861	0.074459	0.062321	0	0.067575	0.069348
col-8	0.636964	1	26.8014	3.99218	94.5603	0.00127023	0.431152	491.354	509.209	467.588	438.507	427.051	508.508	379.748	375.998	388.824	325.332	420.738	354.379	325.892	373.151	395.2	344.307	323.88	355.426	310.332	264.942	339.441	290.737	278.119	230.499
col-9	0.702244	1	25.1698	16.7625	0.0540891	0.000902328	1.06789	0	0	0	0	0	0	0	0	0.178722	0	0	0	0.092537	0	0	0	0	0.190113	0	0.096516	0.17881	0	0	0
col-10	0.361562	0.935139	25.207	1.54371	0.549885	0.00495861	0.888128	2.5773	3.10915	2.14507	2.2772	1.80469	1.5298	1.96353	2.14281	2.84131	1.53772	1.23265	2.19574	2.72299	1.51055	1.14077	1.27489	1.90466	2.11939	2.30076	1.75143	1.66459	1.9844	1.75902	1.54135
col-12	0.739256	1	24.8853	22.185	0.152209	0.095379	1.53043	0	0.576555	0	0.248728	0.167843	0.077192	0.162343	0.088753	0.434388	0.151668	0	0.348547	0.417497	0	0	0	0.27337	0.262657	0.544979	0.078098	0.282423	0.514589	0.369177	0.223841
col-13	0.607932	1	22.4857	13.4708	0.15688	0.00146052	0.93769	0.172246	0	0.262776	0.278488	0.088534	0.090176	0.173244	0.182365	0.084548	0.378918	0	0	0.184132	0.527893	0.260699	0.451407	0.125843	0	0	0.091286	0.347527	0	0	0.285484
col-14	0.841623	1	23.5201	7.6134	0.143466	0.000556675	1.69467	0.336496	0.165336	0.292564	0	0.295911	0.201045	0.094766	0.304629	0.471123	0.099203	0.747333	0	0	0.085956	0	0.100554	0.362156	0.087872	0.532222	0.178302	0.188463	0.258239	0.252535	0
col-17	0.0297908	0.445569	22.423	11.741	0.0248397	0.204782	0.781264	0	0	0	0	0	0	0	0	0.081388	0	0.081834	0	0	0	0	0.086924	0	0	0	0	0	0	0	0
col-19	0.115396	0.668605	26.7323	6.08318	69.6678	0.0366546	0.500294	475.854	443.545	451.069	457.017	369.648	446.684	446.523	410.266	442.595	388.449	462.217	399.068	364.303	393.754	372.718	341.043	319.577	343.895	367.395	286.346	328.539	340.98	297.352	308.224
col-20	0.258979	0.866241	26.7709	3.72909	102.471	0.00953532	0.474901	472.512	376.995	350.147	296.217	314.68	372.594	286.48	327.765	263.662	245.391	299.297	221.325	226.218	220.246	278.792	217.102	172.194	213.398	195.405	143.269	259.369	150.493	167.732	148.972
col-33	0.947508	1	23.4752	12.78	0.053088	0.000137524	1.13026	0	0.181113	0	0	0	0.096473	0.09095	0	0	0.19052	0	0	0.093646	0.09405	0	0.096536	0.08694	0.096198	0	0	0	0.094272	0	0
col-34	0.271754	0.873133	25.3123	8.71316	0.733815	0.0237103	1.10675	5.60275	4.05979	3.79501	4.37599	3.53595	4.42777	5.04781	4.1597	5.40481	4.7745	4.65895	3.36936	3.29662	4.91481	3.86672	3.60444	3.33771	4.72121	3.72612	4.27616	3.18459	3.42073	3.44079	3.1327
col-35	1	1	23.9446	3.94778	0	2.24676e-06	0	0	0	0	0	0	0	0	0	0	0	0	0	0	0	0	0	0	0	0	0	0	0	0	0
col-36	0.442358	0.978727	26.1849	20.1504	0.144579	0.00325818	1.07031	0	0.204788	0.0708	0.215098	0.142959	0.072737	0.137166	0.294689	0.341137	0.288242	0.137181	0.216988	0.141503	0.142253	0	0.218778	0.394561	0.363209	0.073404	0.441457	0.478701	0.07111	0.556776	0.293591
col-37	0.0355323	0.445569	24.0243	15.8779	0.0188749	0.170055	0.408248	0	0	0	0	0	0	0	0	0	0	0	0	0	0	0	0	0	0	0	0	0	0.096602	0	0
col-38	0.191144	0.789587	25.597	20.842	1.5789	0.0158779	0.497191	4.05332	3.27151	5.91063	7.10717	5.66108	3.70268	5.85172	5.82576	4.59265	4.93802	5.33748	4.20899	6.12465	6.04197	6.7083	6.31405	5.09478	5.42528	7.00032	6.39933	5.71187	6.17079	6.7552	9.39645
col-39	0.737537	1	25.0323	21.0948	0.137255	0.00218416	1.5284	0.356072	0.174998	0.181029	0.092051	0.091506	0	0.351534	0	0.262183	0.092088	0.263639	0	0.45256	0.36366	0.089813	0.093304	0	0.464862	0	0.283134	0.262357	0.091097	0.08906	0.566288
col-40	0.176064	0.769966	23.8976	9.63616	0.117559	0.0184484	0.296681	0	0	0	0	0.089541	0	0.085988	0.092215	0	0	0.343941	0.27161	0	0	0.087886	0	0	0	0	0.092333	0	0.089134	0	0
col-41	0.685253	1	24.4284	15.3392	0.0423608	0.000994724	0.358159	0	0	0	0	0	0	0.060826	0.065389	0	0	0	0	0.125583	0.063146	0	0	0.058385	0	0	0	0	0	0	0.065006
col-43	0.0276557	0.445569	26.2545	7.14649	3.65822	0.216998	0.744067	15.8346	16.0573	11.9091	13.9266	12.2954	16.7549	13.3854	14.2695	20.423	11.943	15.3807	13.3093	8.90873	12.0484	14.0234	11.4791	11.3768	8.27008	11.5455	7.85496	9.93274	9.22181	9.60803	5.79865
col-44	0.00326041	0.295549	22.8569	14.3663	0.0391134	0.712273	0.195042	0	0	0	0	0	0	0	0	0	0	0	0	0.092537	0	0.091826	0.095392	0	0	0	0	0	0	0	0
col-45	0.215946	0.812197	22.4056	3.94221	0.217896	0.127408	1.06117	0.316759	0.9336	0.483523	0.899593	0.732735	0.580247	0.625227	0.587134	0.530982	0.984062	0.468936	0.57644	0.402791	0.161903	0.639352	0.830387	0.44903	0.165458	0.501245	0.570847	0.54495	0.648178	0.871803	0.670277
col-46	0.0638068	0.542118	24.8064	14.6891	0.030049	0.104163	0.886082	0	0	0	0	0.02803	0	0.026837	0.028944	0.08016	0	0.026849	0.028415	0	0.027984	0	0.028633	0.025881	0	0.028885	0	0.026879	0.027842	0.136578	0.028507
col-47	0.990821	1	22.4574	17.6592	0.0532596	4.73576e-05	0.95714	0	0	0	0	0	0.15691	0	0	0	0	0	0.154823	0	0	0	0	0	0	0.156632	0	0	0	0.149229	0
col-48	0.605284	1	24.0823	9.79627	0.286957	0.00233502	1.38475	0.731939	0.617153	0.530913	0.975126	0.322381	0.3287	1.34274	0.442334	0.821439	0.64796	0.516344	1.52004	0.531178	0.853097	1.26542	0.109521	0.394262	0.436651	0.770263	0.333029	0.718289	0.963366	0.313665	0.444932
col-49	0.0299636	0.445569	23.6934	18.8676	0.0218615	0.204354	0.408248	0	0	0	0	0	0	0	0	0	0	0	0	0	0	0	0.111202	0	0	0	0	0	0	0	0
col-50	0.833021	1	23.4653	15.2506	0.0797218	0.787682	1.67858	0.063141	0.261399	0.257368	0.068623	0.129862	0.13927	0.131318	0.211654	0.371788	0.069017	0	0.262884	0.33876	0.193927	0.268783	0.331286	0.062982	0.417346	0.200142	0.200376	0.196472	0.19374	0.066644	0.133154
col-51	1	1	23.9446	3.94778	0	2.24676e-06	0	0	0	0	0	0	0	0	0	0	0	0	0	0	0	0	0	0	0	0	0	0	0	0	0
col-52	0.812342	1	23.6063	9.80442	0.0544468	0.000480257	1.21233	0	0.105269	0	0	0	0	0	0.113145	0.105077	0	0.211366	0	0	0	0	0	0.201676	0	0	0	0	0	0	0.093397
col-53	0.975354	1	23.8967	13.7394	0.316381	8.62039e-05	1.21768	0.972063	0.743858	1.31578	1.23164	0.887956	0.905536	0.853623	1.25623	0.954611	1.22662	0.960125	1.5698	1.31659	0.770802	1.30698	1.9229	1.01777	0.901987	1.13624	1.49111	1.16564	0.552874	0.863888	1.83971
col-54	0.783048	1	25.1226	19.8735	0.0357562	0.00314331	1.59869	0	0	0	0	0.105227	0	0.10113	0	0	0	0	0	0	0	0	0.107252	0.096535	0	0	0.108678	0.100492	0	0	0.108867
col-55	1	1	23.9446	3.94778	0	2.24676e-06	0	0	0	0	0	0	0	0	0	0	0	0	0	0	0	0	0	0	0	0	0	0	0	0	0
col-56	0.0518928	0.499704	26.9178	22.1823	0.0311729	0.109326	0.781173	0	0	0	0	0	0	0	0	0	0	0	0.101813	0	0	0	0	0	0	0	0	0.09623	0	0	0.10412
col-58	0.788722	1	24.7762	14.8072	0.0409244	0.000550474	0.722376	0	0	0	0	0	0	0.185383	0	0	0	0	0	0.095424	0	0	0	0.088583	0	0	0	0	0	0	0
col-60	0.00058564	0.223951	24.2195	18.7707	0.355777	0.942125	0.583314	0.3987	0.391714	0.24343	0.164711	0.49188	0.166941	0.078698	0.422281	0.313097	0.16514	0.157401	0.248754	0.486694	0.815096	0.804731	0.752522	0.753542	0.666422	0.420584	0.760255	1.25421	0.734275	0.79804	0.50626
col-61	0.154606	0.733897	23.5661	19.946	0.0558082	0.0227021	0.83358	0	0.093704	0	0	0	0	0.094108	0.100844	0	0	0	0.09901	0	0	0	0	0.089919	0	0.100381	0.101094	0	0.19508	0.095325	0
col-62	0.578817	1	24.1094	1.69346	0.251313	0.0016801	0.812293	0.79749	0.783574	0.921702	0.499939	0.497289	0.396066	0.805579	0.4617	0.181863	0.187539	0.447517	0.639251	0.184346	0.91866	0.274394	0.513721	0.513471	0.47341	0.627503	0.736772	0.427483	0.278339	0.156092	0.360605
col-63	0.940512	1	24.2711	11.3726	0.0373472	0.0030117	2.02804	0	0	0	0.074194	0.07394	0	0.141905	0.076201	0.070581	0	0.141918	0	0.073181	0	0	0.075431	0	0.150281	0.075916	0	0.070731	0	0.07199	0
col-64	0.386262	0.952365	23.8557	12.2091	0.204173	0.00436998	0.934422	0.31398	0.678073	0.511934	0.452975	0.258304	0.591186	0.619381	0.66577	1.04763	0.521121	0.80533	0.718989	0.511465	0.514326	0.570626	0.856645	0.53499	0.393787	0.729864	0.59782	0.432627	0.642263	1.00615	0.794491
col-65	0.400562	0.957529	25.5699	2.68092	0.0634604	0.852695	1.20971	0	0.277258	0.19108	0.097266	0.09662	0.098456	0	0.099475	0.092292	0.097191	0.09281	0.097666	0	0	0	0.098504	0	0	0	0.099703	0	0.096206	0.188056	0
col-68	0.0619512	0.53701	24.3663	15.247	0.768786	0.663634	0.882567	4.08638	3.37275	2.24511	2.87063	3.27682	2.73786	3.54927	4.24101	3.69048	4.23054	4.35598	3.90886	4.65524	3.84219	4.53609	3.77037	3.86085	4.78098	3.87886	4.24307	4.33786	4.51566	4.33473	2.42246
col-69	0.0598292	0.529699	22.1293	4.51905	0.0984562	0.0921016	0.626379	0.058377	0	0.178532	0.180366	0.240143	0.183162	0	0	0.057285	0	0.230329	0	0.059447	0	0	0.061271	0	0.06102	0	0	0.057472	0	0.175405	0.061491
H17B01.2	0.28037	0.881055	23.3252	18.4116	0.0163035	0.00829255	0.605421	0	0	0	0	0	0	0	0	0	0	0	0	0	0	0.062043	0	0	0	0	0	0.059927	0	0	0
col-71	0.153664	0.732607	25.1155	8.92717	0.556475	0.160714	0.99926	2.75817	2.83687	2.6093	1.96326	2.22847	3.29773	3.04467	2.01878	2.77132	3.60939	3.693	2.6654	2.80771	2.01648	2.4531	2.20492	1.98869	2.19618	2.77478	2.36241	2.45557	2.55248	2.03844	1.52418
col-72	0.889626	1	22.2144	5.97734	0.0689203	0.0244848	1.80494	0	0	0	0.11837	0.234472	0	0.225476	0.110751	0.112053	0	0	0.118403	0	0	0	0.119452	0.107445	0	0.119955	0	0	0.233638	0	0.222812
col-73	0.128307	0.689192	21.9798	20.2306	0.0455201	0.0308981	0.864859	0.096099	0	0	0	0	0.100663	0	0	0	0.09934	0	0	0	0	0	0	0	0.100349	0.101213	0.101948	0.094362	0	0	0
col-74	0.151788	0.731888	22.6454	8.06519	0.0330032	0.0233933	0.957245	0.05183	0	0	0	0.106615	0.054192	0.051102	0.054986	0.050855	0.053827	0.051115	0.053982	0	0.053118	0	0	0.049117	0.054186	0.054822	0	0	0.052998	0	0.109037
col-75	0.0471324	0.479891	23.7875	14.6836	0.0417875	0.123556	0.571856	0	0	0	0	0	0	0	0	0	0	0	0	0.102221	0	0	0	0	0	0	0	0.197485	0	0	0
col-76	0.687075	1	23.6476	19.2348	0.870389	0.00123358	1.47043	6.48115	7.54104	8.66159	8.99368	7.80294	7.24878	5.79537	8.84887	9.21821	5.21857	7.28332	7.11728	7.06328	6.3857	7.56095	8.70388	7.85719	7.40637	8.23834	7.06047	10.0961	7.08932	7.29849	6.97353
col-77	0.975354	1	23.8983	7.58868	0.0510224	0.0250389	2.31485	0.09054	0.089001	0.1841	0	0.279205	0.094818	0	0.287499	0.266671	0	0.089385	0.188179	0.092052	0	0.182689	0	0.170934	0.094558	0.190819	0.096004	0.088938	0.092657	0.090578	0.096026
col-78	0.412036	0.962297	23.8147	15.0788	0.0255719	0.00380243	0.605528	0	0	0	0	0	0	0	0.097232	0	0	0	0	0	0	0	0	0	0	0.096797	0	0	0	0	0
col-79	0.710818	1	24.1589	15.0926	0.0710607	0.000863243	1.08637	0	0.105599	0	0	0	0	0.106035	0	0	0	0	0.222867	0	0	0.324714	0	0.101149	0	0	0	0	0	0.107315	0
col-80	0.0619014	0.536812	26.3838	2.78719	99.1866	0.08866	0.634168	489.746	454.623	429.196	357.227	405.54	470.041	312.353	354.261	324.458	240.622	325.908	265.607	316.295	285.557	355.006	265.544	294.784	321.741	253.652	218.293	404.394	242.923	274.49	178.149
col-81	0.0147137	0.445569	25.9911	0.75116	0.526869	0.35736	0.58628	1.35631	1.77768	1.8386	1.77685	0.557677	1.3257	0.982002	0.957079	0.887734	0.093525	0.714142	0.751733	1.01125	1.10803	0.91225	0.568611	0.768202	1.13321	0.857568	0.767016	1.42115	0.832819	0.723672	0.575384
col-83	0.378963	0.946338	21.2407	7.83422	0.208908	0.398631	1.19348	0.735548	0.401518	0.748369	0.506582	0.84021	0.342232	0.645322	0.432756	0.882506	0.846107	0.564664	0.764776	0.581906	0.250577	0.57732	0.514141	0.61774	0.256124	0.344787	0.173187	0.562315	0.418116	0.736086	0.346066
col-84	0.325356	0.917299	24.5787	3.99	0.0690473	0.00668672	1.14897	0.174649	0	0.17761	0.180559	0	0.182877	0.086207	0.184895	0.08573	0	0.086204	0	0.177595	0	0.088109	0.091536	0	0	0.1841	0	0	0	0.087371	0.092552
col-85	0.642883	1	24.3184	23.6585	0.251987	0.00123489	0.69647	0.178036	0.87499	0.543087	0.184101	0.732049	0.652528	0.175767	0.094231	0.349577	0.092088	0.527277	0.370065	0.362048	0.18183	0.449066	0.373216	0.25213	0.185945	0.562919	0.377512	0.699617	0.728777	0.26718	0.283144
col-86	0.420552	0.967119	24.6465	21.451	0.285938	0.00363125	0.850917	0.291552	0.19113	0.5925	0.806813	0.299664	0.509021	0.383894	0.4113	0.381693	0.2009	0.38385	0.706687	0.296325	0.595079	0.490151	0.101826	0.458389	0.405917	0.614073	0.824871	0.477102	0.397885	0.486011	1.44508
col-87	0.898325	1	22.1441	8.26415	0.0297318	0.00542802	1.83011	0.042834	0.042006	0.131169	0.044024	0.044061	0.044769	0.084438	0.090935	0	0.133579	0.126699	0.044636	0.13096	0	0.043272	0.044988	0.040629	0.089584	0.045347	0	0.042216	0.087582	0.128774	0.04497
col-88	0.179268	0.772926	25.5121	0.214911	0.0658842	0.0178248	0.68411	0.213337	0	0.108302	0	0	0	0.105376	0	0	0	0	0	0.108364	0	0.107569	0.111716	0	0	0	0	0	0	0.106653	0.113524
col-89	0.981883	1	23.099	10.1803	0.0919342	0.446547	2.41687	0.190338	0.280723	0.386876	0.098491	0.09782	0.498427	0.563862	0.201411	0.280326	0.393553	0.375872	0.593243	0.193474	0.388568	0.480016	0.099724	0.448978	0.198761	0.200486	0.30286	0.093455	0.487024	0.285581	0.303109
col-90	0.67027	1	24.6109	3.1983	0.044309	0.0260862	1.45339	0.079372	0.15596	0	0.081972	0.081602	0	0.078334	0.084069	0	0.082193	0.156673	0	0	0	0.080103	0	0	0	0.083732	0	0	0.081209	0.079437	0
col-91	0.849162	1	23.4284	13.3637	0.0434565	0.000369307	0.366263	0	0	0	0	0.098363	0.100242	0	0	0	0	0	0.09942	0	0	0	0	0	0.099932	0	0	0	0	0	0
col-92	0.287296	0.888059	25.6589	1.16312	0.390766	0.00792806	0.735558	0.865463	0.452164	0.471203	1.52577	0.131378	0.137082	0.154046	0.321282	0.293742	0	0.1256	0.618962	0.408003	0.579178	0.437602	0.612744	0.115352	0	0.136136	0.217722	0.276645	0	0.269544	0
col-93	0.0603685	0.532104	26.6859	3.2324	54.9121	0.0914008	0.374137	193.674	152.402	142.009	121.667	149.029	177.563	89.2191	96.4752	94.9497	70.5047	98.8963	67.3412	75.8744	80.1571	103.187	76.2556	60.8771	58.8958	58.2078	33.8298	84.6837	48.5217	59.4419	42.1855
col-94	0.195629	0.793122	27.2319	3.22793	10.5451	0.0152486	0.438663	37.4923	35.4594	34.7985	25.773	28.1516	36.9184	22.4229	23.5337	23.5032	14.9966	23.4363	17.2275	18.0466	20.7078	26.8992	19.3769	16.28	13.5455	15.5811	7.7676	15.1173	12.0828	13.2219	12.624
col-95	0.291708	0.889709	26.4203	3.361	132.75	0.00767345	0.809663	954.457	877.068	868.336	719.977	762.486	878.358	732.411	726.177	781.253	604.637	720.836	607.583	716.419	720.376	797.297	598.37	728.523	643.653	680.803	509.684	772.445	630.262	600.152	457.301
col-96	0.0977813	0.635211	22.976	7.13926	0.806726	0.842277	0.938503	6.02539	5.40711	6.48277	5.2362	6.19397	5.30343	6.03446	5.54686	7.02982	6.68607	6.8963	4.99209	5.86064	5.70877	5.0222	5.40062	3.46327	5.29005	4.87866	5.55413	5.57691	5.18293	6.0286	5.64569
col-97	0.146153	0.72349	24.7747	4.41283	0.276452	0.0247353	0.876018	1.1196	0.879761	0.379931	0.539255	0.613941	0.234346	0.957469	0.079079	0.293049	0.309322	0.44194	0.232914	0.227841	0.457997	0.301348	0.391418	0.352855	0.233957	0.472655	0.237105	0.660605	0.15272	0.149427	0.157789
col-98	0.192545	0.790904	26.8153	6.75998	29.301	0.0155806	0.599368	152.183	163.025	145.536	129.177	140.1	152.668	145.334	137.788	171.025	106.825	145.24	145.985	108.787	126.683	132.582	100.137	118.031	128.435	103.78	89.7085	116.624	104.309	96.3817	66.5522
col-99	0.36373	0.936667	24.9768	22.6292	0.407469	0.00489425	1.17683	1.83242	1.75833	1.72213	1.53515	2.26198	1.54919	0.948673	1.57434	1.33754	1.8075	1.32439	1.51734	1.32598	2.02816	1.28727	1.8785	1.88607	1.80619	1.48578	1.16673	3.02586	1.72147	2.08198	1.41463
col-101	0.401069	0.957529	26.6703	3.43622	163.994	0.00405629	0.665169	1105.96	1018.36	1027.83	822.549	885.714	958.359	838.312	847.131	837.32	712.874	813.663	708.075	810.278	771.636	847.877	694.192	815.885	783.242	732.269	583.576	868.575	663.216	697.99	471.672
col-102	1	1	23.9446	3.94778	0	2.24676e-06	0	0	0	0	0	0	0	0	0	0	0	0	0	0	0	0	0	0	0	0	0	0	0	0	0
col-103	0.393129	0.955002	26.733	5.65918	23.8068	0.00422487	0.659973	131.71	143.48	130.205	124.75	121.439	143.495	122.851	121.587	148.294	89.8579	130.055	120.952	98.3807	108.583	115.609	96.3895	102.253	112.849	96.588	80.5196	112.93	96.5933	88.1173	61.2761
col-104	0.994009	1	24.8765	19.156	0.152151	3.64243e-05	0.84728	0	0.103016	0.106343	0.108514	0	0.329202	0.103445	0	0.308509	0.216311	0.206853	0.108739	0	0	0.52806	0.109687	0.197427	0	0	0.11118	0.41107	0.321611	0.209427	0.111406
col-105	0.1407	0.712457	24.3344	18.7715	0.0340785	0.026302	0.956832	0	0	0	0	0	0	0	0	0	0.103189	0	0	0	0	0	0	0	0.104268	0	0.105975	0.098032	0	0	0
col-106	0.847873	1	26.022	4.65579	132.9	0.000373634	0.731842	1053.61	880.478	906.409	749.681	771.955	851.489	839.2	748.616	801.955	731.932	804.113	690.6	740.173	760.925	827.74	657.603	793.448	792.272	709.922	564.549	745.105	661.35	633.079	472.805
col-107	0.260712	0.866499	23.0307	8.15408	0.126551	0.376386	1.09739	0.204165	0.100406	0.207371	0.105743	0.419662	0.213914	0	0.323929	0.200481	0.527295	0.201626	0.318043	0.311185	0.104132	0	0.106936	0	0.213161	0.107453	0.108353	0.200392	0.208992	0.102084	0.108537
col-108	0.370759	0.940736	24.6496	0.465042	0.0435879	0.00473264	0.361067	0	0	0	0	0.098363	0	0	0	0	0	0	0	0	0	0	0	0.09029	0	0	0	0	0	0.095721	0.101609
col-109	0.49999	1	23.5054	4.95913	0.0660535	0.00702236	1.2888	0	0.23021	0.079497	0.080656	0	0.245281	0.077087	0.165479	0.076674	0.242694	0	0	0.158932	0.159715	0.078833	0.163824	0.147655	0.081605	0	0.082736	0.076796	0.159835	0.156358	0.16525
col-110	0.954138	1	23.5994	15.9751	0.114508	0.000126017	0.676229	0.182519	0.089712	0	0	0.093807	0.191149	0	0.096591	0.089598	0	0.090098	0.189668	0.185562	0.37274	0	0	0.08614	0.190616	0.096162	0	0	0	0.091295	0.193609
col-111	0.67322	1	23.4364	12.8248	0.55057	0.00106325	1.24162	1.3042	1.10548	1.32943	1.16016	2.78536	1.24005	1.57855	2.32598	1.16347	1.78401	2.56405	1.60465	1.69024	2.39832	1.25707	2.65692	1.40342	1.5491	3.37289	1.81795	1.45899	1.45506	2.16618	1.56139
col-113	0.652218	1	24.4946	21.1457	0.114561	0.0122395	1.43463	0.505361	0.08277	0.257031	0.261123	0.259762	0.087114	0.246395	0.089185	0.413422	0.348701	0.166278	0.437806	0.085661	0.340113	0.084991	0.264903	0.15721	0.263939	0.52648	0.264523	0.408892	0.340567	0.168562	0.264338
col-114	0.633616	1	23.1318	11.8429	0.0675889	0.00129492	0.847296	0.09054	0.089001	0	0	0	0.094818	0.178781	0	0	0	0.178771	0.09409	0.092052	0.184912	0	0	0.085467	0	0	0.096004	0	0	0	0.096026
col-115	0.00685584	0.391748	22.3945	4.73049	0.0318978	0.910096	0.70573	0	0	0.067675	0.068489	0	0.0695	0	0.070416	0	0.068885	0	0	0	0	0	0	0	0	0	0	0	0	0.066516	0
col-116	0.929103	1	23.8347	14.3463	0.224422	0.00387727	1.94525	1.5363	1.30757	1.21971	2.01968	1.44862	2.36394	1.13567	1.96459	1.47467	1.33085	1.55681	1.16166	1.75079	1.8017	1.25023	1.97214	1.65962	1.61159	1.53609	1.84752	1.30384	1.61972	1.79615	1.07828
col-117	1	1	23.9446	3.94778	0	2.24676e-06	0	0	0	0	0	0	0	0	0	0	0	0	0	0	0	0	0	0	0	0	0	0	0	0	0
col-118	0.719952	1	25.5843	5.00484	1.66331	0.000825244	0.614473	10.5775	11.1958	10.4378	10.0671	9.42178	12.1374	8.0592	8.63162	10.881	9.88808	10.1472	9.62563	7.67773	9.14682	7.41722	8.7593	9.78468	10.3077	7.63578	7.05629	8.10865	9.38367	8.76478	6.53168
col-119	0.390875	0.953712	26.8654	3.80538	173.494	0.0042726	0.762613	1251.75	1112.58	1201.07	952.215	1029.85	1125.3	1065.92	904.201	950.299	810.037	1013.16	847.962	945.51	916.439	1015.53	799.358	785.856	832.654	978.46	615.891	854.979	832.626	771.456	671.561
col-120	0.549081	1	23.4551	21.9293	0.21557	0.00192762	1.22712	0.624741	0.175454	0.090747	0.184584	0.366972	0.467304	0.352449	0.283422	0.262864	0.276974	0.352432	0	0.453728	0.273446	0.360182	0.467725	0.084259	0.559277	0.094061	0.283874	1.13981	0.365335	0.625031	0.094631
col-121	0.444222	0.979417	25.5966	19.4276	0.37397	0.0393759	1.24465	0.590718	0.725243	0.300706	0.609618	1.21473	1.00458	0.364298	0.938814	1.08714	0.459047	0.801517	0.537662	1.12704	0.604159	1.04343	0.929363	1.18694	1.54302	0.857308	1.09455	2.25114	0.453238	1.47829	0.62428
col-122	0.295718	0.891965	26.5941	3.9898	199.335	0.0351205	1.12606	1817.33	1593.91	1775.28	1440.75	1513.23	1676.31	1560.47	1365.89	1596.79	1303.53	1433.69	1369.11	1476.08	1425.57	1543.53	1224.51	1370.06	1200.69	1446.6	1074.23	1611.57	1321.15	1395.22	944.013
col-123	0.68426	1	22.0858	8.0446	0.13399	0.00108809	1.46716	0.156936	0.154176	0.159715	0.40514	0.322694	0.410672	0.077439	0.33246	0.539168	0.406318	0.154884	0.408006	0.23948	0.160437	0.079192	0.164568	0.148323	0.491859	0.413925	0.166232	0.077144	0.401411	0.157069	0.498048
col-124	0.456706	0.984561	26.8592	5.05516	81.6763	0.00302883	0.353572	332.136	332.276	331.06	356.822	288.712	368.716	282.82	292.636	331.817	216.842	288.877	275.898	228.626	236.076	255.558	228.562	190.346	201.421	196.994	148.119	203.407	196.867	178.266	140.881
col-125	0.602176	1	22.1423	18.1777	0.111105	0.0058257	1.38114	0.304891	0.199919	0.206447	0	0.104452	0	0.200761	0	0	0.104997	0.100365	0	0	0.311024	0.205006	0	0.191659	0.10611	0.427929	0	0	0	0	0
col-126	0.159121	0.741882	25.8895	11.8437	0.053159	0.118051	1.00611	0	0	0.101741	0	0	0.104926	0.098915	0.105947	0	0.103486	0	0.104021	0.101777	0.102181	0.101016	0	0.09445	0.10457	0	0.106286	0	0	0	0
col-127	0.034596	0.445569	24.5	15.9875	0.0424012	0.174376	0.532598	0	0	0	0	0	0	0	0	0	0	0	0	0.071982	0	0	0	0	0	0	0	0	0	0.212428	0
col-128	0.499142	1	23.1227	10.0125	0.0402923	0.00244536	1.01571	0	0.062097	0	0	0	0.066171	0.124789	0.067065	0.062079	0	0.062405	0.065841	0	0.129521	0	0	0	0	0.066836	0	0.062256	0.064699	0	0.066701
col-129	0.17181	0.764648	26.6899	4.31307	1.34852	0.0192617	0.38209	4.48525	4.81744	4.35376	5.06019	3.96335	4.39987	3.82446	2.82225	3.56802	2.5425	4.11311	3.79108	2.13976	2.86807	3.59492	2.13202	2.1187	2.17808	1.92394	2.07701	3.09577	3.12956	1.75406	1.25808
col-130	0.954529	1	24.2752	6.7177	0.15929	0.000124769	1.57893	0.395433	0.09722	0.301312	0.614156	0.609639	0.517826	0.195266	0.209172	0.582418	0.102162	0.19524	0.308054	0.401874	0.302619	0.099715	0.414291	0.372966	0.206446	0.104092	0.419603	0.873478	0.101189	0.296613	0.105036
col-131	0.412164	0.962297	23.8148	15.0796	0.0268897	0.00379895	0.605528	0	0	0	0	0	0	0	0.102251	0	0	0	0	0	0	0	0	0	0	0.101776	0	0	0	0	0
col-132	0.397278	0.956981	23.4384	7.82829	0.193454	0.056566	1.20678	0.363985	0.119451	0.246072	0.251997	0.249316	0.381665	0.359754	0.384558	0.35752	0.87563	0	0.503445	0.246332	0.370628	0.122303	0.253974	0.228354	0.126609	0.764842	0.38699	0.118926	0.372741	0.484987	0
col-133	0.084042	0.603293	24.9601	0.0512603	0.105997	0.0598273	0.762953	0.295726	0.19388	0.100152	0.204125	0	0	0	0	0.193583	0	0	0	0	0.100587	0	0	0.185954	0	0.103797	0	0	0.201796	0	0
col-135	0.872916	1	24.0053	17.9138	0.0241163	0.000306425	0.484189	0	0	0	0	0	0.046873	0.044202	0.047594	0	0	0	0	0	0	0.0402	0.047094	0	0	0.047464	0	0	0	0	0.041747
col-137	0.823738	1	24.026	14.9995	0.0460821	0.000453095	1.37784	0	0.0778	0	0	0.081415	0	0	0	0.155467	0	0	0	0.161116	0	0.079919	0.083039	0.074838	0	0.083541	0	0	0	0.15851	0
col-138	0.67947	1	23.958	5.80072	0.0870035	0.00143944	1.46185	0.118204	0.116358	0	0.36811	0.121454	0	0.116818	0.124909	0.116099	0.121909	0.116785	0.367928	0	0.120397	0.119165	0	0	0.246719	0	0	0.231778	0	0.118138	0
col-139	0.234159	0.834006	25.6051	4.25094	0.764371	0.0112538	0.639085	2.17089	2.32003	2.49418	3.41849	1.64928	1.38407	2.05043	3.19622	1.48276	1.36622	2.23663	1.86324	1.63107	1.1562	1.52345	1.2858	1.2469	1.77418	1.49139	1.10128	2.2246	0.772817	1.22737	1.00188
col-140	0.331315	0.921814	26.8672	4.18554	148.955	0.00594913	0.679389	945.63	796.011	833.62	682.698	718.336	773.253	753.566	715.623	727.309	570.173	716.925	563.037	644.253	659.759	716.869	543.123	552.826	516.165	571.311	418.968	656.27	501.98	533.009	440.758
col-141	0.368085	0.93802	26.2486	0.342014	0.0861533	0.067919	1.18473	0	0.37223	0.192383	0.097943	0	0	0	0	0	0	0.1869	0	0	0.193225	0	0.099178	0.089307	0	0	0	0.092945	0	0.094672	0
col-142	0.327527	0.919738	26.8998	3.85757	1.53751	0.0483522	1.15029	8.52281	9.25954	8.7568	7.51508	8.48429	9.11312	5.49151	8.35681	8.10322	5.38247	6.19977	8.67093	6.75002	6.59663	9.05137	4.98362	5.25106	6.55882	3.97097	5.80242	8.28437	4.68234	6.73155	5.23233
col-143	0.478587	0.994798	26.3063	4.87819	96.4639	0.00271187	0.827896	722.958	678.125	644.862	543.117	568.188	666.293	630.492	552.011	642.774	526.23	575.369	502.716	607.596	579.021	605.963	443.192	526.915	500.092	527.119	414.053	533.837	484.184	494.974	342.537
col-144	0.0313998	0.445569	26.3402	2.08743	1.85599	0.604473	0.815059	12.2568	11.3267	13.1875	14.1948	9.50196	13.7458	9.36709	11.8607	9.65545	7.8149	11.4226	10.1187	10.8604	9.89186	10.5721	8.86491	8.14162	9.57721	11.7464	10.3005	11.2217	9.85141	9.61417	9.72087
col-145	0.00970225	0.444961	25.3507	20.8645	0.0430891	0.980988	0.730972	0	0	0	0	0	0	0	0	0	0	0	0	0	0	0	0	0	0	0	0.104901	0.194106	0	0.098871	0
col-146	0.127021	0.686922	26.1021	21.9272	0.0287365	0.0314482	0.60553	0	0	0	0	0	0	0	0	0	0	0	0	0	0	0	0	0	0	0	0.108191	0	0	0	0.108372
col-147	0.0350064	0.445569	25.3144	0.54759	0.129455	0.172315	0.609187	0.150586	0.295829	0.076647	0.077717	0.154827	0	0.148595	0	0	0.078002	0.222907	0.156628	0.153218	0.230988	0.151989	0.078966	0	0	0	0	0	0	0.376827	0.159191
col-148	0.332814	0.922369	22.1325	5.68064	0.0309716	0.00590143	0.781179	0	0	0	0	0	0.099135	0	0.100155	0	0	0	0	0	0	0	0	0	0	0	0	0.092945	0	0	0
col-149	0.730683	1	23.5496	12.017	0.33225	0.000777847	1.51444	1.85261	1.04053	1.79417	1.55066	1.54167	2.58662	1.39349	1.68102	1.99202	1.00397	1.82888	2.0172	1.61467	1.71202	1.69118	1.572	1.16615	1.19783	1.58075	2.2446	2.51351	1.17362	1.76528	1.21575
col-150	0.637443	1	23.9206	12.8124	0.901529	0.00126413	1.05446	4.99421	4.54615	4.23058	4.784	5.70394	5.13375	6.66622	6.06864	4.08615	5.16458	5.47867	6.63095	4.88911	5.4767	5.69147	6.30003	4.71348	5.98826	5.55417	4.51186	4.72351	7.1936	5.18099	3.63083
col-151	0.293222	0.890731	22.5768	19.8755	0.182993	0.00760443	0.994257	0.385472	0.473794	0.097928	0.498739	0.099051	0.201892	0.475824	0.101967	0	0.19923	0.095155	0	0.391799	0.196709	0.388837	0.302924	0.272746	0.503146	0.304482	0	0.378498	0.295902	0.096389	0
col-152	0.735135	1	24.2314	15.01	0.0712031	0.000759273	1.1902	0.095169	0	0.096719	0	0	0	0	0.201411	0.186884	0	0	0.098874	0.193474	0.194284	0	0	0	0.099381	0.100243	0.100953	0.186911	0	0.095194	0
col-153	0.619212	1	22.8855	8.69608	0.374633	0.00137185	0.724243	1.9171	1.19193	2.14876	1.97584	1.64284	1.87176	1.44975	1.21944	1.81868	1.65703	1.89128	1.92882	1.69148	1.5046	1.41942	1.40814	1.57261	1.73645	2.09294	1.62245	1.32066	0.849684	1.66375	1.14565
col-154	0.75273	1	23.8391	17.2137	0.113958	0.000676611	1.52422	0.085798	0.168288	0.086532	0.17753	0	0.536267	0	0.276886	0.083873	0.178785	0.083819	0.52218	0.087443	0.087195	0	0.442187	0.161667	0.268231	0.267649	0.279159	0.338642	0.34561	0.171726	0.089148
col-155	0.196692	0.795288	27.2351	2.58129	2.8686	0.0151584	0.846661	20.7163	19.1991	20.4433	17.3394	15.6924	16.489	11.456	17.3913	16.448	13.1032	17.9126	15.2282	17.023	15.17	14.9001	14.1115	14.4856	13.7545	16.6924	11.0242	13.2174	12.6731	11.4928	15.4829
col-156	0.0296184	0.445569	23.4969	10.7286	0.0182423	0.205733	0.408248	0	0	0	0	0	0	0	0	0	0	0.094098	0	0	0	0	0	0	0	0	0	0	0	0	0
col-157	0.48958	1	23.6748	7.31752	0.0892293	0.0035348	1.28124	0	0.098211	0.101449	0.206825	0.205273	0	0.197255	0.105641	0.196113	0	0.098614	0.311164	0.101483	0	0	0.104619	0	0	0.315416	0.105975	0.196063	0.102218	0.099871	0.106125
col-158	0.118061	0.674625	22.8162	9.30316	0.909151	0.624232	0.961535	6.65761	5.6146	5.52632	6.12262	4.24115	5.98247	7.0687	6.59439	7.03167	7.57415	7.64059	6.47421	5.81762	5.99578	5.98973	5.38928	5.88549	6.27592	6.4169	5.51598	4.98223	6.88469	5.94027	4.51071
col-159	0.3312	0.921814	25.0083	8.31585	0.850055	0.00595813	1.07413	5.12506	5.62163	5.3765	5.02269	5.2657	4.80952	5.824	5.43405	5.96495	3.67672	4.70532	5.23243	5.37593	5.40043	6.12116	4.73481	3.10997	4.52604	6.03853	4.22577	4.42804	3.72476	4.68252	3.03216
col-160	0.5776	1	27.0274	3.59966	44.9553	0.00169125	0.437335	230.504	221.577	196.688	161.978	175.802	210.17	156.401	145.942	173.647	145.451	152.981	138.507	147.151	152.715	175.808	128.619	133.841	130.424	125.151	100.744	133.902	110.346	114.543	93.428
col-161	0.0197403	0.445569	26.104	24.8868	0.0304721	0.35799	0.778947	0	0.100686	0	0	0	0	0	0	0	0	0	0.096694	0	0	0	0	0	0	0	0	0	0	0.084486	0
col-162	0.47087	0.991976	24.9986	2.07057	0.15849	0.00281885	1.2183	0.516538	0.304874	0.104919	0.428118	0.106173	0.54123	0.510217	0.437057	0.101446	0.426845	0.102026	0.331556	0.314901	0.632216	0.20838	0.108213	0.389579	0.323568	0.21746	0.109665	0.20278	0.211506	0.534585	0.329605
col-163	0.318886	0.909151	20.6309	15.6807	0.0127201	0.012333	1.14375	0	0	0.034726	0	0	0	0	0	0	0	0.033509	0	0.03466	0	0	0	0	0.035557	0.03602	0	0	0	0	0
col-164	0.855255	1	24.6454	14.5789	0.0366238	0.000354066	1.34418	0.136011	0	0	0	0.069928	0	0	0	0.066743	0.070506	0.134195	0	0	0	0.068653	0	0.064341	0	0	0	0	0.069562	0.068088	0
col-165	0.933542	1	24.31	12.6748	0.0418617	0.000583376	1.97076	0	0	0	0	0.170878	0	0.082032	0	0	0.172056	0	0.086404	0	0.084926	0.083865	0.087133	0	0.086814	0.087642	0	0	0.170078	0.083165	0
col-166	0.494631	1	26.3416	4.83781	3.54858	0.00249592	0.579634	34.9363	33.528	32.5321	31.4245	33.2599	33.2391	27.5221	29.1169	33.3597	32.0892	27.3083	27.9266	33.8553	30.4853	32.4211	26.5998	26.9635	26.2903	28.9692	27.3114	31.5447	24.6767	27.9658	25.4341
col-167	0.0298598	0.445569	22.3032	3.74921	0.0694602	0.4289	0.811107	0	0	0	0.234368	0	0.116175	0.109791	0.117289	0	0	0	0	0	0	0	0	0	0	0	0	0	0.228029	0	0.116784
col-168	0.0643637	0.542118	22.1586	11.071	0.0312529	0.0836657	0.781492	0	0	0	0	0	0	0	0	0.106589	0	0.106317	0	0	0	0	0	0.101646	0	0	0	0	0	0	0
col-169	0.46308	0.989026	23.6314	12.9794	0.0855059	0.00292918	0.815185	0.107669	0	0	0	0	0	0	0.343788	0.106118	0	0.106346	0	0	0	0	0	0.102564	0	0.227908	0.114886	0	0	0	0
col-170	0.0897602	0.613994	22.4357	17.049	0.0314646	0.0538287	0.605134	0	0	0	0	0	0	0	0	0	0	0	0	0.111658	0	0	0	0	0	0.119284	0	0	0	0	0
col-171	0.0653825	0.542824	23.9542	15.2055	0.0269295	0.081716	0.605021	0	0	0	0	0	0	0	0	0	0	0	0	0.105916	0	0	0	0.09827	0	0	0	0	0	0	0
col-172	0.506659	1	24.0983	19.2093	0.0943119	0.00235414	1.10885	0.118816	0.147107	0.152465	0.135137	0	0.078371	0.147785	0	0.19298	0.135946	0.073897	0.409283	0.361894	0.121013	0.066174	0	0.111841	0.123996	0.124865	0.252597	0.073639	0.153219	0.131263	0.253566
col-173	0.468814	0.991609	24.434	15.6766	0.0987827	0.0198054	1.26275	0.080486	0.158157	0	0.166268	0.082746	0.084254	0	0.170484	0.158014	0.166672	0.079438	0.16738	0.163742	0.329064	0	0.253178	0.22816	0.08408	0.339589	0	0.395584	0.247051	0.080548	0.085179
col-174	0.930067	1	23.1468	8.05207	0.0566181	0.000196576	1.95134	0.064684	0	0.065905	0.066673	0.266061	0	0	0.137141	0.190439	0	0	0.13464	0.065849	0	0.130611	0	0.244875	0.067601	0.068333	0	0.127307	0.132319	0.12954	0
col-175	0.0646176	0.542118	22.0744	20.126	0.0581916	0.257676	0.887764	0	0.205404	0	0	0	0	0	0	0	0	0	0	0	0	0	0.109356	0	0	0	0.221679	0	0.106878	0	0
col-176	0.984064	1	23.1589	5.14205	0.154853	5.91328e-05	1.23623	0.42062	0.082668	0.513439	0.260801	0.345926	0.440377	0.6643	0.534458	0.4955	0.08707	0.415185	0.262364	0.171113	0.343823	0.254661	0.26458	0.556234	0.439362	0.354815	0.178302	0.248017	0.688638	0.336713	0.267297
col-177	0.427847	0.970653	22.3661	4.36545	0.0819087	0.00348341	1.00151	0.057071	0.112013	0.232741	0.1763	0.117387	0.298422	0.168839	0	0.056002	0.059237	0.168875	0.237692	0.058121	0	0.057631	0.179709	0.054055	0.119313	0.181006	0.120676	0.112383	0.116727	0.22865	0.060098
col-178	0.389626	0.953212	27.0789	3.39821	118.553	0.00429761	0.639095	762.767	698.989	715.09	596.06	575.661	663.556	591.258	553.466	537.795	521.125	558.916	483.903	536.671	556.416	615.216	448.602	459.739	465.672	536.805	374.829	535.6	425.163	471.713	351.985
col-179	0.0784	0.586944	26.7557	2.27252	16.572	0.0657644	0.539601	83.9266	73.3915	66.2128	62.3308	60.4799	72.1728	44.2554	55.6397	47.3237	41.768	50.6556	44.7682	49.9721	46.4726	61.0255	46.4206	48.9167	49.3071	41.9991	33.8745	62.1793	35.4754	40.3823	30.2968
col-180	0.0744744	0.575985	26.5676	1.10435	0.121116	0.0727602	0.904066	0.215338	0.423725	0.218617	0.111612	0.331944	0.112836	0	0.113848	0.211471	0.111166	0.212692	0.22356	0	0	0.108576	0	0	0.224793	0.113273	0.228677	0.105639	0.220456	0.10765	0.114614
col-181	0.717409	1	25.3501	4.26212	186.127	0.000835261	0.748917	1518.49	1421.66	1415.52	1122.07	1204.31	1304.42	1287.64	1118.35	1245.47	1106.55	1198.27	1104.19	1173.83	1237.98	1284.33	1079.75	1116.42	1131.22	1142.15	891.713	1157.31	1089.22	1033.26	743.305
col-183	0.0699603	0.560274	25.892	17.8479	0.592755	0.0759431	0.894184	0.085059	0.585138	0.259553	1.05493	0.349767	0.801523	1.51134	0.900616	2.08757	0.704234	1.17547	1.14949	0.346015	1.04285	0.772457	1.07004	0.803379	1.33271	1.70395	1.89314	2.17324	1.30558	1.53201	0.991185
col-184	0.858958	1	26.8424	3.97322	162.919	0.000342734	0.739322	1206.49	1175.93	1215.04	973.253	988.777	1097.7	1073.53	970.951	1025.27	846.759	1038.43	880.267	881.272	974.128	1055.23	859.951	978.284	926.774	889.912	703.178	876.949	887.763	830.449	611.657
col-185	1	1	23.9446	3.94778	0	2.24676e-06	0	0	0	0	0	0	0	0	0	0	0	0	0	0	0	0	0	0	0	0	0	0	0	0	0
col-186	0.665366	1	22.5529	20.3607	0.129721	0.00110075	0.755917	0.24959	0.115173	0.358881	0.423023	0.181027	0.326348	0.061544	0.124448	0.115156	0.06473	0.299199	0.36653	0.190586	0.240381	0.252005	0.130958	0.222264	0.195647	0.329665	0.198002	0.122827	0.191455	0.499889	0.197346
col-187	0.431255	0.972169	24.0311	15.5972	0.11535	0.00343971	0.988596	0.186221	0	0.189287	0.289005	0	0.097521	0.183875	0	0.182836	0.096281	0.09193	0.193494	0	0.095059	0	0.390304	0.087871	0.097236	0.098095	0.098753	0.365788	0.285881	0	0.098807
coq-1	0.927369	1	22.8141	5.9709	1.65937	0.00292099	1.93595	22.1654	21.3835	19.956	24.5582	21.9243	25.7826	21.6459	25.0888	22.2172	23.0715	24.5276	20.8201	20.0931	21.2465	20.3506	28.1128	18.6914	22.1189	21.5918	23.9305	19.6888	22.7197	20.7168	24.9949
coq-2	0.0687488	0.556172	25.0864	14.1463	2.50334	0.178388	0.893937	24.4192	25.7617	29.0957	28.2753	31.015	28.7107	26.5722	32.4537	30.0953	30.4117	31.3187	27.323	26.7823	28.0707	32.7775	30.3172	29.4617	34.8839	29.8517	30.1856	29.0909	29.764	30.641	27.7881
coq-3	0.53597	1	22.8532	17.6748	1.74722	0.00240483	1.31881	18.446	17.9382	14.1009	16.041	16.56	16.6637	13.8236	16.7038	17.6979	19.8146	16.962	15.2997	19.6014	15.7826	19.4574	18.3202	20.1832	13.2805	16.8435	18.7979	19.3485	16.062	18.6557	16.8086
coq-4	0.385641	0.951777	24.5495	14.1889	2.49733	0.00721096	1.19782	20.676	17.0482	15.3794	15.8138	15.0243	16.825	15.3015	21.3739	21.5571	19.8268	19.4658	21.8609	17.5451	13.8673	18.9887	21.6212	15.7204	21.4181	16.6672	20.8201	19.9637	15.8495	19.9445	18.9978
coq-5	0.230304	0.830238	25.3946	19.1175	4.36289	0.271505	1.07388	69.5878	64.8744	67.7268	75.1782	69.0121	65.2189	63.993	72.4873	66.8881	69.9019	66.7841	69.5448	67.8445	70.3152	68.4182	79.259	76.2436	78.1732	66.4871	74.7672	70.8174	76.1283	75.1714	73.9185
coq-6	0.194305	0.793122	26.4618	20.9337	2.47898	0.0154171	0.447974	17.7191	18.5528	16.22	16.9766	18.4133	17.7541	17.2314	17.4024	19.9511	19.8652	19.013	18.7028	17.8506	18.5875	20.025	19.5077	18.3044	17.8046	19.8403	22.0957	18.8473	21.111	20.9819	26.0854
coq-8	0.945562	1	23.9331	11.9654	4.41492	0.000142417	1.48783	29.9802	29.9955	31.6657	39.1802	36.7426	34.8474	33.962	41.9343	32.1715	39.551	32.9102	38.9466	31.1701	36.2967	37.0163	42.1403	26.288	38.9673	37.0476	43.7282	26.4337	35.2313	31.4995	44.7265
cor-1	0.300194	0.895477	26.2961	4.37992	0.373989	0.00716305	0.920281	3.811	3.70273	3.90064	3.23962	3.18126	3.66841	3.15874	3.56792	3.55987	3.44204	3.01532	3.36987	3.46847	2.87148	3.05107	2.67317	3.41452	3.30194	3.60152	2.5341	3.131	3.20685	2.82541	2.7074
cpb-1	0.0828288	0.599364	22.6212	9.50503	4.91174	0.144585	0.916999	36.6425	39.9775	40.0117	49.6121	40.9541	44.5818	44.2348	48.3233	51.2057	51.3028	46.0785	52.2852	41.8584	42.6299	40.6337	46.2505	37.8577	44.0685	45.9637	47.7581	39.0262	46.7481	43.3827	50.9582
cpb-2	0.977132	1	25.0476	5.0491	0.0517495	0.00151149	2.33684	0.323159	0.09056	0.094221	0.094938	0.142457	0.24129	0.045508	0.323083	0.226466	0.047973	0.257244	0	0.188162	0.133796	0.046633	0.14544	0.043774	0.241357	0.195432	0.097525	0.090978	0.0944	0.087149	0.136974
cpb-3	0.975156	1	23.432	8.9161	10.2795	8.75501e-05	1.44274	82.3184	87.7826	86.9085	103.842	96.385	98.9804	95.8351	103.823	89.0628	105.672	91.8706	108.173	89.1293	98.0391	90.2112	108.632	70.5026	104.781	107.347	113.108	76.5108	99.5909	92.815	122.111
cpf-1	0.0589518	0.52544	26.9865	21.8887	6.06215	0.0938569	0.594811	67.9184	65.1201	68.7936	78.1921	69.7216	72.81	69.4903	68.8754	75.3743	69.6551	73.2617	73.2852	78.3935	70.2932	71.9379	70.5167	73.1259	72.6961	76.8932	79.3757	84.4184	78.8018	78.1343	83.6187
cpf-2	0.998201	1	25.6536	22.0864	2.10367	0.00360118	3.23807	81.8866	68.1017	73.3568	78.3146	74.2948	77.1192	79.5253	70.1747	80.4652	76.0897	74.4947	72.7435	80.1951	70.8294	78.9833	74.7353	72.004	78.0678	70.9266	81.5387	79.9186	72.4303	74.4582	84.0828
cpin-1	0.525915	1	23.236	11.8886	0.609208	0.00212923	1.24321	4.53927	3.9137	3.06334	2.97039	3.15408	4.19641	3.67166	3.83958	2.52826	3.88211	4.29629	4.98061	3.87232	3.32893	3.71621	3.60492	2.3083	4.03915	4.21353	2.91949	3.26043	4.01515	2.64152	3.87924
cpl-1	0.365783	0.937198	24.7637	11.4833	55.7177	0.00484996	0.983586	733.295	760.397	771.734	809.728	844.189	829.337	773.806	820.223	831.873	757.751	904.913	814.013	732.858	744.17	831.235	864.126	786.85	839.758	725.686	826.34	896.318	778.239	789.595	721.694
cpn-1	0.121801	0.680811	23.7195	19.9263	21.1564	0.71146	0.965798	323.18	300.147	303.248	288.278	276.038	288.928	282.472	303.379	268.137	288.413	280.848	273.997	333.631	306.476	297.376	309.601	325.629	288.056	290.586	314.628	334.974	303.791	330.552	306.341
cpn-2	0.77669	1	24.8523	17.2343	0.721987	0.0309637	1.59046	3.22603	4.33615	4.5999	3.20806	3.31304	2.30838	3.4811	4.95006	4.03402	2.65104	4.78427	3.49338	3.27064	5.51149	4.4314	4.90547	3.30341	4.9493	4.45672	4.06207	3.91786	4.50692	5.56288	3.9346
cpn-3	0.148379	0.726549	26.29	5.50087	21.4568	0.168623	0.9934	309.721	318.035	315.045	284.754	299.013	310.494	289.232	294.412	316.166	271.83	300.452	313.242	291.888	279.205	264.343	282.806	294.026	238.181	295.503	276.263	253.01	298.507	269.625	254.288
cpn-4	0.447695	0.981075	23.6957	11.1987	5.87504	0.00316652	1.16374	54.7014	42.299	48.2386	48.8758	44.3217	47.5203	55.4744	39.7759	38.058	46.8851	57.0315	44.1296	42.5091	49.9515	51.3793	45.0223	42.7972	46.6713	46.5869	47.2598	43.1484	45.0021	39.8653	27.5351
cpr-1	0.002601	0.269476	25.6296	18.8552	11.5324	0.749022	0.602397	17.5837	25.7535	20.0358	26.4717	30.417	29.1196	22.0299	29.0912	25.0628	15.5739	32.21	33.5709	21.1499	24.7895	31.2209	49.1868	40.2439	50.2444	33.1585	47.3942	39.2118	44.4626	34.7667	29.7288
cpr-2	0.712336	1	24.3964	18.8658	0.0701314	0.616696	1.49855	0.085908	0	0.087375	0	0.088313	0	0	0	0.084337	0	0	0	0	0.175529	0	0.360228	0	0.179464	0	0.182112	0.084415	0.087909	0.171917	0.091024
cpr-3	0.584154	1	24.7048	1.05133	2.27452	0.00163745	1.10177	18.5608	18.5253	19.8672	16.1091	17.2937	18.8287	21.8086	17.4338	15.8309	20.224	16.8355	18.9311	19.4048	19.6413	13.961	15.7519	16.6274	18.2274	19.4811	18.9078	13.364	16.6264	16.4042	23.7694
cpr-4	0.732222	1	24.1275	1.96356	10.3159	0.000771076	0.841459	26.9694	39.0023	20.4012	27.8533	43.6763	35.809	16.7238	36.991	19.0547	13.5105	24.1836	22.1709	18.3709	15.8579	24.8088	36.0379	31.877	41.1398	18.6311	26.8841	39.886	18.5586	18.3922	17.5091
cpr-5	0.259285	0.866499	23.2495	22.5958	13.1826	0.00952946	0.863727	47.9759	50.9264	26.8808	37.8089	62.262	42.4765	28.648	39.2099	22.3243	32.3589	36.0115	30.8876	24.4098	19.2243	45.3253	49.4006	43.2234	40.1943	22.0784	42.509	71.0637	23.5672	32.0659	27.1244
cpr-6	0.882848	1	23.7542	22.197	34.761	0.00050593	1.78582	458.738	470.406	475.391	564.052	513.191	530.306	406.082	570.393	507.061	445.752	501.167	506.648	481.809	445.698	446.072	542.139	534.441	551.142	456.324	526.1	578.408	491.233	564.362	438.134
cps-6	0.777571	1	22.8093	18.0041	1.96186	0.000582432	1.23849	44.1818	49.9638	45.8501	49.1416	46.1731	48.3014	45.3541	45.1007	48.3589	42.0655	48.9935	49.9351	46.0414	47.3701	48.3878	49.8791	46.9226	45.8515	48.883	49.5943	47.3811	46.3497	44.659	50.0077
cpz-1	0.581559	1	26.2938	22.2797	23.2268	0.00698503	1.36218	192.36	203.791	214.148	259.324	226.093	247.631	190.411	238.916	264.7	218.551	236.151	236.318	238.987	224.841	214.628	249.147	246.54	232.051	237.658	226.864	283.295	237.641	308.887	210.837
cpz-2	0.372954	0.942741	23.8866	9.85294	3.99064	0.00468641	1.00145	31.0262	30.2336	29.6991	37.1072	33.6528	32.9951	33.2541	34.5986	33.4043	36.561	33.6278	35.1249	29.0688	31.6854	29.6235	39.2419	28.1447	35.5352	38.5818	38.1066	23.7781	29.3981	26.2541	35.8185
crb-1	0.981486	1	23.737	20.924	0.425164	6.63974e-05	1.42864	2.66791	2.7638	2.61141	2.96878	2.91796	3.28277	2.28418	2.98772	2.28754	2.87613	2.36167	3.37695	2.15733	2.17412	2.528	3.10399	2.06001	3.52044	2.88738	3.31204	1.43837	2.6994	2.24972	2.9984
crh-1	0.152881	0.732274	24.4352	15.0136	3.42299	0.0231336	0.901037	37.4515	37.72	40.49	39.1874	42.0312	43.0074	46.3744	36.4921	41.3872	42.1779	42.8216	42.4828	43.6027	48.7572	38.0895	36.4461	38.6322	41.3115	44.8265	42.4822	38.1386	47.7561	40.5926	44.237
crn-1	0.327871	0.919738	25.4009	0.486622	5.49754	0.00609037	0.831146	123.79	119.736	115.865	125.317	119.565	118.7	119.789	118.753	128.735	125.055	111.746	119.92	120.759	113.059	119.501	118.982	114.367	117.485	127.176	126.062	121.041	111.308	121.007	127.208
crn-2	0.36024	0.935139	25.4578	14.976	2.6648	0.00501226	1.10038	21.6537	15.5609	19.0643	20.0812	16.5411	21.9553	20.7838	22.1109	23.4422	25.5086	21.7127	17.171	21.2376	21.4227	24.8719	21.7128	18.5916	20.2039	24.5438	22.86	22.8759	21.3696	16.5283	24.483
crn-3	0.77669	1	23.1079	7.03606	6.57449	0.00058544	1.35282	38.2799	37.1003	36.3222	47.6134	42.5209	46.4884	39.2529	47.9176	38.9172	48.85	38.499	46.1949	37.7004	42.2193	37.2458	49.2534	27.9701	43.9358	46.5723	51.6037	24.8558	37.4935	37.1194	53.7276
crn-4	0.108636	0.660013	26.4279	20.129	1.6203	0.0405174	0.938389	13.6567	17.0873	14.9106	17.9575	14.5117	16.4495	15.7352	14.3057	17.4489	16.6755	16.7149	16.9017	16.0681	17.1627	15.6316	17.3627	16.2998	18.6522	17.3899	18.0988	20.48	18.4209	18.4039	17.425
crn-5	0.152725	0.732274	26.5198	21.4189	4.77807	0.0232547	0.760351	38.4472	47.0114	48.2886	50.1158	50.1637	43.9307	46.8982	46.8794	46.3074	48.6344	52.5075	52.5208	44.3302	47.4647	49.3492	53.0063	50.5457	46.7811	47.1788	54.902	57.4208	50.1815	54.315	55.7355
crn-6	0.315507	0.909151	24.1215	10.8643	2.09853	0.00652571	1.12238	16.0166	16.4853	16.1659	13.3884	14.5281	15.9196	21.7715	15.2545	17.5947	19.4915	17.0422	16.5953	17.4473	18.7626	16.0383	16.459	15.1148	14.1527	19.0539	18.259	12.014	20.5944	12.9504	16.8337
cars-1	0.895862	1	24.1091	15.9819	4.11882	0.00025415	1.55589	80.9359	78.0032	73.7717	78.8958	77.9935	84.2114	76.5373	79.9545	79.4193	87.7369	76.4318	77.715	80.5886	84.4263	78.7233	87.7359	70.7371	83.9385	86.8412	78.4962	67.5071	85.577	84.1806	84.8341
crt-1	0.0664093	0.546585	22.3756	20.2971	58.0593	0.0801561	0.61642	659.321	599.55	617.833	568.907	660.976	674.355	570.68	562.59	507.175	577.01	541.468	581.313	612.967	568.044	641.591	654.328	641.342	638.958	690.277	647.282	609.024	574.199	602.465	671.522
csb-1	0.983469	1	25.0774	14.5356	0.702912	6.2822e-05	0.849385	5.93294	5.85703	6.01955	6.59639	6.52732	6.79158	7.21461	7.00844	6.40058	6.53686	6.36367	7.11818	6.02913	6.91758	6.57352	7.60413	5.85577	7.5444	7.64865	7.3363	5.2474	6.31935	6.97946	7.39524
csc-1	0.436789	0.975746	21.8562	19.3969	9.13353	0.497094	1.23831	143.726	137.644	141.87	136.784	141.609	130.364	136.842	116.408	133.817	118.021	132.429	120.031	135.293	134.698	139.799	138.849	150.607	133.953	133.305	132.845	163.381	127.186	137.362	124.633
csk-1	0.842357	1	22.4369	5.20976	2.7856	0.00302779	1.69584	41.812	43.5147	41.741	47.0502	44.6447	45.9045	47.4824	45.1861	41.3636	46.2847	41.4612	45.0352	42.4271	44.9435	41.2613	46.1645	36.1028	45.6334	47.8129	47.2356	35.2683	48.0234	42.472	50.7322
csn-1	0.654643	1	24.1099	21.6555	3.18944	0.0209056	1.43702	53.97	43.8137	43.2808	45.9605	40.8772	42.7244	41.0401	48.0104	39.2337	46.9303	40.0128	41.2358	43.1679	45.8306	44.9662	46.8832	40.7794	50.8292	45.8277	44.9021	39.2082	43.8203	43.1666	49.8271
csn-2	0.950625	1	23.8283	21.9366	6.84213	0.000132846	1.06795	58.9684	57.2011	54.1215	63.2288	59.8246	69.1187	60.9491	62.5824	58.8065	61.8254	52.0326	60.1668	60.8315	64.3323	60.3142	70.7536	48.2734	63.5012	69.0799	67.6294	44.4173	59.99	61.7845	74.3914
csn-3	0.573352	1	23.406	22.6775	4.38495	0.0019916	1.35441	64.43	67.6139	64.6505	69.8506	67.9122	71.0477	65.8063	72.8337	64.7334	69.4491	64.2032	66.2123	61.8984	65.9036	68.059	71.8693	59.4281	76.6706	67.2006	68.6803	53.2776	62.9591	61.9849	75.7047
csn-4	0.837591	1	22.6825	0.425134	3.57473	0.000404226	1.25927	51.2037	53.0061	49.7928	56.2687	55.038	60.3576	53.3189	51.5821	49.3893	52.5487	49.3554	54.7931	51.1415	54.2182	52.2533	54.8759	47.8136	59.8645	50.114	56.2237	44.2471	49.0136	53.6606	58.9152
csn-5	0.00403225	0.304872	25.894	18.5873	6.65908	0.667081	0.640478	95.7895	86.8823	97.901	94.1581	96.003	94.7216	88.7309	93.4956	96.8248	95.0036	99.8756	90.4195	103.067	98.9485	104.085	98.3959	111.024	104.528	105.829	98.7793	102.929	102.417	103.298	101.607
csn-6	0.937799	1	24.1248	0.111198	3.61413	0.000160438	1.29249	53.4269	47.9148	47.3368	46.4467	53.0295	55.3019	49.6607	51.9561	47.5719	55.82	48.6078	47.1605	57.0809	50.4177	48.5017	53.4633	45.4347	50.9156	52.2082	56.4414	46.8959	55.1012	50.7811	58.9581
csp-1	0.475824	0.994171	25.5577	18.7198	0.429877	0.049401	1.26882	0.562089	0.701838	0.364862	0.78864	1.36318	0.587685	0.856461	1.26906	0.501373	1.29597	0.695548	0.532235	1.11702	1.04745	0.670924	1.03245	2.24505	0.747919	2.34019	0.863943	0.553658	1.12876	1.38707	1.02108
csp-2	0.916998	1	22.5819	3.62409	0.108475	0.000207227	1.05869	0.10756	0.19196	0.378344	0.220894	0.201548	0.514486	0.137842	0.278383	0.13724	0.111891	0.10603	0.175123	0.199786	0.344927	0.226258	0.176468	0.350933	0.187495	0.227893	0.415858	0.082828	0.171603	0.224469	0.234303
csp-3	0.240786	0.843707	22.9986	8.99653	0.219548	0.010788	1.02533	0.469883	0.308889	0	0.32672	0.160817	0.49326	0.619859	0.330259	0.769472	0.804433	0.154886	0.324265	0.476101	0.476867	0.315457	0.327325	0.293736	0.326566	0	0.500999	0.765677	0.160479	0.156289	0.505325
csq-1	0.188964	0.786789	25.6376	7.4971	5.18452	0.0162467	0.780067	40.0932	33.334	38.844	32.6941	34.1225	37.2822	37.6447	33.5906	33.4455	41.5393	34.5685	33.2906	38.8049	40.3808	31.6829	31.1637	27.6612	26.5764	39.1978	34.6447	24.4969	33.8115	26.7288	31.8597
ctb-1	0.0150553	0.445569	25.6785	19.4818	76.7856	0.351562	0.688908	432.311	435.204	452.925	516.955	459.444	458.371	461.906	559.755	421.76	485.494	433.444	462.842	451.062	426.963	538.737	566.259	535.198	572.328	539.978	594.935	717.395	504.493	475.627	542.897
ctl-1	0.336516	0.927137	23.7712	18.5578	6.31816	0.996524	1.15715	36.3869	41.2756	40.4791	37.7566	40.5471	31.8255	35.8583	36.8074	37.9897	30.898	38.2832	34.8918	45.1643	36.06	38.0674	50.423	54.8252	45.6124	45.9918	43.7701	38.1233	48.2351	33.4768	53.9049
ctl-2	0.275205	0.875593	22.4505	21.1264	5.04116	0.170882	1.10999	37.2513	42.1887	42.8228	40.7831	40.3019	35.9777	32.0993	38.7984	37.2265	28.0564	32.5057	39.0778	37.4642	34.4414	33.8507	44.2374	50.5029	42.0563	35.5035	34.1038	42.3042	41.3916	32.2922	45.1991
ctn-1	0.170982	0.763183	24.5611	18.5613	0.575203	0.610167	1.0178	8.46967	9.80432	8.93155	9.94029	9.78994	9.39168	9.2332	9.04798	9.16936	9.70688	9.77362	9.23483	9.40969	9.91511	9.87557	9.11095	9.46368	10.3711	10.5452	10.6844	10.5275	9.86745	9.15495	9.59935
cts-1	0.535824	1	24.8384	0.464288	20.3215	0.00203802	1.16743	379.386	381.241	393.077	342.098	385.429	397.699	370.389	350.413	358.075	323.007	356.931	356.807	387.906	384.916	389.512	345.297	375.071	359.995	384.935	316.648	384.855	369.99	375.974	349.582
cua-1	0.989826	1	23.8581	17.9591	2.92326	4.80366e-05	1.76985	24.2482	25.3891	22.116	27.6986	27.2789	26.9954	25.0441	27.6075	20.6155	28.4528	23.0317	29.4702	24.8359	26.4813	24.6283	30.0877	19.3897	30.4688	28.9774	31.3688	15.0225	28.1512	24.6342	31.7287
cuc-1	0.198738	0.796754	25.8798	18.3283	13.2602	0.89245	1.04449	96.9021	87.1121	81.9915	94.1206	92.95	88.0878	75.7991	108.393	93.2885	103.04	83.0756	109.264	103.117	92.6333	128.761	109.873	125.87	102.718	102.957	107.184	115.481	100.006	116.58	103.845
cul-1	0.875722	1	23.0103	22.2799	3.02991	0.000299518	1.21981	58.2413	50.1416	51.1344	51.4014	51.483	55.7666	48.8312	53.0002	47.2517	49.7771	47.0432	48.572	51.0601	54.5518	54.0406	54.0182	44.5459	59.3141	53.608	52.7778	46.588	50.2046	48.6252	52.0469
cul-2	0.934702	1	23.4718	0.5117	2.06089	0.00016742	1.71771	72.7134	68.2254	69.8859	75.67	72.8055	72.8209	70.0491	71.2142	69.3536	72.3539	69.4507	71.8297	70.5822	68.2087	73.7874	74.6734	61.9631	79.324	71.4202	76.3275	71.0631	69.5219	71.0445	71.9944
cul-3	0.666672	1	22.5919	18.8082	4.16112	0.124244	1.44983	109.049	101.621	106.898	99.6527	102.526	106.878	100.191	103.729	101.835	97.0136	107.214	99.7906	105.683	102.613	109.714	113.512	95.124	112.284	109.522	104.952	102.251	104.126	106.799	98.3363
cul-4	0.97338	1	22.9707	4.12635	3.07471	9.05287e-05	1.71302	21.0635	22.7475	22.3171	27.9683	24.4233	25.7161	20.9128	27.9734	21.2274	26.3801	21.4929	27.3176	20.4703	23.6748	22.4024	27.875	17.6266	27.6594	25.723	29.3353	14.1718	24.0346	22.9992	29.5439
cul-5	0.992813	1	24.5578	17.4447	2.17083	4.38684e-05	1.43733	13.1169	13.7831	11.649	15.0376	14.1959	16.0526	14.4685	16.0416	11.007	15.7191	13.1032	16.5509	14.0106	15.6297	13.2857	18.6699	10.9959	17.438	17.137	17.4885	8.90867	14.1626	14.3976	19.2502
cul-6	0.0653825	0.542824	24.644	9.84548	0.494322	0.0812767	0.772061	1.33105	1.70618	1.67342	1.64677	1.54491	1.81858	1.81597	2.17478	1.43956	2.16612	1.51391	2.63316	1.53107	1.43645	1.72433	1.79298	1.49044	1.85628	1.95275	1.9086	0.471202	0.976786	0.889516	1.68097
cup-2	0.0455396	0.471397	26.4796	19.7298	23.027	0.129369	0.62301	201.25	212.149	219.794	233.978	202.848	217.88	225.218	215.641	178.241	222.533	218.282	237.688	245.548	225.983	232.279	241.343	257.121	236.644	237.364	244.712	247.693	237.898	256.054	263.8
cup-4	0.351175	0.932705	24.4794	7.13419	0.648502	0.00530589	0.866605	2.78385	3.37171	2.83771	1.09815	1.94921	2.72575	2.33657	2.00994	2.15057	1.65955	1.98647	1.78827	2.17131	2.00181	2.69141	1.7406	1.79484	2.2288	1.94078	0.814239	1.51605	1.63553	1.30507	1.12322
cup-5	0.74736	1	23.6393	12.2517	5.72986	0.000698362	1.11653	48.2704	52.5832	52.5709	57.9727	50.8053	54.0095	51.7287	60.2287	55.4691	59.9608	56.7614	60.4768	58.6543	56.8909	53.9968	65.4912	47.431	54.5261	58.3003	63.6162	42.5128	56.9517	56.7514	67.807
cut-1	0.451181	0.98245	24.4248	13.9954	0.0910314	0.324242	1.25004	0.055822	0.164332	0.056918	0	0.05741	0	0.110091	0.059207	0.32865	0	0.055058	0.406886	0.170556	0.22875	0.056372	0.175785	0.105757	0.175058	0.177065	0.236044	0.109932	0.057084	0.223655	0.117534
cut-6	0.514806	1	22.3139	7.89991	0.161791	0.290226	1.30157	0.432377	0.466423	0.617866	0.222207	0.489237	0.632686	0.724497	0.596629	0.636281	1.03371	0.511576	0.405502	0.396572	0.532172	0.393112	0.544936	0.738181	0.316494	0.457723	0.68487	0.255675	0.663058	0.519941	0.544772
cux-7	0.971013	1	23.2913	8.85236	2.31947	9.6755e-05	2.10507	26.4528	21.7715	19.9312	27.0934	23.4282	27.3169	22.53	30.5626	22.5974	26.9942	23.7581	26.5573	24.2156	24.504	22.3795	29.0116	18.3657	26.2396	26.145	28.0081	18.8925	24.7687	23.3152	30.8736
cwn-1	0.070969	0.563109	22.3266	13.8441	0.696593	0.0747219	0.852801	4.87877	3.32088	2.91616	3.28563	3.87974	3.5387	3.52917	2.48248	3.95807	4.11523	4.55652	4.60362	4.17191	3.79533	4.07184	4.09527	4.12474	3.60311	3.64207	4.67994	2.43248	3.45983	2.866	3.91119
cwn-2	0.911834	1	26.2911	25.8372	0.323873	0.00754951	1.86846	2.24884	1.80056	1.26683	2.19439	0.852049	1.73307	1.16728	1.81995	1.04532	2.02661	1.34264	1.66351	1.4463	1.27279	1.1354	2.29811	1.17686	1.67016	1.3136	1.62707	1.33997	0.96837	1.30395	1.74572
cwp-1	0.0790734	0.587344	23.197	8.04752	0.146975	0.0647926	0.781628	0	0	0	0	0.484951	0	0.469849	0	0	0	0	0	0	0.471053	0	0	0	0	0	0	0	0	0	0
cwp-2	0.732394	1	21.9086	10.7383	0.123872	0.000770549	1.14266	0	0	0.356736	0	0	0	0	0	0.34899	0	0.354124	0	0	0	0	0.368089	0	0	0	0	0	0	0	0.391387
cwp-3	1	1	23.9446	3.94778	0	2.24676e-06	0	0	0	0	0	0	0	0	0	0	0	0	0	0	0	0	0	0	0	0	0	0	0	0	0
cwp-4	0.817758	1	23.8108	9.80773	0.188297	0.000466048	0.777804	0.319516	0.1882	0.520913	0.263445	0.525709	0.601638	0.567295	0.406479	0.188139	0.132562	0.378256	0.465576	0.130114	0.654176	0.516151	0.670544	0.241939	0.333933	0.540112	0.540818	0.377333	0.196081	0.319952	0.202173
cya-1	0.611368	1	25.8398	17.1332	5.75244	0.00143449	1.17023	55.4406	52.5736	56.8082	66.078	60.342	63.2323	59.1474	67.9071	59.6575	65.1786	60.1393	64.2997	58.8293	61.0089	65.2298	72.792	56.8866	73.3387	67.3792	71.7376	54.249	65.2464	61.6364	73.5031
cya-2	0.861555	1	24.4377	23.7475	0.818228	0.000336922	1.08824	5.48261	5.97795	5.47459	4.336	3.34764	4.97423	5.12987	5.91282	3.3031	5.1057	5.62985	5.66144	4.16483	4.03022	5.34353	5.54018	3.65159	5.17103	5.77762	3.6244	4.93372	5.33732	4.61106	5.37882
cyb-1	0.0263088	0.445569	24.9747	21.949	17.7993	0.38443	0.801245	258.698	251.433	262.5	270.863	261.898	274.169	244.173	264.67	241.941	254.92	248.818	268.715	257.572	251.676	250.587	267.907	229.915	260.36	276.48	293.599	279.809	277.713	269.524	292.842
cyb-2.1	0.873851	1	24.8627	14.6106	10.1249	0.000390631	1.75796	168.209	169.961	172.39	197.17	168.067	180.828	181.998	199.384	185.433	182.349	170.721	200.033	177.576	188.72	179.113	201.76	164.677	192.516	179.269	210.881	174.446	183.856	174.498	204.641
cyb-2.2	0.565354	1	25.5406	16.1303	15.7044	0.00179988	1.19284	268.675	282.377	274.333	306.804	293.975	308.693	284.726	309.133	303.225	292.197	301.97	324.912	301.329	299.745	297.075	321.488	292.801	314.36	298.006	334.524	293.336	305.447	306.413	328.87
cyb-3	0.153586	0.732607	26.3908	22.4599	35.7729	0.0959228	0.999178	720.316	738.417	723.692	739.406	750.646	756.645	705.058	713.581	676.463	732.14	699.447	768.553	753.889	725.862	759.512	745.981	694.237	740.325	705.253	804.397	819.015	755.302	788.541	772.863
cyc-1	0.997002	1	23.9186	7.39884	14.6119	2.6138e-05	0.657095	215.785	236.157	212.327	199.782	225.068	233.712	223.57	214.566	217.36	214.361	224.985	228.761	207.212	203.267	212.824	208.23	215.368	246.458	202.882	205.302	231.794	214.175	199.688	202.859
cyd-1	0.0118157	0.445569	21.9481	21.7828	1.13755	0.414969	0.72378	10.0911	9.71055	10.5357	9.22081	10.718	10.9925	10.026	9.90466	8.93211	7.52224	9.35363	8.96477	9.85562	8.91651	8.81069	9.75291	10.383	11.5197	10.4123	11.6639	11.3558	9.61071	10.3387	11.0241
cye-1	0.687573	1	23.5288	9.84699	9.9002	0.000981063	1.15438	80.8772	75.9199	84.2728	95.3117	80.1676	91.31	87.9905	96.1958	88.4668	100.758	83.3428	92.3731	86.6761	90.3673	83.3023	99.4527	67.3568	84.1565	97.3862	100.865	67.0624	90.7379	84.3242	107.664
cyk-1	0.924098	1	22.3905	2.32421	1.7178	0.000186419	1.82812	13.9964	14.769	14.5007	16.5223	16.8837	16.1164	13.9893	19.0432	12.2972	15.4335	12.7376	16.9887	14.6625	16.6213	12.9065	17.8142	11.5419	18.0509	16.7622	17.6767	9.39451	15.6067	14.1689	17.7536
cyk-3	0.737537	1	23.7563	22.8039	1.61128	0.00836972	1.52876	20.873	21.7739	19.148	22.9518	21.8454	22.1747	21.0908	20.9999	19.9887	21.8571	19.1075	22.1641	20.1776	21.3046	19.5623	23.1607	18.0425	22.6827	21.3814	23.4311	14.9373	20.387	19.8219	23.9152
cyk-4	0.690395	1	23.3098	5.31985	3.94496	0.00106035	1.47466	98.5996	96.9007	98.0556	105.149	100.264	99.9022	102.064	104.253	97.418	105.088	96.7408	99.6775	96.3162	97.0061	98.0107	101.761	86.7745	107.812	100.427	111.028	98.8737	94.8981	97.7999	107.718
cyl-1	0.849531	1	24.9579	21.0863	4.60346	0.000369098	1.12552	46.4101	42.0048	46.2579	52.3306	48.6191	53.1789	44.8581	51.9788	44.1458	50.4645	48.4137	47.6557	49.2899	47.88	49.2258	58.8234	41.1082	51.5902	54.7707	53.906	46.8123	53.1472	51.8699	59.0235
cyn-1	0.739428	1	23.3608	21.2101	23.4528	0.000735951	0.546304	253.215	234.898	231.208	230.977	218.612	198.138	217.043	210.958	219.684	222.774	229.069	195.437	203.081	212.98	238.953	210.631	253.673	245.326	201.894	184.378	225.039	212.151	195.43	193.182
cyn-2	0.90383	1	23.68	15.2435	0.696707	0.000237782	1.04874	3.60244	2.47111	2.05862	1.79696	3.53797	3.78166	2.16951	3.13746	2.30842	3.21773	2.47817	2.43199	3.49141	3.97389	2.36593	2.94592	3.37796	3.26566	1.63982	3.84099	1.99076	3.85151	2.34434	2.69507
cyn-3	0.117032	0.673377	22.9841	19.0792	32.9776	0.949468	0.96058	510.011	534.872	520.202	478.054	519.002	467.267	482.606	476.835	469.067	488.588	498.109	472.113	516.86	501.32	565.227	478.185	584.592	520.875	526.935	482.872	541.661	546.143	523.236	517.733
cyn-4	0.926214	1	24.1273	16.1634	4.55676	0.000182574	1.2989	34.1376	35.0754	37.0386	41.6159	37.0853	40.8126	36.0962	42.8098	34.238	41.9093	36.6038	44.9211	37.8638	43.7378	39.0187	45.7571	31.8765	42.2902	44.0732	47.8106	30.9905	38.004	39.0573	47.6342
cyn-5	0.293114	0.890731	24.8033	18.9875	25.3004	0.00809402	1.12378	368.701	384.998	363.144	389.126	438.041	373.129	399.352	374.207	385.222	363.693	385.516	414.885	377.056	339.359	415.62	370.371	412.335	424.53	402.592	412.609	438.16	401.381	417.576	380.755
cyn-6	0.55428	1	24.5716	2.16256	4.77009	0.00189287	0.866912	28.8593	38.877	29.1751	29.4453	32.2212	32.2826	26.3694	30.7565	24.1722	29.1547	26.1997	27.2598	23.6474	22.8841	26.838	32.9549	31.7896	36.8249	24.9283	24.7191	36.2305	24.0755	29.1101	22.5609
cyn-7	0.0212576	0.445569	22.6892	20.5606	325.211	0.588219	0.786017	3145.44	3518.67	3612.51	3031.37	3478.34	2894.42	3155.07	3202.01	2856.67	3070.14	3043	2904.33	3074.56	2653.63	3579.33	3282.87	3634.37	3631.21	3262.14	3234.94	3847.05	3360.84	3239.13	3208.98
cyn-8	0.568365	1	21.4077	4.3174	1.1555	0.00177217	1.08514	10.6115	10.1768	11.681	14.3124	11.9147	13.11	10.9907	10.9789	10.0666	10.7209	10.2652	11.8319	11.6713	10.1933	10.1133	13.2391	9.89529	11.9195	11.761	11.239	10.1149	10.3688	10.7279	12.3075
cyn-9	0.942453	1	25.0796	20.4495	3.75296	0.000149506	0.823629	43.6038	38.0731	36.8447	41.586	38.8635	48.5572	44.0518	44.0072	45.8813	47.1866	42.5955	37.2801	40.1206	40.2941	45.6602	48.011	39.6788	42.0786	44.0042	45.5585	45.1772	41.4241	45.5523	47.8219
cyn-10	0.557113	1	26.1955	19.7005	8.17747	0.00186719	1.05751	83.2401	83.7571	75.8439	92.356	97.0697	81.8836	90.4114	92.5829	105.04	87.309	85.5934	94.0506	89.9481	92.9483	92.5948	97.8933	97.6766	77.6772	93.9263	113.187	98.3276	95.5682	100.415	101.954
cyn-11	0.788366	1	26.0053	19.741	8.38268	0.000552523	0.725061	99.3095	112.127	105.591	109.659	108.866	111.865	117.857	112.058	123.642	116.399	108.53	104.357	110.057	129.063	114.057	117.197	116.494	108.525	118.617	125.782	120.982	119.363	122.795	125.514
cyn-12	0.137938	0.707662	25.1021	19.1856	7.97373	0.0271047	0.681354	127.91	129.27	125.597	133.072	130.323	142.109	129.407	124.34	127.583	131.604	130.968	138.659	120.294	117.06	135.125	132.895	132.172	147.658	132.429	137.821	135.571	136.797	136.89	141.44
cyn-13	0.0609596	0.534001	25.3265	21.4986	7.6845	0.0905683	0.832256	83.8126	92.8325	110.251	92.1472	83.8266	89.5872	89.3688	86.2374	95.5528	90.5096	92.7236	94.0956	90.7254	83.6532	92.0454	91.7861	88.5318	98.7443	90.1877	101.234	105.142	102.341	102.619	96.4075
sig-7	0.937799	1	23.0707	9.29514	3.68906	0.000160713	1.07799	46.6581	45.9575	45.6485	52.4922	47.0438	47.7967	46.5634	54.9101	50.4397	50.823	46.2994	48.7752	39.6412	47.799	46.5493	53.1479	43.4036	50.667	51.6151	51.1423	43.4034	42.8617	46.5979	53.9594
cyn-15	0.297461	0.893102	23.4675	16.2024	2.09507	0.00731277	1.0079	33.7799	29.0286	31.1576	31.8001	32.547	34.5915	31.141	32.5163	32.0682	33.805	30.7451	31.2167	30.0682	33.3543	35.1931	37.2238	31.1664	36.7435	34.347	33.1943	30.3779	32.3027	32.6901	33.9668
cyn-16	0.996603	1	23.6704	4.48751	2.12474	2.72591e-05	0.850647	15.1738	15.1812	14.6459	16.9724	16.3263	18.763	15.7404	15.1163	15.0892	17.6693	14.7174	16.4363	16.6764	15.5755	16.4927	19.0506	13.281	16.0163	18.9525	17.9944	11.7371	15.5811	17.8964	19.5509
cyn-17	0.14025	0.711448	24.2452	7.22363	0.0858873	0.0854748	0.985008	0.173277	0.127447	0.217001	0.267155	0.04456	0.090555	0.298886	0.229905	0.254993	0.088396	0.085424	0.270844	0.13244	0.177724	0.131285	0.044656	0.080659	0.090597	0.183433	0	0.085385	0.177149	0.13023	0.045484
dab-1	0.771587	1	24.3904	20.1909	16.6292	0.000608574	1.00017	205.815	179.523	214.088	224.502	203.394	213.485	206.303	215.46	189.049	218.147	188.049	215.129	209.794	211.258	218.045	236.429	192.63	209.229	223.658	241.196	191.13	214.91	216.52	235.902
dac-1	0.753424	1	25.0258	2.33584	0.201089	0.000674901	0.82389	0.736426	0.66709	0.509622	0.466625	0.757369	0.947862	0.493251	0.480648	0.667042	0.529207	0.558742	0.471876	0.576916	0.812417	0.400438	0.416224	0.429256	0.769802	0.658802	0.299446	0.55777	0.289654	0.964581	0.656125
dad-1	0.466079	0.990699	23.7756	10.9476	50.0101	0.0028926	0.799407	500.219	517.308	489.093	513.219	578.802	494.427	515.133	464.096	570.676	495.633	585.761	588.326	457.348	450.226	469.581	492.757	505.224	516.219	515.753	611.965	560.344	511.768	513.587	576.384
daf-1	0.00919681	0.437892	23.6945	18.1259	1.36497	0.820236	0.725664	12.349	11.741	11.3311	11.0012	13.0526	11.1033	11.9204	10.605	11.2992	12.1498	10.4761	11.5642	13.0961	13.564	13.5659	13.7194	11.6692	14.0101	13.7968	14.4193	12.6658	12.4331	13.8894	11.5161
daf-2	0.589363	1	24.9084	14.5713	4.05052	0.00158934	1.20844	22.6142	23.5072	24.416	25.8263	24.0794	26.3395	29.3757	26.786	23.7429	31.1712	24.199	28.3703	23.9023	29.8564	25.1215	29.4464	22.0343	30.5661	31.2742	35.9885	15.6923	28.8305	26.8187	32.3698
daf-3	0.823375	1	24.771	3.86513	0.856301	0.000453483	1.16789	7.53082	6.88252	8.59524	6.30822	7.17127	8.22406	6.13651	6.99286	5.7736	6.27769	6.57336	6.99955	7.33552	6.71694	5.55056	7.04223	6.50851	7.14724	7.00244	7.75192	3.91335	7.21921	6.22942	6.29676
daf-4	0.930839	1	23.6466	23.1477	1.69968	0.000173421	0.842918	18.6847	16.9305	17.7143	17.5221	20.1379	17.2615	15.4366	16.8261	14.8177	17.3684	13.6432	16.3999	16.2889	17.0779	18.8745	19.2137	16.0699	18.3419	19.1556	17.6294	15.3258	15.8273	17.5269	16.3924
daf-5	0.874412	1	23.8383	11.3704	0.596949	0.00125381	1.76017	11.9801	11.4733	11.6032	12.5376	12.4831	12.6086	11.7163	12.8959	11.5273	13.4933	12.5485	13.1713	11.2083	11.583	12.3272	12.6821	10.0115	13.6843	11.9551	13.3154	13.394	12.0268	12.0175	12.765
daf-6	0.470047	0.991897	24.9156	7.16886	0.0704325	0.00283132	0.903902	0.257841	0.176845	0.15814	0.185088	0.079588	0.107719	0.228586	0.246572	0.126444	0.187955	0.101641	0.268954	0.184095	0.052978	0.208479	0.054202	0.073496	0.134874	0.164051	0.13593	0.101768	0.079051	0.051708	0.080917
daf-7	0.874599	1	22.3754	0.916282	0.173786	0.0468153	1.76118	1.64477	1.22236	1.42368	1.38439	1.33286	1.51114	1.47414	1.69226	1.36927	1.13899	0.933876	1.66136	1.37097	1.48159	1.1075	1.20363	0.8976	1.77173	1.47642	1.73784	1.47294	1.42695	1.8975	1.1529
daf-8	0.935669	1	24.0426	10.6967	0.613854	0.000167127	1.98476	7.88858	6.41052	6.53259	6.58081	5.70319	7.16201	7.82036	7.65476	6.10306	8.01089	6.66715	7.84367	5.69586	7.02648	6.96693	7.66905	5.85637	7.1174	6.87047	7.71258	5.37483	8.01908	6.27853	8.52262
daf-9	0.60544	1	21.8158	17.6327	0.0989508	0.775376	1.38479	0.485368	0.173094	0.405314	0.181432	0.100421	0.255174	0.217464	0.187333	0.173157	0.229306	0.304546	0.229887	0.224826	0.588293	0.401164	0.324385	0.231378	0.369116	0.280242	0.419381	0.260902	0.315778	0.309509	0.324361
daf-10	0.771587	1	23.5554	20.6024	0.0501421	0.000608123	0.829745	0.081475	0.079808	0.166644	0.104365	0.083836	0.042538	0.100301	0	0.059927	0.084894	0.060212	0.148773	0.187032	0.125617	0.041179	0.064243	0.09682	0.106562	0.043221	0.064398	0	0.062441	0.061284	0.085132
daf-11	0.470184	0.991897	24.0123	5.44166	0.0510856	0.00282815	0.752365	0.052851	0.051763	0.072083	0.126327	0.091745	0	0.087852	0.056185	0.05183	0.092823	0.117184	0.092995	0	0	0.035619	0.037047	0.050258	0.159141	0.125925	0.160475	0.029322	0.090004	0.059602	0.091986
daf-12	0.0662033	0.546473	23.8505	11.846	0.973708	0.080504	0.813122	5.49151	4.74823	4.6695	4.24181	5.11797	4.68461	5.27079	4.50549	5.85567	6.09306	6.29358	5.50657	4.72281	5.99024	5.63435	5.76759	2.86796	4.47433	5.77057	5.85572	3.00472	5.5227	4.2227	5.17373
daf-14	0.176316	0.770728	23.7942	8.74109	1.38535	0.681469	1.02229	8.53442	7.57555	7.2362	9.99794	9.19686	8.78654	10.036	10.2255	8.44305	9.48499	10.7109	9.44878	8.96457	9.50163	6.82355	9.02516	8.65567	7.70554	9.66176	7.22551	4.97066	7.61242	7.38265	9.72929
daf-15	0.942453	1	22.4668	5.88626	2.82173	0.000149625	1.68971	17.9681	19.3711	18.4204	22.4028	22.5533	22.7696	21.8343	23.3072	16.595	23.1898	17.8925	23.9451	19.0116	22.2358	18.9337	24.3663	14.3548	23.4747	22.7134	26.1611	11.1827	22.9945	19.4084	24.4978
daf-16	0.18037	0.774489	25.1663	14.7999	7.84653	0.0176775	1.01856	68.9861	65.4147	69.7644	75.0931	68.0581	70.0586	79.4388	73.7362	71.9001	82.7293	80.3305	84.0175	74.1193	78.849	70.68	83.6073	65.5646	81.3615	82.7086	95.0539	67.127	83.6411	76.5989	82.7642
daf-18	0.993411	1	23.5122	18.2197	17.4548	4.18426e-05	1.87222	176.723	188.224	178.932	214.051	192.203	205.165	188.001	202.786	176.465	204.897	182.435	213.724	186.12	203.742	180.285	222.117	157.63	223.674	204.212	231.463	130.228	208.695	194.142	234.12
daf-19	0.546417	1	25.114	20.8767	1.02298	0.543057	1.32948	7.54064	7.13083	6.18518	8.81088	6.66598	7.92977	6.57254	7.63513	6.88572	7.35183	5.4975	7.4719	7.16516	7.75504	7.13605	8.15062	6.2693	9.0514	8.58625	10.4201	6.45431	9.3622	8.34299	8.55339
hsp-90	0.15984	0.743838	21.788	18.7395	112.878	0.269379	1.00694	1689.6	1485.69	1599.43	1370.51	1562.11	1522	1499.6	1483.09	1325.56	1460.42	1409.6	1400.8	1530.56	1543.87	1698.3	1542.64	1546.31	1776.55	1648.64	1370.45	1427.73	1481.18	1504.87	1515.4
daf-25	0.162087	0.74626	24.518	3.02059	2.35482	0.0209979	0.849253	35.1081	33.8833	34.6166	38.5905	33.7811	36.1746	34.1746	35.1741	37.3214	34.4094	31.2328	33.5657	31.2112	29.1395	36.181	32.4485	31.9658	34.401	33.7883	34.831	36.0468	34.0777	32.4949	32.492
daf-28	0.0863184	0.60759	24.6933	13.2264	1.6849	0.0574183	0.912628	9.81975	9.15581	9.925	8.19079	7.77458	10.1283	9.3779	9.58867	11.5952	9.60726	13.8682	12.7525	8.20725	9.77557	11.9773	8.52092	8.83801	9.49058	10.272	10.6994	10.0553	10.4136	11.3818	6.88969
daf-31	0.750129	1	24.0067	12.1423	7.18311	0.000688011	1.31235	137.415	135.559	125.901	140.121	124.531	143.301	147.126	150.689	142.112	136.995	146.778	146.782	126.839	142.537	138.726	147.544	150.622	134.887	134.122	137.59	145.604	132.2	135.94	153.422
dao-2	0.109627	0.661991	22.9705	19.0555	12.145	0.0396785	0.762979	39.2507	33.3654	25.6015	24.0746	40.9095	36.6662	29.7146	46.2702	34.8163	22.1998	30.6278	38.9579	27.9247	23.9288	35.3363	25.9483	50.7993	65.9753	38.7516	41.2826	50.5095	26.5972	38.1101	28.1204
dao-3	0.736507	1	22.6452	18.0949	2.19201	0.000747873	1.27376	35.3768	35.0761	31.8871	34.0392	29.9762	32.4676	34.1983	34.3874	34.1721	28.9348	31.7278	35.0209	34.8351	36.241	31.1365	34.1295	34.1144	38.5595	35.5258	31.7466	32.3926	36.4445	30.7965	34.4502
dao-4	0.913171	1	24.2854	16.4068	0.0629258	0.000219117	1.42431	0	0	0.126115	0	0.127804	0	0	0	0	0.256426	0	0	0	0	0.125386	0	0.234056	0	0.130659	0	0	0.127397	0	0
dao-5	0.750129	1	23.5512	19.2936	6.5972	0.000687933	0.960514	58.7343	48.8963	56.275	58.8697	62.043	64.6434	54.6418	55.7164	52.5648	57.9062	56.7077	53.7533	64.2092	59.3737	57.1056	63.4404	47.0009	55.9495	68.4337	67.0829	43.5488	66.9255	58.111	67.7082
dao-6	0.878719	1	22.1682	16.457	0.506408	0.110474	1.76931	0.932422	0.302153	0.465794	0.985923	1.66652	0	0.461968	0.638369	0.45536	0.928308	0.464135	1.91081	1.85137	0.463395	0.919828	0	0.855138	1.58886	1.41796	2.00524	0.443111	1.42978	0	1.3365
dap-3	0.554429	1	24.7938	19.8968	2.01868	0.475505	1.3375	41.3205	42.04	39.8414	41.6753	39.6446	39.2327	34.8938	44.3883	41.3205	41.3576	39.0934	42.1045	39.6716	40.1695	39.9935	43.7164	39.4849	50.1385	41.8299	40.9631	43.9912	41.834	42.5728	41.7691
dat-1	0.134322	0.698596	24.0149	9.66639	0.185786	0.0283074	0.69394	0.456379	0.372868	0.349526	0.507827	0.547733	0.596127	0.41227	0.565334	0.522314	0.553755	0.412422	0.317141	0.697823	0.351241	0.307403	0.679195	0.252638	0.318199	0.805627	0.642275	0.224971	0.311016	0.266829	0.279212
daz-1	0.74961	1	22.8853	8.08243	24.064	0.000691371	1.08313	207.027	211.277	237.257	262.573	241.381	258.049	235.969	247.467	252.598	255.144	241.829	265.709	221.904	245.942	224.986	272.691	201.419	233.555	247.05	290.798	203.649	248.105	233.292	279.232
dbl-1	0.114989	0.667607	24.4244	13.6201	0.4086	0.173975	0.957872	2.54064	1.98438	2.64044	3.09651	2.17771	3.1969	2.41177	2.84593	3.00043	2.93315	3.062	3.43115	2.73249	3.6662	2.70888	2.91494	2.63185	2.65646	3.18646	3.13104	2.73502	3.41539	2.59277	2.5214
dbr-1	0.392878	0.955002	25.2852	20.071	3.48995	0.0235035	1.20338	39.5298	36.5482	38.8154	40.7142	38.168	39.9838	34.0024	41.5239	37.8637	37.4187	34.0605	39.7361	37.2016	42.6992	40.1262	44.7223	32.5988	44.1707	43.9654	46.4636	36.2642	39.1049	40.1981	46.3902
dcp-66	0.880032	1	24.1508	12.7327	5.7488	0.000290938	1.29096	28.3924	26.6788	30.2202	33.368	30.537	35.2536	34.1167	37.3691	28.4052	37.8234	29.5811	38.4444	29.448	38.0008	31.579	41.041	22.6038	34.9948	39.7626	43.1006	18.5732	33.9704	30.2345	42.7117
dcr-1	0.932576	1	23.8777	18.9442	3.32329	0.00017051	1.62164	18.4287	19.5202	18.6212	21.361	22.3067	22.3577	19.2543	24.4705	15.3795	22.528	18.0463	21.7963	19.3725	22.8008	20.2805	26.2375	13.7451	27.0194	23.6011	27.7826	10.7708	22.1453	18.6107	27.7864
dcs-1	0.599386	1	25.5525	19.9582	4.89578	0.011605	1.37777	72.2023	58.7189	68.703	67.089	67.9262	69.9124	64.771	74.3492	58.9456	71.9036	64.485	71.6999	72.1132	67.6049	79.179	73.7774	66.7963	70.1119	66.4563	75.9652	78.0601	64.239	75.6956	78.7666
ddp-1	0.666509	1	24.0601	10.4116	23.5362	0.00109834	0.772556	238.439	233.818	209.543	212.246	207.636	204.167	260.187	227.224	244.099	212.864	255.199	223.022	222.971	240.644	204.553	230.798	249.658	225.046	168.627	205.978	227.909	216.194	204.091	201.159
deb-1	0.236488	0.837947	25.2926	8.72063	2.6808	0.0314362	1.07929	15.7547	15.4137	20.7912	14.6346	14.8002	18.7984	15.6422	14.9444	14.223	18.5704	17.2133	17.2332	15.3536	19.5719	15.1214	16.3244	10.1741	14.7651	18.6005	15.7595	8.97238	15.7054	12.3061	13.4314
deg-1	0.875909	1	24.5815	9.00153	0.250243	0.000299296	1.12583	1.11075	1.29903	1.04168	1.10406	1.03175	1.50864	0.993788	0.983489	1.24209	1.01928	0.919034	1.37801	0.784707	1.14745	1.30184	1.29925	0.788809	1.39945	1.37279	0.904703	0.453922	0.934742	0.861376	0.677591
deg-3	0.904021	1	24.559	5.66387	0.164467	0.000237706	1.16198	0.92622	0.784414	0.472747	0.865331	0.519689	1.18804	0.788411	0.9832	0.784752	0.656512	0.871694	0.614238	0.643612	0.647794	0.886676	0.928611	0.479237	0.836495	0.891477	0.794308	0.53944	0.473447	0.632865	0.707095
del-1	0.908972	1	23.9766	7.98069	0.056214	0.000481207	1.86203	0.151958	0.260719	0.116381	0.341893	0.078161	0.158791	0.258792	0.201683	0.298136	0.158042	0.187257	0.197995	0.33937	0.038984	0.268681	0.159634	0.288411	0.238386	0.120711	0.160391	0.149816	0.19417	0.304611	0.159372
del-2	0.654157	1	24.6461	11.567	0.0699196	0.00116611	0.918455	0.156181	0.191412	0.159472	0.24066	0.080332	0.163211	0.248662	0.207273	0.153212	0.261508	0.153973	0.244181	0.192499	0.120189	0.118345	0.264545	0.259344	0.285837	0.206754	0.123647	0.192459	0.19957	0.063114	0.081918
des-2	0.779159	1	24.0634	14.0761	0.213542	0.000576387	1.30068	0.557621	0.589668	1.11453	0.714629	0.609324	1.19996	1.04256	1.1195	0.512078	0.868982	0.445981	0.871254	0.958009	0.951801	0.668596	0.914135	0.627709	0.982818	1.06975	0.918844	0.446148	1.04292	0.523285	0.765985
dgk-1	0.199898	0.799188	25.2511	8.1004	0.149515	0.379386	1.04555	0.675008	0.680424	0.792471	0.630238	0.674552	1.01748	0.662003	0.717482	0.643584	0.980462	0.685226	0.787646	0.628603	0.857561	0.661848	0.606321	0.415463	0.644658	0.675195	0.753177	0.392613	0.649862	0.438781	0.560974
dgk-2	0.598457	1	24.2118	6.72316	0.951895	0.00190335	1.37752	12.7477	9.89838	10.2519	10.8636	8.44602	13.6413	10.2956	11.7743	10.0487	10.4136	10.441	9.99557	11.1403	11.1643	11.2778	11.5591	10.4401	11.6519	9.95476	10.0834	7.96168	10.1546	10.8252	9.1047
dgk-3	0.425756	0.970653	25.9361	6.30492	0.0435497	0.20704	1.23029	0.089715	0.11723	0.091676	0.122735	0.153837	0.093718	0.117848	0.063536	0.11733	0.062257	0.088425	0.155932	0.091489	0.122843	0.060443	0.031427	0.028402	0.062565	0.063398	0	0	0.213951	0.059964	0.03131
dgn-1	0.298444	0.894431	23.4779	9.13162	1.57435	0.00726274	0.984183	12.9067	12.742	14.4819	13.1534	14.0519	14.4432	16.0434	15.7109	13.5412	15.6647	13.959	14.9008	14.0868	14.869	12.7896	14.231	11.669	14.7841	15.4121	17.3386	9.79992	14.8084	13.1594	15.0266
dhc-1	0.957267	1	23.4855	5.56253	3.71399	0.0122293	2.13657	27.1091	32.7224	30.0011	33.4776	33.9597	32.4945	31.5808	32.8611	22.5436	33.7505	27.636	33.3004	25.3547	34.3966	24.6423	34.2992	19.6731	37.5954	33.7801	37.9159	14.1157	36.0385	26.3431	33.3422
dhp-1	0.960792	1	23.4454	12.8869	0.529973	0.00169973	2.15829	5.53377	4.1884	5.2139	4.33899	4.93261	5.67593	5.768	4.08139	3.93011	6.02007	5.14572	4.3362	5.36839	6.15689	4.84363	4.53696	4.5445	5.4546	6.52168	4.4002	3.11438	5.58923	4.38202	4.71296
dhp-2	0.108702	0.660013	24.3949	14.489	0.6054	0.168969	0.951388	1.92671	2.22069	3.047	2.72476	1.88267	2.76953	2.70666	2.09562	3.5917	3.00256	2.70743	3.56271	3.28808	3.75301	3.06514	2.98412	2.73981	3.37427	3.5677	2.95139	1.8982	3.25046	3.37824	2.88574
dhs-1	0.380689	0.948622	25.7475	17.6662	3.17063	0.01302	1.19413	52.9769	53.9284	52.8506	59.3898	55.2086	49.5104	54.6745	57.1246	59.7362	56.0178	55.0333	61.1548	58.5085	53.1664	54.7059	56.3973	57.087	57.9026	56.7607	65.9471	57.6781	56.3207	56.6228	61.7919
dhs-2	0.367842	0.93802	24.0912	17.1803	1.17236	0.118826	1.18461	3.66709	4.47707	3.78283	6.20838	5.17822	4.95623	2.38697	6.52907	4.79895	4.4944	4.23513	5.05236	3.81005	5.44098	5.3271	5.61235	6.09586	6.35802	4.09057	5.86756	9.35854	4.7896	4.06071	4.25281
dhs-3	0.124892	0.683398	25.2562	7.73413	5.0676	0.0326082	0.87058	46.2835	44.4779	45.106	50.8471	46.0098	50.7675	41.8539	63.5792	46.5631	46.7688	47.9553	49.1696	43.4699	44.4301	42.9484	47.4034	49.2793	54.4225	44.2469	42.1398	41.344	41.1385	36.8826	44.5933
dhs-4	0.741149	1	24.2534	4.57524	0.254426	0.00515445	1.53367	1.13235	0.941699	1.77164	0.720386	1.16403	1.00327	0.77389	0.645505	1.11166	0.901257	1.11781	1.26751	1.59433	0.889757	0.790978	0.730442	0.246756	1.27369	0.918192	1.29266	0.59908	1.24788	1.22011	1.01545
dhs-5	0.446491	0.981075	24.1706	14.3809	0.828703	0.00319425	1.02877	6.39767	6.1539	6.9794	5.46197	6.37948	6.42234	6.94812	5.48053	7.22989	6.43416	7.07669	7.86909	4.86825	7.01189	6.45918	5.76363	7.21706	7.69927	7.10004	8.20415	6.55017	5.48609	6.72978	6.40707
dhs-6	0.14025	0.711448	25.0162	19.8775	3.40327	0.194839	0.985002	48.7135	46.8951	46.5197	42.565	45.5543	51.129	43.8552	47.9621	45.178	45.308	41.112	45.3317	52.3303	44.2384	50.7169	48.6272	52.0802	50.0686	48.1765	49.4175	42.8087	48.9858	52.8073	49.5947
dhs-7	0.579121	1	23.5605	16.53	0.607871	0.00167468	0.945116	1.06392	1.37101	2.70961	2.67369	1.29915	1.46092	1.3775	2.04402	2.02304	1.99957	1.77132	2.62953	1.35374	2.58607	1.47688	2.23252	1.25843	2.15421	2.38798	2.60332	1.11227	1.70038	1.39817	2.80652
dhs-8	0.917956	1	24.8118	12.9282	0.611163	0.000204783	0.822462	0.646532	1.39815	1.86753	1.21894	0.66477	0.784522	1.28459	2.59877	1.92182	2.40646	0.850618	0.896808	1.58947	0.955305	1.8166	1.74576	1.5717	1.05087	1.45074	2.09518	0.786741	1.43243	1.22255	1.53541
dhs-9	0.04004	0.468268	22.8644	19.1198	4.00223	0.65678	0.83784	32.8394	32.1918	37.4843	32.7573	31.6415	34.0148	36.5735	33.8144	31.0108	33.0447	28.0913	34.873	33.2988	29.4255	32.049	30.4808	35.3956	41.6807	38.3814	40.9849	34.8979	39.1926	33.302	36.6242
dhs-11	0.084042	0.603293	25.6768	17.3651	5.33393	0.0597067	0.896497	51.9789	48.0113	51.3657	50.1377	48.6168	48.96	58.4199	48.2001	52.8392	52.7474	55.7143	51.0807	67.44	56.4405	57.3371	52.8957	63.2227	50.9922	57.0132	50.0743	59.003	59.3298	56.1918	62.5014
dhs-12	0.00184041	0.253695	25.1296	18.8138	10.8887	0.836784	0.630065	85.0693	74.6623	81.8341	76.1848	79.1388	88.4114	76.7481	82.277	68.4384	85.8466	75.955	74.1622	96.4143	94.9289	85.7136	92.916	100.721	94.4773	94.2589	92.0611	89.7445	97.5914	100.634	87.6982
dhs-13	0.298772	0.894875	25.7166	13.1869	4.97457	0.00725012	1.05542	81.6239	77.2876	80.1309	81.291	84.1372	78.5593	92.6249	81.4162	83.0852	85.2585	85.2165	91.0561	83.0217	85.298	79.3411	89.2411	82.2367	82.2678	82.9427	90.5534	92.6529	86.661	82.1256	74.7693
dhs-14	0.384276	0.949658	23.2344	5.05609	1.25031	0.00525664	1.19667	14.0927	14.1951	11.2625	14.5	13.5696	13.9568	12.0601	16.3062	13.4043	13.8581	10.3035	13.7065	13.5247	12.3279	13.6506	13.8272	15.0529	16.2159	13.4209	12.8482	15.1298	11.7019	12.7573	12.8846
dhs-15	0.467993	0.991427	24.5456	0.594408	0.312758	0.00286295	1.05355	0.846	1.20145	1.4331	1.45899	0.966199	1.18147	0.464093	0.795802	0.830632	0.874721	1.29934	0.976656	0.573324	1.24746	0.948269	0.394017	1.15314	1.17795	1.08925	0.598218	0.738517	1.34688	1.03431	0.598619
dhs-16	0.426017	0.970653	22.0388	9.45432	0.238764	0.934403	1.23037	0.319516	0.564601	0.195342	0.658614	0.394282	0.735336	0.567295	0.541972	1.25426	0.530249	0.756512	0.864642	0.390341	0.523341	0.387113	0.536435	0.362909	0.667866	0.067514	0.405614	0.565999	0.261441	0.191971	0.7413
dhs-17	0.805506	1	26.0294	21.4176	1.02777	0.009824	1.63171	13.3922	10.1321	10.6618	11.5694	11.1402	10.7945	11.8294	11.4724	11.2448	12.4881	10.6983	13.3698	12.0946	10.799	10.5786	13.6682	9.56694	13.2513	11.5156	14.1041	11.8591	11.8113	12.9582	14.5699
dhs-18	0.677	1	23.743	22.8433	0.986741	0.00103616	1.37148	7.11413	6.69729	8.87779	9.26362	8.04277	10.9676	9.03426	7.41759	8.08347	9.65972	9.03288	7.70497	10.8435	7.25724	8.30275	7.34603	9.96628	8.17045	8.55858	10.1397	9.07776	8.94679	8.33395	9.07583
dhs-19	0.697392	1	25.102	17.9782	1.70349	0.000924976	0.955601	16.1373	16.9083	18.7302	18.6966	17.8689	20.2496	18.0296	23.1508	16.6681	20.4624	19.7226	19.9555	18.5452	19.5397	19.7678	19.9381	19.3096	17.08	20.7703	21.2837	21.5374	19.283	21.8573	19.479
dhs-20	0.506232	1	24.997	16.9226	1.29577	0.00235991	0.910582	3.05513	4.80854	4.76013	6.70784	5.63184	4.9434	4.88877	7.94738	5.71306	7.65802	5.23094	6.12183	5.22456	5.90445	5.93736	5.98983	6.00543	5.18193	7.49539	8.59359	5.90238	6.24875	5.65808	7.40652
dhs-21	0.326384	0.918243	23.7342	10.6053	1.40571	0.518063	1.14975	11.0554	7.28635	9.37151	7.34312	9.92732	10.9109	9.33108	8.51213	10.8568	8.42255	10.9194	10.1405	10.7945	12.6944	10.1744	7.64385	9.91262	8.2915	9.37262	7.86453	7.58244	9.01047	8.37059	8.91138
dhs-22	0.944201	1	23.3442	19.0997	6.96379	0.000145983	0.988957	122.618	112.547	115.72	128.552	114.729	125.809	115.221	123.919	117.598	116.462	124.719	126.378	107.082	111.926	124.777	125.549	121.288	122.874	113.114	131.287	108.866	112.652	117.01	127.72
dhs-23	0.388129	0.952599	23.039	2.93396	0.192255	0.111854	1.19991	0.297429	0.390004	0.503621	0.205316	0.305696	0.830917	0.293745	0.524428	0	0.102454	0.391608	0	0	0.202322	0.400004	0.207739	0.374029	0.310558	0.208778	0.420822	0.097331	0.304442	0.594928	0.210689
dhs-24	0.527802	1	21.3653	13.6254	2.42933	0.00211077	0.870402	34.0616	30.8109	29.9008	34.3952	35.1751	35.9051	30.5556	29.8802	36.3383	32.3042	37.7007	36.5102	34.5823	32.3221	34.3684	34.3486	34.7829	34.4601	32.2686	36.0497	34.1156	29.3469	34.4264	32.9011
dhs-25	0.0354946	0.445569	23.2165	20.0085	12.8333	0.902301	0.826128	59.1953	47.0679	57.0642	50.5261	60.1594	54.0295	40.6921	46.2239	33.0785	48.5054	41.3459	39.4507	55.6238	53.5252	65.4742	54.2498	65.012	67.1813	45.5104	70.0617	82.0539	59.3195	69.9674	48.3963
dhs-26	0.065536	0.543219	25.0462	19.5461	11.5538	0.272734	0.889343	17.9889	25.9424	20.8817	18.7292	32.1894	21.4719	12.6907	30.8148	18.1082	13.7175	18.055	18.5501	24.9221	17.7674	41.5654	28.3383	34.806	42.707	16.4781	25.3747	64.0525	22.2416	33.4058	25.1738
dhs-27	0.097969	0.6356	25.7459	0.60597	1.25585	0.164271	0.938753	9.94054	10.1904	9.41319	9.56608	8.36893	9.69035	6.34443	7.71211	7.06667	7.98126	8.54367	8.01713	8.45326	6.82872	10.0303	7.54602	8.33606	9.39845	8.22148	6.81209	9.59954	7.71669	8.83173	7.53581
dhs-28	0.059536	0.528712	23.4001	9.90252	5.04099	0.122959	0.87737	46.4649	43.3047	48.2181	45.4498	44.3222	47.4672	51.6948	44.1714	44.2401	51.3316	55.618	53.8783	49.7609	48.9986	40.423	41.5096	43.4838	46.3045	51.6496	47.9304	35.621	48.4426	39.3105	48.3912
dhs-29	0.0493284	0.489469	24.9853	3.7926	0.509717	0.116433	0.67076	2.98446	2.69025	3.47631	3.20019	2.44279	3.82241	2.94349	3.03535	2.92874	2.71733	2.7037	3.17019	2.85274	2.43236	2.76747	2.74853	2.53733	3.11937	3.21838	2.83431	2.99765	3.05231	1.70791	1.86153
dhs-30	0.0883278	0.611106	22.7542	22.1326	2.89565	0.055512	0.640904	29.1664	26.9497	30.4602	30.3338	28.187	29.3518	25.6034	26.44	23.8328	26.4732	22.5854	28.0465	27.6161	26.4923	28.5473	27.9185	33.7256	31.4667	25.682	26.6598	29.6005	28.5955	30.2304	24.9891
ints-6	0.957071	1	23.8939	22.1266	2.2102	0.000120393	1.22452	13.6178	13.6037	14.1436	16.5862	15.1097	15.3307	13.5727	17.6296	11.9398	16.1227	13.212	15.1205	14.1579	16.4498	14.6891	17.1629	11.8277	15.1864	17.1443	18.7269	9.36836	15.5265	15.0115	20.2864
die-1	0.953552	1	22.5828	6.13066	3.06488	0.000126747	0.705455	22.9567	22.9036	24.3138	25.3417	26.3043	30.1258	24.9667	24.3603	23.9867	22.8032	24.5676	28.5179	21.0917	23.352	24.0427	25.6152	20.1203	24.5383	25.9871	27.0486	17.4456	23.1214	23.936	24.5766
dif-1	0.707954	1	22.9938	17.7546	4.1428	0.0673492	1.49447	94.3258	98.4032	97.7619	90.4348	90.8183	103.325	96.0152	92.8977	100.444	93.1563	88.9217	97.415	103.805	97.8905	106.309	93.7137	102.363	95.7263	98.4166	96.1338	105.75	101.328	96.1531	97.3829
dig-1	0.719783	1	25.2569	6.08876	0.136972	0.00189284	1.50945	0.702076	0.750312	0.774572	0.605228	0.702849	0.852812	0.82678	0.700602	0.49827	0.69286	0.567605	0.753422	0.558233	0.947675	0.494567	0.569664	0.445802	0.90317	0.829767	0.582507	0.23994	0.811667	0.439929	0.483509
dim-1	0.195187	0.793122	26.6074	5.89235	10.2532	0.015296	0.638111	80.4315	68.676	81.7734	65.9867	68.8101	74.7172	74.614	69.9235	68.6975	68.6727	71.3884	63.7649	69.3357	71.4803	57.8119	57.4418	53.2655	62.5583	71.7631	55.8218	49.9502	59.1096	53.9071	50.5214
dis-3	0.77669	1	22.5382	2.96765	3.44885	0.000585026	1.56134	29.9644	31.2021	30.0502	37.9606	35.0352	34.1914	30.2715	34.7616	29.8013	33.3997	30.5055	34.2027	28.8724	33.8653	31.4873	35.2188	23.2732	37.8521	34.2203	36.9952	20.1852	31.9631	30.5685	38.9271
div-1	0.998001	1	23.6414	18.5957	2.41969	2.22875e-05	1.53926	53.1602	51.7175	53.4946	57.784	54.0352	57.185	51.7326	54.0219	52.111	58.1046	52.7444	55.5308	54.607	54.6172	55.9548	59.2784	47.4776	57.6126	55.4822	57.1061	54.7982	52.5852	52.895	61.9771
dlc-1	0.0886848	0.611463	24.9666	21.3896	72.4562	0.0550636	0.567049	922.439	904.295	914.379	864.512	923.491	1002.61	915.928	873.892	883.416	844.585	875.39	836.634	908.277	928.141	968.931	920.133	1010.21	980.832	851.306	916.148	1038.97	1021.55	923.276	990.612
dlg-1	0.5622	1	23.1173	0.150801	1.44089	0.00182407	0.722238	8.96807	8.07466	8.1707	7.62418	9.97362	9.95711	6.8265	10.2194	7.29713	7.22312	5.94251	7.45777	7.47194	6.84352	8.43216	9.28466	8.45192	10.0394	9.07931	10.3585	6.16615	8.20339	8.75879	9.20541
dli-1	0.259692	0.866499	25.2432	20.5439	3.04105	0.43553	1.09613	65.1624	66.3441	62.2932	62.4856	61.3985	63.3061	61.4096	68.7833	63.7073	63.4073	61.8661	61.2972	70.6699	62.28	66.2862	64.03	65.284	67.9925	69.3694	62.2323	71.5839	63.2304	70.1029	68.2351
dlk-1	0.178844	0.772866	25.3413	17.2273	2.29843	0.0178806	0.812486	14.4532	12.4094	15.1653	13.8698	13.0528	13.0992	16.503	12.9959	14.2848	16.6515	15.2537	16.4205	16.0128	18.4558	16.2582	15.0027	13.1102	13.4963	19.6203	18.5833	12.3466	19.4877	15.642	16.9172
dna-2	0.93993	1	24.7209	15.9824	1.9672	0.0001948	2.02207	23.0702	24.1132	24.03	28.0877	25.1076	26.1976	24.4126	27.0513	24.1198	29.2674	25.1439	28.8398	23.5144	27.2395	26.2049	28.8106	20.155	30.3132	26.6371	31.1236	21.2883	28.2895	25.6115	30.1447
dnc-1	0.870489	1	22.2464	3.24658	2.91802	0.000312699	1.32659	23.24	22.9241	22.6405	25.8656	27.239	27.2066	23.9397	26.2071	23.0587	24.5151	21.531	25.3744	23.5121	26.0034	22.653	27.3993	16.7363	29.0983	28.1553	27.3209	14.0706	25.0583	23.0071	29.2145
dnc-2	0.559354	1	24.0973	11.9966	6.58574	0.00363942	1.34019	68.2763	67.6025	63.911	83.4107	68.8469	74.454	67.6829	80.0159	72.4772	77.5179	68.7534	77.5944	63.4983	75.0196	74.0535	81.5635	63.1561	81.9829	76.4419	74.6032	56.7284	61.082	65.7087	80.0493
dnj-1	0.887552	1	23.3146	10.7815	6.01123	0.000273081	1.29611	46.8191	44.2444	41.6137	55.0679	47.2987	54.7897	48.2836	54.7248	50.8909	51.8456	48.6355	59.1386	46.7506	53.6238	47.3886	58.7348	40.8027	47.2595	54.671	58.9953	33.6146	49.3751	47.5463	60.0928
dnj-2	0.936637	1	23.8696	11.8979	2.63777	0.000615505	1.98869	41.9725	38.9674	33.7039	46.796	38.3786	43.9897	40.1768	46.9086	41.1262	42.7902	42.1664	46.4866	39.1175	37.4795	43.1408	46.4333	35.1113	44.3674	39.3391	45.3779	38.2193	45.2765	41.1881	45.4136
dnj-3	0.593362	1	25.7554	16.6246	1.91633	0.00176175	1.37347	15.5086	13.6272	12.7763	16.6185	15.9089	17.4763	16.2881	19.501	17.6482	17.4255	15.3458	20.3171	17.0203	16.0717	18.2667	18.3449	19.7966	14.1847	16.9683	20.0046	21.9465	16.6641	16.5749	19.6386
dnj-4	0.848609	1	23.8514	11.6964	2.24303	0.000808933	1.70988	21.8488	20.5865	15.5768	25.6923	22.5521	24.2105	20.1395	26.5805	23.409	21.942	25.598	25.156	18.3424	22.6813	22.5003	28.125	19.5119	22.4396	20.8264	25.4772	21.9963	21.5249	18.7742	27.5964
dnj-5	0.864156	1	24.0731	10.4751	17.6451	0.00033032	1.67595	146.742	140.992	143.927	173.112	154.889	153.666	155.692	170.099	140.835	176.382	148.413	181.891	137.207	169.85	149.86	179.054	111.234	174.465	174.399	191.349	102.422	163.693	141.538	188.89
dnj-7	0.282067	0.882736	23.7108	15.299	2.21371	0.00818863	1.0068	15.4587	16.7451	14.13	15.5091	15.0279	16.7053	15.5546	15.4662	12.9421	16.3259	14.2833	16.3644	17.1173	14.4065	15.9448	18.6608	13.4378	16.8857	16.0694	19.1398	9.33435	12.9487	13.181	15.6269
dnj-8	0.96924	1	23.5473	10.0716	4.62278	9.95749e-05	1.35704	24.9637	27.7755	28.0153	32.853	31.8511	34.0581	29.9815	34.9933	29.9049	36.1537	28.7907	35.4712	27.3899	30.9372	31.9537	39.8779	22.8272	33.1618	33.4924	38.5016	20.4253	32.2563	28.6963	41.2567
dnj-9	0.629008	1	22.9897	18.6495	2.19133	0.0129021	1.40824	15.9914	16.5162	18.2299	20.9687	18.8994	20.7514	17.4445	18.7177	15.2493	18.9926	17.6343	19.6547	18.1215	17.8615	16.9841	22.9337	15.6709	24.076	20.4841	23.7857	14.9602	20.0721	17.9668	20.7075
dnj-10	0.527948	1	26.134	18.733	3.26136	0.00271307	1.31297	28.1238	25.2045	24.9021	28.3321	29.1794	32.2218	26.5107	31.287	27.9252	30.6723	25.9077	31.5279	28.4294	31.4193	28.8964	36.5612	25.8016	34.6004	32.8679	35.4102	29.1252	34.1197	30.8779	37.3339
dnj-11	0.898325	1	22.5645	5.40101	15.7861	0.000248314	1.21307	101.127	83.7703	91.2811	115.929	104.386	123.469	99.5836	119.547	94.5391	117.256	89.1097	110.726	105.234	106.289	98.9187	124.322	79.115	102.834	115.879	115.405	68.2049	96.6331	106.853	135.915
dnj-12	0.821017	1	24.3286	2.97756	7.30781	0.112578	1.65657	217.62	203.012	204.336	215.697	216.304	211.865	199.782	202.53	197.418	195.18	195.028	214.921	208.582	193.258	199.834	210.975	191.486	216.249	196.609	198.405	209.694	189.854	194.022	217.644
dnj-13	0.792634	1	23.4912	1.93477	6.2998	0.000533676	1.23466	149.85	127.961	141.348	148.061	146.55	144.802	139.531	142.997	132.281	144.962	135.785	133.501	141.271	132.068	146.65	156.115	139.926	139.053	143.999	147.889	145.473	132.4	135.362	148.198
dnj-14	0.117238	0.674168	22.2872	18.5408	1.65614	0.0360062	0.946721	25.4825	22.5021	20.9201	23.4801	24.0926	25.1631	22.5191	21.2915	23.2304	21.9292	23.9516	23.5859	21.1532	21.8733	24.4957	23.4625	24.9444	23.9326	23.1308	25.5535	25.2107	23.5052	23.1525	20.5248
dnj-15	0.695723	1	23.8993	19.1323	4.23875	0.00093772	1.36606	45.4095	35.9516	33.4536	43.7066	34.4734	44.3147	31.6417	43.9887	43.5172	34.3912	41.1123	39.3834	29.1563	34.5525	40.8946	45.4359	37.1698	39.1677	43.1745	45.8691	38.447	36.8131	37.0084	40.4341
dnj-16	0.541549	1	25.2269	15.9524	3.35823	0.00198863	0.792797	41.4508	34.5788	38.2617	40.5375	41.3264	43.454	44.1095	42.4145	44.2758	41.4462	42.4447	46.3849	44.3421	39.4278	38.4383	42.3358	44.7289	43.5121	45.5523	45.9736	43.2147	41.7626	45.5933	47.6313
dnj-17	0.994009	1	23.6954	20.9026	5.51126	3.80606e-05	1.24326	31.5758	31.1416	34.1856	44.7448	36.59	42.2899	33.2674	40.7784	33.1051	39.6334	34.7151	40.3155	37.7238	38.891	36.4208	48.1317	28.7381	39.7354	40.4818	46.4048	29.6049	36.8227	38.4542	50.9823
dnj-18	0.830285	1	22.4095	5.52691	5.97213	0.000428131	1.21331	42.3259	41.1972	41.1151	51.7411	42.9989	58.1291	41.2417	49.0071	50.7071	44.1394	49.2401	51.5818	41.64	38.371	35.6973	54.9119	38.7171	39.4424	46.8593	53.6112	45.2341	49.2024	46.8285	57.3822
dnj-19	0.506375	1	24.928	5.14016	10.108	0.0109023	1.29414	217.895	210.564	224.302	237.415	215.759	223.944	208.827	219.32	224.415	212.37	207.064	220.215	201.836	202.211	216.559	222.325	195.993	227.56	215.846	201.792	223.634	189.532	199.366	216.22
dnj-20	0.373077	0.942741	22.9826	17.6027	13.6251	0.00468032	1.10052	113.553	126.699	128.255	128.577	124.231	141.05	106.119	102.333	99.0904	124.49	148.524	125.026	125.459	128.165	90.8713	143.388	105.675	120.992	131.979	131.536	110.687	131.213	119.387	110.097
dnj-21	0.645773	1	24.8182	17.8666	9.07581	0.00121296	0.921784	70.2389	68.4707	61.8762	67.3971	65.2906	62.8224	71.4279	83.3876	80.17	73.1905	69.7462	64.6477	71.9538	74.2838	71.6082	81.1863	78.0054	81.4398	55.8963	70.7503	98.0748	68.9404	70.8664	84.405
dnj-22	0.716901	1	24.0127	0.871437	9.53067	0.00083776	1.2892	96.0719	67.7604	71.4073	94.7806	72.034	86.7233	83.6028	88.6234	85.441	87.3851	80.1904	90.693	91.3362	77.2417	77.2461	96.1176	68.9842	71.1247	95.6688	95.3601	71.7067	82.1143	82.8935	107.19
dnj-23	0.91298	1	23.9397	4.37409	4.55716	0.000220063	1.26702	86.8552	75.7958	79.0343	80.601	76.2582	87.7163	78.8261	92.123	79.0103	77.1999	82.5102	85.3328	78.8525	71.0999	83.6724	85.8707	74.7579	86.5204	78.3649	77.7988	81.2865	75.5501	84.2457	86.5231
dnj-24	0.960792	1	22.6728	6.87742	0.608943	0.000191854	2.15724	6.40547	5.17561	6.28176	5.91027	5.38614	8.39329	4.99863	6.28108	6.70228	6.01053	6.47603	5.79592	7.11471	6.00169	4.88643	6.57219	6.90152	4.2267	7.21342	5.85412	5.34965	6.23929	6.04129	7.06571
dnj-25	0.677658	1	23.8802	5.54557	3.09012	0.0010338	1.29676	37.5856	36.1908	34.0789	38.0391	37.2433	37.9498	34.3237	37.1452	35.1068	37.0915	36.2511	38.614	34.3276	40.3769	35.7977	37.963	27.3906	35.7548	34.2694	39.9019	25.8241	37.1916	37.195	40.4821
dnj-26	0.81993	1	25.5464	18.227	3.11535	0.000460161	1.01702	17.2055	15.1711	15.4643	18.9934	17.2757	18.6365	16.9067	20.954	18.0117	22.5961	17.974	19.7294	17.6503	18.2979	16.3478	22.5815	15.7685	19.1788	20.523	26.2754	19.1189	16.978	21.2126	26.7034
dnj-27	0.404369	0.958388	23.2135	19.6859	1.64165	0.00397431	0.873212	12.0633	14.7093	17.3929	16.9278	14.9686	17.8099	16.1126	15.0099	14.6174	13.2547	16.8114	17.1706	15.9868	16.6966	15.409	16.0195	14.9799	16.5965	16.9392	16.6222	17.9652	15.6595	18.5107	15.0467
dnj-28	0.843826	1	25.3258	19.1659	3.56724	0.000384479	0.775617	21.7786	17.8379	24.1275	26.1065	23.1813	24.5174	23.4692	24.5038	22.0146	24.9877	22.027	27.2216	25.437	24.9698	26.2935	27.9178	21.4092	24.3579	28.6109	30.8797	19.8063	26.4637	26.1823	31.318
dnj-29	0.190096	0.788005	22.2077	19.8778	3.3217	0.0234355	1.03435	61.6444	52.1285	53.8825	56.1249	55.369	56.3754	51.0959	55.69	50.5298	53.9693	51.4905	54.1895	54.4031	53.9395	57.8039	61.7483	51.0707	60.2878	57.5337	58.4094	50.9828	52.1557	54.3818	57.7709
dnj-30	0.735821	1	24.2814	17.9505	4.50278	0.000751335	0.960164	52.0854	47.6552	49.1998	52.0595	48.4652	53.2019	52.0899	57.3605	57.9188	53.0589	50.3819	48.9299	49.0049	49.2768	50.0255	57.1357	44.9625	52.5644	62.4779	55.6459	47.9185	49.1886	50.8201	58.6433
dog-1	0.767726	1	22.8105	6.79412	1.86961	0.000620126	1.20631	19.9286	18.8005	19.4972	22.7775	21.2165	22.8042	20.4041	21.5323	20.6441	21.4029	19.9207	21.8841	18.8456	21.0896	19.6369	23.0032	17.6477	21.7728	21.9457	24.577	16.5382	19.4154	19.8647	22.334
dom-3	0.85156	1	24.7367	15.4887	4.85099	0.000364133	1.16911	28.8738	29.0423	26.8363	34.337	31.9951	35.419	28.2102	36.8378	30.815	42.7866	32.8463	33.6142	33.1663	37.4283	30.9864	38.5234	28.0415	35.5176	39.6628	41.6143	27.576	33.6941	33.8884	45.3647
cks-1	0.596602	1	25.2761	19.1773	39.7911	0.0695083	1.3763	453.707	497.385	474.12	550.797	459.557	499.027	480.33	541.746	525.306	500.415	489.267	533.561	441.597	469.394	517.688	570.929	491.07	566.321	505.188	599.915	578.029	510.848	484.135	578.643
dop-1	0.338375	0.927693	23.1432	8.54715	0.177765	0.00682235	1.15894	0.881402	0.594601	1.02514	0.836669	0.839027	1.14398	0.960969	0.60334	0.80812	0.829627	1.24275	0.927614	0.827786	0.732535	0.556599	0.682439	0.770006	1.03283	0.613508	0.845396	0.646327	0.931285	0.675692	0.766994
dop-2	0.830832	1	24.1094	10.8923	0.136318	0.000424466	1.49494	0.6827	0.461497	0.574346	1.09981	0.545792	0.668882	0.802747	0.75541	0.624492	0.500879	0.360014	0.849887	0.638182	0.754409	0.701041	0.666825	0.548345	0.562153	0.663355	0.803346	0.27202	0.895543	0.468068	0.558754
dpf-1	0.0622004	0.537997	22.273	12.7882	0.241903	0.180531	0.882796	1.50861	1.01167	1.31323	1.29764	0.954621	1.2888	1.30833	1.01562	1.14222	1.14905	1.34509	1.45377	1.38621	1.57848	1.74134	1.16679	1.09575	1.09584	1.25174	0.841975	1.06198	1.3766	0.843963	0.83976
dpf-2	0.912598	1	24.3	3.25446	0.97034	0.000221722	1.11808	7.86585	7.76756	7.20937	7.05425	7.87648	8.06003	7.66066	7.62224	6.86129	7.8751	6.9538	8.82904	6.79672	8.10856	7.676	6.46776	5.75975	7.85131	8.27399	9.05658	4.35347	7.21084	6.77238	8.77008
dpf-3	0.947508	1	23.3636	7.33349	9.39468	0.00013781	1.40748	71.6495	69.4367	75.6349	92.0953	82.0365	85.1481	75.9055	90.0046	74.5993	86.6348	79.3272	90.7049	78.3009	83.9818	74.2905	92.7779	60.5581	89.5396	88.9265	98.2032	57.5979	83.3791	81.0633	97.4133
dpf-4	0.6724	1	24.1422	15.2745	2.06849	0.0239754	1.45591	34.9346	33.1944	33.1098	36.373	33.644	35.1369	35.2149	36.1844	33.6594	36.9581	32.8508	36.9011	34.1227	35.8474	34.6608	37.3582	30.7463	40.0269	34.8394	35.0462	27.7877	33.407	35.1869	38.6035
dpf-5	0.00164025	0.253695	25.6861	20.0386	12.4148	0.810354	0.507493	109.567	99.0924	104.791	104.613	102.794	109.347	98.596	99.6706	96.8081	99.4584	99.1533	98.5814	128.087	110.824	116.999	112.133	118.952	115.305	119.694	110.199	127.999	118.456	129.571	115.028
dpf-6	0.0145203	0.445569	24.1331	9.06931	0.416034	0.503345	0.756675	2.33678	2.2632	2.09714	1.97686	2.14422	2.37523	2.82108	2.72051	2.28443	2.5963	2.68235	2.14033	2.28506	2.72362	2.39597	2.1237	1.86519	1.94885	2.07496	2.29852	0.903258	2.2593	2.17604	1.98443
dpf-7	0.99361	1	23.2371	20.5988	2.23255	3.98932e-05	1.93784	30.697	26.6871	25.1108	31.9662	30.0857	31.2383	26.8402	30.3672	25.1944	29.4858	27.9275	30.2497	28.3647	27.9412	27.9485	31.6386	24.0194	33.1162	29.6316	34.0342	22.8593	28.4516	26.3679	35.1462
dpl-1	0.945173	1	24.4874	16.947	4.20656	0.000144247	1.25742	54.7264	51.3451	53.0514	56.6286	55.6389	55.0568	53.219	58.4868	50.4002	58.5201	53.2123	57.9782	55.0271	57.1553	57.6696	64.3871	44.6401	58.8375	59.8605	60.3425	48.6148	57.1396	56.4254	65.5497
dpr-1	1	1	23.9446	3.94778	0	2.24676e-06	0	0	0	0	0	0	0	0	0	0	0	0	0	0	0	0	0	0	0	0	0	0	0	0	0
dpy-1	0.0209381	0.445569	25.5261	8.90294	0.195183	0.758941	0.78434	0.565109	0.595246	0.639013	0.830056	0.608056	0.775566	0.98088	0.86152	0.761585	0.827091	0.69863	0.916215	0.585746	0.676994	0.570693	0.923114	0.502383	0.582999	0.71673	0.604755	0.333384	0.552007	0.333562	0.599339
dpy-2	0.00833569	0.423926	25.791	21.1644	0.631877	0.511183	0.638456	1.49334	0.764908	0.793826	1.00389	1.60238	1.29054	1.02473	0.894768	1.46555	0.538691	0.960826	0.946023	0.793156	0.731059	1.31103	1.15814	1.78199	1.89995	1.44038	1.37384	3.45018	1.32819	1.75537	1.50669
dpy-3	0.0583706	0.522094	24.8004	19.4676	0.558904	0.672163	0.874815	0.789733	1.35911	0.601767	0.511054	1.01461	0.206832	0.487462	1.04437	0.872373	0.612105	0.779839	0.307615	0.902926	0.604378	1.49358	1.03425	1.76907	1.64921	0.831553	0.837992	2.42287	1.11147	1.6784	0.419528
dpy-4	0.121313	0.680811	24.4643	14.7806	0.240846	0.289839	0.965225	0.092985	0.365666	0.189034	0.384813	0.382314	0.194777	0.367252	0	0.730357	0.288456	0.367223	0.386468	0.378108	0.664521	0.938054	0.682114	0.175508	0.388421	0.391853	0.690327	0.63927	0.285495	0.279047	0.296013
dpy-5	0.245421	0.849469	22.9844	13.9157	0.0542437	0.0104326	0.876692	0.116406	0	0	0	0	0	0	0.123022	0	0	0	0	0	0.118585	0	0.243724	0	0	0	0	0	0	0	0
dpy-6	0.463216	0.989026	25.8028	6.49648	0.0820807	0.00292749	1.16662	0.419245	0.32136	0.27967	0.410829	0.412653	0.475802	0.28721	0.465047	0.21451	0.322953	0.377163	0.323374	0.334788	0.412272	0.423818	0.364146	0.277323	0.305178	0.348183	0.288097	0.089979	0.335255	0.365651	0.228452
dpy-7	0.218182	0.813769	25.7081	20.4355	0.508728	0.0127759	0.801073	0.779349	0.689061	0.317274	0.321888	1.12177	1.06047	0.384558	0.990639	0.688502	0.565014	0.846065	0.648397	0.47572	0.318711	1.02252	0.980729	1.69422	1.547	0.493362	1.07312	2.45194	0.318945	1.63805	0.577044
dpy-8	0.498295	1	23.9392	15.9137	0.0783272	0.0473984	1.28714	0.110213	0.054074	0.056192	0.113459	0.170026	0.057626	0.108678	0.175355	0.216292	0	0.054352	0.057385	0.280631	0.112918	0.111302	0.17354	0	0.288033	0.29135	0.174755	0.054265	0.112705	0	0.058006
dpy-9	0.266153	0.869467	24.4258	8.64154	0.328586	0.00903092	1.01786	1.84082	1.3785	1.69369	1.45005	1.44176	1.37684	2.16342	1.48478	1.72115	1.72319	1.73068	1.54887	1.15876	1.70121	1.76889	1.28638	1.32433	1.55644	1.47838	1.1151	1.98086	1.61465	1.22785	0.650387
dpy-10	0.00990025	0.445288	25.7715	21.239	1.20253	0.470643	0.618403	7.66592	5.71176	6.49627	6.80352	5.71729	6.73747	5.077	5.75998	5.62875	5.92084	7.05499	6.24964	5.91975	5.86173	7.81053	7.55531	6.53029	7.52806	6.99906	6.53703	8.99282	7.84871	8.5748	7.18229
dpy-11	0.173139	0.767642	25.1683	15.0308	6.81742	0.0190425	0.938316	130.363	135.414	138.171	153.671	135.844	143.234	140.339	149.247	149.957	149.297	142.59	149.499	138.686	143.662	143.706	141.373	148.246	147.704	151.637	151.697	153.962	140.848	136.638	151.151
dpy-13	0.692557	1	22.5257	6.34894	0.0895795	0.000951006	1.3095	0.094907	0.093315	0.096455	0.29465	0.097551	0.09941	0.093717	0.401718	0.093184	0.294359	0	0	0	0.193753	0.095739	0.198901	0.08955	0.198215	0.199939	0	0.093199	0.194272	0.094932	0.100752
dpy-14	0.00265225	0.269476	24.9689	20.15	7.66481	0.87363	0.650286	20.1464	13.2863	12.8605	15.5081	24.1169	19.9996	9.38458	19.6666	12.6719	10.7384	13.2585	13.3257	17.0276	12.5613	21.6474	23.7693	27.4243	30.1516	20.4095	25.6089	33.4193	17.7602	28.1852	21.0747
dpy-17	0.00698896	0.392417	24.5626	20.9741	5.96113	0.962446	0.707005	17.9552	17.163	15.7063	10.6587	20.7144	16.1598	9.70275	17.5528	12.0428	9.84155	10.4246	12.6714	13.6357	11.21	20.9892	17.2077	22.4922	23.0003	17.9097	19.626	31.3049	15.462	24.0666	18.1454
dpy-18	0.82719	1	21.8833	17.3338	0.921871	0.00235509	1.66892	15.3305	14.7347	15.8703	13.6481	15.2303	14.4715	14.5511	12.3315	15.5972	12.212	14.5558	15.3375	14.9108	15.2754	16.634	14.5871	14.6643	13.8842	14.0554	13.8369	16.0122	14.5122	15.9314	12.3829
dpy-19	0.400689	0.957529	23.7139	2.79135	0.576598	0.0270358	1.21007	2.62101	4.21108	3.97807	4.03734	3.67003	4.3743	3.58721	3.67227	3.49954	4.20319	2.90674	3.83281	3.37709	3.39987	3.34712	3.86269	3.69699	4.07384	4.28043	5.57057	2.7997	4.50251	3.61233	4.3891
dpy-20	0.514232	1	26.0017	24.7358	0.0223165	0.00226185	0.759844	0.056451	0	0	0.086863	0	0	0	0	0.027684	0.029386	0	0	0	0.028991	0	0	0	0	0.029924	0.029767	0.027846	0	0	0
dpy-21	0.470596	0.991976	24.045	21.8833	1.01272	0.00282089	1.1127	11.2414	10.6328	10.0819	10.5948	10.952	11.4818	10.8799	10.7611	9.1485	11.0181	10.3588	9.83215	11.2653	11.9037	10.3863	11.8894	8.43967	11.8313	12.2198	12.725	8.87433	11.8756	11.1877	12.0994
dpy-22	0.825372	1	22.6187	4.77609	0.930547	0.000447749	1.59385	5.02617	5.39669	5.47191	6.0579	6.20214	6.58038	4.99877	5.8648	3.96671	5.56322	4.76522	6.55065	4.6343	5.87467	4.01227	6.46242	3.09106	6.07664	6.05733	6.29534	2.05962	5.83757	4.52854	6.47451
dpy-23	0.064313	0.542118	22.727	21.1948	1.97806	0.0838273	0.780813	19.0622	20.4013	19.6382	17.7839	20.7364	19.2169	19.366	17.3891	16.3089	14.7196	16.8418	15.774	18.732	17.535	19.1456	19.2038	19.0233	21.6135	17.6857	19.6542	19.6969	19.0941	19.0833	15.3349
dpy-26	0.970619	1	23.2887	2.4835	3.13423	9.75806e-05	1.67101	27.1303	26.9955	25.5904	28.5362	28.007	31.2743	26.2559	29.7443	23.8873	29.9571	24.5289	29.2536	25.5097	29.0341	25.7455	33.3359	20.3632	30.1661	30.0249	34.5895	16.797	30.5001	27.1948	33.3952
dpy-27	0.884352	1	23.3965	21.3118	0.76132	0.000278859	1.13378	5.32871	5.69963	5.01919	5.69365	5.39933	6.01914	5.07188	4.83799	4.01951	5.14308	4.81899	5.5195	5.00619	5.21361	5.40133	6.56664	4.04244	6.23434	5.74434	5.71324	2.84714	4.91383	4.63277	6.10177
dpy-28	0.978121	1	23.26	21.196	1.75783	7.68196e-05	1.40045	18.9916	19.0891	20.2942	19.9304	20.6221	21.9341	19.7022	20.3249	16.9211	21.5597	19.1736	20.5239	19.6045	21.7816	19.8803	21.3361	15.5935	23.5575	21.1718	23.9947	14.2579	21.2106	21.1843	22.3881
dpy-30	0.948481	1	23.7614	21.5394	12.9155	0.00648541	2.0724	385.4	400.783	386.097	384.355	395.299	385.667	379.745	416.261	403.191	374.961	391.001	396.469	344.464	385.073	410.251	388.929	368.982	398.37	359.31	417.165	411.882	378.02	371.816	427.833
dre-1	0.955702	1	22.0028	16.7785	0.759534	0.000122665	1.16747	6.06764	5.45683	4.9118	5.86549	6.75681	6.86228	4.56602	6.0183	4.67638	5.86362	6.02508	6.39923	5.38344	5.01349	5.02994	6.46237	4.7077	7.08964	6.36506	6.09415	4.25098	5.64792	5.28224	5.42492
drh-1	0.925444	1	23.0558	20.7855	2.06012	0.000183286	1.47628	12.9267	12.1738	12.7986	14.9944	15.5344	14.8552	11.5917	15.8928	10.1148	14.3176	12.25	14.8512	12.9102	13.5623	12.8585	17.6572	11.3764	16.5943	14.7206	17.7586	7.90026	13.4587	12.8418	16.9895
dro-1	0.566407	1	24.7558	19.498	8.86352	0.00178959	1.23512	136.173	120.586	122.415	139.802	113.903	120.336	134.93	123.883	154.202	136.429	127.786	134.95	131.316	123.119	125.48	133.221	134.295	123.325	125.754	136.11	139.067	136.706	121.707	145.644
drp-1	0.981288	1	23.0777	22.5767	4.42071	6.73934e-05	1.59746	58.8057	55.1404	56.7514	62.5141	58.307	62.577	52.8325	60.1794	53.5519	57.754	51.3262	59.3364	56.5604	58.223	57.8815	64.9484	45.1105	65.1507	61.1925	63.2154	42.6931	58.4395	55.1692	65.2803
dars-1	0.867692	1	23.928	19.7417	7.65833	0.000322514	1.18494	158.691	155.968	164.588	144.946	152.057	159.626	158.126	152.402	144.673	151.732	151.537	152.422	165.622	170.236	158	148.709	154.912	163.259	167.058	147.226	131.575	158.642	154.635	153.759
dars-2	0.752903	1	24.8887	16.8835	1.52968	0.000676288	1.12466	11.1978	10.4422	9.27397	12.5938	12.2576	12.4984	11.2034	12.6491	11.3587	11.2455	9.83229	11.0969	11.1539	12.7867	11.654	15.9332	10.5819	13.3448	13.2422	13.3406	8.99592	11.6206	11.5181	14.8598
dsc-1	0.329706	0.920039	25.0765	2.27426	0.0609162	0.00602652	0.959846	0.14219	0.069819	0.072399	0.073343	0.067082	0	0	0.075339	0.069779	0	0.070152	0.221897	0	0.066773	0	0	0	0	0.15012	0	0	0	0	0.07509
dsc-4	0.163297	0.749748	25.5147	4.0654	1.67556	0.0207429	0.739078	13.8926	14.7232	13.8965	14.5809	14.8213	15.7505	12.782	14.1014	11.774	12.6117	12.7081	13.7589	12.6562	12.0818	12.7321	13.5525	10.5332	14.0258	13.3288	13.0281	8.41067	12.2683	11.9553	13.1252
dsh-1	0.984064	1	22.2337	21.163	1.04558	5.91116e-05	0.886873	11.4497	11.389	11.7385	13.8568	12.8379	13.015	11.1344	11.5733	10.7631	11.1559	11.8696	12.6524	12.2131	10.7403	12.8065	12.5652	11.22	12.79	13.0934	13.4358	9.78586	12.6385	12.0122	13.3327
dsh-2	0.597374	1	25.0095	17.8158	3.15398	0.00153534	1.03061	37.6787	36.5946	36.7002	38.9183	37.748	40.6519	35.7831	38.9736	35.5947	40.7272	37.2899	39.8386	37.7291	38.849	40.5107	44.5924	36.1927	42.0947	42.0957	45.4135	32.779	39.2679	40.2823	43.8884
dsl-1	0.181646	0.77695	21.6922	20.3075	0.415242	0.0174468	0.778795	1.39097	1.74339	1.28178	0.788445	1.42903	1.45883	0.25001	0.934909	0.869509	1.04243	0.999682	0.786827	1.15501	0.772191	0.892155	1.05856	1.54619	1.0555	1.85908	1.21053	1.11513	0.906551	0.884405	0.675751
dsl-2	0.556814	1	25.5449	4.14957	1.48349	0.00187174	0.887919	10.0499	8.81114	11.2301	7.11686	8.65535	10.7144	8.76029	7.37915	8.62236	6.9299	6.88268	7.99761	7.27213	8.50596	8.95178	7.21183	9.48684	10.7796	7.25112	7.0083	7.38183	7.13462	6.88389	6.33771
dsl-3	0.0395612	0.465791	24.7914	19.8489	1.87018	0.73577	0.836047	6.44526	6.15737	5.81432	6.29082	7.37175	9.31673	5.91539	7.49458	5.61488	6.10297	6.1839	5.66018	6.64516	4.63489	8.5174	5.2328	9.7687	9.0385	7.74837	10.7434	10.5221	6.41025	8.99074	7.60644
dsl-4	0.341757	0.928232	24.5228	2.80049	0.0213779	0.00560476	0.605514	0.081631	0	0	0	0	0	0.080569	0	0	0	0	0	0	0	0	0	0	0	0	0	0	0	0	0
dsl-5	0.191144	0.789587	21.6021	6.59385	0.123347	0.132873	1.0353	0.160971	0.079078	0.081897	0.249401	0.082746	0.337014	0.317744	0.255727	0.316029	0.166672	0.238314	0.08369	0.081871	0.082266	0.162448	0.084393	0.22816	0.08408	0.169794	0.170536	0.158234	0	0.241644	0.511076
dsl-6	0.31742	0.909151	26.0723	17.3571	0.181738	0.518843	1.14294	0	0.179186	0.092655	0	0.187367	0.095448	0	0.289392	0.268438	0.094261	0.539871	0	0.185317	0.372251	0.275843	0.191036	0.258082	0.761456	0.288106	0.386578	0.626658	0.279815	0.18235	0.290022
dsl-7	0.449704	0.981293	22.7931	19.7315	0.054449	0.0122286	1.24899	0.15228	0.149394	0.155336	0	0	0.106141	0.050045	0.10771	0.049804	0.052721	0.050058	0.052871	0.10342	0	0.051268	0.26647	0.096217	0.053069	0.053696	0.107273	0.1	0.051903	0.050853	0
duo-1	0.891325	1	25.0508	21.2719	1.67368	0.00026585	1.79326	14.4876	14.2222	14.2322	17.9132	16.1759	17.626	13.5843	17.2457	14.3937	17.0408	13.7492	18.609	15.3784	16.3154	14.6964	19.1465	12.2091	17.5138	18.2344	18.4169	13.6856	18.8366	15.9522	20.9974
duo-3	0.85544	1	23.8204	11.3904	4.73279	0.00035331	1.39956	30.5184	30.0282	29.0862	39.0113	33.0934	38.4109	34.7115	38.0184	34.0332	39.6029	31.9605	37.9593	33.7306	36.0829	33.7034	41.3552	24.9245	38.4628	39.5498	41.1167	21.0633	34.6903	31.1746	45.1538
dur-1	0.524176	1	23.7158	0.143005	0.889473	0.00617068	1.30865	6.52243	5.94481	6.6086	6.4106	4.9336	5.56237	4.30006	7.10365	4.49369	5.97248	5.11462	6.17837	4.40679	5.89746	4.9328	4.74797	5.27191	6.33812	5.43516	6.46842	4.52454	8.52981	4.44792	4.30133
dyb-1	0.30239	0.898178	25.781	19.094	1.9315	0.00707955	0.79942	2.09448	3.00156	6.27018	3.79117	5.77972	2.52562	4.68666	3.20708	6.99527	5.45456	3.29597	4.34219	6.61063	4.41932	6.33478	4.89967	6.83535	3.36979	6.25089	6.52827	4.64966	6.00763	8.59221	7.99958
dyc-1	0.0879716	0.611106	26.5537	6.61634	0.287703	0.0559305	0.570969	1.13447	1.20868	1.12531	1.58659	0.896123	1.29276	1.17491	1.0013	1.15071	1.03514	1.17842	0.972108	1.14976	1.22664	0.711344	0.809397	0.835341	0.868407	0.904227	0.851226	0.386438	0.779395	0.749401	0.81164
dyf-1	0.758641	1	23.6388	1.63811	0.105868	0.184189	1.55972	0.239291	0.469255	0.244316	0.532663	0.205131	0.500143	0.242876	0.411324	0.241782	0.082941	0.314552	0.477219	0.071797	0.368266	0.241757	0.167572	0.334245	0.294627	0.298438	0.260096	0.173609	0.395913	0.452183	0.345566
dyf-2	0.281218	0.881605	24.2179	5.88619	0.247726	0.00822558	0.979572	1.17399	0.669786	0.957215	0.994499	1.10455	0.882692	0.856997	0.823128	1.01235	0.767153	0.926324	1.21965	1.29337	0.61301	0.390015	0.771121	0.458681	0.754911	1.04008	1.18775	0.600332	0.573384	0.796526	0.984345
dyf-3	0.04004	0.468268	26.2149	20.3706	0.357865	0.149703	0.542231	1.04951	1.00828	0.931975	0.816464	0.564219	0.95645	0.999614	0.794216	0.935067	0.885489	0.841897	1.20573	1.16476	0.936346	1.29262	1.27951	1.11238	0.764602	1.48176	1.7945	1.26012	1.05008	1.65885	1.43957
dyf-5	0.59985	1	25.0102	18.7113	0.076271	0.00151862	1.34937	0	0.164734	0.230321	0.18562	0.139284	0.04718	0.133477	0.09581	0.109817	0.281451	0.133518	0.329206	0.113981	0.171978	0.09119	0.189607	0.085606	0.14159	0.286643	0.190685	0.222391	0.114447	0.336299	0.142232
dyf-6	0.49632	1	23.4325	11.2055	0.260576	0.0259632	1.28569	0.742797	0.229948	0.555855	0.161128	0.447848	1.09187	0.522842	0.862805	0.285007	0.945598	0.661406	1.34915	0.902639	1.03698	0.472465	0.837592	0.516212	0.530965	0.543406	0.838647	0.690384	0.798267	0.944721	0.858228
dyf-7	0.665366	1	23.8034	22.1732	0.166443	0.00110209	0.890142	0.624262	0.489718	0.382367	0.299369	0.470915	0.434954	0.697308	0.44179	0.44911	0.519205	0.533416	0.607201	0.212079	0.298846	0.504531	0.393414	0.276358	0.696336	0.396576	0.483349	0.533264	0.93601	0.625608	0.524177
dyf-11	0.148148	0.725954	25.3637	4.222	0.15658	0.889926	0.99308	0.617117	0.605319	0.629675	0.390554	0.488271	0.74437	0.514762	0.604497	0.791766	0.246609	0.327672	0.544	0.386936	0.340689	0.287698	0.348933	0.450056	0.347439	0.200931	0.250731	0.327392	0.533893	0.332941	0.498867
dyf-13	0.851191	1	24.2761	4.8081	0.0610578	0.000365154	1.29952	0.137758	0.045038	0.09372	0.141643	0.047233	0.144	0.128825	0.184968	0.090103	0.047718	0	0.047843	0.233951	0.047086	0	0.048222	0	0.273338	0	0.097002	0.08587	0.093896	0.046011	0.048241
dyn-1	0.177073	0.771661	22.2377	18.7275	2.59224	0.870695	1.02304	23.3463	21.5857	23.5972	19.7577	23.998	23.8753	23.3546	19.8858	17.6024	20.067	19.9207	22.7473	25.5511	23.0626	24.7805	24.4003	21.7698	26.5997	25.6183	23.8607	22.8315	27.2277	24.4713	20.5775
dys-1	0.993012	1	24.0415	17.5593	2.34675	4.35887e-05	0.912432	6.65179	5.71703	9.58187	7.95392	12.3937	10.3373	10.8057	8.66874	7.70536	8.46455	8.6945	10.8178	8.91648	7.18817	8.38325	10.0516	7.02682	14.9019	7.49775	10.3753	13.3032	12.4131	10.2374	8.05416
alp-1	0.031684	0.445569	26.4387	7.29734	1.72919	0.192052	0.386333	11.4276	12.3903	12.5778	11.9612	11.4995	11.4556	11.7341	11.7102	10.9753	12.8893	12.1829	12.0566	10.919	11.3839	9.50277	10.0325	10.319	10.4563	10.0398	8.37891	8.74826	10.0976	8.07079	8.85182
eat-2	0.258166	0.865511	23.7406	12.0274	0.120996	0.00959622	0.669733	0.153525	0.200824	0.156601	0	0.157904	0.160516	0.151365	0.325763	0.451907	0.425201	0.201873	0.21321	0.156395	0.314699	0.155058	0.161186	0.145499	0.321013	0.270666	0.270385	0.201629	0.366292	0.205072	0.107644
eat-3	0.883224	1	22.6807	1.98992	3.15953	0.000282731	1.78639	27.6154	23.753	25.1399	30.385	28.3914	29.3144	26.2129	29.59	20.4523	29.6918	23.242	29.2145	25.1755	28.9165	25.4969	31.5189	18.3057	32.1801	31.0552	32.1329	16.7169	27.9641	25.0451	32.4872
eat-4	0.206025	0.801724	22.83	11.9448	0.239304	0.818311	1.05131	0.84155	0.874378	0.539751	0.723445	0.507399	0.867333	0.937287	0.673418	1.21412	0.623059	1.22029	1.18072	1.09884	0.666561	1.04386	0.671482	1.08269	0.589555	0.783798	0.817863	0.312655	0.653971	0.670957	0.590828
eat-5	0.176904	0.771266	25.2398	13.7838	0.19801	0.0183367	0.901869	0.164924	0.161832	0.504524	0.339556	0.395777	0.574873	0.650504	0.58312	0.431547	0.799033	0.487991	0.457981	0.55992	0.39427	0.222072	0.807918	0.572888	0.804564	0.697575	0.697339	0.541356	0.337305	0.440537	0.636516
eat-6	0.455085	0.984269	23.0631	14.4841	14.4538	0.00304983	1.13888	239.553	241.262	252.032	249.381	256.37	253.661	253.351	246.02	239.903	252.528	240.82	267.465	250.169	259.58	250.177	264.99	220.359	267.893	270.111	281.896	202.526	261.688	249.195	259.844
eat-16	0.951405	1	25.2659	18.8714	0.516792	0.000132333	1.05746	4.14755	3.64905	3.93695	4.69286	4.53565	4.50365	5.08393	5.0988	3.81193	4.99554	3.76619	4.32446	4.12902	3.92287	4.78493	4.97556	4.12417	4.91906	4.53349	5.30571	3.63955	5.0405	4.58344	5.20045
eat-18	0.575474	1	24.7254	12.5011	0.609895	0.00170649	0.762108	0.260251	0.558891	0.643965	0.477786	1.10662	0.69869	0.962796	0.709216	0.333799	1.56713	2.19656	1.39983	0.656312	0.656337	0.389182	1.48576	0.849304	0.462482	0.539236	1.34675	1.50313	1.7728	0.335208	0.321085
eat-20	0.821561	1	23.8511	10.542	0.97765	0.000457642	1.06439	9.91548	9.62601	11.9676	11.5816	12.6218	11.3902	10.961	11.2127	10.686	11.12	11.3667	12.2649	10.9262	10.8498	10.0723	12.9952	9.4537	11.4812	11.8191	12.6723	9.65554	12.3836	10.0846	11.0579
bcat-1	0.212429	0.808181	25.3122	18.0498	7.52193	0.0132858	0.906053	65.2641	53.5002	72.3024	63.7273	59.9226	68.9427	65.0152	65.9458	59.9277	71.0505	60.6576	64.8315	71.3459	74.127	69.9763	72.6137	58.4724	66.4702	84.0209	75.6318	58.1832	72.6429	69.8942	75.7977
ech-1.1	0.78411	1	23.3015	9.29671	0.131651	0.0857161	1.60056	0.877149	0.593808	0.896125	0.800263	0.701877	0.814562	0.608167	0.966149	0.924123	0.9466	0.864594	0.986892	0.728754	0.752375	0.590912	0.716864	0.616934	0.883511	0.585264	1.23384	0.480618	0.962952	0.612121	0.714678
ech-2	0.634412	1	26.3781	21.0015	2.54393	0.614251	1.41462	28.8982	24.4663	23.884	26.8947	23.2401	30.0038	24.1191	27.997	27.3331	23.0936	28.4707	27.5162	28.4949	22.2644	26.3293	28.0251	30.4302	29.5117	27.6841	30.4837	34.4037	26.6667	31.181	27.9666
ech-3	0.400816	0.957529	24.4551	14.0566	1.52268	0.068624	1.21033	4.74864	5.76706	9.43955	7.51412	6.12528	9.84496	7.72275	9.82073	7.43347	8.21261	9.98796	8.59677	8.96352	10.0477	6.57524	9.74845	8.25499	9.96717	7.90103	7.99896	6.23309	11.91	8.49031	8.79384
ech-4	0.0382985	0.455482	24.1284	20.0657	3.99223	0.792332	0.832985	80.3373	78.4813	74.9157	73.3065	76.7574	75.8803	77.092	78.3164	70.2356	79.8752	73.3139	74.1069	78.978	79.5403	85.2528	72.2722	78.1443	82.0894	79.7714	77.3325	85.3756	80.4245	82.6984	81.8391
ech-5	0.168674	0.75858	24.5055	20.896	2.02248	0.0197273	0.721427	39.4854	36.1064	33.8873	33.0472	33.0639	34.6414	35.8866	35.1301	34.3034	34.0831	34.9333	33.3552	35.0172	35.2214	37.5582	31.9406	37.1809	38.3988	33.6247	33.8701	37.3529	35.164	36.2767	35.7883
ech-6	0.0859076	0.607261	22.8867	21.1748	32.5678	0.0580032	0.738469	259.408	264.369	256.645	227.729	247.462	244.174	209.418	230.785	187.13	228.161	200.37	187.221	231.264	203.025	279.986	215.961	247.097	293.658	207.967	213.472	266.216	236.452	223.351	206.849
ech-7	0.273111	0.874404	26.1212	18.4151	34.2372	0.00863312	0.531349	101.828	100.983	161.752	139.322	100.58	105.414	172.44	128.709	138.858	178.014	133.441	139.519	156.248	174.329	141.884	140.228	162.238	147.583	203.925	178.732	143.433	202.39	165.022	167.219
ech-8	0.590285	1	23.6585	9.63085	0.326342	0.00549421	1.3704	3.42682	3.59111	3.07897	3.05059	3.22554	4.00911	3.43672	3.81896	3.64766	3.8579	3.43742	3.74927	3.31225	3.56942	2.99118	3.41384	2.64033	4.24982	3.68389	3.9304	2.80195	3.9203	3.14134	3.05879
ech-9	0.912789	1	24.8329	5.09545	0.218265	0.000220217	1.21873	1.09256	0.389741	0.506631	0.357612	1.12374	0.36344	0.538565	0.368852	0.682163	0.825386	0.391791	0.569038	0.303564	0.407248	0.601918	0.31286	0.376581	0.623065	0.367781	0.944416	0.244609	0.253892	0.479929	0.41771
eff-1	0.795664	1	25.2486	8.1451	0.157691	0.00188645	1.61732	0.960245	0.848491	1.12	0.717439	0.754183	1.03781	1.1557	0.967083	0.649592	0.725208	1.15163	0.939338	0.596459	1.10999	0.843407	0.895084	1.04527	0.792076	1.09779	0.652084	0.535873	0.998005	0.576021	0.797904
efk-1	0.983866	1	23.9345	13.5386	3.05127	6.00944e-05	1.45069	30.4942	28.6508	30.4907	35.5411	31.8691	34.0277	30.6478	35.8773	32.2711	33.9426	31.4205	34.8804	30.3014	33.2214	32.6795	37.633	25.9143	36.0344	34.7925	38.6162	25.6794	32.6707	31.7402	39.0518
efl-1	0.629008	1	24.2207	19.456	3.62696	0.0236261	1.40819	69.8007	58.5201	61.821	64.4378	58.2399	67.908	59.7639	63.0876	60.9	63.3124	61.8795	66.0615	64.1192	61.4867	62.8462	73.764	63.5468	62.4425	64.553	74.3379	63.8462	60.0405	66.4233	68.9383
efl-2	0.788366	1	22.6086	20.7869	1.76258	0.586822	1.60629	25.9621	23.1451	21.1947	24.7687	21.2135	23.4687	25.3457	17.5712	19.6094	20.869	23.1926	24.4699	23.365	20.0192	20.5626	23.6504	23.5922	21.9833	24.4566	24.8867	24.7915	22.5731	25.5111	19.5648
efn-2	0.982081	1	23.7117	4.18674	0.318387	0.00120823	2.43473	3.07786	2.73398	3.42952	3.39266	2.95931	3.95257	4.31449	2.41583	3.50964	4.30919	3.52957	2.88754	2.92612	3.54568	4.50651	2.49645	4.12019	2.59171	3.34521	3.68755	3.50892	3.25207	3.3761	3.58699
efn-3	0.73188	1	22.6357	1.67147	0.450802	0.0257795	1.52305	2.25567	2.88578	1.71678	4.32872	2.31789	2.8373	3.78898	2.62282	1.99379	3.14236	2.11685	1.98993	2.63444	2.41359	2.38805	2.47987	2.12453	2.58983	2.96486	3.35505	3.31848	2.30953	2.59307	3.00475
efn-4	0.340122	0.928201	25.0802	7.15814	0.791267	0.00564986	0.746253	5.18711	6.14765	5.28568	5.54117	4.55351	5.69074	4.86676	5.0969	5.58708	5.57734	5.4916	6.18908	3.99289	4.85703	4.72623	5.50943	5.14946	4.49567	5.34688	4.48333	4.35792	3.81724	3.73737	4.26885
eftu-2	0.356409	0.934	23.8158	23.4581	4.82802	0.00545702	1.1743	78.3236	77.486	76.3203	75.9904	77.118	77.9429	71.6437	77.5771	72.0846	75.8295	70.5374	74.4617	74.7448	78.7283	78.0939	78.9901	66.5899	81.6083	80.4536	75.3573	53.0177	77.8021	72.787	78.7455
eef-2	0.944201	1	22.8799	17.9518	78.2513	0.46111	2.04175	1897.39	1855.42	2022.53	1690.19	1818.76	1852.2	1953.57	1681.65	1684.92	1802.2	1832.63	1743.28	1927.04	1993.31	2073.98	1759.36	1791.61	1950.97	2015.05	1685.23	1838.07	1923.88	1908.54	1796.83
eef-1A.1	0.583696	1	23.4155	21.3277	440.299	0.0105218	1.36417	6767.39	6143.5	6959.09	5274.77	6038.52	5636.42	6036.43	5438.21	5092.41	5815.95	5486.21	5294.61	6566.04	6138.24	6790.27	5609.44	5741.69	6088.61	6311.73	5331.13	6003.04	6024.43	5950.44	5578.7
eef-1A.2	0.878344	1	23.7615	2.67009	10.7597	0.00590553	1.76838	268.108	273.201	287.835	244.538	264.079	279.151	276.441	256.96	270.968	243.277	259.303	255.239	274.554	267.505	283.473	240.2	255.896	249.804	292.632	261.068	242.928	267.177	249.864	261.675
egl-1	0.588136	1	24.0977	13.125	1.09398	0.00160067	0.820073	1.38895	2.2871	1.39579	1.69922	2.13364	4.12829	3.20759	2.67233	3.86075	1.41605	3.43742	3.81548	2.33361	3.26522	1.62871	2.40764	2.80042	2.40933	4.32583	4.70808	2.9234	1.89646	3.67761	2.51836
egl-2	0.997202	1	23.8846	22.4497	0.0765684	2.326e-05	1.40862	0.277707	0.331259	0.477997	0.300394	0.420027	0.117706	0.350458	0.363498	0.110542	0.328764	0.244353	0.354862	0.295255	0.415533	0.265973	0.248938	0.353223	0.388984	0.382593	0.16649	0.266984	0.215155	0.339098	0.377044
egl-3	0.649152	1	24.365	7.8398	2.75105	0.00119431	0.728169	20.9313	20.213	23.7857	20.0633	18.9927	17.3453	25.2599	22.8733	19.1376	22.2978	21.6493	19.4064	20.853	19.8478	20.6502	18.4241	16.3101	18.4334	19.3448	21.1741	19.6111	21.6511	17.3971	15.2843
egl-4	0.428108	0.970653	23.9269	9.33976	5.93112	0.00398938	1.23193	109.766	105.762	111.119	117.071	108.525	116.721	110.114	118.634	115.633	116.435	107.554	117.098	111.975	112.995	109.156	116.694	96.2724	114.86	118.043	121.407	98.3027	110.288	108.291	120.384
egl-5	0.0480486	0.483771	25.3415	5.0336	0.218215	0.120856	0.749853	0.851073	0.888743	0.763577	1.31333	0.876062	0.888426	0.943722	1.06954	0.783506	0.826772	0.890629	0.829874	0.541037	0.7091	0.966002	0.447004	0.804226	0.446067	0.899316	0.781585	0.783543	0.86788	0.47625	0.447406
egl-6	0.761605	1	22.5311	2.99986	0.733018	0.483565	1.56351	7.06284	5.63889	5.29981	8.46289	6.51144	7.12583	4.14401	6.97053	5.53635	6.07025	5.63659	4.53752	5.29889	5.62289	5.91363	6.1845	5.40096	6.39558	5.02506	6.74015	5.08376	5.83496	6.58756	5.83933
egl-8	0.158324	0.740447	23.2763	12.0205	0.854854	0.0321341	1.00509	10.0996	9.92943	10.8668	10.9567	10.0421	10.8154	10.3351	10.4356	10.3459	11.2097	9.86973	11.877	11.1329	11.7867	9.66195	10.0958	9.16965	10.601	11.8615	11.0864	8.24854	10.5624	9.62571	10.9401
egl-9	0.709301	1	25.3091	20.5747	1.85982	0.000875198	0.896439	9.64444	10.2398	10.6227	11.4805	11.8496	13.1006	9.68953	12.3387	9.27955	10.3534	10.1129	13.2303	11.0572	10.79	11.8268	14.8314	10.8334	12.5796	12.47	15.9956	10.163	12.8534	13.7339	13.3788
egl-10	0.517392	1	23.2304	4.57661	0.75072	0.00222044	1.27866	6.45046	6.75292	6.41971	7.14159	7.04601	7.78794	7.2922	6.49088	5.04631	7.34196	5.81452	6.25623	6.11377	6.05023	6.38846	7.04784	5.10997	7.6705	7.50412	7.2981	4.38894	6.72166	6.08897	6.8609
egl-13	0.152881	0.732274	23.4657	16.6386	0.648106	0.023177	0.749391	3.58435	2.74436	3.66009	3.99272	3.90933	3.71526	3.2417	3.14411	3.22921	3.75371	3.32101	3.52666	3.2827	3.84859	3.02916	4.12292	2.76801	2.80807	4.6988	4.30805	2.05007	3.47776	3.23214	3.55026
egl-15	0.353311	0.932793	24.1725	11.3119	0.27757	0.300421	1.17152	1.05657	1.26968	1.32727	1.1565	1.38676	1.50432	1.64318	1.26199	1.11096	1.31505	1.27835	1.71886	1.35669	1.62227	1.58165	1.20356	0.894041	1.47515	1.48366	1.5187	0.547283	1.24784	0.719615	1.29308
egl-17	0.002116	0.269476	23.7705	16.3907	0.219415	0.780404	0.538773	0	0	0	0	0	0.137966	0	0	0.258408	0	0	0	0.400339	0.231366	0.343393	0.118864	0.213838	0.355481	0.690245	0.279914	0	0.134715	0	0
egl-18	0.68079	1	23.9307	23.3764	2.71726	0.00174384	1.46352	38.6911	33.851	34.7532	43.4167	37.4926	40.8169	31.5706	36.6586	32.3602	35.4113	36.3346	37.4922	38.5076	33.202	38.6113	38.6043	34.1934	37.4948	34.7445	43.4686	36.3076	38.2202	37.4529	41.9921
egl-19	0.186624	0.784073	24.3153	0.786639	0.436497	0.0167228	1.02287	1.13253	1.98758	1.71571	2.23313	1.03982	1.30962	1.12594	1.21623	0.968982	1.26226	1.11566	1.22871	0.872671	1.13082	0.920575	1.40136	0.707883	1.77872	1.87315	1.22765	0.372884	1.23643	0.85772	0.961052
egl-20	0.92256	1	23.9622	13.8626	0.271145	0.000191463	1.29554	1.31477	1.90538	1.64152	1.43493	0.780583	1.27238	1.66831	1.6553	1.47952	1.27749	1.2517	1.7153	1.60449	1.77968	1.42162	1.1644	1.4455	1.62161	1.4246	1.82607	0.998895	1.54643	0.851346	1.73098
egl-21	0.549229	1	23.4847	10.6162	2.04622	0.0654223	1.33284	25.0429	26.5452	24.9628	25.0643	26.5988	24.974	29.0474	27.0331	24.0988	29.2639	24.7898	27.1402	29.8247	27.1033	26.7518	25.741	24.0145	23.671	30.5674	23.1045	21.9732	28.0133	25.332	21.2184
egl-23	0.86137	1	21.7741	3.91617	0.145695	0.072556	1.73296	0.716719	1.05512	0.941301	0.59564	0.799244	1.16475	1.02268	0.93859	0.77	0.679519	0.571922	0.971758	0.564406	0.945954	0.737817	0.824771	0.699601	0.499767	0.97745	0.648203	0.572173	1.05644	0.770443	0.731504
egl-26	0.585684	1	25.3893	20.0218	1.11304	0.322854	1.36666	11.1919	8.90769	10.5863	9.07872	9.87753	8.86689	11.0381	10.8819	9.35377	9.40738	9.92827	8.95943	9.032	10.232	10.561	12.6416	10.5876	11.6927	9.16026	11.8449	14.2696	8.5339	11.3371	10.6918
egl-27	0.745978	1	23.4073	9.8239	8.67067	0.000706177	1.40419	85.3721	74.9925	84.8094	91.024	82.3361	91.8916	84.5441	85.2987	83.8849	99.1573	82.4592	97.6766	78.6617	92.4426	80.8642	94.9576	68.7873	82.1223	92.9306	100.702	61.9322	92.3984	85.6236	102.086
egl-30	0.590592	1	23.3385	3.883	3.8531	0.00157968	1.05514	36.9598	39.9088	41.6845	47.4744	45.0682	48.5567	45.149	46.1394	42.484	45.7177	44.1171	45.4978	40.4738	42.4945	38.1707	48.7209	40.2042	45.6041	47.5281	52.027	42.8404	49.0314	43.7401	47.9435
egl-36	0.796735	1	23.8356	2.64879	0.175215	0.000684773	1.61815	0.95724	0.810742	0.577345	1.1181	0.58184	0.545735	1.28662	0.785124	0.682992	0.678399	0.81512	0.725437	0.798144	0.624774	0.439548	1.18814	0.495217	0.727981	0.921207	0.597319	0.428809	1.02312	0.566824	0.730995
egl-38	0.26905	0.870966	23.1434	16.8791	0.180245	0.934872	1.10431	0.540045	0.35337	0.489296	0.556307	0.308542	0.188282	0.591795	0.254515	0.647723	0.311317	0.532716	0.374806	0.733202	0.491595	0.605897	0.881648	0.795444	0.564471	0.507356	0.634568	0.649753	0.552313	0.420667	0.695502
egl-43	0.477757	0.994761	24.6221	4.98151	0.235425	0.00271989	1.2165	1.24542	1.85906	1.29754	1.82123	1.41838	1.63533	1.62138	1.32961	1.11184	1.72036	1.46	1.80972	1.37028	1.5473	1.38441	1.34145	1.07969	1.27018	1.68297	1.53836	0.806573	1.27292	1.46012	1.46732
egl-44	0.315282	0.909151	24.3279	6.76674	0.763764	0.0437703	1.14137	5.86852	5.78652	6.96386	5.81107	7.32309	7.44536	7.2769	6.16396	6.31773	6.30343	5.41692	6.11626	6.07182	6.51865	5.1802	6.94024	6.28463	6.28102	6.91949	6.58234	3.74362	6.73068	4.57	6.84792
egl-45	0.899842	1	24.5897	21.6282	6.52831	0.00024482	1.2963	83.6343	82.4932	80.7623	82.5672	86.9957	84.5424	83.1847	84.996	71.6823	88.1117	75.3696	81.9051	80.2135	85.3869	84.6454	93.1957	67.7121	92.9695	92.3345	89.8232	61.7624	91.2182	89.0906	93.7144
egl-46	0.0746382	0.576355	24.696	19.5632	0.221326	0.0986105	0.904289	0.48426	0.356486	0.370182	0.124719	0.684755	0.253255	0.179103	0.449302	0.356412	0.376843	0.29856	0.063015	0.184907	0.247946	0.550093	0.571743	0.573139	0.759234	0.383843	0.384106	0.953369	0.433358	0.606224	0.191371
egl-47	0.860813	1	24.8136	15.7457	0.0570308	0.00928938	1.73208	0.196721	0.138256	0.104323	0.105231	0.105191	0.154041	0.151253	0.054254	0.200698	0.212443	0.201723	0.266315	0.15628	0.104822	0.051648	0.355162	0.193855	0.106925	0.108186	0.260186	0.10074	0.28823	0.235385	0.053782
ego-1	0.993411	1	23.6762	21.4645	1.7774	4.06708e-05	1.74645	11.5046	11.2119	11.4637	13.4899	15.3769	13.3109	12.2852	13.8787	9.30724	13.8809	11.8738	13.2669	11.4061	15.0301	11.95	15.786	8.85984	16.655	14.017	15.7526	7.85844	14.5808	13.4643	16.7915
ego-2	0.575019	1	24.4714	22.0925	1.98615	0.00812172	1.35579	25.3652	20.7765	23.2363	24.1521	24.1432	25.2998	23.1193	23.7542	19.3636	25.7633	21.8383	23.516	23.915	23.9183	24.1117	26.1035	19.8065	24.0067	24.7635	29.4512	21.6944	25.6042	23.8599	27.2775
ehn-3	0.0786802	0.587076	23.8207	17.7998	0.054503	0.0654139	0.537359	0	0	0	0	0	0	0	0.269514	0	0	0	0	0	0	0	0	0	0	0	0.096131	0	0	0	0
ehs-1	0.846216	1	24.3302	16.1422	3.06381	0.00037918	1.26672	34.177	33.4077	35.5727	36.3273	34.8386	38.6377	34.772	35.9732	37.6314	39.3143	36.3429	39.1457	34.738	36.7524	34.8589	39.8388	29.1112	37.4937	38.3003	44.4578	30.0367	40.4434	35.964	41.8415
eif-3.B	0.601245	1	23.8719	18.5186	4.65293	0.380102	1.3802	97.0455	89.9826	94.6728	89.8412	95.1049	92.5815	90.6899	89.7591	89.7411	96.5934	95.445	90.7976	98.846	92.7792	108.281	98.5408	90.7145	97.9951	99.8971	91.6401	108.523	88.2279	98.0664	96.2801
eif-3.C	0.659831	1	23.5656	18.7225	9.15615	0.00112894	1.10271	80.0212	72.4117	72.5546	74.9345	80.0142	81.3498	71.8611	78.0265	58.844	74.5683	66.2146	70.1148	75.5649	86.2057	80.9041	88.6951	62.4401	94.7041	85.2072	80.4825	51.7111	75.7585	75.2149	84.0891
eif-3.D	0.428894	0.970699	24.2024	5.04768	8.47668	0.00346769	1.10408	173.666	160.839	163.557	162.181	153.935	158.846	159.94	151.411	164.217	176.512	152.04	163.175	157.494	154.937	164.541	162.266	141.839	157.603	166.846	149.343	144.753	154.504	148.441	167.279
eif-3.E	0.00304704	0.2882	25.5822	18.4707	16.2885	0.723932	0.432932	116.227	100.162	104.465	104.882	116.833	123.125	105.319	113.876	100.618	114.635	108.536	110.915	138.27	130.201	133.718	128.928	129.871	133.84	134.117	124.327	125.469	136.639	140.112	134.333
eif-3.F	0.23873	0.841569	22.8909	19.4659	7.64461	0.0109367	0.685699	136.95	123.465	127.001	127.678	126.58	135.76	126.367	119.238	119.189	125.53	117.705	119.226	129.942	132.333	134.684	131.176	135.58	137.899	130.942	126.845	118.787	126.703	131.011	137.205
eif-3.G	0.97338	1	24.4564	20.6574	10.3909	9.03067e-05	1.01178	145.064	144.649	146.671	164.523	163.143	152.686	151.262	141.948	146.155	166.954	144.625	147.465	154.091	152.15	158.763	160.903	149.113	139.548	177.738	153.481	138.593	160.588	160.693	171.211
eif-3.H	0.00285156	0.279326	23.9564	18.8725	8.96732	0.996301	0.653518	97.6293	92.1013	96.2653	86.6763	95.5171	92.5796	91.5899	90.4853	80.2369	94.4384	91.5528	85.674	100.533	95.3711	107.608	100.49	104.671	105.344	112.05	102.191	95.8419	103.179	98.9325	102.933
eif-3.I	0.00303601	0.2882	25.4681	18.7099	16.2551	0.969861	0.656866	178.151	162.286	166.84	146.334	165.705	154.429	173.409	163.694	155.431	172.135	169.087	165.502	185.952	175.029	190.653	181.787	189.449	200.54	176.987	180.785	200.515	176.685	184.881	186.598
eif-3.K	0.0142564	0.445569	24.1654	20.1237	12.9168	0.802936	0.75588	200.422	193.192	191.185	190.996	185.593	188.888	186.53	173.478	193.109	176.804	182.942	178.248	208.563	188.091	210.939	185.702	197.962	205.921	195.581	185.802	217.521	204.868	203.758	202.047
eif-6	0.283237	0.88331	22.6408	7.02982	9.73651	0.00814144	1.00522	180.983	174.369	177.643	173.41	162.646	164.072	185.67	166.478	189.089	172.842	181.713	186.028	161.707	163.348	174.618	159.4	162.829	185.609	160.739	169.786	178.847	164.223	169.99	166.032
elb-1	0.930839	1	24.3421	18.8612	7.87722	0.000173551	1.12069	87.0563	97.2763	85.7152	89.4756	91.2264	85.6883	117.694	85.9179	90.7429	82.5965	92.4859	103.89	91.7838	96.2064	82.4083	83.2211	95.4562	98.8098	87.2914	104.292	107.019	92.0618	96.4147	96.422
elc-1	0.410368	0.961338	25.9361	2.17064	4.33952	0.00383526	1.10678	54.4031	45.5402	41.5196	48.781	44.2128	50.2479	47.5597	46.8424	38.9119	40.7631	46.44	45.3868	40.012	45.4889	43.3306	47.0007	38.6647	42.2143	43.8576	45.7665	35.5527	43.8986	39.2564	50.3926
elc-2	0.835396	1	23.7734	3.14386	0.141665	0.000410307	0.661145	0	0	0	0.46697	0	0	0.220509	0.233897	0	0	0	0	0	0	0	0	0	0	0	0.476747	0.216576	0	0	0
elo-1	0.774048	1	22.7358	8.35218	16.5666	0.00271215	1.58672	261.147	289.523	280.817	308.979	289.433	308.907	270.437	300.555	302.765	281.695	297.363	332.293	252.776	287.535	257.082	306.909	273.228	298.679	286.216	312.986	273.088	289.113	282.226	292.58
elo-2	0.134029	0.698596	26.475	19.877	21.3871	0.0284072	0.425366	82.3416	89.5114	116.854	118.929	106.056	107.201	119.873	115.244	109.767	115.847	114.859	132.298	122.372	121.099	117.027	131.745	122.619	138.622	137.446	156.951	133.714	148.944	143.476	130.152
elo-3	0.207207	0.802246	23.3948	10.1266	8.08735	0.0212519	1.05339	103.905	100.182	102.303	117.225	109.26	124.798	112.935	122.349	125.157	117.73	122.459	118.132	109.665	117.265	107.396	119.524	109.034	108.183	120.077	126.029	115.673	110.631	107.586	128.134
elo-4	0.34129	0.928232	26.0323	17.8744	0.727293	0.00560828	0.737469	1.72517	2.09604	0.824634	1.26134	1.87736	0.956914	1.60371	2.89828	1.69403	2.30657	2.60564	1.89707	2.0624	2.69161	2.25175	1.91354	2.87069	2.96671	2.457	1.72333	2.78907	2.49309	3.2475	2.69707
elo-5	0.0638068	0.542118	25.9519	19.1228	8.67099	0.591593	0.886009	52.2813	51.4294	57.02	61.758	55.772	63.4391	54.3293	67.0136	58.8356	52.2687	57.9338	58.5216	49.9307	62.7026	58.7368	74.3648	70.4743	73.6849	68.0032	77.5957	74.3942	59.9428	60.3283	71.5228
elo-6	0.0761208	0.581507	26.0552	21.5918	22.7626	0.0679097	0.51223	103.827	107.449	143.122	139.451	137.789	144.622	113.647	135.421	141.148	119.157	124.096	144.293	134.32	134.513	129.764	151.319	149.218	165.037	152.148	165.279	170.132	157.142	155.993	160.403
elo-7	0.15437	0.733665	23.5561	9.34917	0.0478192	0.0227406	0.807299	0.156579	0	0	0	0	0.081947	0	0	0	0.162161	0.077266	0.081417	0.079646	0	0	0	0	0	0	0	0	0	0	0
elo-8	0.175142	0.769966	26.0997	17.6083	0.410062	0.0187133	0.588121	0.200014	0.295064	0.507973	0.414258	0.925067	0.628641	0.79017	0.634764	0.687393	0.723359	0.888818	0.623226	0.60978	0.612204	0.80696	1.15248	0.848825	2.07674	0.737028	0.742912	1.17807	1.12603	1.20019	0.637694
elo-9	0.281324	0.881799	23.756	16.244	0.688799	0.226717	1.11472	4.44972	3.99426	3.82637	4.27702	4.81155	4.2558	4.3911	4.46993	4.0665	4.21177	6.13273	4.30871	4.76133	5.64796	4.41357	5.14924	3.62608	5.37029	4.85723	6.6626	5.20496	4.70942	4.45376	4.86768
elp-1	0.269776	0.870966	24.4416	9.43756	0.262512	0.0310604	1.10481	1.17458	1.36874	1.2772	1.50972	1.45717	1.53735	1.12163	1.60722	1.49807	1.34088	1.25898	1.47715	1.78431	1.62588	0.870038	1.28419	0.79142	1.56876	1.23658	1.72782	1.01373	1.19201	1.19728	0.95905
elt-1	0.847504	1	25.6155	2.14338	1.481	0.000374638	0.550993	7.90956	9.15594	5.87054	5.88042	6.80756	8.2604	5.37599	5.46829	6.75744	6.42352	4.91892	5.84608	6.10981	5.63957	5.55949	6.45606	7.77609	5.42765	6.53573	5.37089	4.01528	4.68549	5.7697	5.22405
elt-2	0.130177	0.69139	25.4259	8.37432	1.52029	0.44243	0.975351	13.1382	12.7864	13.6704	13.3574	11.8166	13.0702	12.9019	11.8495	12.8914	13.9186	13.6395	14.1814	11.5404	15.5342	11.6571	12.1174	11.6424	10.5097	12.7136	11.5808	8.11978	12.0749	9.96409	13.4319
elt-3	0.565504	1	25.8516	8.41787	1.92813	0.990403	1.3458	12.9177	13.374	15.3927	14.3653	12.8781	16.8155	17.0342	13.8012	15.9862	16.6979	13.4659	15.708	13.6608	14.7886	12.2707	15.9777	10.4927	14.2055	15.5635	10.8615	9.13117	14.7795	12.8512	10.7008
elt-4	0.329706	0.920039	24.9892	24.9678	0.803912	0.00601553	0.742668	1.92818	1.91868	2.40908	2.55043	1.97331	0.50024	0.477916	1.00142	0.470809	0.969026	2.88212	1.97612	0.478275	1.91579	0.966541	0.988459	1.32584	1.51266	1.46475	1.03696	0.457677	1.97166	1.41406	1.58803
elt-6	0.497871	1	24.0513	18.8396	0.429728	0.0424137	1.28687	2.47314	3.07869	2.64372	2.85841	2.54333	2.71293	2.14168	2.43055	3.7292	2.06542	2.6776	2.63739	2.45681	2.90321	3.04538	3.92491	2.45591	3.71984	2.74129	2.74306	3.85955	2.65272	3.08093	2.92395
emb-4	0.895294	1	25.0154	17.4688	6.73207	0.000302391	1.81862	47.0241	37.2481	38.7613	46.0464	40.6065	43.7345	38.5596	49.1879	32.4735	58.7827	52.2946	47.5083	37.8179	45.6435	36.8431	47.0748	32.4178	53.2248	44.4199	62.8754	26.8919	40.7902	37.7176	61.0884
emb-5	0.932383	1	23.2943	3.37474	7.87418	0.000170791	1.79043	61.6364	60.5792	58.6991	69.9365	64.1979	70.564	60.8977	68.7956	52.1661	70.3592	57.7471	71.2054	56.3202	68.3408	58.5322	75.0128	40.1102	73.897	69.1936	73.9425	33.9566	64.3053	57.2346	78.1045
emb-8	0.327527	0.919738	23.3906	10.9695	4.18887	0.0123244	1.15036	54.4949	56.3418	58.1959	58.6239	57.4588	62.4628	59.7767	63.9981	61.7709	61.6053	61.7394	67.1763	57.636	60.8857	61.576	63.1014	50.738	63.6674	60.4724	68.161	50.1634	59.8954	56.361	65.1706
emb-9	0.544201	1	25.8534	3.93163	2.70267	0.00197541	1.14485	30.7875	27.0448	31.0705	23.8334	25.1373	25.3505	26.5985	23.2496	25.2151	27.4857	27.1592	24.3424	24.6941	27.0319	23.8113	22.7639	21.5854	26.6009	29.2979	21.8064	23.0179	25.2454	21.8691	19.8138
emb-27	0.994607	1	24.0302	19.812	3.43701	3.35734e-05	1.64075	43.2321	38.0761	37.7862	42.8914	43.1121	44.2019	40.918	46.1069	35.3101	41.4379	38.1323	44.5339	37.6813	42.7227	42.4599	49.1338	36.3333	47.451	41.9117	46.3331	35.5996	39.5001	39.2344	49.7178
emb-30	0.703753	1	22.8411	0.875034	2.67376	0.000897103	1.4878	21.0764	22.1198	20.8404	23.3827	23.1131	24.255	20.2812	25.5419	17.8148	21.3526	18.993	22.0605	18.2471	22.3705	20.1821	25.9211	15.858	25.1945	23.2625	24.6532	13.1145	21.2309	20.5563	26.2151
sec-61.G	0.461992	0.988775	26.9136	20.8715	146.328	0.00294902	0.439716	987.728	1208.08	1192.32	1212.93	1316.2	1078.49	1194.08	1231.6	1179.23	1228.32	1267.05	1229.64	1207.63	1263.92	1293.66	1314.3	1341.61	1320.93	1356.8	1440.37	1461.22	1493.21	1429.09	1416.14
emr-1	0.375892	0.943237	25.3583	24.0706	11.8534	0.627126	1.1912	235.543	246.761	237.698	245.439	233.225	228.076	240.164	223.099	245.005	228.039	240.569	235.318	234.216	232.221	214.961	234.108	248.129	191.566	231.841	256.563	242.833	242.026	251.563	246.753
end-1	0.879281	1	22.7964	17.8201	0.236653	0.0857133	1.77	0.283622	0.698756	1.14847	0.442952	0.2913	0.148807	0.561015	0.299283	0.975276	0	0.280379	0.587714	0.575233	0.57649	0.285737	1.038	0.532705	0.887413	1.18955	0.302063	0.416409	0.290549	0.424812	0.608213
end-3	0.0159264	0.445569	24.4925	14.9609	0.632158	0.393858	0.762274	1.71706	0.788631	1.27763	1.06892	1.52913	0.959984	0.678687	1.3309	1.6864	1.65346	1.35702	1.66312	2.3249	1.63288	2.07743	1.55801	1.61697	1.31423	2.40699	3.04084	1.12258	1.64092	0.915377	1.58642
ent-1	0.487344	1	23.1565	8.06552	25.7623	0.0982207	1.27907	146.587	218.374	200.046	249.663	202.243	221.661	231.83	221.72	212.004	249.968	199.658	262.12	184.424	201.61	171.737	202.933	174.333	214.543	229.063	241.018	201.095	221.368	181.878	218.517
eor-1	0.831926	1	22.9164	0.180577	5.29932	0.000768539	1.67681	35.4104	37.6272	44.7862	55.3351	49.0753	43.1566	39.0168	46.9964	39.1063	48.0805	36.7687	50.9188	40.8026	44.2279	36.9717	51.339	34.2481	49.322	48.7754	51.6168	29.6442	48.2799	41.7419	51.2858
eor-2	0.947508	1	23.6939	18.3372	0.528379	0.00111584	2.06493	6.22287	6.1639	5.17365	7.08986	6.17891	5.42573	6.81329	7.0724	5.60241	5.78573	5.34962	6.5702	5.86568	6.22305	5.18915	8.40629	5.76706	6.51043	5.57173	7.23972	6.1966	6.32561	4.21315	7.29243
epi-1	0.734278	1	25.3393	4.47671	0.937569	0.000761768	1.29226	5.45313	5.92698	4.99801	5.74195	6.21384	6.58873	5.04378	5.66497	3.73942	5.29493	4.70269	5.80832	4.2151	5.98189	4.69063	5.8573	3.13996	6.07504	5.52912	5.4932	1.94306	5.30633	3.8022	5.19718
epn-1	0.0331604	0.445569	21.8619	19.9323	3.51323	0.962937	0.820066	46.8933	41.9214	43.2241	42.1979	44.8963	45.2269	42.2088	41.5903	37.4007	40.2407	37.4421	42.8537	44.9081	43.8291	44.7546	41.6556	42.6688	47.2582	45.1234	47.9816	49.9579	46.048	46.9979	41.9878
eps-8	0.00638401	0.37558	24.8935	9.36829	1.77758	0.577207	0.693426	18.5685	17.3912	19.0777	17.9843	18.8874	18.5137	19.4783	19.3647	18.6132	19.0332	19.4425	20.8582	19.119	19.0997	17.6909	19.0257	15.9596	15.9709	19.601	17.5876	14.2659	21.5897	15.5905	15.6584
erd-2.1	0.817397	1	24.1154	0.497827	3.29262	0.00046701	0.731784	44.2431	45.3035	41.9122	39.8764	46.1772	45.7915	40.5051	48.6349	38.6256	38.5378	41.0882	43.1852	36.9241	39.3389	42.7697	44.8779	43.9433	44.0092	40.2404	43.3985	45.3042	42.1617	39.4555	44.8952
eri-1	0.978912	1	24.7644	14.9043	2.84538	7.42573e-05	1.75947	26.1752	25.8275	23.5133	29.9936	26.888	27.711	27.7509	30.3604	25.5361	30.1726	25.3083	30.863	25.8762	28.2165	25.1053	33.9492	22.5194	31.3092	29.6369	34.812	20.985	27.7999	25.3348	35.5304
erm-1	0.77528	1	25.9853	3.34535	8.46005	0.000594093	1.0324	109.067	99.115	102.281	97.0087	102.866	109.74	100.444	99.1236	89.7224	104.424	89.4305	96.9127	106.217	104.123	102.532	97.8845	89.7784	101.838	105.742	94.2957	67.2961	97.3739	94.2061	99.8226
ero-1	0.655128	1	25.6816	16.9247	5.68875	0.00315009	1.43772	62.8237	58.667	58.3821	68.867	60.0639	60.9916	62.1807	70.5914	57.306	69.6183	62.145	69.6291	61.3482	63.7134	67.8138	70.4156	57.3878	77.0784	70.0702	77.4507	56.5985	61.5966	57.2956	81.5985
F35A5.8	0.955506	1	23.5815	18.0349	0.799544	0.00487901	2.11513	13.3785	11.1926	11.0951	13.1213	10.8863	14.0366	12.6846	11.9508	13.8568	12.0385	12.5452	12.9571	13.0114	10.7245	12.2217	13.8231	10.4112	12.0602	12.1411	14.5497	13.6322	12.4256	11.7958	13.3193
qars-1	0.926214	1	22.5623	10.6374	4.54416	0.00482611	1.92945	80.9398	72.3297	76.4573	89.0589	78.5058	78.8432	73.9729	88.1923	85.7855	88.0024	86.7301	85.0226	83.0908	75.7987	79.3846	88.3013	72.8729	86.6423	73.4193	93.6943	84.3454	73.1325	81.1075	91.9252
ears-1	0.955506	1	23.5255	21.7403	6.55975	0.0001236	1.16605	67.5212	64.6611	67.2414	59.8272	70.5448	70.9503	66.2351	68.7906	55.4964	66.0912	57.5888	61.8379	69.3405	73.6693	69.7266	70.4109	54.0522	72.6141	75.2799	64.5655	42.9164	70.5069	65.6935	72.0423
ears-2	0.613559	1	24.2801	17.7524	1.15378	0.00141703	1.16592	12.0412	11.2982	9.86773	11.3095	10.7079	11.9855	10.1616	12.6067	11.1958	12.2857	12.1866	12.7051	10.6587	10.9925	12.2673	12.6413	12.008	13.3579	9.56558	14.2816	9.27002	10.2696	11.2724	12.9445
etr-1	0.709806	1	24.0965	12.7951	4.75979	0.000869677	1.36237	60.3276	51.3413	53.6748	57.1084	60.5829	60.6701	55.0947	61.5456	63.3345	66.197	65.0703	59.7036	59.714	61.8403	55.3823	66.6255	50.5093	62.96	61.5461	70.604	52.4247	62.9625	59.1249	67.6393
fos-1	0.271337	0.872746	24.1189	10.9345	1.46121	0.108093	1.10647	7.49118	9.63066	10.3783	8.89496	8.24209	10.9891	10.0432	10.2436	10.8388	9.49855	8.82153	10.9169	9.95206	10.0043	8.22657	10.5898	9.00666	9.18089	12.2532	10.4462	5.35254	9.04581	7.10424	9.22743
evl-14	0.994208	1	23.2029	0.1235	2.80248	3.47343e-05	1.41301	18.2604	18.33	17.641	21.0568	21.1913	20.9278	19.8553	21.8324	15.1851	21.4233	17.4813	20.8931	18.6355	21.4508	18.7001	23.7819	12.7357	22.9558	22.064	23.0288	10.9475	19.0189	17.9766	25.867
evl-20	0.290629	0.889709	26.0018	19.3679	5.14354	0.00772229	0.880319	27.6129	25.9477	30.7014	34.424	31.8178	36.3428	26.3979	34.8232	33.2529	38.9169	31.6273	35.5549	33.6582	31.952	34.8208	36.6898	34.9975	35.8557	40.4478	37.7865	41.68	29.2591	48.0297	36.6177
exc-1	0.535824	1	24.2173	7.93437	0.116319	0.00203771	0.877137	0.444746	0.311357	0.259654	0.163014	0.522926	0.39825	0.344291	0.438654	0.218122	0.363671	0.469684	0.430629	0.323928	0.228326	0.321021	0.333815	0.180995	0.299064	0.37034	0.335123	0.156666	0.389633	0.286625	0.133094
exc-4	0.978912	1	24.097	12.6737	1.37692	7.4947e-05	1.31193	12.0512	11.9977	12.7642	13.7949	12.6277	14.893	13.6039	14.6979	12.8101	14.9794	14.0872	15.207	11.9427	14.3202	14.325	15.7177	11.2955	15.3744	15.7685	14.2944	10.8519	13.8064	13.6123	16.1977
exc-5	0.616696	1	23.1683	10.378	0.423606	0.00140046	1.1142	1.75609	1.44823	1.48643	2.31058	2.53522	2.40422	1.74242	1.95704	1.99541	2.38086	2.02981	2.1174	2.39719	2.06134	1.61651	2.44531	1.33563	2.30708	2.10742	2.32473	0.813062	1.78299	1.80351	2.50695
exc-7	0.5329	1	22.9986	9.78673	0.487805	0.10483	1.31683	3.87463	3.44342	3.84626	2.97482	3.72524	4.19991	3.604	4.42206	3.55217	4.70853	4.28362	5.24718	3.35936	3.75371	3.25636	3.9185	3.78072	3.40859	3.8744	3.89793	3.10636	4.33076	4.35558	3.64453
exl-1	0.731538	1	24.3561	19.2863	3.81816	0.00302873	1.52247	54.6414	45.0446	44.0747	48.288	43.7159	48.3987	60.1441	46.3715	44.6444	55.1113	51.5685	53.2149	54.0317	47.7387	50.7677	49.1073	51.0802	49.1187	49.6869	54.8115	60.2202	52.1753	55.1202	49.2678
exo-3	0.947118	1	22.6248	9.47096	5.37371	0.0155352	2.06374	103.416	92.3093	96.3972	110.007	91.1084	101.145	108.023	90.9441	114.602	99.9042	101.417	114.887	105.838	85.071	104.505	101.41	97.0143	102.676	92.9663	108.216	105.353	91.1788	100.466	100.922
exp-1	0.345039	0.928876	21.9836	6.72118	0.0950474	0.613223	1.16551	0.227023	0.089064	0.231683	0.093364	0.14011	0.52207	0.223783	0.433695	0.267276	0.330299	0.134311	0.141924	0.231334	0.186243	0.091731	0.286095	0.129168	0.189906	0.240281	0.239776	0.178965	0.232107	0.227482	0.190779
exp-2	0.467856	0.991427	23.3847	13.8731	0.26235	0.00286994	0.721418	1.2651	1.42842	0.791617	1.04597	1.02642	1.17023	1.33865	1.22224	1.09548	1.03927	1.215	1.40019	1.16951	1.01711	1.47812	1.09241	1.02585	1.35228	1.4191	1.3301	1.32144	0.854501	0.729332	0.681224
eya-1	0.0418203	0.469483	22.3781	0.677895	0.602278	0.389969	0.841934	3.25335	3.86415	3.03569	2.96565	2.80716	3.7221	3.38098	2.9717	2.20574	2.18558	2.13437	2.07111	3.4115	3.10198	2.69787	2.00911	2.95429	2.97611	4.15288	2.04926	3.17116	3.09344	3.54651	2.29475
far-1	0.113704	0.667397	23.5067	10.5696	82.4362	0.0706389	0.956487	1234.45	1326.15	1377.51	1308.88	1396.46	1412.91	1384.25	1256.67	1371.17	1352.81	1495.74	1422.81	1353.8	1393.18	1397.24	1246.59	1330.05	1218.69	1454.99	1370.35	1321.23	1373.57	1332.12	1170.59
far-2	0.824282	1	23.1774	11.9905	244.64	0.00763809	1.66209	6684.15	7367.36	7153.07	7044.16	7134.66	7162.69	6966.55	6772.92	7310.16	6688.07	7828.72	7131.7	6821.82	7308.54	7280.63	7143.1	7172.62	6492.27	7005.15	7128.68	6522.75	7548.3	6993.95	6599.97
far-3	0.0670292	0.548734	25.8744	15.5256	8.45092	0.0789809	0.877298	9.74739	19.7281	17.1441	16.496	16.3881	18.8805	19.7913	27.4436	33.8499	16.0347	21.6098	33.2022	13.6133	22.4887	24.1928	19.8308	38.7207	34.328	21.7908	34.6077	33.8168	23.9347	19.7757	22.459
far-4	0.994208	1	24.6362	18.2091	0.343789	3.5128e-05	0.916077	0.306985	0.756679	0.620908	1.44028	0.945646	1.28893	0.759257	0.80926	1.2065	0.946302	0.607104	0.635675	0.93331	0.93493	1.0821	1.12288	0.863839	0.960176	1.44675	0.490862	1.80127	1.25811	1.0723	0.659874
far-5	0.475962	0.994171	23.3137	15.8766	1.38182	0.0476151	1.26901	9.84107	6.58912	6.91796	7.71261	7.75501	9.41098	7.6531	5.73656	6.21519	11.1427	7.30155	6.90395	6.40248	11.2152	9.02032	8.98794	9.70323	10.2541	7.34428	9.39418	8.23463	7.56227	7.00637	6.25853
far-6	0.794772	1	23.4401	15.0385	6.97722	0.010603	1.61483	96.7915	113.934	92.6319	105.419	113.963	103.113	100.052	111.05	101.242	115.167	116.915	97.719	103.213	124.508	111.291	114.574	104.006	96.6941	111.729	117.187	102.729	111.23	106.07	95.7392
far-7	0.920832	1	22.5989	7.14029	0.790155	0.000792544	1.89912	3.29707	2.25616	4.07218	2.9286	1.817	6.15892	3.76395	3.18933	4.47567	2.32261	3.26491	4.95788	1.7866	3.5704	1.78377	3.1606	2.82635	3.43075	3.15122	5.43332	3.68742	3.37496	4.02227	3.04157
far-8	0.77528	1	23.3933	22.8778	7.18358	0.000592706	0.950821	80.3385	73.6464	76.6834	69.743	63.5664	71.6015	79.6984	73.6047	62.4863	72.3381	77.4345	68.4172	68.5746	74.2884	72.5279	63.8997	73.7684	81.7314	73.862	72.215	74.7827	75.4885	66.5879	51.3035
fat-1	0.146766	0.724508	25.8134	7.31626	14.0753	0.0773843	0.991639	266.82	305.801	282.384	293.184	292.766	292.193	304.51	300.93	279.481	290.942	310.992	285.985	270.05	281.692	280.582	286.989	271.944	295.938	265.844	288.859	273.599	289.01	266.146	257.968
fat-2	0.904972	1	23.8722	7.44234	20.3057	0.00321041	1.84997	471.538	523.387	488.188	519.362	484.786	504.649	490.967	524.784	491.218	504.206	543.03	521.549	477.092	499.162	440.886	527.453	484.655	513.568	519.401	528.255	459.091	519.003	438.785	531.15
fat-3	0.19316	0.791794	21.7111	12.6792	9.0143	0.0805168	1.03753	58.627	67.8539	74.6316	88.485	76.8899	90.7445	69.9147	78.8637	82.5897	82.8713	90.9435	83.703	79.3942	84.4854	77.3053	86.1624	91.1631	81.7389	78.6582	82.9694	56.7181	84.9429	73.972	85.8678
fat-4	0.879844	1	23.1521	8.75183	23.7579	0.200176	1.77225	278.46	312.863	253.01	261.671	287.769	253.566	279.749	329.551	343.859	276.979	312.274	305.835	287.233	253.429	223.083	330.925	226.147	322.145	287.159	275.055	262.084	275.747	256.849	318.643
fat-5	0.608868	1	23.4728	11.7413	14.4636	0.00145444	0.802037	118.213	144.731	124.439	116.456	124.899	120.324	116.92	116.687	155.691	114.918	135.762	142.67	116.74	119.808	119.458	109.085	143.576	150.274	126.749	118.57	112.81	131.937	117.643	105.112
fat-6	0.2209	0.817879	24.1813	18.2113	28.2246	0.012527	0.941421	276.326	308.919	314.297	323.007	296.919	302.736	287.316	286.518	332.095	286.565	331.143	365.91	304.751	323.683	313.44	319.694	338.247	320.189	348.768	358.424	262.688	357.556	308.78	367.138
fat-7	0.449168	0.981075	21.6379	9.55902	5.70779	0.045026	1.24878	40.7944	44.8642	47.1986	55.3253	45.7978	48.302	35.1401	52.4233	63.1623	38.522	55.8633	55.8683	41.7416	46.5139	37.141	50.8958	48.3576	48.4549	44.549	41.44	38.8467	45.5779	44.4223	48.8273
fax-1	0.31036	0.90611	23.7199	6.55297	0.0987244	0.00672509	0.626243	0.185678	0.222915	0.173696	0.233894	0.063648	0.118777	0.224002	0.301146	0.334347	0.176836	0.224051	0.11826	0.057834	0.126743	0.062493	0.064951	0.215156	0.178086	0.300192	0.240153	0.167743	0.063301	0.123963	0.119594
fbf-1	0.957462	1	24.0534	5.59431	1.52377	0.000119098	1.2728	10.3542	13.1384	10.2822	12.6385	11.1258	12.8691	12.4506	12.1234	10.9496	12.1858	11.3136	13.418	11.239	11.3936	11.0946	13.6096	9.52488	11.1178	14.6853	13.9544	7.4184	12.8139	11.2906	14.6861
fbf-2	0.760733	1	24.044	12.4804	0.936329	0.000645857	1.19898	6.45259	6.91953	7.71554	8.14203	7.53773	7.85238	7.83442	8.59917	6.8177	8.61636	7.85447	8.262	7.1564	8.42181	7.58328	7.81098	6.4256	8.3172	10.2851	8.45995	5.45325	8.67962	7.82312	9.26536
fbl-1	0.0609596	0.534001	26.0175	6.867	0.636278	0.108077	0.880436	4.28948	3.0428	3.24827	4.05394	3.48368	3.48977	3.45223	4.33455	3.15598	3.5533	4.06059	3.61933	3.0493	3.31426	2.83007	3.68524	2.12217	3.161	2.99492	3.30706	2.08482	2.62961	2.97878	2.52891
fbp-1	0.0471324	0.479891	22.4044	17.9516	8.46479	0.123577	0.806537	126	108.482	112.546	106.958	102.35	104.318	102.067	104.634	114.162	109.524	104.216	105.735	114.392	110.991	121.493	109.341	122.714	118.438	111.95	100.79	120.373	118.544	118.392	102.337
fce-1	0.91107	1	22.9585	9.66688	4.06108	0.000223153	1.61006	72.819	79.3516	80.5203	89.3093	74.8308	79.4931	76.758	80.9797	78.2257	78.7792	78.068	81.0455	71.6618	79.2654	75.262	90.738	72.482	84.7019	78.9139	80.1227	74.3922	75.1098	72.6505	90.0715
fce-2	0.217902	0.813749	26.9871	21.3167	2.48441	0.0127932	0.919991	23.1759	23.2354	24.9535	24.8326	23.9085	27.4886	22.4042	26.7259	24.3802	26.1298	25.9179	26.8149	25.2663	28.7049	26.1035	27.2055	22.9492	26.5256	26.7026	27.6503	30.9489	29.1344	24.6992	32.2194
feh-1	0.305477	0.900581	23.261	18.3988	0.240242	0.00693521	0.606347	0.881531	0.949413	1.25983	1.09246	0.461086	0.54434	0.770828	0.827423	0.695442	0.899464	0.826225	0.892674	0.872951	1.14778	0.880011	0.792047	0.989811	0.818794	0.672569	0.872114	0.574375	0.988935	0.597887	0.59375
fem-1	0.821924	1	23.0833	18.218	1.91948	0.00277507	1.65825	23.7124	23.9874	25.0067	27.8848	24.8832	26.0029	25.4682	25.1715	22.2917	27.7377	25.2457	24.667	21.664	25.5188	25.4735	26.821	21.6538	31.3767	26.1272	29.5326	20.1745	25.6683	23.6287	28.3264
fem-2	0.212429	0.808181	25.388	19.5784	6.09829	0.0133028	0.803536	99.1113	95.7042	94.1244	100.183	100.328	96.3091	98.4939	99.2218	103.372	107.772	98.6576	103.081	103.058	99.4705	103.345	97.2348	99.2787	104.435	100.142	102.014	125.33	102.894	103.731	103.061
fem-3	0.139652	0.711166	22.6083	9.97802	11.0326	0.026533	0.975929	49.3406	65.067	62.2174	86.7716	61.5085	69.0528	67.9293	80.039	85.8436	83.005	70.0739	81.9644	72.6998	69.4952	66.7374	77.9855	61.2033	69.3103	68.4242	86.2408	58.6701	58.643	68.7052	89.9883
fer-1	0.513086	1	23.2756	10.2181	0.0864471	0.0022765	1.04481	0.189149	0.172861	0.176073	0.340449	0.300179	0.215495	0.451686	0.243944	0.286033	0.315595	0.310567	0.299341	0.283148	0.342164	0.17395	0.373951	0.203955	0.228069	0.280123	0.424969	0.149449	0.222635	0.316254	0.442585
fib-1	0.28313	0.88331	22.6816	6.90822	36.6935	0.00815039	1.04766	717.705	692.368	731.62	763.557	733.44	756.487	718.374	651.168	731.423	784.517	758.176	728.713	745.669	692.602	679.158	701.041	672.428	725.848	749.613	708.004	681.066	702.028	720.883	768.528
fis-1	0.363368	0.936667	24.3137	1.03403	0.111067	0.00490741	0.56976	0.264765	0	0	0	0	0	0.523823	0	0	0	0	0	0	0	0	0	0	0	0	0	0	0	0	0
fis-2	0.0749117	0.577372	22.0177	14.3986	4.46046	0.327218	0.90465	58.2772	51.1053	49.0421	44.4484	49.6971	51.4515	55.6678	45.314	53.0523	47.8975	53.6223	53.6915	54.813	58.9782	47.9931	57.889	54.1379	57.4235	51.5249	50.9517	49.604	46.3988	47.5124	46.949
fkb-1	0.10543	0.651683	25.7302	19.9357	28.6324	0.0883902	0.948168	265.029	306.725	289.776	343.869	308.553	330.936	294.483	305.389	274.607	295.865	281.224	309.091	323.468	341.613	337.533	337.723	301.62	352.746	303.08	337.494	333.86	313.43	333.691	380.304
fkb-2	0.00440896	0.318808	23.6711	19.8023	122.433	0.650363	0.395509	915.384	891.968	890.953	875.023	927.625	897.149	772.209	881.24	759.614	766.544	874.726	801.08	910.02	896.222	923.035	962.521	1068.79	1078.04	883.525	932.401	1138.53	1002.51	995.773	898.087
fkb-3	0.552049	1	24.4031	3.51857	1.79112	0.0019051	0.842056	11.2417	11.942	11.2448	11.6272	12.8603	14.3364	9.48793	12.6665	9.4348	10.1271	10.2929	10.4576	8.94077	7.9616	12.5307	9.88176	10.4406	13.8236	10.0311	10.5745	11.9332	10.5769	11.337	7.8847
fkb-4	0.177578	0.771781	25.9398	17.2381	0.285951	0.0182409	0.828475	0.633777	0.445007	0.27615	0.280929	0.465341	0.284453	0.715125	0.574998	0.622232	0.749178	0.893854	0.282269	0.552313	0.092456	0.822102	0.854033	1.11107	0.661904	0.763276	0.768033	0.444688	0.185315	1.08693	0.48013
fkb-5	0.00155236	0.253695	23.7536	19.8637	4.46767	0.817044	0.553628	31.4153	27.8435	28.9334	31.2616	32.1749	29.9796	24.6272	29.4965	24.6481	26.8605	26.5376	27.3598	30.919	29.9668	34.4376	30.7011	35.7	34.5478	32.9386	30.188	38.4822	35.4711	33.9337	30.6227
fkb-6	0.288584	0.88856	23.6049	18.7055	15.7207	0.727236	1.11964	215.61	175.645	188.672	175.83	196.67	193.227	178.235	188.509	156.995	190.2	169.998	184.596	208.207	197.056	208.284	202.689	192.894	224.967	198.102	186.05	212.796	188.256	210.167	191.032
fkb-7	0.757074	1	23.3934	8.34606	0.398476	0.000661765	0.79569	1.67736	1.70086	1.65328	1.61181	2.0701	2.28033	2.03999	2.60934	1.9751	1.56712	1.48897	1.74662	1.48055	1.43199	1.91975	2.64105	2.06559	1.92876	1.95087	1.41858	1.92693	1.42943	1.84814	2.35454
fkb-8	0.657721	1	23.2256	9.49099	0.436024	0.00114535	0.792053	2.18722	1.85834	1.62589	0.695468	0.951297	1.84958	1.9929	2.31598	2.10371	1.39312	1.49467	1.48673	1.29979	1.20338	2.06454	2.02845	1.35085	1.66958	1.57588	1.42642	1.24009	1.72159	1.36584	1.42559
fkh-2	0.457652	0.984787	23.129	22.9766	0.460978	0.00301498	0.923332	0.862	1.51843	1.71295	1.2289	1.72946	1.31996	0.967996	0.912248	0.481484	0.889	1.03725	1.54411	1.03719	0.573613	1.13192	1.39684	1.53557	2.41666	1.38291	0.815967	0.896219	1.18481	1.39955	0.962058
fkh-3	0.918722	1	23.4364	10.4812	1.11252	0.000201161	1.46587	9.2072	7.0052	7.7118	9.64519	8.847	10.9603	7.59346	8.63438	8.61296	10.4185	8.7884	11.4277	8.28344	8.81749	8.85474	10.7936	6.68687	8.55535	10.4065	8.81211	7.32956	10.1125	9.643	9.49434
fkh-4	0.0301717	0.445569	26.0903	9.84136	0.806307	0.202363	0.71608	4.44672	4.97035	4.95885	4.72008	4.82427	6.09131	5.42595	6.03086	4.62607	4.43966	4.87279	5.698	5.02264	5.29385	5.15866	6.1662	4.19359	4.9075	4.27114	4.77858	4.00035	4.62369	3.9783	3.71422
fkh-5	0.672072	1	22.1828	12.1779	0.133224	0.203194	1.45542	0.465046	0.17115	0.355565	0.299332	0.358695	0.182387	0.286636	0.30824	0.285215	0.603303	0.802744	0.423661	0.295986	0.416782	0.2935	0.610128	0.550531	0.182289	0.491597	0.184394	0.228923	0.237795	0.349332	0.489824
fkh-6	0.403733	0.958128	26.7494	0.252526	0.249605	0.0231281	1.21273	1.59204	1.38238	1.74738	1.32481	1.07048	1.345	1.57021	1.0388	1.56232	1.01646	1.14766	1.4023	1.4963	1.12858	0.927402	1.02815	1.15945	1.27999	1.74714	1.55428	1.38624	1.31512	0.981147	1.48436
fkh-7	0.0496398	0.491536	22.9289	6.54226	1.43934	0.136362	0.857569	6.31407	7.69494	6.76716	7.3624	10.2032	8.81732	7.02724	11.0541	9.08153	6.8779	6.67988	6.32196	6.83858	6.97128	6.47256	7.27567	6.17333	7.79256	8.47935	8.4055	6.29773	8.7276	6.17979	6.07648
fkh-8	0.478864	0.994798	23.7527	10.9922	0.281785	0.0403697	1.27179	0.828087	0.813703	0.758201	0.684476	0.681049	1.12702	1.06256	0.438452	1.46323	0.600042	0.98083	0.947033	1.01069	1.35396	0.58494	0.434098	1.48637	0.605511	0.87328	0.61423	0.244162	0.847315	0.745795	0.526088
fkh-9	0.214184	0.810517	23.6959	11.2747	3.03029	0.209898	1.06018	23.3103	23.0819	26.841	25.5825	23.9914	28.3497	24.4417	29.0684	28.2254	27.922	27.3905	30.231	27.4489	30.2647	23.1962	28.7617	21.267	25.1506	30.4317	29.166	19.9598	27.4296	22.2479	28.1384
fkh-10	0.138384	0.708488	24.8501	13.1659	0.300957	0.588655	0.983206	0.229706	0.565198	0.116532	0.476686	0.472067	0.481601	0.794452	0.849741	0.676814	1.30343	0.567317	1.19188	0.583152	0.936153	0.926373	0.84171	0.865226	0.359618	0.603731	1.22043	0.675777	0.705601	0.688813	0.734697
fli-1	0.874599	1	23.7168	12.0315	2.16779	0.000304581	1.76097	12.738	12.7536	12.1414	15.4116	14.8667	15.5122	14.3661	17.0421	11.7155	16.5285	12.472	15.3095	12.337	16.4504	13.0378	17.4712	9.1805	17.7675	16.4935	18.6198	7.07794	15.4401	12.428	18.6819
flp-1	0.666346	1	25.4266	15.0869	3.00638	0.00563597	1.44866	27.4715	26.771	25.2389	27.209	25.0352	25.5288	28.5228	22.9834	27.6183	33.3262	30.6774	25.665	26.3505	29.4794	27.4518	30.9423	30.4199	24.0502	27.177	30.3572	28.4801	34.0882	30.1195	16.9112
flp-2	0.618897	1	26.2263	4.06425	2.96929	0.00137354	0.604271	13.315	16.0267	14.5589	14.8254	10.5528	12.4451	11.3578	13.4289	10.0203	13.4571	11.0871	11.8056	10.4732	7.92492	12.1026	11.6478	8.31957	13.3642	8.91577	9.89794	11.852	8.89843	6.40841	6.5984
flp-3	0.200167	0.799742	22.5437	10.6634	1.67833	0.0147258	1.01514	12.9701	16.7597	14.8788	12.8692	13.212	12.7678	17.1618	17.0483	16.2827	15.1299	14.5951	15.2171	17.5248	15.5159	16.3752	13.9345	13.8095	13.3023	11.7409	17.2545	14.6013	15.5893	14.3183	12.1392
flp-4	0.578664	1	24.0377	6.58115	2.34264	0.00168603	0.988251	10.9575	7.55751	7.42914	10.1183	5.66763	8.38273	8.39874	12.072	7.12204	8.44363	13.5459	11.0557	6.32348	6.29849	6.79138	8.64526	9.95745	5.76123	9.3118	10.5673	6.32433	9.20171	7.8284	5.2863
flp-5	0.509939	1	23.8308	12.8145	2.60231	0.0119352	1.2969	19.2732	14.8205	19.8605	14.3374	11.5019	20.5819	16.9468	14.0136	16.7869	18.225	15.9076	20.6402	17.7599	21.2384	14.0768	16.211	16.8837	18.3816	15.0433	19.2172	15.9012	16.984	12.7223	10.8096
flp-6	0.0478734	0.482495	25.6911	3.91786	3.36509	0.121566	0.654364	25.8264	21.3844	20.6068	20.2967	25.4616	25.2463	21.6051	21.0161	19.1397	17.9051	17.8013	18.801	21.8433	15.8897	19.9202	15.7359	17.4526	22.6224	18.2489	17.4547	19.3479	16.0269	17.8263	16.7931
flp-7	0.120548	0.68022	24.3627	3.04969	1.2021	0.19931	0.964238	6.87796	5.53276	6.11094	7.01379	5.04597	5.89144	5.27515	6.51772	6.61944	7.65484	6.24407	6.39959	5.55183	4.56557	5.0911	3.52285	5.14172	3.36723	6.03525	6.42751	5.22133	7.47722	7.14867	5.11564
flp-8	0.298881	0.894932	23.9242	10.9658	2.11434	0.00723899	0.952591	13.8719	12.4314	8.4934	11.1043	10.0217	12.7539	15.4933	11.5386	12.343	12.191	14.0355	11.3737	13.5119	13.9609	11.7094	10.8667	11.8459	9.94466	14.0275	12.0206	10.3348	11.8929	11.1038	6.1347
flp-9	0.456165	0.984561	25.3474	9.50657	2.49735	0.00303245	1.18656	18.9815	22.4071	19.8938	23.1603	20.0462	21.4954	20.6321	24.6753	23.2152	21.153	18.9655	23.8406	15.998	19.9622	23.5924	22.13	19.1372	24.0387	22.7226	20.2768	19.4219	20.9735	18.3508	15.0893
flp-10	0.00700569	0.392417	24.0305	9.80194	2.29323	0.66714	0.707463	9.89117	11.5448	10.8259	14.283	12.6923	12.6347	13.2139	13.7234	15.5495	10.1511	14.5114	15.0089	13.0224	14.0424	10.29	8.95337	9.88463	12.3709	11.8986	14.5967	9.82534	10.8101	9.53668	9.76583
flp-11	0.510224	1	24.1975	9.79872	2.0375	0.0116639	1.29712	23.9499	20.7238	22.9478	23.0626	20.6933	25.3574	23.059	21.1695	21.7364	20.0679	23.6872	22.6012	22.3916	25.5341	22.8315	21.8918	21.334	18.5738	25.0151	20.0765	20.1925	19.7895	23.3254	15.0944
flp-12	0.979506	1	24.4955	13.5819	2.93548	7.1652e-05	1.46597	26.0497	22.3556	23.6899	20.4915	20.6498	21.8527	31.1535	23.4804	22.4097	25.8759	28.5664	23.4917	21.3164	20.1439	27.679	19.6052	24.6765	27.5529	23.3928	22.1241	22.6843	30.5886	27.099	19.1891
flp-13	0.461448	0.988357	23.6862	12.7418	1.49859	0.00346618	1.25709	10.0824	10.7509	9.9303	9.34295	8.22818	9.85413	11.3366	9.3296	8.41279	9.09752	12.0142	9.01743	7.98505	12.497	9.32374	9.67793	9.8614	9.79618	8.83729	11.7642	8.11326	8.91334	9.93133	3.40351
flp-14	0.232035	0.831849	24.8142	16.3488	6.11054	0.0114517	0.942782	45.086	41.8183	51.0565	45.4417	50.5387	42.2072	57.5839	44.486	50.5504	50.4074	49.0221	48.8248	47.0541	44.8075	59.3966	51.1474	58.737	52.449	46.9907	56.0722	58.8248	56.023	50.9643	37.3504
flp-15	0.672564	1	25.2491	7.84963	3.48957	0.00106818	0.895762	22.3886	15.8389	14.915	17.9627	17.4195	16.6737	20.0345	20.3796	16.6759	22.9737	16.5671	16.3865	11.0065	15.9617	16.758	15.3904	18.9942	20.7179	13.0902	18.6836	18.7554	13.0742	13.2846	10.1292
flp-16	0.853037	1	23.9163	6.01858	1.24559	0.000361603	1.20921	14.3865	12.5999	14.1534	14.0986	15.6856	14.7287	15.4864	14.0096	13.6032	14.0049	12.0984	15.6135	12.1907	14.0218	14.2967	15.0131	12.4489	15.9259	15.2128	16.1307	12.4605	15.2934	12.7234	11.8473
flp-17	0.834848	1	24.3631	1.61513	0.702545	0.000412459	1.53118	6.96605	6.42846	6.59817	5.86855	5.47943	8.55552	6.45085	5.78451	6.26173	7.00949	5.86168	4.29813	6.01	6.77422	5.37459	6.3522	6.95494	6.64574	5.43572	7.42289	5.36504	6.83319	6.95384	6.3651
flp-18	0.246512	0.851763	24.5113	13.3198	1.60654	0.0215101	1.0873	11.13	10.6836	11.4541	10.7725	9.70501	10.2659	9.56394	14.1105	10.9522	12.9236	12.3658	11.0594	11.0137	12.0191	11.4408	10.0837	13.9347	13.5206	15.1231	9.68193	13.4355	11.2067	10.1118	8.37729
flp-19	0.684756	1	25.8591	4.95816	1.10234	0.322606	1.46774	10.8347	10.1873	10.7712	13.2598	13.38	11.1983	11.7277	10.5221	9.31459	12.5035	10.3821	9.98047	9.08421	10.9823	12.0996	9.54561	11.8903	9.52685	11.3279	10.4774	9.42484	11.6215	9.62208	8.57712
flp-20	0.72284	1	24.153	15.9045	0.932559	0.000811084	0.867615	2.23979	1.10746	3.64678	3.82415	3.14964	3.22453	2.49242	1.75798	3.83987	2.55798	2.77347	2.58923	4.49958	2.2475	4.78033	2.61191	3.37274	3.20425	4.33417	3.30094	1.89465	2.5781	3.32336	3.05832
flp-21	0.153664	0.732607	22.3414	12.8196	1.59597	0.102696	0.999286	5.42985	4.66203	7.95657	7.24395	10.3505	6.0365	6.44485	6.41448	6.72275	9.13726	6.82297	9.2715	9.76106	6.50103	8.71601	5.22353	8.6698	7.53857	7.77313	8.93476	4.86001	5.54896	6.05076	5.95324
flr-1	0.7921	1	25.652	6.25063	0.242581	0.00169707	1.61108	1.49731	2.10305	1.73526	2.24528	1.54026	1.86085	1.4358	2.49177	1.94528	1.59893	1.71559	1.64487	1.89734	1.78525	1.14476	2.04036	1.45896	1.77745	1.75692	1.92253	1.19671	1.44794	1.37893	1.78351
flr-2	0.727097	1	25.5513	20.773	0.349374	0.011507	1.51784	2.25198	1.10809	1.82827	2.33597	1.38846	2.00645	2.00264	2.14246	1.54819	1.97533	2.33583	1.05178	2.17274	2.18019	2.38416	2.00424	1.80293	1.88044	2.36805	1.4355	2.54004	1.84459	2.25118	2.75974
flr-4	0.763177	1	25.7678	25.6558	0.151884	0.0870979	1.56721	0.853668	1.14134	0.673566	0.797202	0.758424	0.851536	0.80305	0.782768	0.609048	0.968474	0.803341	1.05157	0.553741	0.995391	0.588061	0.93752	0.736408	0.730458	0.739718	0.696308	0.382538	0.793327	0.661141	1.13969
baz-2	0.946924	1	23.2308	22.5391	0.838634	0.000301611	2.06172	7.52771	7.51684	7.3654	8.63393	8.55643	8.01327	7.67108	8.87485	6.25624	8.1375	6.67342	8.42127	6.30941	8.83644	7.77601	9.29515	5.19398	10.1427	8.00719	9.05357	4.72845	7.90931	6.74464	8.81786
fmi-1	0.915084	1	23.4422	8.53399	0.166916	0.00021488	0.845312	0.273433	0.334414	0.455829	0.476055	0.711891	0.629032	0.498445	0.817308	0.499148	0.403541	0.559907	0.703236	0.516577	0.378128	0.477594	0.481899	0.40724	0.766069	0.715198	0.758267	0.363965	0.738892	0.553826	0.67438
fmo-1	0.152959	0.732274	26.3626	4.42673	0.482213	0.0230947	0.607505	1.64577	1.94675	1.34978	1.64295	1.04554	1.66991	1.57474	1.13	1.30586	1.15662	0.954657	1.27705	0.838384	0.942848	0.831166	1.24569	0.938193	0.455488	1.07555	1.17616	0.238439	0.742381	0.678966	0.763181
fmo-2	0.0682254	0.55374	26.508	21.3131	0.12139	0.0779492	0.821961	0.148024	0.096805	0.050338	0.050756	0.05075	0.154753	0.194577	0.052354	0.096823	0.256278	0.048658	0.051398	0.150806	0.101159	0.14951	0.103616	0.374164	0.103175	0.208812	0.417049	0.194429	0.100901	0.395474	0.259367
fmo-3	0.249201	0.855141	25.0933	10.0175	0.640831	0.0314486	1.08878	3.64934	4.0774	3.30898	3.12885	3.44066	3.97443	3.498	3.76431	3.75269	3.42187	4.29868	3.53719	3.30459	3.96582	3.99299	2.71428	2.64208	4.34525	3.16345	4.12391	2.14684	2.69496	3.09747	2.13206
fmo-4	0.926599	1	24.1053	11.2154	0.868415	0.000181163	0.798104	9.69362	8.31152	8.4952	8.58749	9.00291	9.22777	9.63057	8.7917	8.39293	8.61116	8.66675	9.12184	10.6808	9.06027	8.12835	7.79164	8.78828	8.9474	9.64241	8.98983	6.11281	8.78604	8.49601	8.48124
fmo-5	0.473895	0.993298	23.3457	8.80241	1.03773	0.0027796	1.23326	3.1477	4.76074	3.25931	2.76066	2.19022	2.37101	3.9909	4.1471	2.22534	7.37324	2.55609	4.91082	3.30167	3.97137	2.89902	2.43051	2.06289	3.19447	4.97781	3.37368	2.87347	4.53618	2.551	3.06392
fog-1	0.857661	1	23.6279	10.7469	3.83813	0.119658	1.72576	20.9281	22.0578	17.14	26.0693	23.3415	17.3323	25.6565	22.2913	21.88	32.4656	19.7215	31.9581	29.3127	21.1705	19.4059	25.8361	14.3096	18.4267	22.2654	25.2383	17.5731	30.3286	18.3891	25.2442
fog-2	0.0616032	0.535394	26.6594	19.0243	4.54517	0.268951	0.882047	39.9608	35.7117	33.4227	38.8446	37.2786	39.9786	38.3553	41.6858	38.5112	46.2817	39.9662	40.5566	39.7693	38.5604	38.0094	42.7176	45.4618	49.4305	42.1217	52.8175	41.8889	42.7356	39.8686	47.2201
fog-3	0.381553	0.949376	25.034	17.1801	1.91877	0.0044745	1.01681	4.31223	2.39633	6.66975	5.14091	3.46887	3.7311	7.86803	2.97618	4.78613	7.56049	5.8311	7.2077	6.19419	8.32589	6.809	5.30481	3.27315	4.50322	6.9129	7.65607	3.40641	7.86735	6.5641	8.65587
fox-1	0.30261	0.898178	25.0874	1.51557	1.15334	0.00706954	1.04862	11.6515	9.36466	10.3909	9.45034	9.85514	11.7753	9.08876	9.06526	7.6932	7.64822	10.9511	8.20221	9.46046	9.24615	9.60228	11.4548	8.50118	9.68899	8.52703	10.3896	9.99639	8.39935	9.55591	9.28375
fre-1	0.0165122	0.445569	25.589	19.9077	2.05003	0.33137	0.751427	26.5802	25.7822	27.3945	27.2445	26.0724	28.934	26.1144	27.1864	25.3772	25.9883	24.7562	27.3799	28.426	28.3586	30.2946	29.3192	25.0148	29.5313	29.586	30.0509	31.2677	26.6526	29.442	30.4551
frh-1	0.403225	0.958128	26.1489	16.9758	3.63441	0.00401576	0.970258	30.4967	34.3255	33.4518	38.1608	33.8858	35.4441	39.1341	37.0979	41.4475	34.5002	38.6559	41.5759	38.1644	39.1289	33.247	39.2238	43.5073	38.8583	38.5111	41.5873	42.879	37.2803	39.5763	42.8786
frk-1	0.473895	0.993298	25.2071	3.09114	0.0780798	0.00278227	1.19626	0.24277	0.119144	0.185578	0.062526	0.062415	0.253927	0.118256	0.064355	0.178678	0.062972	0.05987	0	0.123596	0.062149	0	0.127389	0	0	0	0.256751	0.059742	0.124144	0	0
frm-1	0.322738	0.913283	23.486	13.6149	3.20071	0.0347187	1.14725	44.7569	45.7473	48.6061	48.6811	44.471	51.4085	45.5626	48.3099	46.1988	49.3663	47.4338	49.8116	49.3049	48.0844	41.0386	50.5881	41.6292	48.3262	52.9471	53.3127	38.1443	50.3167	48.5341	48.5731
frm-2	0.794594	1	23.1167	13.4457	0.846649	0.0102817	1.61397	10.2749	9.79073	9.99855	10.4264	10.4867	10.9241	10.9992	9.38307	10.439	9.92675	10.0375	11.7573	9.33436	11.0553	10.2263	10.5104	8.96967	12.3624	11.2592	10.1827	7.25467	9.66419	8.26922	11.525
frm-3	0.0250906	0.445569	24.1013	7.50406	0.683644	0.927459	0.797411	2.83304	2.75355	2.54217	3.41965	2.92819	3.95849	3.15275	3.43999	2.96068	3.45797	3.01125	4.0132	2.76582	2.68974	2.29637	2.41849	2.03441	2.73689	2.50086	2.99879	1.11488	2.55921	2.30796	2.53441
frm-4	0.993411	1	22.6017	4.51055	3.50851	4.12285e-05	1.44806	31.4407	32.6724	31.4336	35.9418	35.5506	38.7834	33.288	37.8823	32.2815	35.7778	31.1928	36.115	32.4394	34.2927	33.0723	40.5233	28.2645	38.415	36.0743	40.9243	24.2564	34.6693	34.0565	39.976
frm-5.1	0.230592	0.830524	23.6116	18.5629	1.00468	0.0116168	0.99613	10.0936	9.39424	8.63446	10.3521	12.031	10.2271	10.0332	9.18774	8.73131	10.6551	10.0243	10.4953	9.19052	9.56278	9.70979	10.158	9.6896	11.6237	11.0424	12.6829	10.0193	10.4642	10.3698	10.5122
frm-7	0.980298	1	23.4052	10.9175	1.79394	6.98551e-05	1.4614	15.1578	14.4397	14.3281	16.3032	16.4123	16.8296	16.8382	17.2852	13.9453	15.6193	15.121	19.4269	15.2305	15.8151	15.048	17.7768	12.0904	18.6741	17.6518	18.4801	9.21999	17.0443	13.6961	18.8029
frm-8	0.973182	1	24.0952	19.0051	0.165627	0.0015071	2.2877	1.28337	1.34926	1.78391	1.44195	1.33272	1.6333	1.36016	1.40135	1.69322	1.40249	1.45241	1.5108	1.25697	1.85643	1.50941	1.14386	1.19813	1.58537	1.40585	2.00892	1.27015	1.6532	2.2754	0.954892
F31B12.3	0.67947	1	23.0122	5.49347	0.353996	0.00269403	1.46202	1.0938	1.07623	2.33161	1.13411	1.23643	1.03173	1.40483	1.0408	1.28901	0.790379	1.51256	1.24899	0.555514	1.115	1.76472	0.458168	1.33973	1.02759	1.49569	0.697033	0.751126	0.671898	0.874824	1.63068
frm-10	0.85156	1	25.1823	13.2633	4.22362	0.0011216	1.71521	31.0388	32.502	32.0946	37.0755	30.0956	37.0253	36.1755	40.2078	35.1542	39.9399	33.2161	39.8061	28.7442	38.3814	34.6273	45.3464	29.0863	41.4279	38.3097	41.7021	24.7828	36.0742	30.5067	43.0591
fars-1	0.411651	0.962297	25.4336	17.8894	5.56204	0.0272922	1.21992	97.0878	82.8446	91.7904	88.6649	88.0585	89.1016	88.5668	99.903	84.6243	97.8883	87.797	88.4493	87.1201	94.1015	99.5016	100.667	85.4422	102.195	102.612	99.0727	91.6864	87.577	89.2353	100.548
fars-3	0.392126	0.954398	23.1412	16.6461	5.84026	0.00676381	1.20304	80.4195	75.4441	77.9378	74.406	84.8399	79.7945	75.7047	82.0704	65.1417	78.4988	73.661	75.8027	82.9017	85.895	86.4166	81.866	77.4406	87.784	88.2549	74.8517	66.0254	81.2703	78.8253	83.5771
fsn-1	0.300743	0.895517	25.4962	16.0366	7.55165	0.00712975	1.11441	133.604	122.219	124.937	142.244	123.612	130.833	133.152	132.666	146.867	146.452	137.912	138.864	132.803	125.974	130.171	143.645	135.2	135.737	130.812	152.894	144.302	128.439	131.448	141.607
ftn-1	0.0874385	0.610718	25.8798	18.9645	2.14239	0.363629	0.92538	1.80486	1.98	3.03006	2.51935	2.46744	1.89497	2.38221	4.21726	3.74171	1.43537	3.17546	3.93275	2.4315	1.4186	4.43754	5.2255	5.42929	7.30962	2.08953	7.93238	10.1587	3.08144	2.19523	5.21506
ftn-2	0.086966	0.60913	26.5154	3.14716	22.9962	0.0567612	0.722182	197.414	197.433	182.932	196.673	189.11	184.367	174.491	173.089	179.989	140.292	171.945	178.385	153.959	135.039	151.871	186.029	170.27	152.419	146.879	145.952	173.805	138.062	131.993	171.151
ftt-2	0.616225	1	21.1192	20.4874	16.8208	0.120062	1.39352	299.179	273.803	292.321	235.308	270.872	305.195	274.096	267.927	257.583	259.903	251.256	255.305	304.678	266.437	279.616	252.469	287.678	266.769	297.65	267.147	303.709	280.712	290.469	262.997
fum-1	0.532608	1	23.1548	20.1418	10.3815	0.00205769	1.00353	170.255	163.24	175.539	142.897	167.212	162.021	152.499	146.127	141.94	144.985	145.011	152.68	165.233	162.968	173.343	150.832	159.09	169.312	155.848	146.928	163.8	157.716	164.536	146.649
fut-1	0.794772	1	23.1977	2.31283	0.370254	0.000529658	1.46568	3.71219	3.29403	3.78644	4.03853	3.9241	3.94375	3.38768	3.95704	3.09371	3.42694	3.21112	4.30135	3.21001	4.01589	3.28057	2.98544	4.06327	3.66535	4.25758	3.11431	3.45326	3.00502	3.26221	4.34509
fut-2	0.238339	0.841107	23.9165	13.6102	0.0670267	0.0109507	1.06504	0	0.071829	0.074462	0	0.150391	0.076534	0	0.07749	0.071782	0.075782	0	0	0.29768	0.074803	0.07382	0.076709	0.138315	0.076415	0.154395	0	0	0.074816	0	0.077277
fut-4	0.799236	1	24.3855	16.213	0.216236	0.000513498	1.11969	0.801918	0.930794	0.51959	0.451349	0.224871	0.610323	1.1509	0.849693	0.500878	0.830975	0.647439	0.834208	0.964399	0.671102	0.5151	0.611729	0.551515	0.8379	0.846493	0.540276	0.645295	0.820363	0.510845	1.00137
fut-8	0.759338	1	25.011	7.08539	0.613059	0.000653953	0.840887	2.75008	2.47256	2.84994	3.12579	3.30039	3.4403	2.19673	3.09626	2.76087	3.44493	2.05409	2.93154	2.46308	2.39365	2.92267	3.8076	2.27222	2.78871	2.5378	3.07959	1.25114	2.20172	2.19366	2.64507
fzo-1	0.771235	1	23.6816	20.1803	3.06314	0.000610084	1.56221	30.67	30.2355	27.5688	36.2185	31.6789	33.6502	30.1267	34.0577	30.7653	34.0646	28.7982	34.16	30.9367	31.4644	30.0773	36.426	26.1693	35.6578	31.9318	36.1785	20.7659	30.8828	32.0525	37.4975
fzr-1	0.271962	0.873239	25.0236	18.9262	2.95573	0.00868805	1.01935	19.3762	20.8889	22.6457	23.6438	23.9048	22.9234	22.3423	23.1097	19.8222	22.5979	23.0981	26.0795	21.7731	23.6133	21.2679	27.7905	21.1927	24.9474	26.6172	31.652	18.1733	28.5882	24.6153	25.5683
fzy-1	0.971604	1	24.1394	17.5312	7.69843	9.34074e-05	1.52113	105.265	106.014	105.855	120.633	107.536	108.593	110.435	115.344	103.577	116.294	109.691	122.498	103.693	108.715	109.601	123.74	98.5718	126.828	111.633	128.417	91.4337	108.712	106.998	125.703
gab-1	0.826463	1	23.6326	1.8949	0.0559039	0.00207075	1.6668	0.409993	0.178718	0.185957	0.281024	0.140574	0.380945	0.26943	0.290084	0.268161	0.189363	0.314431	0.23732	0.185678	0.23357	0.184068	0.2392	0.259186	0.333434	0.385715	0.288687	0.134666	0.27945	0.228233	0.23927
gad-1	0.407427	0.959307	25.9411	20.0882	6.55334	0.0290231	1.2163	75.7035	73.8352	79.2187	87.8477	84.7332	81.0455	76.074	84.0368	73.6357	89.4902	79.189	83.7144	79.0852	82.8196	84.8819	90.1086	75.0263	100.337	90.8823	95.3101	78.3066	89.0909	84.9672	95.6151
xnd-1	0.918722	1	24.2358	14.1135	8.53536	0.000201061	1.19939	83.5596	81.7404	87.6205	99.579	90.346	93.6417	89.0065	102.136	91.0095	100.483	95.1571	103.344	85.3334	95.4551	85.8245	111.121	78.218	93.1523	100.266	107.231	88.5246	94.2513	93.5452	110.636
gap-1	0.0537776	0.508078	24.964	5.3188	0.44241	0.104289	0.794229	1.22768	1.36996	1.12356	2.00134	1.82897	1.81407	1.58556	1.66269	1.41207	1.76034	0.751305	1.14702	0.949176	1.17246	1.19748	1.15606	0.522034	1.54943	1.47904	2.0115	0.625865	1.08197	0.93333	1.28876
gap-2	0.646255	1	25.5207	20.9052	0.95945	0.00537289	1.42912	11.5279	13.8416	13.474	13.5126	13.6283	13.7494	11.9259	13.7393	13.1134	12.2114	12.5688	14.4271	13.5454	12.4516	13.6082	13.8203	12.5165	14.7932	13.0295	16.7244	12.8398	14.103	15.6273	13.8754
gar-1	0.400183	0.957529	24.0703	8.46528	0.10136	0.0119648	1.20934	0.446062	0.378172	0.131399	0.467495	0.231557	0.369501	0.467819	0.416005	0.441543	0.33461	0.39108	0.528121	0.327854	0.36314	0.203786	0.371648	0.175081	0.235427	0.41478	0.407043	0.197366	0.433416	0.483501	0.291507
gar-2	0.633934	1	22.7747	12.6923	0.187769	0.00217722	1.41434	0.974741	0.77306	1.25343	0.999187	0.628342	0.960381	1.16332	0.572285	0.921323	0.927896	1.02273	1.25386	1.06776	0.72641	0.962328	1.34157	0.667131	1.11554	0.917769	0.83413	0.498567	0.908068	0.902901	0.781072
gar-3	0.102144	0.644799	23.2038	11.8081	0.214124	0.0446456	0.752514	0.715779	0.444979	0.678521	0.843272	0.683595	0.668583	0.704697	0.851769	0.73841	0.528446	1.23318	1.07664	0.854902	0.839132	0.63189	0.513999	0.853095	0.735843	0.703759	0.866515	0.423889	0.919065	0.509305	0.68809
gas-1	0.964717	1	24.0675	10.4084	1.64103	0.000106422	1.56085	28.5188	30.5826	29.1957	29.0341	30.3775	31.9869	30.3068	27.3897	31.9646	27.0672	29.0284	27.1411	30.9275	30.5749	31.6377	26.9004	27.5855	31.7384	28.2833	29.2094	29.5251	31.3833	29.9295	23.4218
gbh-1	0.834848	1	22.6543	3.20676	1.00973	0.000412176	1.21832	7.311	7.73367	7.06473	9.67749	8.23115	8.30699	9.32481	7.68429	6.43253	6.92997	8.64241	6.2321	6.41665	6.38795	7.31798	10.1189	6.62222	8.23389	8.32409	7.7336	5.83073	8.31556	8.39414	8.1073
gbh-2	0.00251001	0.269476	24.9953	6.94161	0.742751	0.960804	0.647166	3.03915	3.23205	3.16141	3.00153	4.16703	3.97394	3.4973	4.43031	3.10679	3.61216	3.68526	3.29508	3.35195	2.91688	2.55707	2.65758	2.81681	3.17633	3.41175	1.60745	1.86939	2.59034	2.53613	2.8708
gck-1	0.774576	1	25.613	18.32	1.75757	0.00187673	1.58734	24.8024	23.5916	26.5258	24.5203	26.0115	24.9221	24.8512	26.6644	23.3066	27.7409	23.9589	25.9637	25.8516	27.2459	26.4989	28.2433	22.2668	28.1901	27.8625	29.1797	21.4543	29.1514	25.5037	31.0075
gcs-1	0.537876	1	23.986	12.7298	3.26119	0.012839	1.3214	39.3891	41.443	42.378	40.2278	40.318	44.1041	40.6444	43.4936	40.0391	44.4107	39.2849	44.0497	39.8225	44.4647	41.0786	43.7625	34.999	45.8936	45.5426	45.731	30.3888	39.683	37.9864	44.334
gcy-1	0.0296184	0.445569	23.4969	10.7286	0.00417526	0.205733	0.408248	0	0	0	0	0	0	0	0	0	0	0.021537	0	0	0	0	0	0	0	0	0	0	0	0	0
gcy-3	0.456976	0.984787	24.0787	7.75985	0.00656722	0.00302584	0.781732	0	0.02139	0	0	0	0	0.021505	0	0	0	0.021516	0	0	0	0	0	0	0	0	0	0	0	0	0
gcy-4	0.9992	1	24.2714	9.80658	0.013362	1.35299e-05	0.670926	0.021877	0.021431	0	0	0.02251	0.022845	0	0	0.021455	0.022791	0	0.022825	0	0.022483	0	0	0.041589	0	0	0.023058	0	0	0	0
gcy-5	0.0458816	0.472969	23.1421	13.7643	0.039047	0.885533	0.850512	0	0.043442	0.022672	0.06818	0	0.023154	0.021838	0	0.043491	0.069295	0.021849	0.115664	0.067859	0.045573	0.089647	0.116544	0.021075	0.069596	0.04704	0.023371	0	0.045315	0	0
gcy-6	0.992813	1	22.9049	22.3236	0.0223472	4.39694e-05	1.08016	0	0	0	0.070929	0.071193	0.024086	0	0.02451	0.02262	0.024025	0	0.024061	0.070583	0.0237	0	0.024245	0.04384	0.02413	0.024463	0.048624	0.022762	0	0.046257	0.048225
gcy-7	0.0949872	0.626042	24.3391	9.64103	0.0180019	0.0499953	0.785462	0	0	0	0.024559	0.073942	0.025017	0	0.047634	0.023493	0.02495	0.023606	0.023381	0.024435	0	0.024212	0.02518	0.022764	0.025062	0.025406	0	0.02364	0.024479	0	0
gcy-8	0.649958	1	24.4297	5.51507	0.0543926	0.00118977	0.889397	0.162373	0.178933	0.103785	0.291185	0.16708	0.127163	0.119935	0.12944	0.218956	0.169188	0.139996	0.127069	0.10354	0.083449	0.123101	0.128032	0.135069	0.191134	0.172275	0.10695	0.020035	0.124439	0.061067	0.106037
gcy-9	0.88097	1	25.5738	21.3907	0.0575228	0.000288602	0.786494	0.240232	0.254924	0.143317	0.10257	0.226596	0.209039	0.177443	0.19151	0.157064	0.250322	0.256439	0.271559	0.163402	0.144044	0.161893	0.23152	0.247422	0.272311	0.191166	0.210971	0.11857	0.22502	0.160623	0.292829
gcy-11	0.622679	1	24.8541	6.79952	0.143766	0.00135522	1.33349	0.871468	1.05691	1.03973	1.12699	0.597815	1.08334	1.28743	0.970365	0.875011	0.994477	0.981394	0.974244	0.994954	1.10898	0.817991	0.807119	0.8679	0.846704	0.814503	1.18086	0.614438	0.97532	1.1029	0.7372
gcy-12	0.435996	0.975746	24.9451	6.82023	1.1306	0.086623	1.23774	6.39396	6.8368	5.48311	7.42287	7.02745	8.10283	6.38358	7.28871	5.85605	7.52103	6.23606	7.31532	5.84726	7.55012	5.15881	6.46891	4.39209	6.66478	6.6802	6.98986	2.48806	6.23204	4.8877	6.28341
gcy-13	0.66896	1	25.2777	1.93935	0.0134422	0.00108165	1.36978	0.048774	0.023893	0	0.025004	0.025092	0.025469	0	0.051829	0.023918	0	0.024032	0	0.024876	0	0	0.025634	0.023175	0.025514	0.025864	0.02571	0	0	0	0.025503
gcy-14	0.170734	0.762247	25.0973	17.1161	0.0105797	0.0193674	0.89404	0	0	0	0	0	0	0	0	0.019391	0	0	0	0.040347	0	0	0.020788	0	0	0.020979	0.020836	0.019518	0	0	0.020657
gcy-15	0.0333063	0.445569	25.9882	8.46925	0.161368	0.735071	0.820359	0.529276	0.491876	0.322361	0.723289	0.558417	0.575701	0.616729	0.726524	0.485041	0.455232	0.695355	0.733651	0.359966	0.714384	0.387133	0.579549	0.356326	0.454236	0.339958	0.404378	0.282943	0.504716	0.256735	0.355912
gcy-17	0.8597	1	24.4437	15.457	0.0105623	0.000340084	1.61005	0	0	0	0.047143	0.02366	0	0	0	0	0.023953	0	0.023989	0	0.023629	0.023242	0	0	0.024058	0	0	0.022694	0.023498	0.023059	0
gcy-18	0.96865	1	24.1959	14.0111	0.0603773	0.197652	2.22721	0.099403	0.272629	0.101661	0.244457	0.081828	0.269866	0.23495	0.190184	0.272957	0.165727	0.156714	0.394146	0.101419	0.326967	0.160772	0.209016	0.22681	0.374435	0.316407	0.209507	0.098125	0.22346	0.259205	0.124625
gcy-19	0.841806	1	25.5054	3.50916	0.0700762	0.00237499	1.69482	0.33717	0.309643	0.531547	0.302355	0.370256	0.286068	0.332072	0.276224	0.45467	0.312449	0.354553	0.109937	0.212846	0.324882	0.421769	0.221542	0.260419	0.305602	0.376268	0.244307	0.177598	0.344539	0.300731	0.229744
gcy-20	0.354025	0.932793	23.4983	10.8687	0.0331141	0.00549968	1.17212	0.044953	0.022019	0.022982	0.046078	0	0.046944	0.066413	0.047774	0.044087	0.140486	0.066446	0.093798	0.045859	0	0.045438	0.023628	0.021363	0.047033	0.095368	0.071075	0.088734	0	0.04508	0.093983
gcy-21	0.66504	1	23.9444	11.8019	0.129826	0.00183679	1.44759	0.791538	0.616864	0.419733	0.725822	0.822861	0.717818	0.935605	0.57565	0.644995	0.655111	0.574732	0.9153	0.935085	0.652528	0.645002	0.525594	0.752491	0.856844	0.916424	0.605977	0.637412	0.757828	0.572224	0.447527
gcy-22	0.790143	1	23.9495	8.11236	0.0532508	0.000699189	1.60851	0.065401	0.125122	0.073089	0.097724	0.197144	0.071561	0.104832	0.025323	0.210343	0.099283	0.128892	0.049719	0.066721	0.134428	0	0.050099	0	0.174521	0.208137	0.100485	0.117585	0	0.023896	0.099671
gcy-23	0.60171	1	25.9251	14.6362	0.104308	0.00150647	0.923876	0.20104	0.175065	0.228405	0.274761	0.275816	0.209944	0.462023	0.332359	0.306706	0.349055	0.242132	0.302968	0.205093	0.22956	0.316105	0.493132	0.212317	0.350573	0.450211	0.376724	0.154328	0.365227	0.156809	0.350253
gcy-25	0.603729	1	25.3644	14.8854	0.0149403	0.00148921	0.878769	0	0	0	0	0	0	0	0.027274	0	0.026731	0	0.05355	0	0	0	0.02698	0.024389	0.026854	0.025459	0	0	0	0.025739	0.026851
gcy-27	0.813784	1	24.3501	5.66059	0.0155284	0.00047614	1.14367	0.043374	0	0.045121	0	0	0	0	0	0	0.045949	0.043591	0	0	0	0	0	0	0.046228	0	0	0	0	0	0
gcy-31	0.964128	1	24.2999	13.2239	0.0667891	0.0114115	2.18148	0.175616	0.099868	0.047683	0.210203	0.048065	0.141929	0.144176	0.320282	0.143544	0.291334	0.100429	0.318673	0.328341	0.143741	0.068633	0.214098	0.111202	0.363567	0.179922	0.185221	0.100475	0.238887	0.117382	0.333198
gcy-32	0.0654336	0.542824	23.3111	6.84717	0.0597613	0.0812427	0.888599	0.069852	0.034236	0.035674	0.071718	0.03593	0.255442	0.172073	0.148361	0.03426	0.145343	0.068856	0.072824	0.035608	0.03585	0.03529	0	0.066308	0.109589	0.074006	0.073708	0.068881	0.142799	0	0.073212
gcy-33	0.292032	0.889709	23.2874	10.4224	0.110591	0.00765397	0.96862	0.133417	0.076133	0.027274	0.191566	0.152862	0.108206	0.281364	0.113403	0.177821	0.459048	0.129618	0.278319	0.081646	0.054821	0.080904	0.05609	0.126755	0.167489	0.399561	0.140681	0.295553	0.188249	0.079099	0.111673
gcy-34	0.85433	1	24.0799	15.5955	0.0551206	0.000355991	1.18802	0.070604	0.034606	0.072114	0.181234	0.072634	0.036885	0.069571	0.037489	0.103887	0.036725	0.208795	0.073606	0	0.181174	0.07134	0.148358	0.03351	0	0.1496	0.111756	0.069621	0.144338	0.035386	0.037003
gcy-35	0.754987	1	25.57	17.8857	0.882414	0.000671463	0.652746	0.542018	0.255581	1.94689	1.03091	1.15505	0.136211	2.43257	0.415433	1.10029	1.44363	1.11941	1.45388	0.85949	0.996469	2.13375	2.09481	1.32426	1.30285	2.21262	3.18382	0.826085	0.834914	2.86227	1.50823
gcy-36	0.0579846	0.520515	22.3161	6.50184	0.0753291	0.313022	0.873668	0.099145	0.064786	0.033762	0.23746	0.271999	0.207164	0.195375	0.245702	0.194503	0.206335	0.097727	0.137833	0.033697	0.135716	0.100185	0.138901	0.251023	0.103704	0.105061	0.069734	0.195561	0.135117	0.132519	0.138498
gcy-37	0.140175	0.711448	23.3028	7.87587	0.0909994	0.0264284	0.62131	0.133345	0.130703	0.06811	0.171099	0.17148	0.139315	0.262773	0.354056	0.0654	0.208127	0.29574	0.243306	0.101969	0.102671	0.134744	0.070055	0.063301	0.139475	0.176622	0.105516	0.098631	0.136296	0.16709	0.139713
gdi-1	0.099288	0.638739	23.1708	19.8747	19.4753	0.0935318	0.940501	258.858	230.121	258.327	212.513	236.442	239.034	231.259	204.082	198.249	207.853	218.721	213.159	265.125	244.066	252.868	226.648	237.514	246.897	245.819	226.453	231.266	239.4	251.886	227.816
gei-1	0.929103	1	24.0362	9.65543	0.778949	0.000341569	1.94296	6.03615	4.92591	4.89858	4.99567	3.99769	6.63985	4.85166	4.18051	4.60262	6.03291	4.6222	7.21356	4.77604	4.44541	4.17174	7.70909	3.51422	4.78973	5.23843	5.2826	2.67503	6.83267	3.93176	5.00827
gei-3	0.119578	0.679178	24.3178	9.08101	1.5997	0.0707289	0.963435	8.8657	9.94555	10.6639	10.954	11.2045	11.1347	11.2386	11.117	10.3152	12.0226	9.87044	11.4172	8.81285	12.6812	9.53598	11.3244	7.75718	10.2815	12.1368	11.394	5.5267	9.6409	8.86796	10.3211
gei-4	0.685584	1	24.3108	22.9381	4.57522	0.000993943	0.900833	53.6199	49.7047	52.9191	57.7421	50.6781	52.0385	48.1629	47.2965	44.6331	50.3592	47.8198	57.308	48.3187	49.57	48.5784	53.5348	43.4155	49.3666	55.2544	58.4668	43.8162	52.7047	54.0183	54.9451
lin-66	0.402463	0.958128	24.0053	22.7265	3.46226	0.004029	0.989169	24.0158	23.8438	27.7359	25.4055	32.8888	27.4659	25.1404	27.6756	21.949	24.2772	22.3955	27.3404	25.3584	26.0289	25.9292	29.6124	23.9008	33.4926	27.4116	33.4093	26.0494	28.5117	32.3408	29.559
gei-6	0.853591	1	23.474	1.78658	2.875	0.000360699	1.51034	29.3465	27.1984	27.7362	29.3541	27.3596	31.6494	26.3139	31.1222	23.8757	27.8802	25.8427	28.9912	28.0643	30.0954	25.6455	32.829	20.663	30.0121	31.5863	31.989	20.7384	28.7432	27.0087	34.8475
icl-1	0.0555074	0.512663	22.0503	19.553	8.94209	0.89724	0.868824	49.5003	44.6626	57.224	37.1636	39.9127	46.3993	40.0232	44.133	32.9549	43.7	32.024	36.857	52.2974	44.1912	49.3401	40.7294	52.658	55.3564	51.2048	54.725	60.6483	53.0331	50.2072	36.2397
gei-8	0.979902	1	23.5703	16.2672	0.667208	0.000153553	2.38321	5.71263	6.09593	6.06225	7.1896	6.73876	6.22483	6.02033	6.86701	5.22361	6.6248	5.57127	7.40752	5.74488	7.09978	5.83662	7.78533	4.37949	7.54491	6.35171	7.765	3.40513	7.064	5.44708	7.60441
acdh-13	0.0700661	0.56067	23.7706	19.7815	2.32677	0.0754021	0.80352	22.3669	18.5268	20.7027	20.6682	20.9392	20.4059	16.7559	21.9039	16.6403	18.9926	18.9786	19.5299	20.024	21.654	22.1592	23.7853	18.9769	23.3088	22.9348	23.7777	18.8994	19.3161	21.9029	23.962
snpc-4	0.993411	1	25.0351	18.9906	3.47999	4.2335e-05	1.26917	26.6549	27.6712	25.8076	31.7314	29.9319	30.5389	27.3021	32.0081	25.2253	30.6348	27.1919	30.9711	28.196	28.8878	28.7968	35.7747	24.9011	32.1206	31.9364	36.2777	21.3636	31.5663	31.925	37.5412
meg-3	0.888872	1	23.428	22.0758	2.23346	0.000270153	1.44455	23.1394	22.3787	23.566	25.4215	26.0079	25.6012	22.4976	26.1574	21.4317	25.0631	22.5079	25.5929	21.5587	24.5852	24.6882	29.0453	20.4196	28.4805	25.8997	29.4026	19.4758	25.3296	24.6305	27.1691
gei-13	0.281536	0.881823	22.2814	6.8215	0.216477	0.0148281	1.11513	0.46015	0.500952	0.705566	0.891297	0.73648	0.667491	0.654716	1.08653	0.401164	0.878528	0.680217	0.87998	0.469351	0.761638	0.387562	0.56427	0.388642	0.829082	0.813267	0.700785	0.378379	0.339627	0.538306	0.989405
gei-14	0.980496	1	23.7852	12.1399	5.54221	6.93608e-05	1.5416	38.6561	38.0109	39.3433	49.1239	43.1582	44.5678	44.1038	50.8855	39.5966	47.5901	40.8199	46.7716	38.4569	48.4351	42.2605	53.4031	32.0976	48.8617	46.1491	52.9015	30.7102	43.4946	41.2158	58.8077
gei-15	0.524176	1	24.5651	7.88144	0.727981	0.00215228	1.07019	7.55699	6.90305	7.11129	6.7649	6.45652	7.35626	5.96202	6.78128	6.04655	7.42062	7.11002	7.26276	6.98526	6.19219	6.22221	7.44356	5.89068	5.52942	7.74266	6.57671	5.09354	6.77716	5.64753	6.00035
gei-17	0.984064	1	23.6298	11.1678	7.99537	5.89267e-05	1.38378	58.0621	58.0687	58.4289	70.3528	65.0976	71.616	65.8269	71.2289	64.0319	70.8348	64.474	78.9824	61.7725	70.8748	62.8215	79.4655	54.5531	69.0268	71.3639	82.7565	44.8656	72.0666	66.7864	82.4568
gei-18	0.542285	1	23.9448	10.8197	0.134165	0.00622571	1.32548	0.304442	0.299435	0.206158	0.105111	0.104298	0.106324	0	0.429375	0.298946	0.52422	0.200434	0.421571	0.412481	0.103523	0.307057	0.106308	0	0.105954	0.534131	0.107708	0.199219	0.207758	0.304453	0.107883
gem-4	0.989826	1	23.8459	19.9395	1.03859	4.81236e-05	0.841501	7.09717	6.4412	6.27161	6.32335	7.40601	7.79646	5.49878	7.01724	6.39073	7.11326	5.30973	6.3921	6.31934	6.45385	7.03845	8.70677	5.74963	7.70237	7.90967	7.75268	4.81921	6.12328	6.62425	7.92141
ges-1	0.137789	0.707082	25.6891	18.9374	2.27795	0.125042	0.982356	8.93569	10.9556	10.258	12.8255	10.3401	11.4814	8.4874	14.3231	10.7303	12.3801	11.7482	13.7705	10.2904	11.93	10.3424	12.9023	12.9735	14.1121	15.1698	17.6974	10.9597	13.9895	12.6373	15.501
gex-2	0.407427	0.959307	23.3096	20.6864	1.62892	0.00391445	0.874502	19.7675	18.5178	16.9961	16.3475	18.4747	18.1911	16.7786	16.5146	14.3011	16.21	15.5238	16.7474	17.3473	17.4593	19.1867	17.3554	16.0439	20.4736	17.147	18.5702	13.8905	17.4653	17.3643	18.2541
gex-3	0.957071	1	23.1221	4.24773	2.78336	0.000120365	1.67007	22.2299	23.8479	23.5176	27.7156	26.234	28.3894	25.0888	28.384	23.7973	27.3213	23.8108	27.696	24.4695	27.5109	23.6325	29.3254	20.1375	29.3333	27.1783	30.16	17.1093	26.3399	24.2353	33.1239
gfi-1	0.129456	0.689958	25.5486	4.60483	3.4201	0.0303998	0.938878	23.4896	25.5389	20.661	22.195	27.429	24.5155	21.4197	23.3631	18.4376	21.5814	24.5048	22.421	17.5799	23.2077	17.9419	21.6503	15.5038	19.0823	19.8235	21.3468	12.4845	22.7704	18.4907	21.4798
gfi-2	0.989229	1	24.1835	13.8015	5.494	5.2809e-05	1.63463	59.3553	54.9211	55.0809	65.8408	57.5112	68.267	57.0684	68.6802	61.1136	66.5575	60.13	66.6629	55.6803	64.5986	61.6032	73.239	51.9365	64.2637	64.5878	72.9091	54.204	61.1723	60.9707	75.5483
gfi-3	0.607776	1	23.0914	18.0944	0.990086	0.00146201	0.847731	10.83	10.6985	10.1774	10.6342	12.7855	11.5251	11.3844	11.5669	10.4801	10.3674	10.4737	11.7489	11.8738	10.9737	10.8275	11.229	11.2245	12.0581	12.4041	13.3513	9.56688	12.0479	10.8873	12.2183
nrde-4	0.9988	1	23.3885	1.69371	6.27736	1.70825e-05	1.48704	42.2761	40.9509	40.4638	49.7549	48.5244	50.9089	40.9242	51.0146	40.3213	48.3277	42.366	48.5743	42.8595	47.2953	44.1828	59.0299	31.9729	52.0764	49.9901	55.0046	28.5387	45.8488	42.4761	61.5282
gfl-1	0.535824	1	25.1885	15.2047	5.14055	0.00203725	1.05499	65.1072	58.1044	58.0181	68.5913	61.5924	65.2503	67.4464	67.9087	71.748	68.004	70.7492	67.7412	59.3174	61.3712	64.403	70.2095	65.1047	69.8824	63.6235	80.1479	69.1552	62.9467	69.536	73.6558
lgc-57	0.307138	0.903333	25.1366	18.2316	0.101477	0.00685568	0.918425	0.046793	0.091794	0.095496	0.192473	0.096261	0.342406	0.138383	0.148974	0.229547	0.048621	0.092283	0.097501	0.190713	0.143935	0.236331	0.245688	0.266198	0.342486	0	0.148283	0.414945	0.095685	0.234427	0.245838
lgc-58	0.777042	1	25.3089	7.26086	0.0993359	0.0289679	1.59094	0.105486	0.310949	0.421615	0.316766	0.098674	0.647211	0.318505	0.345183	0.311288	0.257087	0.199135	0.336818	0.296589	0.395833	0.134756	0.273974	0.175287	0.426408	0.386023	0.213237	0.094515	0.289078	0.102612	0.186799
lgc-56	0.530567	1	24.067	13.4459	0.11524	0.00236862	1.31478	0.309581	0.253105	0.421029	0.530916	0.26534	0.377632	0.559589	0.501654	0.455635	0.321515	0.308414	0.601938	0.367923	0.646125	0.416893	0.602219	0.441784	0.21577	0.436618	0.550572	0.513131	0.214906	0.465208	0.434164
gip-1	0.978121	1	22.092	8.55593	1.39162	0.00131665	2.35498	26.4718	26.7211	26.5479	26.5434	27.3049	31.9057	26.9906	29.1833	26.4357	30.4901	28.3956	28.6211	25.5099	29.1679	25.6122	29.5609	23.8582	29.6917	26.1569	31.6426	24.8695	28.7165	25.2874	31.5546
lipt-1	0.410496	0.961338	23.8076	8.81255	2.39572	0.0361415	1.2189	20.7361	21.8556	18.7976	27.9072	22.5208	23.9856	24.2644	26.7385	22.7365	25.7041	22.7787	26.1648	21.6	22.3847	21.9369	25.4214	21.1676	21.3983	23.1886	26.4931	17.1742	21.4746	20.7498	24.705
glc-1	0.116349	0.670804	25.6734	7.8575	1.21712	0.036312	0.718938	8.73085	8.8819	8.84936	7.8284	8.04303	9.29738	9.8235	10.0003	8.56686	8.50938	8.92781	9.31568	8.6748	8.89148	6.70778	8.37834	7.71415	9.46327	8.95018	8.09563	5.90812	8.48976	6.97531	5.97445
glc-2	0.3594	0.935139	26.1469	7.23558	0.640058	0.00502434	1.05278	4.52237	3.7341	4.38649	3.52007	3.63011	3.40264	4.84006	3.1589	3.57168	4.06515	3.80766	3.27353	3.81962	4.12478	3.56452	3.47357	2.82132	3.57447	3.61562	2.62344	2.38957	3.94784	2.65168	2.26405
glc-3	0.176484	0.770954	24.9116	13.1346	0.119361	0.0183901	0.618508	0.042178	0.041361	0.172223	0.173386	0.043387	0.132248	0.124715	0.223864	0.289651	0.306933	0.249514	0.263727	0.128958	0.259592	0.298271	0.132902	0.120029	0	0.267932	0.356281	0.083143	0.215599	0.126805	0.177101
glc-4	0.427193	0.970653	23.89	8.69615	0.221116	0.0301911	1.23098	0.691557	1.13048	0.799806	1.09032	0.948445	1.25302	0.999835	1.32107	1.31174	1.00608	1.00014	1.05676	1.2684	0.898218	0.651991	0.871476	0.961749	0.915929	1.21982	1.36351	0.317996	1.22556	0.877721	0.871854
gld-1	0.637443	1	23.1982	7.42885	46.5092	0.00126418	0.863136	566.413	567.392	623.706	663.962	627.404	633.425	627.383	621.323	610.914	644.941	611.731	698.172	583.816	593.712	586.127	650.886	512.297	595.846	654.809	680.67	594.263	626.443	579.446	685.56
gld-2	0.985652	1	22.5147	1.90106	3.89228	5.70112e-05	1.57394	42.0655	41.4876	42.8889	43.4813	46.04	45.8798	41.5473	47.9097	35.4833	44.4055	40.1102	44.4584	39.8406	42.9862	44.1109	50.1718	34.009	48.4077	47.1201	48.2742	26.1585	49.6536	39.3744	48.5968
gld-3	0.994807	1	23.6884	20.4332	11.3469	3.22314e-05	1.7103	151.415	142.364	143.012	165.099	154.755	161.143	145.846	163.869	143.636	156.734	143.367	164.772	145.803	160.748	153.009	176.389	128.198	168.459	159.909	177.297	125.592	151.711	148.512	179.193
glh-1	0.570478	1	25.9571	5.70667	9.43461	0.0101876	1.3506	154.009	160.312	168.446	157.039	168.127	164.395	169.204	143.48	143.508	160.867	154.439	150.083	158.56	162.881	149.761	147.047	138.397	170.621	168.153	137.542	129.634	151.78	142.791	147.964
glh-2	0.0160529	0.445569	24.3779	19.8948	6.60378	0.680525	0.762862	66.4908	61.67	66.0992	64.9378	67.8158	67.3696	62.1853	62.8587	48.0912	63.7975	58.2883	62.7047	69.5636	71.1983	68.6436	71.7324	60.047	83.9847	69.7339	69.5994	64.7923	69.2096	72.8709	69.8596
glh-3	0.874412	1	23.4932	21.272	1.9075	0.000303065	1.20237	23.5946	20.3131	21.1145	24.4019	25.1316	24.8738	22.3344	24.8336	21.6306	23.4983	21.4319	23.6395	21.9214	22.8031	24.28	25.8963	21.0304	27.6168	25.3347	25.8645	19.9574	22.6023	22.9743	26.1295
glh-4	0.937411	1	24.1996	23.3771	2.23799	0.000161214	1.18939	47.6569	44.7059	47.062	46.6657	47.2895	45.8201	45.1628	46.7271	43.9069	43.769	42.2061	45.83	48.765	47.0978	43.3192	45.9067	42.2833	49.2245	47.6924	47.3054	37.9322	46.6571	44.7438	47.5181
gln-1	0.71487	1	23.1173	8.47588	1.10682	0.000844576	0.990029	12.9552	11.6777	12.7582	13.4777	11.7213	14.1378	12.1637	11.0282	13.2637	13.4396	13.4561	12.8368	12.7463	12.499	10.8796	11.5035	13.2076	12.1733	14.3475	11.4632	9.99236	11.6576	12.7241	11.8847
gln-2	0.493787	1	23.3285	7.76959	0.186617	0.00251523	1.06528	0.678715	0.199927	0.069135	0	0.418742	0	0.401738	0.071937	0.266446	0.63331	0.334824	0.353125	0	0.069454	0.068518	0.213618	0.192645	0.425559	0.215037	0.215476	0.066776	0.208275	0.339773	0.143273
gln-3	0.622837	1	26.7755	4.43822	26.6881	0.00135399	0.735373	182.606	190.198	182.22	170.911	163.266	174.529	184.721	159.904	189.256	120.103	162.263	142.871	140.629	149.877	148.954	140.006	153.241	141.137	137.743	115.504	155.708	134.852	135.072	93.832
gln-5	0.00381924	0.300668	25.816	21.256	30.7518	0.679032	0.523242	288.293	290.985	318.087	318.93	319.986	302.125	284.004	257.89	286.265	280.851	283.638	296.325	321.641	296.753	313.743	298.549	314.873	334.186	314.986	354.473	351.219	332.999	347.516	327.44
gln-6	0.00111556	0.253695	26.6611	19.9958	91.677	0.847321	0.388726	753.808	752.63	771.255	787.143	742.898	735.073	773.302	726.446	728.318	790.99	731.467	789.836	862.421	805.625	837.111	856.474	834.904	852.357	885.619	986.838	946.873	889.424	903.45	883.278
R07B1.8	0.463625	0.989127	24.4621	16.4776	0.0599221	0.0029199	1.0967	0	0.051043	0.159192	0.107072	0	0.16319	0	0	0	0.108058	0.102617	0.162557	0.105992	0.106635	0.105088	0.10924	0.049302	0.217561	0.055029	0.10996	0.051242	0.212793	0.104237	0.109453
glp-1	0.958833	1	23.6306	9.35416	6.35677	0.000117482	1.65019	42.3732	45.1514	44.404	54.2882	53.2138	54.309	51.3903	54.9758	44.2628	58.2653	48.7795	56.4628	47.217	53.17	45.2872	58.4385	36.9443	57.5007	55.765	66.339	31.5283	61.9298	51.4442	63.4094
glr-1	0.994009	1	22.9371	10.9373	0.0527948	3.65505e-05	1.26409	0.100319	0.049145	0.128191	0.231448	0.077415	0.209547	0.074112	0.159897	0.024598	0.104477	0.123579	0.104647	0.230236	0.154603	0.152091	0.052723	0.119156	0.15743	0.026597	0.132208	0.098993	0.12815	0.125743	0.157389
glr-2	0.889249	1	24.21	18.6995	0.0878126	0.000268936	1.38903	0.079895	0.261247	0.272607	0.218508	0.265128	0.151899	0.095508	0.463672	0.237747	0.110924	0.078739	0.222226	0.162977	0.348702	0.215328	0.223929	0.25302	0.304337	0.254145	0.357776	0.052554	0.108868	0.186923	0.329546
glr-3	0.0418203	0.469483	23.6487	9.55343	0.0399169	0.986191	0.842	0.030637	0.030026	0	0	0	0.096014	0	0.097631	0.060101	0.095664	0.060394	0.095845	0.031242	0.094381	0	0	0.029095	0	0.032472	0	0	0	0	0.032082
glr-4	0.684922	1	24.3262	9.07441	0.18334	0.000997667	1.09256	0.807754	0.645338	0.748206	0.80243	0.702832	0.840778	1.13557	0.938054	0.717792	0.586314	0.869005	0.865267	0.676603	0.626645	0.693443	1.05293	0.51002	1.20681	0.595076	0.955034	0.33704	0.680083	0.710879	0.69814
glr-5	0.618897	1	23.1601	11.4837	0.163761	0.150039	1.39608	0.422837	0.828629	0.459216	0.840195	0.897299	0.496843	0.624784	0.926616	0.622078	0.880598	0.651118	0.909655	0.781683	0.814447	0.801285	0.999952	0.502166	0.49765	0.644509	0.891702	0.391135	0.567168	0.582968	0.829466
glr-6	0.922944	1	22.7555	11.8174	0.223515	0.331435	1.91192	1.4905	1.27817	1.15183	1.72008	1.61493	1.68026	1.11649	1.74052	1.25221	1.65613	1.59543	2.01059	1.31218	1.98514	1.27455	1.74952	1.23852	1.51993	1.38266	1.81961	0.757445	1.62835	1.07682	1.53328
glr-7	0.313712	0.908149	23.0658	17.6267	0.0559633	0.00660595	1.10227	0.068839	0.05636	0.163983	0.147502	0.165138	0.090113	0.084987	0.122197	0.168814	0.095684	0.085025	0.089971	0.087979	0.105996	0.104338	0.13416	0.06535	0.240653	0.109405	0.254227	0.101828	0.035182	0.103508	0
glr-8	0.452794	0.983426	24.7107	20.418	0.0807171	0.00308544	1.06857	0.099755	0.14679	0	0.205244	0	0.052146	0.098347	0.052921	0.038173	0.1214	0.115088	0.20782	0.15244	0.079856	0.100755	0.163507	0.110772	0.260737	0.21107	0.0527	0	0.050999	0.195002	0.262215
glt-1	0.153194	0.732274	26.0512	6.89137	5.35865	0.0257476	0.998757	49.8689	54.84	58.8883	50.9176	51.0849	55.8085	52.9683	50.3813	53.8908	46.1998	54.6622	55.3799	43.883	54.8054	50.8439	43.6933	44.8049	51.0075	50.0792	45.2938	43.2402	47.2766	45.068	37.6058
glt-3	0.00163216	0.253695	24.614	18.0872	0.321469	0.922113	0.624033	1.36729	1.25703	1.43929	1.27352	1.40646	1.02713	1.474	1.26993	1.34139	1.11041	1.26384	1.42483	1.65471	1.7969	1.51077	1.70532	1.86432	1.38511	1.9451	2.0303	1.64235	1.87834	1.45582	1.61487
glt-4	0.452122	0.982992	23.1372	7.2064	0.538026	0.220373	1.25066	2.79123	3.34193	3.47189	4.01754	2.91648	4.20629	3.08429	3.87717	3.54799	3.50536	3.71023	3.83978	2.33086	3.14936	2.97144	3.85366	2.52065	3.46459	3.70814	2.60447	1.98206	3.0836	3.14037	3.04521
glt-5	0.451181	0.98245	22.0742	19.3969	0.322811	0.00311242	1.1104	2.2117	2.03636	1.88864	2.50586	2.04284	2.12312	1.91317	1.72457	1.77132	1.54798	2.00277	2.63365	2.11574	2.1755	2.05178	1.80127	2.14015	1.93507	2.10205	2.57424	1.24539	2.63039	1.67345	1.56455
glt-6	0.0972816	0.634027	25.2487	17.9778	0.26836	0.3218	0.93796	1.07623	0.835614	0.503419	0.875917	0.69189	0.74996	1.41446	0.713905	0.923884	0.978693	0.751669	0.654136	0.685433	1.0577	1.13246	1.4599	0.850511	1.31292	1.09167	1.46815	0.839598	0.962773	0.898686	0.84778
glt-7	0.289014	0.888672	23.2437	11.8016	0.0964437	0.00782851	0.977127	0.303219	0.148734	0.206207	0.259967	0.207913	0.052836	0.298947	0.428948	0.19834	0.209962	0.299026	0.157918	0.205932	0.36259	0.255211	0.318359	0.287385	0.211342	0.160383	0.053399	0.099561	0.206695	0.202518	0.15943
gly-1	0.309692	0.905622	22.5825	3.57849	0.0652259	0.0123549	1.13648	0.056788	0	0.057899	0.116947	0.17521	0.237553	0	0.120458	0	0.117891	0	0.05913	0.057834	0.116345	0	0.119215	0.107578	0	0.120077	0.120076	0.111829	0	0.11376	0.059797
gly-2	0.916615	1	22.913	2.68827	0.280136	0.000208742	1.18722	1.41028	1.56952	1.36227	1.37027	1.45078	1.83218	1.54005	1.78069	1.00955	1.3478	1.12728	1.47002	1.04905	1.48629	1.73297	1.64168	0.940438	1.63438	1.4937	2.0518	0.864294	1.55853	1.18428	1.43915
gly-3	0.970422	1	23.7742	10.9956	2.51869	9.8021e-05	1.88244	45.0899	41.504	42.49	47.8558	42.6179	45.727	42.1217	51.166	44.5289	48.8919	41.8376	47.3295	42.5824	44.2326	44.1906	49.5149	38.3298	49.6815	45.08	49.4366	41.0204	42.2041	44.9273	49.7732
gly-4	0.705432	1	24.8882	17.501	1.85765	0.000888753	0.933487	24.7588	20.9051	22.9389	24.5611	23.6549	21.6916	23.3135	23.6522	24.2432	25.6793	22.933	24.8634	26.5769	25.4864	23.5692	24.7373	21.8696	23.4807	23.5721	25.1232	29.6609	24.8926	24.6612	25.4467
gly-5	0.746669	1	24.1262	14.081	2.22829	0.00154509	1.54455	43.1073	39.0479	39.2408	43.4457	42.9986	42.6871	42.3505	43.3023	37.68	47.5499	42.8963	42.4745	45.7557	42.5416	40.9887	45.4507	39.732	43.6229	43.8464	48.3085	40.0431	39.4473	40.6649	47.3015
gly-6	0.583696	1	25.248	7.36411	0.968353	0.00164325	0.85419	7.32011	7.25721	6.46415	6.92458	6.74481	8.48365	6.01391	8.52844	6.80626	5.41141	7.53405	7.32066	6.25392	7.06665	6.70724	6.92803	7.06029	7.76511	6.77648	6.03559	5.13704	6.66639	5.29231	5.13903
gly-7	0.0574082	0.517246	26.2117	19.3953	5.13992	0.0960745	0.854624	63.384	54.7029	59.0356	67.73	60.5114	57.8512	61.3996	61.7881	65.185	63.7597	60.2919	64.1741	64.5048	67.9929	61.5049	65.7015	60.0679	67.4144	68.4236	77.4423	68.7327	68.1856	70.793	63.8172
gly-8	0.445156	0.980433	23.7262	10.9934	1.15797	0.00322204	1.19905	9.62321	8.79661	7.50477	9.03181	7.6434	9.4429	8.44545	9.63769	8.46734	7.7077	8.70852	10.3598	7.76903	10.6641	8.10721	9.05216	7.91294	10.1261	7.64093	6.60103	8.81579	8.62125	7.90775	5.46202
gly-10	0.642723	1	25.2941	20.8012	3.79712	0.00123637	1.26937	49.102	45.8475	50.9061	56.0169	50.8171	56.1637	50.5945	57.0139	51.3301	59.2458	49.6387	57.4868	51.6284	53.1811	52.7481	58.2842	47.1458	55.9059	57.3658	57.878	52.5573	54.483	54.9885	61.7128
gly-11	0.317645	0.909151	25.5036	16.508	0.878655	0.00643019	0.758422	3.03509	2.18242	3.13999	2.95213	3.4968	3.25648	3.82881	3.47989	2.77898	4.7547	3.19179	3.66933	4.53711	3.86112	4.29284	3.69815	3.609	3.63953	4.92794	5.2549	2.79233	3.76464	3.52844	5.35053
gly-12	0.5929	1	23.3515	21.8956	0.319315	0.00188413	1.37292	3.71433	3.37638	4.05492	3.66614	2.86687	4.10565	3.07875	4.05088	2.85622	4.17571	3.56548	3.63499	3.15913	3.09915	3.6249	3.71882	3.95995	3.13383	3.84812	3.69066	3.44188	3.45822	2.99062	3.04601
gly-13	0.642242	1	23.8214	13.4252	1.09668	0.00233752	1.42368	8.87087	10.0972	8.13176	9.80587	9.22196	9.52136	9.86727	11.0748	8.14491	10.104	10.3847	12.5528	10.2468	9.77594	10.2542	11.0586	8.27535	10.8624	10.5416	10.9744	7.61832	10.0885	7.89003	12.2137
gly-14	0.258674	0.865511	25.3495	15.8884	0.507546	0.00955175	1.05007	2.04195	1.17893	2.0201	1.60852	1.42053	1.19349	2.48771	1.5921	2.47528	2.92891	1.59954	2.81349	1.40653	2.3986	1.94056	1.95392	2.16093	2.32262	2.41203	2.5405	2.36479	1.96549	1.80443	2.78447
gly-15	0.026896	0.445569	25.4808	24.878	0.0457946	0.22243	0.769154	0.06889	0	0	0	0.070837	0	0	0	0	0	0.067972	0	0	0	0	0	0	0	0	0	0	0	0.217952	0
gly-16	0.0452838	0.469483	23.5353	18.967	0.0143921	0.130267	0.408248	0	0	0	0	0	0	0	0.073012	0	0	0	0	0	0	0	0	0	0	0	0	0	0	0	0
gly-17	0.0339296	0.445569	23.8263	7.99586	0.0154646	0.178291	0.408248	0	0	0	0	0	0.078974	0	0	0	0	0	0	0	0	0	0	0	0	0	0	0	0	0	0
gly-18	0.0777852	0.584741	22.8353	8.65751	0.0759896	0.0979328	0.90945	0.22548	0.276585	0.287371	0.174119	0.289866	0.294748	0.277936	0.298935	0.331881	0.351082	0.222397	0.41087	0.172227	0.404224	0.227699	0.236677	0.160185	0.11785	0.297992	0.297968	0.27752	0.172938	0.28231	0.356107
gly-19	0.753771	1	22.8019	21.7078	0.272894	0.00194897	1.55407	1.99397	1.96805	1.46875	2.44695	1.92831	2.7272	1.96646	2.20314	1.60814	2.18104	1.84959	2.26068	1.74393	2.07649	2.3793	2.72933	2.18748	2.30747	1.81026	2.18222	2.07768	1.73133	1.80279	2.64411
gly-20	0.725052	1	25.7067	16.9182	8.94068	0.00080296	0.942357	72.204	72.103	71.3958	83.4132	70.2365	85.4501	79.7421	86.286	84.5175	89.0231	78.591	90.6201	78.8009	82.1545	87.5481	92.1854	74.8393	88.7055	90.7991	99.7042	77.8461	83.9319	82.8281	103.874
gna-1	0.559803	1	24.1207	6.15159	1.38275	0.10085	1.34064	8.34199	7.68081	6.62599	7.55767	7.64715	7.82763	5.6903	8.12444	7.32456	8.46264	9.11906	6.79573	6.92985	4.03831	6.06577	8.04572	6.92569	5.68655	4.15234	7.70863	4.16787	5.59094	4.26543	8.80177
gna-2	0.472381	0.993054	26.2143	21.1177	11.1382	0.00279533	1.14775	119.556	120.496	124.004	138.207	127.153	140.997	122.217	140.738	121.715	132.425	124.568	138.587	129.364	133.722	132.018	148.81	115.458	145.688	139.422	153.605	135.224	138.464	140.045	161.223
goa-1	0.064313	0.542118	25.7562	20.4396	5.89334	0.0837825	0.750913	64.3676	60.1898	64.8425	67.1715	67.9491	72.6729	65.9464	70.8364	61.5293	63.1449	64.7333	70.5629	67.648	67.8548	65.8638	73.9982	67.0276	75.3514	76.1385	78.6643	77.56	69.2866	70.366	75.8734
gob-1	0.973182	1	24.5167	5.1888	1.26497	9.07389e-05	0.806037	20.8222	22.419	19.5488	20.9336	21.8813	22.6998	20.401	22.0181	19.666	20.0787	20.9313	23.0198	19.1418	20.1468	20.0875	20.6705	21.6522	22.5436	20.5348	21.8538	20.8062	20.1177	20.1312	19.6232
gon-1	0.622363	1	23.4659	7.80092	0.364265	0.00427219	1.40106	1.64766	2.14415	1.98242	2.25795	2.13413	2.00726	2.01055	2.47415	1.75791	2.28884	2.49107	2.53483	1.45643	2.03158	1.61086	2.26527	1.45311	2.35699	1.95884	2.48984	0.846396	2.11552	1.57745	2.05583
gon-2	0.708459	1	23.4896	8.29917	1.52856	0.000878816	1.33573	4.97325	5.67062	5.40871	8.08036	6.10357	7.6848	5.83488	7.85392	5.50784	7.71778	5.47086	6.2785	5.33616	7.01267	5.61765	9.07207	3.55212	7.74537	7.69739	9.47336	2.59177	5.66115	6.38061	7.69758
gon-4	0.995605	1	23.5881	11.0146	3.74782	3.11911e-05	1.45715	20.6759	20.7617	20.7071	25.5316	24.2015	25.7023	23.4798	27.3546	19.8174	26.6125	21.7725	26.4779	19.867	25.4192	22.0293	29.7429	17.1624	27.2275	28.0906	30.7344	13.6263	24.6382	21.8749	32.0607
gop-1	0.9996	1	23.5973	22.4481	1.22073	1.0075e-05	1.12758	6.56748	6.86049	6.24326	8.0973	8.01939	9.1012	7.07334	7.82013	6.56662	7.31835	7.37887	8.52998	7.14192	7.56105	7.05102	9.48159	6.33738	7.37877	8.78003	10.3193	4.89188	8.53975	7.40537	9.81016
gop-2	0.63984	1	24.369	12.7245	4.52395	0.00124769	0.724906	63.2807	63.2412	65.4034	67.5152	63.3937	65.2975	66.0108	71.9757	70.519	65.4906	67.1817	68.6671	58.0048	60.1893	67.1522	67.8435	64.9325	74.2193	68.2729	69.5037	60.8534	61.7159	61.7186	71.7141
gop-3	0.505237	1	23.4361	3.80469	3.7342	0.0181909	1.29272	49.8281	51.8485	56.3948	62.9044	59.4686	55.0252	55.7205	60.8688	58.2419	56.6208	56.9756	60.8981	49.9699	55.4844	58.5049	57.2496	52.8086	63.022	56.2801	62.394	57.3182	55.7137	53.7517	65.6432
gpa-1	0.14025	0.711448	25.1285	18.7199	0.28693	0.0540135	0.984887	0.736412	0.206982	0.39617	0.333996	0.266562	0.790974	0.447473	0.343496	0.254397	0.336052	0.383606	1.10195	0.527779	0.549116	0.588853	0.611985	0.490665	1.01296	0.273845	0.685621	0.573953	0.46399	0.843592	1.3596
gpa-2	0.672236	1	24.286	5.46483	0.128678	0.00106909	0.597163	0.354774	0.348196	0	0.121805	0.182425	0.371053	0.116627	0.188109	0.116047	0.3068	0.233301	0.307794	0.120422	0.181672	0	0	0.111986	0.185414	0.187497	0.125051	0.232839	0.120942	0.11844	0.124586
gpa-3	0.658045	1	23.8495	10.8033	0.117124	0.00114253	0.708318	0.052783	0.207153	0.053834	0.108642	0.108575	0.110382	0.416351	0.279975	0.051791	0.164434	0.104113	0.164918	0.107532	0.05409	0.053308	0.055413	0.250079	0.110363	0.055826	0.334707	0	0	0.158629	0.111065
gpa-4	0.238339	0.841107	24.7634	18.113	0.314665	0.0109514	0.671345	1.17166	0.984804	1.19607	1.07505	1.63569	1.70562	0.989827	1.28818	1.10839	1.13107	1.32021	1.35185	1.49265	1.20189	1.64868	1.84596	1.62749	1.53156	1.1519	1.85565	1.11359	1.49726	1.46772	1.7569
gpa-5	0.78411	1	24.2584	22.635	0.0273808	0.0194482	1.60039	0	0.075617	0.078349	0	0	0	0	0	0	0	0.075967	0	0	0.078705	0	0	0	0	0.081223	0	0.075686	0	0	0.081405
gpa-6	0.506659	1	22.122	7.61069	0.0491291	0.00235423	0.912097	0.052946	0.051948	0.053998	0.054489	0	0	0.052204	0.1685	0.155852	0.054979	0	0	0.053931	0	0.106944	0	0.050169	0	0	0.055957	0.052145	0.05414	0	0.055705
gpa-7	0.886046	1	24.6473	2.94564	0.306974	0.031446	1.79296	2.56705	1.78411	2.29073	2.09165	1.98014	2.9079	1.37104	2.21254	1.7317	2.3323	1.95157	2.45063	1.74317	1.64403	1.29627	2.13345	1.6722	2.23635	1.58366	2.26098	1.84343	2.51562	1.82148	2.02587
gpa-8	0.155709	0.734783	24.222	5.58557	0.0779871	0.0224031	0.978238	0	0.131081	0.068002	0.068824	0	0.139676	0.06585	0.353778	0	0.138432	0	0	0	0.068317	0.067391	0	0.126328	0.06976	0.070505	0	0	0	0	0
gpa-9	0.57836	1	25.7106	19.6776	0.14961	0.00168823	0.977889	0.297113	0.048577	0.25259	0.305637	0.560257	0.207081	0.634652	0.157626	0.291514	0.411512	0.34183	0.206329	0.151347	0.203041	0.400126	0.467944	0.328565	0.517729	0.523898	0.523194	0.292689	0.405058	0.545729	0.468557
gpa-10	0.887176	1	23.4261	18.6854	0.113041	0.0199104	1.79612	0.13521	0.331899	0.137729	0.557685	0.208549	0.424392	0.200078	0.429931	0.265399	0.140187	0.333507	0.070349	0.344064	0.276733	0.409496	0.212781	0.191894	0.494539	0.285598	0.286166	0.199544	0.622368	0.067688	0.142702
gpa-11	0.807123	1	23.9698	10.3336	0.0559904	0.000494359	1.53509	0.118462	0.101854	0.052945	0.183024	0.160164	0.061949	0.153537	0	0.101863	0.161722	0.174138	0.216254	0.060314	0.060661	0.059809	0.108993	0	0.162802	0.062606	0.21942	0.204506	0.12115	0	0.124803
gpa-12	0.262349	0.867444	26.1547	2.75131	0.478046	0.00929874	1.07581	3.22038	2.33068	1.90768	2.981	1.80728	2.8201	1.71948	2.11523	2.36406	1.40616	2.17292	1.71862	2.17144	2.8418	2.02068	1.89683	1.64982	2.02423	2.22542	1.84419	1.76035	1.90074	1.52705	1.4981
gpa-13	0.970028	1	24.4138	14.2538	0.0759871	0.00435204	2.25627	0.179546	0.117482	0.305016	0.123299	0.246191	0.37558	0.224616	0.253853	0.223424	0.31051	0.531325	0.124611	0.231593	0.18387	0.423023	0.062811	0.170011	0.375334	0.240205	0.379743	0.412406	0.122416	0.239755	0.441424
gpa-14	0.436524	0.975746	23.7676	12.0002	0.224039	0.599106	1.23817	0.124457	0.244337	0.317082	0.320605	0.063993	0.325461	0.42964	0.461843	0.427475	0.96833	0.184163	1.03638	0.316786	0.82827	0.376985	0.522415	0.294548	0.520313	0.723308	0.394925	0.061248	0.445515	0.436219	0.524811
gpa-15	0.916615	1	24.0072	20.5046	0.216376	0.00020857	1.15722	0.351843	0.414617	0.358316	0.21776	0.217066	1.17811	0.138852	0.074572	0.483455	0.437626	0	0.366064	0.429696	0.215979	0.426203	0.59054	0.266244	0.661779	0.297193	0.297936	0.622983	0.215949	0.352242	0.668803
gpa-16	0.653834	1	23.8376	2.70265	5.4154	0.0011714	1.35696	35.4504	34.6585	24.566	33.1125	34.2055	46.8254	39.3327	28.738	28.3302	28.8366	36.7552	31.1688	27.6781	37.4125	41.8349	41.5407	26.6197	35.9947	39.5084	29.8407	22.433	40.3865	29.491	35.9817
gpb-1	0.608556	1	23.9041	19.2897	5.12726	0.00145564	1.3783	88.8674	75.257	79.7214	81.5144	80.2782	89.8409	81.3517	92.6888	80.562	87.8978	76.2596	84.0904	83.4864	81.9898	86.1946	91.4467	77.7977	83.9279	91.6032	88.7538	99.9358	82.0753	81.5728	84.9445
gpb-2	0.69589	1	23.0487	8.08177	0.627284	0.000936455	1.07895	5.92624	6.62243	7.41688	6.76837	6.87904	6.25941	5.78656	6.72018	6.67906	6.63726	6.598	7.08625	6.33354	5.28839	5.5102	6.9589	7.11245	6.9918	7.00853	5.70802	5.77651	5.52062	5.64159	6.42815
gpc-1	0.555919	1	24.2739	19.2247	0.453448	0.00187855	0.976448	1.89644	0.748743	0.764808	1.38869	0.97268	1.1948	1.12637	1.39668	0.931373	0.869882	1.31358	1.37117	1.15053	1.72656	1.90793	0	1.59505	1.77789	0.593494	0.418256	1.10951	1.16576	1.55097	1.84628
gpc-2	0.434545	0.974393	24.3567	10.6246	24.838	0.0140409	1.23681	272.856	260.725	255.28	230.898	240.126	239.669	280.885	273.273	282.137	227.845	313.983	276.386	231.21	271.783	235.243	267.805	295.765	238.716	222.291	284.574	235.815	241.326	254.49	206.258
gpd-1	0.00032761	0.19235	25.9718	20.1906	107.301	0.92109	0.42068	483.325	455.638	518.979	434.287	508.323	470.139	450.068	441.251	393.982	460.65	421.327	457.424	633.189	519.961	602.01	517.677	592.045	590.271	601.376	607.387	684.233	636.588	659.918	594.25
gpd-2	0.0573124	0.517085	22.368	21.5093	11.6196	0.0964847	0.609338	118.236	121.504	124.415	106.985	126.836	129.259	105.22	114.4	109.933	94.6831	105.528	109.291	108.519	104.286	118.621	113.287	127.295	126.777	120.66	115.848	128.354	121.784	115.59	98.1635
gpd-3	0.813063	1	21.8325	21.5904	9.06252	0.472839	1.64375	187.32	189.757	207.348	157.725	179.947	189.689	172.803	178.23	193.159	155.146	167.555	181.131	174.175	182.796	181.421	163.858	191.509	168.335	188.037	180.912	191.779	193.045	177.472	162.659
gpd-4	0.00049729	0.223951	25.8461	20.2103	54.2496	0.901433	0.41607	221.358	199.443	230.306	191.707	232.115	217.668	202.566	201.136	164.526	207.007	193.939	188.564	287.448	235.933	281.8	251.816	267.284	253.011	266.266	272.672	319.566	297.766	312.034	270.499
gpn-1	0.581101	1	24.5998	9.58149	0.23043	0.765273	1.36197	1.75262	1.24613	1.47579	1.62139	1.8028	2.01506	1.68433	1.5347	1.59048	1.95829	1.46886	1.82625	1.83069	1.79751	1.37213	1.70263	1.62067	1.32869	1.62335	1.2493	1.12268	1.92619	1.49282	1.15025
gpr-1	0.849162	1	23.3091	22.5803	1.13792	0.000369305	1.09125	10.5843	8.92131	9.69199	10.2047	11.314	12.0382	8.25239	9.53093	9.24202	9.81648	7.92402	10.2541	9.7241	9.7691	9.66738	10.506	7.84128	10.9745	11.0227	11.564	8.48716	10.6716	9.77022	11.6909
gpr-2	0.971013	1	24.0367	20.007	2.19909	9.63615e-05	0.80052	16.1587	17.7056	18.3463	17.5575	20.9891	21.1456	16.4052	18.8093	15.7663	19.2391	18.3732	18.5231	19.364	19.201	20.1521	22.0207	16.1006	20.8501	20.1555	22.0779	16.4393	18.8602	19.7584	22.1882
grd-1	0.94965	1	24.6763	6.63891	0.0377557	0.00626037	2.08078	0.119421	0.19496	0.142489	0.163161	0.163845	0.228613	0.078407	0.232716	0.097597	0.248877	0.117672	0.228453	0.121844	0.139432	0.235054	0.101863	0.075691	0.124956	0.232299	0.104875	0.095643	0.122028	0.099809	0.166359
grd-2	0.405896	0.959028	24.1861	1.75465	0.00848985	0.00393734	1.14379	0.023996	0	0	0.024602	0	0	0	0	0.023534	0	0	0	0	0	0	0.025224	0	0	0	0	0	0	0.024063	0
grd-3	0.175561	0.769966	26.8148	5.5499	8.90814	0.0185977	0.511662	34.4565	43.0326	32.5454	34.7768	29.7547	42.5971	28.8369	35.1292	37.81	29.4253	31.2101	31.6582	28.0535	23.6837	25.453	26.4077	21.8818	23.1609	20.5563	16.485	19.199	23.4261	22.1662	15.5971
grd-4	0.709301	1	26.1069	3.43494	1.01499	0.000875543	0.791451	6.85085	7.96493	6.38312	6.2733	5.77031	6.46901	5.1488	6.50813	6.73043	4.79516	5.55288	6.24822	5.28131	5.71183	4.83202	5.73219	6.69434	5.1451	5.17456	5.54305	5.90284	5.33345	4.379	3.81594
grd-5	0.756204	1	26.7527	5.11755	10.627	0.000667495	0.484808	46.7117	56.4944	46.3281	49.5937	41.387	48.6774	43.3694	37.1737	48.0835	37.6788	40.5728	38.6456	34.3817	37.2376	28.5726	38.1902	36.0836	37.4685	24.2944	28.2359	27.0427	28.3104	32.3135	22.2028
grd-6	0.031898	0.445569	24.961	2.77115	0.0726321	0.716045	0.817114	0.188582	0.055317	0.057474	0.290198	0.057973	0	0	0.179361	0.043823	0.046424	0.055599	0.058696	0.045518	0	0	0	0	0	0.059598	0	0	0	0.089519	0.059351
grd-7	0.936637	1	25.4654	15.2581	0.0288231	0.0657695	1.98831	0	0.061084	0.063416	0	0	0.065092	0	0.065978	0.061068	0.129111	0	0.064774	0.063357	0	0.062831	0.065302	0.05891	0.065039	0.131511	0	0	0.063645	0.062317	0
grd-8	0.312705	0.907624	24.7882	15.0059	0.0406172	0.00663559	0.727433	0	0	0	0	0	0	0.073253	0	0.145734	0	0	0	0	0	0	0	0	0.077566	0.078354	0.078606	0.073007	0	0	0
grd-9	0.937605	1	23.768	11.8839	0.0384725	0.0057975	1.99812	0.119438	0	0.081298	0.040903	0.08191	0.083212	0.078474	0	0.156226	0.041399	0.117752	0.041495	0.04058	0.122543	0.120669	0	0	0.083271	0.210803	0.042029	0.039246	0	0.039901	0.083542
grd-10	0.509796	1	25.4337	4.49948	0.373629	0.0342413	1.29685	0.558278	1.46932	1.68909	0.973121	0.954582	1.17248	1.10529	1.17501	1.82797	0.381135	0.920656	0.576788	0.188212	0.941612	0.936205	0.388245	0.869874	1.16316	0.58263	0.397584	1.27059	0.762673	0.370724	0.603573
grd-11	0.812342	1	23.5532	12.1847	0.0595292	0.000479483	0.762494	0.167913	0.023501	0.12262	0.172152	0.074045	0.15031	0.070882	0.101963	0.047052	0.049969	0.118194	0.175168	0.220222	0.09859	0.072736	0.025215	0.136776	0.150579	0.076324	0.101151	0.118362	0.122567	0.024054	0.025083
grd-12	0.996603	1	23.6009	18.8813	0.0584132	2.82365e-05	1.03247	0.07974	0.078343	0.162287	0	0	0	0	0.168913	0.078274	0	0	0	0	0.244529	0	0.083614	0.075354	0.083303	0	0	0.078388	0.081586	0	0
grd-13	0.108504	0.660013	24.8242	6.65448	1.61326	0.0405339	0.930342	3.55872	3.90379	4.78067	7.24276	7.29856	5.18952	4.11001	3.74241	7.57211	1.21328	5.47827	4.28618	4.79514	2.59796	3.97729	1.85491	4.80021	4.94178	3.91522	3.16993	3.27497	2.83551	2.55816	1.92718
grd-14	0.264093	0.868731	25.2968	8.70909	2.72366	0.00918958	0.623323	13.751	11.1464	8.26635	10.9611	9.67883	13.7902	12.597	13.3757	13.7035	11.3271	10.9689	10.8003	10.3652	10.3657	14.6552	10.9069	8.04343	8.12148	10.9006	9.43683	8.394	10.7222	6.94179	6.00819
grd-15	0.78411	1	23.9452	17.9075	0.167123	0.000652021	1.60082	0	0.162215	0.498483	0	0.16883	0	0.162746	0.173305	0.323176	0	0.16266	0	0.166561	0.166779	0	0.85887	0.154086	0	0.344082	0.175441	0.160693	0.674027	0.328076	0
grd-16	0.631707	1	25.9364	20.7748	0.0639969	0.0013019	0.664365	0.064744	0	0	0.066736	0	0	0.063864	0.068635	0.063539	0.067148	0.063874	0	0.065911	0.066274	0	0	0.061276	0.135328	0.068397	0.205492	0	0	0.194493	0.06829
grh-1	0.445289	0.980433	24.831	18.3427	0.595251	0.0032205	0.902661	0.608149	0.670304	0.88087	0.727584	0.756048	2.38196	0.873645	0.861719	0.646132	0.844441	0.799058	1.54909	0.620368	0.911217	0.61467	0.692712	2.24366	1.70358	0.779232	1.98202	1.92488	0.802851	2.04409	1.2256
grk-1	0.791566	1	23.5513	21.12	0.841996	0.000537729	1.51509	8.13986	8.49718	8.34725	9.22121	9.36033	9.41873	8.228	9.75087	7.12263	9.63922	7.86477	9.48915	8.95335	8.49841	8.38805	10.6523	8.08729	9.82353	9.3925	11.0794	7.06033	8.91684	8.96194	10.0193
grk-2	0.108241	0.660013	23.4482	6.52626	0.475703	0.950831	0.950815	3.69493	4.08351	4.40101	4.588	3.94453	4.96214	4.46097	4.36832	4.25079	4.51224	4.4356	4.11452	3.71173	3.62404	3.73425	4.3797	3.06139	3.89442	3.88795	3.9258	3.12465	4.23052	3.62115	4.24479
grl-1	0.0711822	0.563203	25.0807	20.0958	0.241778	0.0744312	0.633549	0.366058	0.287621	0.298163	0.453287	0.677479	0.766158	0.505668	0.155144	0.071859	0.455172	0.288977	0.533108	0.223497	0.299527	0.665082	0.614322	0.484613	0.611969	0.618231	0.775126	0.720029	0.599169	0.732874	0.618887
grl-2	0.666999	1	24.2216	13.7681	0.135714	0.00109736	0.763002	0.136958	0.268964	0.278999	0	0.281657	0.286596	0.202672	0.290311	0.470459	0.283973	0.067565	0.142509	0.209098	0.140144	0.27652	0.287365	0.518288	0.357801	0.216949	0.36236	0.202112	0.070047	0.205684	0.216861
grl-3	0.0326164	0.445569	22.8357	19.5222	0.0407477	0.185801	0.731467	0.179428	0	0	0	0	0	0	0	0	0	0	0	0	0	0	0	0	0.093697	0	0.095122	0	0	0	0
grl-4	0.619841	1	25.5045	6.95061	2.24187	0.012719	1.39796	17.7527	20.2718	19.2497	20.874	17.8594	21.3315	24.1279	19.5354	19.8599	19.8244	17.1765	22.5059	17.5193	16.6929	21.374	18.063	16.7031	20.1968	19.4255	17.3048	22.9569	16.1605	18.1091	11.9824
grl-5	0.0472628	0.480726	25.8891	20.738	0.0336439	0.123021	0.780485	0	0	0	0	0	0	0	0	0	0	0	0	0	0	0	0	0.104868	0	0	0.118258	0	0	0.11129	0
grl-6	0.624732	1	26.2754	2.56341	0.0740522	0.00844143	1.40407	0.256674	0	0.260137	0	0	0.134607	0.253753	0	0	0	0	0.133078	0.130235	0.130594	0	0	0	0	0.134747	0	0	0	0	0.137219
grl-7	0.108044	0.659236	23.6077	6.11697	0.0515685	0.040666	0.512333	0	0	0.080772	0	0.081602	0	0	0	0	0	0	0.082538	0	0	0	0	0	0	0.167464	0.084081	0	0	0	0
grl-8	0.0770062	0.582897	22.7424	20.566	0.364586	0.417985	0.908648	1.61529	0.928283	0.954457	1.54028	0.414811	0.847303	1.19792	0.710509	0.661192	1.2473	0.399138	0.418584	0.819326	0.821366	1.35639	1.12641	1.01203	1.26374	0.988701	1.43276	1.18637	0.965154	1.21005	1.00879
grl-9	0.979704	1	22.8698	8.90086	0.201988	0.0213388	2.36929	0.517386	0.593233	0.964711	0.713086	0.531869	1.44463	1.02148	0.456479	0.931199	0.98154	0.595852	1.25488	1.31536	0.528549	0.609057	0.45197	0.407175	0.99075	1.2727	0.457004	0.254192	1.3236	0.776522	0.822347
grl-10	0.22858	0.827908	26.0387	20.9932	1.0615	0.011795	0.495275	2.72115	2.10243	4.345	4.42655	3.3962	3.15593	2.68726	3.7017	3.7215	3.91755	2.97484	3.53344	4.93875	3.76884	3.72515	3.56391	3.85047	4.16065	5.11728	4.94923	3.62598	4.87409	4.6657	5.57387
grl-11	0.479279	0.995093	26.615	19.5758	0.0923916	0.00270566	0.957177	0	0	0	0	0	0	0	0	0	0	0	0.29209	0	0	0	0	0	0.295815	0	0	0	0.290859	0.281144	0
grl-12	0.188182	0.786467	23.4713	7.25837	0.151882	0.808522	1.03316	0.157701	0	0.159427	0.164499	0.323832	0	0.156032	0.166252	0	0.809853	0.155951	0	0.159779	0	0	0	0	0	0	0.168157	0	0	0.157352	0
grl-13	0.179352	0.772956	23.7874	10.4729	0.0323424	0.0178219	0.605138	0	0	0	0	0	0	0	0	0	0.12708	0	0	0	0	0	0	0	0	0	0	0	0	0	0.118992
grl-14	0.847688	1	23.131	14.6166	0.0580472	0.00975953	1.70828	0.130718	0.161187	0.111673	0.112732	0.13274	0.26665	0.064472	0.138568	0.175011	0.185054	0.257926	0.265308	0.129754	0.200697	0.06434	0.334344	0.120636	0.266406	0.276169	0.069151	0.12543	0.167981	0.063813	0.315936
grl-15	0.273738	0.874845	25.5597	14.7361	0.246945	0.171935	1.10828	0.194368	0.38226	0.29625	0.30181	0.399552	0.610826	0.863762	0.308475	0.477116	0.904049	0.575775	0.403821	0.3951	0.495899	0.294091	1.01826	0.733422	0.811833	0.92111	0.618654	0.381682	0.994712	0.291606	0.309659
grl-16	0.808201	1	25.0152	7.46328	0.070289	0.000491627	1.17536	0.055686	0.109288	0.283901	0.05733	0	0.058233	0	0.118128	0.054642	0.231232	0.054924	0.115972	0.148575	0.171148	0	0.058453	0.105502	0	0	0.051355	0.054833	0.113891	0	0.058623
grl-17	0.50481	1	24.8789	17.0204	0.438801	0.0023816	1.24965	2.04301	0.626751	1.75646	1.2502	1.83828	1.73645	1.82625	1.89515	1.62903	1.45684	1.76356	1.66124	1.49493	2.61429	1.67594	2.00977	1.14815	1.80157	3.23769	1.75602	1.50794	1.69779	1.72614	2.55845
grl-18	0.633616	1	23.9047	14.5716	0.22162	0.00129538	0.767338	0.36224	0.296288	0.307677	0.373166	0.062087	0.315734	0.535891	0.512142	0.296228	0.751716	0.357327	0.377099	0.122948	0.247298	0.243844	0.506883	0	0.37862	0.701871	0.446938	0.594295	0.802688	0.36278	0.381723
grl-19	0.363006	0.936667	23.6235	6.05115	0.0798606	0.00492076	0.956879	0	0	0	0.245164	0.239386	0	0	0	0	0.238289	0	0	0	0	0	0	0	0	0	0	0.227043	0	0	0
grl-20	0.892269	1	22.769	1.32658	0.0654242	0.00026315	1.04416	0.143583	0	0	0	0	0.150673	0	0.151496	0	0	0	0	0	0	0	0	0.134818	0	0	0	0	0.294191	0	0
grl-21	0.273006	0.874404	22.9776	4.94915	0.634968	0.00866019	0.953693	1.00347	1.15483	0.506803	1.92089	1.71677	2.28279	1.15855	1.40967	1.64322	0.343194	1.98507	1.38401	0.508059	0.339117	1.85202	0.698616	0.313306	0.348601	1.04939	1.07064	0.326752	1.88495	1.50109	1.26153
grl-22	0.716901	1	23.0849	16.8075	0.899105	0.00381955	1.50588	4.99882	4.73078	4.19353	6.32645	4.05684	6.34099	6.80427	5.69133	5.31684	4.46921	6.39088	4.72723	5.04804	4.20657	6.2839	5.64186	6.8001	5.85579	4.98729	6.2368	6.28587	4.4804	5.59319	2.71106
grl-23	0.598921	1	22.7142	15.6455	0.0702218	0.0015254	0.00949076	0	0	0.129829	0.133147	0	0	0	0	0	0	0	0	0	0	0.129104	0.134032	0	0	0	0	0	0	0	0
grl-24	0.521862	1	21.8383	17.6083	0.0860877	0.00218063	0.605508	0	0	0	0	0	0.314254	0	0	0	0	0	0	0	0	0	0	0	0	0.309358	0	0	0	0	0
grl-25	0.75603	1	24.009	11.5055	0.0303704	0.000667982	0.674482	0.031277	0	0	0.032097	0.064357	0.065349	0.030815	0.033222	0	0.032552	0.030828	0.032615	0.031893	0.096347	0	0	0.059403	0.032717	0	0	0.03085	0.063935	0.031356	0
grl-26	0.0853808	0.606303	23.4982	10.4073	0.380356	0.0586479	0.402047	0.386641	0.381674	0.779403	0.606864	0.396574	0.60895	0.574126	0.610072	0.569622	0.593484	0.765235	0.598917	1.17258	1.36847	0.583439	0.403176	0.36121	0.604092	0	0.2066	0.376896	0.396119	0.57742	1.04625
grl-27	0.123412	0.682531	25.4663	17.0248	0.709975	0.0332159	0.892509	2.95699	1.16992	1.4802	0.621673	1.51131	1.23739	1.46228	1.54594	1.73711	1.79885	3.5154	2.12535	1.48328	1.48157	2.07835	2.75536	1.64185	2.46135	2.13221	2.85326	2.85401	2.11724	2.33717	1.61655
grl-28	0.0289	0.445569	23.8326	7.64308	0.0777949	0.209385	0.408248	0	0	0	0	0	0	0	0	0.397092	0	0	0	0	0	0	0	0	0	0	0	0	0	0	0
grl-29	0.0324	0.445569	24.2735	15.0526	0.0520748	0.186914	0.408248	0	0	0.266455	0	0	0	0	0	0	0	0	0	0	0	0	0	0	0	0	0	0	0	0	0
grl-30	0.0452838	0.469483	23.5353	18.967	0.160267	0.130267	0.0103714	0	0	0	0	0	0	0.396194	0.416849	0	0	0	0	0	0	0	0	0	0	0	0	0	0	0	0
gro-1	0.174056	0.769214	24.901	18.3975	2.00804	0.018969	0.92974	13.6306	14.0391	11.151	14.6728	12.0687	15.6637	14.1067	16.3971	13.4361	13.698	11.6974	14.0618	12.945	14.2076	15.491	17.2552	13.6573	16.6104	16.7946	18.0363	11.9127	12.9403	13.5281	16.6852
grp-1	0.595521	1	23.4371	6.62839	6.21269	0.00180095	1.37532	47.3273	50.2705	48.4324	60.6185	51.3962	57.1354	51.1216	52.8016	51.524	58.1843	47.7261	58.0324	46.0898	55.8544	47.4925	57.5889	39.4586	50.2771	56.7867	63.8148	35.9026	52.6551	49.9603	61.8004
gars-1	0.074529	0.575985	24.0331	18.894	7.05706	0.0697931	0.774707	69.368	66.3871	67.7223	59.804	68.2345	69.3758	63.628	68.0997	53.1605	65.7368	59.3648	59.57	73.7242	68.4605	72.4403	73.0061	65.8933	78.4662	75.5775	67.9967	56.0883	68.3447	73.5423	74.5765
gsa-1	0.0401602	0.468653	22.2872	4.72421	0.754716	0.729345	0.838052	3.15142	4.15012	3.6231	3.24205	4.46546	4.48022	4.45526	4.76311	4.22956	3.37736	3.00914	2.70948	4.21006	2.71753	2.37462	3.41389	3.72678	3.3334	3.4398	3.22409	3.05511	4.32581	4.39617	3.90963
gsk-3	0.116349	0.670804	23.6134	18.9575	2.76801	0.0362694	0.932465	24.2088	23.7324	25.5726	23.4145	25.2017	28.7259	25.0998	28.3508	20.1023	24.1322	24.327	25.1244	24.4593	27.1427	24.5337	30.0203	22.9781	28.0367	31.1112	28.7081	28.602	26.9218	26.3994	26.9682
gsp-1	0.288691	0.88856	24.246	18.1065	5.46027	0.0642767	1.1197	139.386	132.312	147.699	139.304	133.366	143.57	141.724	146.204	133.332	145.185	139.894	136.837	138.022	139.039	141.99	146.285	137.586	150.101	150.786	150.561	147.831	140.934	136.631	143.655
gsp-2	0.523597	1	22.9591	10.4632	11.0403	0.0182943	1.30843	283.377	290.214	280.738	316.639	294.345	301.664	285.12	293.024	321.066	296.386	309.531	319.218	289.562	296.817	295.839	290.776	276.106	301.329	292.483	300.789	314.334	292.834	283.996	307.782
gst-1	0.209215	0.805623	25.1268	22.1427	26.9192	0.0136989	0.993953	432.382	409.611	401.392	343.583	406.509	401.482	403.37	382.484	397.216	372.616	382.858	379.957	410.717	409.596	425.892	387.322	437.884	398.597	387.348	357.642	416.548	391.37	466.302	402.181
gst-2	0.434281	0.973912	23.9222	0.347259	0.191465	0.00656761	1.23673	0.304275	0.749961	0.153876	0.317192	0.468666	0.159689	0.301013	0.081907	0.747399	0.240261	0.446496	0.15753	0.235997	0.154467	0.453317	0.318012	0	0.161565	0.159354	0.162163	0	0.623499	0.455531	0.490409
gst-3	0.12236	0.680811	24.3949	11.0111	0.401515	0.0337343	0.546534	1.05105	0.592089	0.759462	0.782444	0.770946	0.630384	1.03974	1.10854	1.03268	0.463018	1.33616	0.466472	1.06536	1.21983	1.05865	1.09859	0.281776	0.313123	0.943826	0.960129	0.146876	0.307673	0.449622	0.645082
gst-4	0.135277	0.699059	23.0275	0.91226	4.23471	0.233468	0.979902	34.607	34.2576	37.4014	37.4366	33.574	35.238	26.8029	36.1953	28.7929	29.0725	26.2079	30.3534	25.2308	29.4686	36.3437	28.3261	35.7993	37.163	27.7787	32.3233	38.758	25.7994	33.8128	27.8215
gst-5	0.0867892	0.608931	24.978	6.04327	14.5561	0.752462	0.924251	83.6875	103.821	96.2863	116.54	101.599	95.9771	117.315	76.3118	110.512	91.0924	92.9227	95.1668	89.0661	110.597	69.1189	87.2727	80.6328	83.2195	86.2769	71.8548	68.4423	73.9729	96.3495	95.154
gst-6	0.320922	0.911258	23.06	6.05633	1.74807	0.0454811	1.14536	14.6608	13.3649	14.1539	11.6911	11.5406	12.7943	14.0914	12.5824	14.6723	13.2572	13.9499	15.4785	10.1457	11.563	11.7349	13.0407	12.4875	9.5756	12.5052	12.3989	9.12257	12.7722	10.1264	15.8508
gst-7	0.00576081	0.35798	23.6872	19.9284	50.6487	0.600715	0.684612	430.536	410.776	411.338	370.755	407.668	376.766	381.416	388.798	334.209	375.957	336.146	375.381	424.102	373.86	443.386	398.588	471.945	490.772	375.078	380.139	493.018	415.281	443.309	386.447
gst-8	0.347274	0.930166	24.5549	18.712	0.664443	0.0107989	1.16711	0.306985	2.57271	1.55227	0.800156	0.788038	0.483347	1.97407	0.647408	1.2065	1.10402	1.97309	3.17837	0.93331	2.49315	1.23669	1.28329	1.58371	0.960176	2.08975	1.96345	1.80127	0.943579	2.1446	1.48472
gst-9	0.775456	1	21.0987	4.32305	0.68598	0.00059129	0.735779	1.38143	2.1187	1.08659	1.76034	1.89129	1.12781	2.58147	2.75148	1.50812	1.41945	1.36598	0.794593	2.02217	1.86986	2.16421	1.12288	1.15179	0.800147	0.803749	1.63621	2.10148	2.67347	1.53185	1.81465
gst-10	0.248004	0.852621	24.8789	13.2624	10.9381	0.0102458	1.08755	101.697	108.066	105.413	104.206	103.154	126.592	117.967	123.371	136.717	97.0855	117.76	122.433	112.382	117.709	114.97	103.626	128.045	137.671	102.118	122.84	121.073	126.047	120.531	106.625
gst-11	0.752209	1	26.6479	1.79026	0.270461	0.249619	1.55082	1.01348	1.12283	0.385233	1.18488	1.17135	0.398598	0.626179	0.267604	0.373333	1.17486	0.375572	0.525509	0.642843	0.386797	0.255369	0.662808	0.238307	0.6609	0.399098	0.808522	0.496518	0.778477	0.25315	0.677027
gst-12	0.702244	1	24.8666	18.814	0.498236	0.00265698	1.48727	1.38285	2.38182	2.10453	1.19576	2.1314	1.44966	2.61911	2.4359	1.24499	2.25882	1.59382	2.75044	1.52124	2.58295	2.20748	1.80967	1.9532	3.00682	2.54406	1.9593	2.71208	3.18586	2.53407	1.5973
gst-13	0.666182	1	25.6884	4.31367	5.70947	0.00109886	0.648605	41.5912	41.7598	38.6234	40.7627	40.5329	44.89	30.3161	38.8437	37.5847	35.552	32.8068	36.7583	36.5153	29.9645	35.4635	35.2801	37.7141	44.9171	30.6369	32.9147	33.1611	27.5816	28.4954	33.2446
gst-14	0.248104	0.852816	24.5915	5.94876	0.151062	0.0102434	0.968009	0	0.153743	0	0.325217	0.160093	0.163674	0.617049	0.16439	0	0.160172	0	0.322814	0	0	0	0	0.29243	0.162549	0	0	0.152452	0	0.155589	0
gst-15	0.414736	0.964187	25.1129	18.9887	0.767001	0.00375195	0.879102	1.81736	1.65305	2.68936	2.32828	1.1487	1.32017	1.65905	2.65561	2.47221	1.15083	1.24373	1.88318	2.41028	3.41047	3.09865	1.16955	2.88885	3.2078	2.19919	1.93523	3.42128	2.00491	2.79209	2.8468
gst-16	0.549526	1	25.9582	18.9188	0.884727	0.00546946	1.3333	6.46574	5.90931	6.05821	7.40244	6.63855	6.45651	5.92922	7.31507	7.12769	6.80277	7.64158	6.03959	5.27272	8.32149	7.30502	6.75575	9.16722	8.05544	6.27336	7.39892	6.93776	8.40219	9.28378	6.61561
gst-17	0.541549	1	23.6031	8.55059	0.0379864	0.00198684	0.700622	0.083817	0.082365	0	0	0	0	0.082733	0	0.082281	0	0	0.087137	0	0	0	0	0.079174	0	0	0	0	0	0	0
gst-18	0.831744	1	24.5761	8.01118	0.142924	0.00042067	0.828944	0	0	0.209066	0.2175	0.21289	0	0	0.436514	0	0	0.205545	0.428492	0	0	0	0.216361	0.193727	0	0	0	0.202181	0	0	0
gst-19	0.617639	1	22.2945	15.1763	0.0577436	0.00139043	0.956162	0	0	0	0.17768	0	0	0	0	0	0	0	0.175948	0.172233	0	0	0	0.159302	0	0	0	0	0	0	0
gst-20	0.0732244	0.570559	23.3891	18.6521	3.0895	0.0712686	0.436459	19.5302	18.9862	20.5568	17.8346	15.8477	17.3506	20.412	20.1048	17.3514	17.6934	16.9633	16.7727	18.4341	21.9071	21.3156	19.1365	21.4162	23.364	18.4229	19.9763	24.5033	24.5876	19.3906	17.5422
gst-21	0.552198	1	26.0573	6.11905	0.526164	0.560372	1.33534	1.39708	1.9084	2.26254	1.30459	1.01606	2.54797	2.05029	1.67338	1.06777	2.67058	1.75716	1.23222	1.10515	1.00873	0.797716	1.03573	1.95807	0.72256	2.20525	0.524504	0.873478	1.11307	0.790967	0.630215
gst-22	0.10272	0.646595	26.0111	5.0292	2.0809	0.0441736	0.746033	15.9964	16.6535	14.8217	15.7356	16.2734	14.7496	16.4154	19.2372	15.1292	13.524	14.1904	13.9341	13.7902	16.3973	12.3478	15.7829	13.1869	15.4327	10.3377	12.9049	12.2846	13.3257	13.729	14.2889
gst-23	0.9998	1	23.4185	13.7212	0.298737	6.55023e-06	0.652334	0.315402	0	0.956559	0.493496	0.647663	0.662206	0.156032	0.665006	0.309899	0	0.623802	0.652929	0.479338	0.480086	0.635219	0.494323	0.295717	0.164397	0.330177	0.672629	0.616689	0.807903	0.157352	0.169631
gst-24	0.12278	0.681027	24.6624	9.835	79.0105	0.551169	0.96672	284.367	333.076	362.971	301.313	227.364	319.387	410.157	265.187	459.629	346.225	380.19	322.925	388.596	443.53	285.737	265.518	258.139	208.98	377.61	237.841	187.452	317.583	241.127	279.46
gst-25	0.314945	0.908822	24.0235	18.1452	0.233034	0.0109034	1.14083	0.16407	0.485483	0.331544	0.171254	0.336862	0.172255	0.162358	0.518694	0.322409	0.168396	0.162272	1.01852	0.166169	0.332778	0.660738	0.856848	0.768634	0.342012	0.514921	0.17502	0.320634	0.168107	0.490954	0.530076
gst-26	0.190882	0.789587	26.1354	7.18677	2.87872	0.0159287	0.908607	22.376	32.7831	28.1833	30.1189	25.1359	28.0876	26.1528	28.7095	28.6767	28.7966	25.8181	27.852	27.7566	24.8346	22.8558	25.4063	26.136	26.0274	28.3334	20.9259	23.1355	22.9265	21.8358	22.3435
gst-27	0.332583	0.922369	26.4223	4.4037	3.73889	0.0059041	0.703836	36.1146	37.7204	34.9512	35.064	41.2285	34.2745	29.743	36.4342	31.8069	30.9311	33.9964	35.4757	34.7226	31.4327	30.2942	34.9015	33.7738	34.8128	27.6032	26.3614	32.9494	28.5962	30.8871	33.0289
gst-28	0.41024	0.961338	25.981	4.11219	1.80985	0.00383864	0.770865	10.7952	8.34863	7.75769	7.6606	11.1366	8.72587	7.58276	7.81302	6.75785	6.82148	8.78724	7.71415	5.60924	6.79625	6.23606	7.65333	7.95402	6.47828	4.72927	7.3303	5.97174	8.25702	6.5671	3.82555
gst-29	0.268013	0.870966	23.7666	0.0553147	1.29188	0.00889212	0.945486	3.96973	5.79376	5.61788	6.62602	5.70605	5.6677	4.71339	6.19338	6.86484	3.58751	5.18198	6.57388	6.59577	3.54456	6.07607	5.80653	8.4851	8.60735	4.82005	5.58785	5.89849	6.67057	6.33712	4.95427
gst-30	0.465943	0.990699	23.9275	18.0468	0.937867	0.0804481	1.26044	6.43837	4.75957	3.40568	5.48766	5.71042	5.83544	4.05263	6.63765	5.31936	5.41691	5.64209	5.30483	4.15386	4.31077	7.37005	5.96594	7.14243	5.18813	6.13434	5.30053	6.72919	5.54672	6.28157	3.92601
gst-31	0.626314	1	23.6222	19.8756	0.263368	0.00132808	1.06403	0.160264	0.790253	0.647926	0.501637	0.822694	0.504748	0.158577	0.168926	0.314932	0.164556	0.63397	0.49757	0.487056	0.650356	0.484122	0.334856	0.600881	1.00234	0.503176	0.341832	1.09653	0.492621	0.79943	0.172472
gst-32	0.46526	0.990546	25.1321	16.9993	0.316137	0.0029029	1.09969	0.34193	0.505989	0.51791	0.535713	1.05286	1.07708	0.845992	0.540255	0.671884	0.526035	1.1838	0.884037	1.03845	0.866326	0.516275	1.42799	0.640299	1.06896	0.357427	0.91226	1.6696	0.525503	1.19319	0.921762
gst-33	0.450644	0.981925	25.0798	5.28817	0.431303	0.110842	1.24958	1.16152	1.27111	1.04634	2.14658	1.32584	1.35368	1.14834	0.681451	1.39457	1.4625	0.510179	1.87349	1.30962	0.656596	1.04055	0.540124	0.849502	1.21183	0.270989	0.411918	1.64365	0.396552	1.41829	0.552045
gst-34	0.88097	1	24.3946	13.7929	0.328453	0.000288469	1.29042	1.03527	0.291572	0.748204	0.92459	0.607524	1.08654	0.731474	0.312011	0.726545	1.06441	0.877359	1.07225	0.449791	0.450659	1.48975	0.618407	0.138805	1.23378	1.23982	0.630363	0.723467	0.909133	0.147639	0.317551
gst-35	0.39753	0.957472	24.7071	10.0392	0.512931	0.00498116	1.20726	2.99058	3.34817	2.8913	3.2529	2.2341	2.7097	2.554	3.44382	2.40381	3.49842	3.62781	3.24054	2.61996	3.04101	2.87642	2.84362	3.06565	1.98514	2.70975	3.47294	2.92835	2.50638	2.7154	1.31018
gst-36	0.444222	0.979417	25.0027	3.06596	3.17721	0.0032318	0.659549	19.5319	23.233	19.7767	15.6835	17.9121	18.5912	18.7643	20.9078	16.7221	15.0745	15.8599	13.8787	19.102	17.0183	19.8195	20.426	18.3469	18.4804	16.9731	12.4789	17.8916	15.7209	15.0469	12.4101
gst-37	0.336632	0.927137	23.2279	19.535	0.129819	0.00575231	0.831719	0	0	0	0	0.192453	0	0.371414	0.197401	0	0	0	0	0.189714	0	0	0.195679	0	0	0.391491	0	0.182958	0.192207	0.186846	0
gst-38	0.60078	1	23.8821	16.9127	3.98827	0.00151551	0.916902	10.0619	7.14021	13.2931	7.89315	7.8142	9.32228	14.9153	7.5423	10.4572	15.6885	9.24726	8.01246	18.5324	15.7321	8.49267	8.08369	6.38875	5.25056	15.7411	8.45565	6.08003	14.3764	11.3431	13.4779
gst-39	0.677658	1	25.5351	17.9893	1.09075	0.00103391	1.32067	8.94807	10.5262	12.3795	10.643	10.3156	10.0525	12.7362	11.2541	13.265	7.41733	10.401	12.1873	10.975	10.8332	11.5402	10.9901	12.6589	12.4376	11.5044	11.8842	10.2831	11.0983	10.0251	13.8446
gst-40	0.661457	1	23.3145	1.21176	0.272002	0.00112151	1.31581	0.658369	0.647808	1.33656	0.113778	0.67656	0.460016	0.433639	0.116011	0.862085	0.566335	0.758699	0.227808	0.22291	0.335554	0.885165	0.114905	0.620285	1.03086	0.346247	0.116546	0.322929	0.337022	0.877601	0.467429
gst-41	0.669779	1	23.7356	11.1289	0.979666	0.00107853	1.18226	5.60655	3.36823	4.57021	2.84574	5.05658	5.73876	4.86809	4.04153	4.03023	4.50426	3.91982	5.24384	4.29995	6.11776	3.5824	3.71857	6.16729	3.99383	4.01678	5.38635	4.95399	3.78202	3.14119	2.48994
gst-42	0.953943	1	23.5506	17.9084	1.33366	0.00221843	2.10871	24.0971	26.6614	29.6198	28.0543	24.7697	29.6509	24.8778	27.7347	28.6061	23.5948	24.3334	28.2775	28.038	24.5111	26.8064	25.8305	27.9334	28.3235	26.1629	28.9546	23.219	29.3498	26.856	27.1184
gst-43	0.0214916	0.445569	23.7707	8.82674	3.53324	0.927566	0.78703	20.1933	22.1271	20.0857	22.072	18.922	22.2089	22.518	23.8186	25.0371	26.329	30.5891	21.2297	21.1057	20.4862	18.558	17.0776	21.9322	15.7033	20.6302	21.3645	21.304	18.8838	15.9886	20.1792
gst-44	0.072846	0.569396	24.8864	6.7839	0.668099	0.0717978	0.709946	2.54851	2.50528	1.85066	3.67162	2.15187	2.00174	2.42635	2.98645	2.85955	2.73	2.51606	2.17544	1.66566	1.30117	1.92836	2.57559	1.37464	2.37641	1.72637	2.12335	1.51988	1.30408	1.36582	1.73778
gsy-1	0.00173056	0.253695	24.7151	19.2178	13.3291	0.887758	0.627028	93.8333	87.0294	91.0151	83.9567	95.242	90.7261	87.2697	91.0427	74.9342	88.6477	84.9174	81.4996	99.4047	93.6974	107.037	99.1971	101.001	119.718	102.383	93.937	121.954	103.949	104.799	96.6602
gta-1	0.648508	1	24.5887	8.3717	3.87561	0.00119594	0.973191	56.4782	58.0027	61.0473	54.81	57.2191	66.7256	55.9992	61.1465	55.5721	54.2632	60.1776	51.1245	59.1426	60.3647	59.3321	55.8567	64.1702	59.2647	57.389	54.1682	51.9336	53.7041	54.0924	54.0332
gtl-1	0.726927	1	24.3411	7.59405	0.484278	0.00647926	1.51695	2.40445	2.7043	2.47439	3.01047	2.81372	3.38497	2.82745	3.11185	2.34435	2.87957	2.34175	3.47074	2.42592	2.7132	2.29206	3.46782	1.88218	2.99079	2.87361	2.80748	1.13978	2.28816	1.47478	3.58409
gtl-2	0.65837	1	25.9462	4.13748	0.0984075	0.00113957	0.505044	0.431442	0.406286	0.356486	0.390915	0.40982	0.381144	0.294128	0.352831	0.325457	0.294051	0.24524	0.31173	0.270933	0.37537	0.218084	0.209384	0.347191	0.434112	0.317019	0.33216	0.11469	0.288234	0.216378	0.207899
lite-1	0.337561	0.927693	24.308	11.0444	0.394718	0.0229012	1.1582	1.1867	1.53489	1.59526	2.05428	1.38693	1.12808	1.96794	2.00267	1.37614	2.01624	1.38321	2.13463	1.64827	2.32137	1.14399	2.09516	1.02214	1.57892	1.88245	1.82444	0.956189	1.43414	1.62102	1.13529
gur-3	0.310918	0.90654	22.6921	3.17219	0.0287531	0.00670994	0.908539	0	0.051948	0	0	0.054454	0	0.052204	0.056167	0.051951	0	0	0	0	0	0	0	0	0	0.111993	0	0	0.05414	0	0
gur-4	0.414865	0.964187	24.2004	10.5416	0.199862	0.00373378	1.13542	0.390302	0.191589	0.463935	0.335268	0.66892	0.408311	0.449167	0.827494	0.3192	0.472239	0.834292	0.473902	0.198663	0.732432	0.853774	0.409527	0.307817	0.339916	0.41231	0.27529	0.640125	0.731887	0.390818	0.274469
gur-5	0.147149	0.724508	26.7587	2.93409	0.191967	0.024541	0.429965	0.525867	0.32268	0.535749	0.542111	0.270375	0.275074	0.194526	0.278717	0.129022	0.136333	0.259406	0.342042	0.066914	0.269119	0.265453	0.275877	0.062206	0	0.069435	0.208648	0.323408	0.201705	0.131638	0
gut-2	0.327871	0.919738	23.2976	9.39258	10.0893	0.00609378	0.836739	105.326	120.384	121.723	116.069	125.268	125.824	124.353	117.584	136.724	121.6	115.906	138.373	119.062	124.591	105.719	121.239	125.798	135.107	105.994	108.232	128.161	127.621	119.093	111.836
haf-1	0.9992	1	23.1429	17.9394	0.370512	1.50266e-05	2.40992	3.32242	2.78146	1.98237	3.6423	2.99543	4.05684	2.9062	3.09179	2.30706	3.68863	3.01769	3.58004	3.46298	2.64338	2.71568	3.92174	2.55084	3.78712	3.95415	3.11259	2.17154	3.09094	2.95592	3.52317
haf-2	0.587369	1	23.8174	10.292	4.71922	0.00160459	1.14504	38.5187	41.5447	43.2255	47.1618	40.6179	41.7428	45.9048	49.8475	45.8205	49.2194	46.2798	48.278	41.7907	45.3216	43.3254	47.9876	34.2163	47.5789	49.8349	51.1095	31.6885	47.8677	40.0022	51.4574
haf-3	0.299975	0.895477	24.6139	17.577	2.34204	0.0268032	1.12936	30.9879	30.7238	30.6751	35.8494	32.0247	33.9672	28.9663	34.9735	29.6339	33.0838	32.5693	32.2319	32.2413	32.3877	35.1356	38.5407	31.0265	36.5915	32.5297	38.0754	32.4751	31.3134	34.3947	34.9661
haf-4	0.299866	0.895477	22.7411	13.045	0.802348	0.01162	1.12929	10.4488	10.6558	11.172	11.3741	10.9059	12.592	11.8756	9.78037	9.47646	12.1684	11.4927	11.907	12.2304	12.1607	11.1408	11.235	10.4987	10.2964	12.3272	11.0532	10.307	11.7627	9.65574	10.8456
hmt-1	0.796199	1	25.4328	17.6582	2.41052	0.000525438	1.00805	37.0776	33.2234	37.4032	35.9099	37.6889	39.1346	38.6339	38.4101	36.5423	38.2248	36.8659	40.834	38.7194	37.3763	41.1902	40.6495	34.2005	38.4132	37.3832	43.6468	37.513	40.1098	39.1078	42.7964
haf-6	0.0237468	0.445569	22.9377	19.7362	1.10511	0.795702	0.793996	14.3044	15.4654	15.6226	15.2189	14.0724	14.7164	13.6974	12.7741	12.4449	14.3053	12.5426	14.5665	15.1821	14.8314	15.5305	15.1437	14.6931	14.6145	15.0356	15.9504	15.8443	14.0582	14.9643	15.3069
haf-7	0.189486	0.787512	24.2069	8.59281	0.906526	0.110855	1.03396	6.05842	5.80932	5.76947	8.33698	6.39336	7.49045	7.93163	7.67529	6.80544	7.68402	6.53197	7.45378	6.68122	6.67618	6.17555	7.2659	5.70716	6.77157	7.93438	7.26143	4.21528	6.85296	6.07488	6.39192
haf-8	0.0316128	0.445569	24.7688	2.72156	0.00862475	0.192687	0.408248	0	0	0	0	0	0	0	0	0	0	0	0	0	0	0	0	0	0	0	0	0	0	0	0.044112
haf-9	0.392126	0.954398	24.5236	9.68864	1.119	0.679274	1.20309	10.5654	11.3715	10.5453	11.7759	10.7957	11.4466	10.994	11.1471	10.8889	11.8286	12.27	11.7594	11.8242	11.9972	9.49109	11.2711	9.45456	11.4387	11.7697	10.2105	7.06302	10.8426	8.54409	11.7728
ham-1	0.373565	0.942741	25.3763	3.51567	0.719456	0.0095999	1.18926	7.02365	5.32171	5.83164	4.98216	5.48047	6.43116	4.9663	6.06514	5.75056	4.07616	5.73197	5.2479	4.63903	3.77403	4.64802	4.98451	5.18888	5.87486	5.58654	5.11736	5.24934	4.70505	5.48408	4.27685
ham-2	0.702244	1	23.7889	2.28602	0.473997	0.000901836	1.08837	2.26722	2.9833	2.3221	2.85239	2.57965	3.11045	2.60295	3.17224	2.45103	1.74653	2.95758	2.61049	2.49787	2.36682	2.82317	2.14706	2.71966	3.28342	2.73418	2.89222	2.29538	3.04549	2.17906	1.37856
hap-1	0.823738	1	24.7903	17.6498	4.83188	0.000452326	1.1226	39.7157	39.8815	36.7184	41.1339	45.989	54.2515	39.1352	42.5616	49.2036	42.335	47.1124	38.5167	43.5724	41.8344	51.4689	44.0225	49.5029	41.1997	37.6394	42.5863	54.3829	40.3321	46.7675	45.8959
hbl-1	0.152646	0.732274	22.7542	18.5293	0.437248	0.649673	0.997702	2.09902	1.55206	1.73826	1.69009	1.7485	1.79102	1.48949	1.98015	1.13755	1.43059	1.95118	2.02913	1.99663	1.81953	1.81688	2.13029	1.47615	2.68182	2.97449	2.32363	1.61319	2.43077	1.65518	2.32559
hcf-1	0.965503	1	23.3232	15.3801	6.40344	0.000106231	1.42282	90.6183	86.2319	85.3212	95.3217	92.3101	96.2735	90.3417	90.2264	88.8797	93.785	87.7506	99.2631	86.3352	96.5826	91.2809	98.3633	78.9424	98.8195	98.1887	95.6149	67.6269	90.578	87.8815	104.007
hch-1	0.336516	0.927137	25.3952	19.9434	0.866313	0.00576076	0.91671	2.6317	2.258	2.09898	2.70422	3.84925	3.39503	1.70215	4.2343	2.25905	1.66735	2.87844	3.12839	2.84989	1.72956	3.90501	2.93703	3.66696	3.78416	3.43965	3.42972	5.14753	2.64835	3.95614	3.32295
hcp-1	0.78411	1	22.6296	4.32719	4.58049	0.000810752	1.60086	42.307	45.3377	44.7556	49.8948	49.1373	48.1363	41.2898	46.1279	36.7639	46.5663	40.8194	45.7725	43.6372	45.8692	39.7831	50.2609	31.7006	51.6052	48.5762	49.0494	26.934	46.5825	40.743	49.8761
hcp-2	0.981486	1	22.6978	0.317347	3.77224	6.69464e-05	1.53697	31.0308	29.1536	30.5017	33.6506	34.9129	33.1657	28.9332	33.5518	25.773	32.1869	27.4125	31.8846	29.3048	33.2023	29.3483	38.2572	22.5133	37.3254	35.0896	37.4118	18.1421	33.7872	31.3625	37.9263
hcp-3	0.361562	0.935139	25.1464	1.47933	7.45664	0.00495898	0.926327	140.738	142.324	134.957	147.673	128.634	140.862	128.36	132.449	143.672	131.318	141.576	145.674	132.263	128.244	130.415	143.555	125.217	125.038	130.021	135.627	139.138	130.889	142.627	135.581
hcp-4	0.595984	1	22.3714	7.02847	4.32794	0.00545082	1.37596	48.6974	44.9001	47.2312	50.2438	49.5806	50.5423	48.7515	47.9891	47.7361	51.2864	47.7723	53.1138	43.4493	47.5833	42.115	53.0179	34.1981	51.0315	48.7258	50.6418	34.9609	46.7994	45.5159	54.6293
hcp-6	0.972985	1	22.8059	0.470644	2.47903	9.08901e-05	1.66793	17.1245	17.5434	16.1217	19.8629	20.5533	19.9731	17.9071	19.6044	13.6964	18.6253	15.7899	19.2856	15.8793	19.3732	15.9155	22.6534	12.8203	23.081	21.0922	22.8725	10.2891	20.2675	17.3931	23.2894
hda-1	0.759861	1	23.707	15.1712	5.50076	0.000839484	1.56178	141.82	146.583	148.276	155.706	141.43	154.308	141.77	153.453	144.966	148.273	142.936	152.015	141.987	150.878	152.008	157.163	130.279	152.229	151.793	155.534	140.885	145.08	139.4	153.922
hda-2	0.852114	1	25.9575	18.6886	3.24929	0.000363457	1.22261	27.8639	30.8212	28.2789	32.6186	31.9164	35.0882	29.9668	34.9938	29.776	34.1592	31.032	33.7457	30.5721	31.9604	32.7692	38.311	28.9535	37.231	34.5327	40.3482	31.2418	34.3174	34.6522	39.7359
hda-3	0.307914	0.903611	24.8896	13.3369	4.95529	0.211363	1.13496	62.8226	61.8503	63.481	71.6042	63.749	69.6476	67.4838	73.0957	70.4809	75.7164	72.1336	75.1845	68.699	73.3672	76.2628	73.4642	66.2856	76.1927	68.3695	76.9248	73.3248	64.4235	70.6615	76.275
hda-4	0.994208	1	23.9934	1.6926	0.826711	3.47051e-05	1.33708	9.36731	9.24512	8.73415	8.89972	9.48482	9.70214	10.2237	9.08535	7.8617	9.31526	8.83506	9.90465	8.78178	9.92073	8.10326	9.74261	7.5663	9.55587	9.65785	10.9912	6.51653	9.79908	9.61362	9.91884
hda-10	0.3606	0.935139	25.6654	18.8445	3.92235	0.00500083	0.67741	37.1966	35.6126	36.4267	38.6732	38.2584	40.0822	39.658	33.829	44.9741	43.797	39.8158	42.8848	39.9693	39.0958	37.8205	39.0554	41.1414	38.8897	41.7169	45.8597	47.5519	42.9586	39.3559	44.956
hdl-1	0.867133	1	23.4497	2.28077	0.0956673	0.000323537	1.02976	0.297319	0.238365	0.386769	0.249501	0.417145	0.338778	0.106504	0.143588	0.291613	0.309578	0.186467	0.394687	0.220539	0.360942	0.273172	0.14204	0.205427	0.395867	0.257926	0.256515	0.053336	0.248609	0.271013	0.226256
hel-1	0.255935	0.863758	24.228	21.4504	14.369	0.83972	1.09359	429.166	387.454	391.717	382.869	376.054	394.939	379.051	373.165	362.434	377.628	380.542	384.87	399.777	383.151	406.17	384.291	378.646	400.024	390.525	396.1	399.078	381.908	413.45	394.176
hen-1	0.393882	0.955002	25.0521	15.0287	4.2269	0.0872714	1.20455	12.5492	22.2666	19.2644	24.7342	18.3129	14.0659	17.6869	20.3355	31.9457	16.7272	22.3153	27.6398	20.184	19.9653	19.0348	23.2599	28.1599	24.8023	24.1232	24.5702	19.0422	23.3108	17.553	26.085
her-1	0.0379081	0.454098	23.7711	10.6385	0.913597	0.157508	0.603552	1.85812	1.7908	2.26472	1.34071	2.03618	2.49366	2.62683	2.80315	4.12035	2.87707	3.593	2.8972	3.74221	2.41575	1.12678	1.90052	2.527	2.51384	1.90596	1.78636	2.73703	3.5802	2.09407	1.79798
hgo-1	0.195364	0.793122	23.9993	16.2611	3.45858	0.179378	1.04034	37.1376	40.1126	44.6579	40.4397	38.5342	45.4514	43.4017	45.4612	43.4591	38.384	43.4117	44.0584	44.5491	46.6736	44.0054	42.1607	45.7632	49.9228	48.5782	43.735	39.2795	49.3984	41.0578	40.9437
hid-1	0.151088	0.731567	25.443	0.843341	1.00012	0.0235995	0.749064	9.87372	8.50834	8.27731	8.43787	8.23994	8.71786	8.4327	8.4751	7.16615	6.93619	8.25904	7.65061	8.26066	7.09427	7.56847	7.96663	7.25775	8.63363	8.22975	9.0284	5.24668	7.74834	8.06009	8.03447
hif-1	0.601245	1	23.0794	7.19652	3.2877	0.00166595	1.37971	51.53	54.2103	53.7214	49.4737	54.5889	56.9592	50.858	53.7101	49.2203	52.2183	52.3798	50.3806	56.7217	52.0722	48.6812	49.3369	43.8831	55.5941	53.4421	58.0647	41.6262	56.929	50.8453	49.0762
hil-1	0.018769	0.445569	23.0016	19.6706	2.66768	0.44936	0.775416	15.1235	13.3068	17.9505	14.2399	8.97505	11.719	12.6254	14.4157	11.6094	10.9975	12.3074	17.0289	14.6066	12.923	13.7477	13.8315	16.3612	15.5657	19.05	14.7016	16.7205	15.4825	13.0981	15.1882
hil-2	0.004624	0.330749	22.8527	20.951	17.0826	0.64031	0.525276	118.548	120.122	110.688	96.9148	119.177	123.509	95.8101	93.094	74.9903	89.7645	90.2397	95.1731	115.814	107.998	103.946	114.616	119.362	119.563	115.824	106.884	129.461	109.411	128.436	105.332
hil-3	0.127449	0.688301	23.6936	1.42364	4.31846	0.767136	0.972636	35.8388	32.2113	40.1029	35.6338	35.0496	40.5905	26.7605	27.5257	32.9355	27.7003	30.1687	30.3745	32.1801	28.5298	32.1827	27.8689	34.5065	30.3087	35.2535	27.5526	39.0992	27.3748	34.901	33.4205
hil-4	0.474859	0.993406	23.5118	19.1702	22.4712	0.0160462	1.26806	385.945	283.593	374.789	328.609	340.178	331.311	311.84	345.613	318.738	347.78	340.215	338.607	316.425	328.153	352.321	384.413	320.323	300.985	362.108	359.053	385.037	324.111	339.479	334.259
hil-5	0.00165649	0.253695	26.1112	20.6655	50.1951	0.842164	0.625135	281.35	242.875	297.173	281.128	291.214	263.715	237.314	261.445	221.642	275.929	285.492	251.726	296.954	279.004	318.063	333.628	327.706	291.748	303.486	362.831	392.618	336.789	349.774	327.275
hil-6	0.724541	1	24.623	10.6218	0.184041	0.0885016	1.51354	0.255721	0.377771	0.129591	0.664477	0.65678	0.670525	0.505613	0.405105	0.376803	0.658682	0.37907	0.530351	0.778525	0.130115	0.515461	0.668924	0.961963	0.400208	0.537009	0.680088	0.626359	0.130954	0.383234	0.136696
hil-7	0.0377525	0.453053	25.6486	21.7548	2.08717	0.157988	0.728037	1.39187	0.924499	0.269358	2.58731	0.679893	2.43289	0	0.825564	0.789769	0.399711	0	0.276205	0.790173	0.394949	1.59235	2.92191	4.02616	2.68989	0	0.863662	9.46056	1.36021	2.88936	1.99207
hil-8	0.162087	0.74626	24.9524	13.9117	0.406753	0.0210096	0.794913	1.22494	1.20151	1.20184	1.35659	1.40534	0.985009	1.53265	2.09986	1.5716	2.056	1.90476	2.01242	1.53612	1.25594	1.66562	1.68209	1.38472	2.11822	1.74497	2.18976	1.29974	1.49327	1.60499	2.17833
him-1	0.888306	1	24.578	13.9653	9.13065	0.0291635	1.79974	57.3519	66.3212	56.0863	72.0198	61.4791	63.1969	65.3696	74.4047	69.5223	66.9461	57.7417	81.2591	60.3541	71.4476	53.8715	80.3371	54.4299	84.667	68.1919	88.9551	35.512	64.6138	52.9556	78.0229
him-3	0.580949	1	24.7995	14.7657	7.8349	0.00166502	0.950814	96.2134	95.7886	85.1053	97.471	91.3384	91.743	92.032	106.653	104.511	105.348	100.336	108.709	87.6851	95.0698	102.756	107.942	87.2845	100.428	99.7161	109.226	101.588	96.4745	95.8083	111.481
him-4	0.791922	1	25.0815	9.66411	1.38779	0.399704	1.61096	4.74225	6.3301	3.81271	7.44874	5.62654	7.70743	6.53151	7.13549	4.85901	9.01292	7.59307	6.62589	6.46262	5.36205	6.07453	7.44699	3.74476	5.12786	7.83125	5.44605	2.10929	8.23409	5.26863	2.93894
him-5	0.317758	0.909151	24.0326	16.9924	1.10527	0.00642871	0.994513	11.4281	8.71184	11.5796	11.1202	9.78225	11.6876	9.57207	12.1831	11.5285	12.4494	9.5106	13.3563	11.1794	11.3068	10.3779	10.6518	9.54779	9.60836	12.3437	12.5623	10.8069	11.1009	11.6994	12.0516
him-6	0.942841	1	23.2679	1.13769	2.24674	0.000149257	1.45069	18.8914	19.5432	19.2156	23.3552	21.4879	22.1611	18.986	21.6567	18.7163	22.1268	18.7349	20.9597	18.683	21.4583	20.0406	22.9111	14.303	22.8286	22.3529	25.6092	15.2556	22.5681	21.8806	24.7747
him-8	0.551603	1	26.0702	19.3355	4.65063	0.00360369	1.33492	42.4743	39.6607	38.4444	45.1705	44.1029	43.2786	39.0236	47.003	40.9364	44.8936	37.3818	46.6524	41.248	43.9561	43.6488	52.9442	42.1523	50.8492	44.3361	54.0784	45.8869	42.3103	45.0293	60.2596
him-10	0.877407	1	22.2252	4.96377	5.51793	0.000318207	1.767	55.1881	50.2408	53.1289	63.5935	55.3799	61.9167	50.9482	58.7143	55.0625	58.6567	49.1777	58.6109	49.2176	53.2768	49.4236	66.0786	42.849	59.7498	55.26	60.996	38.6309	54.0538	50.5765	68.0498
him-14	0.711492	1	25.7136	18.9514	1.51305	0.00500602	1.49739	7.42896	7.45153	8.57428	9.53452	8.63244	9.70781	7.69185	11.3584	5.94362	11.4335	7.60909	9.29719	8.58632	9.18556	8.68542	12.3692	8.43984	11.7637	9.72821	12.8742	6.63896	9.58758	9.43449	12.1989
him-17	0.983469	1	23.0792	6.2755	5.72604	6.26149e-05	1.68711	41.4768	43.8303	40.4881	52.9763	49.5348	49.7704	44.209	52.5798	42.23	52.3458	42.5281	52.7084	43.3013	49.1654	41.2583	56.9207	33.9825	52.0981	51.8836	57.4982	31.6884	48.3775	46.3242	59.2746
his-1	0.102208	0.644799	25.7823	21.5425	0.693452	0.0444965	0.36679	0.798345	0.803992	0	0	0	0	0	0	0.780473	0.799661	0	0	0	0	0	1.6257	0.728887	0.845751	1.59929	0.857589	0	0	1.55225	0.874385
his-2	0.94965	1	24.2396	9.03267	0.339533	0.000250257	2.08037	1.27681	0	0.425177	0	1.30496	0.442475	1.26395	0.44263	0	0.428535	1.69246	0.43591	0.423555	0.84709	0.426881	0.874608	0.781744	0.44424	0.432695	0.914647	0.838456	0	1.25114	0
his-3	0.355932	0.93361	23.6982	6.66062	0.819036	0.00511384	1.10267	1.47948	1.96401	0.493033	0.522062	2.84846	2.04653	1.95628	1.94933	1.92666	0.991194	0.491719	1.51635	0	1.95943	0.98884	1.51632	0	2.58058	2.49587	1.06079	1.40341	0	0.482076	0.541709
his-4	0.488601	1	24.4733	19.0411	0.511557	0.0610063	1.28016	1.05837	0.527618	1.05851	0.560978	2.1689	1.09676	1.05065	1.09832	1.03374	1.06276	1.05659	1.085	1.04824	0.525188	0.530367	1.0836	1.9387	1.10934	1.06898	2.2768	2.00267	1.62386	2.58469	0
his-5	0.729828	1	25.321	3.05519	1.27108	0.012897	1.5201	3.40445	3.7339	0	3.25399	3.14706	0.825737	0	3.30943	3.12189	0.799661	4.39118	2.98376	2.30933	0.395151	0	0.81285	2.07574	0.281917	0.799645	4.02737	2.59104	0	2.32837	1.2384
his-6	0.694722	1	20.7309	4.89352	1.0718	0.420862	1.47935	2.12802	1.26777	2.97624	3.48589	5.21931	2.92504	2.94922	4.36537	3.74158	0.85707	1.69246	1.30773	3.38733	1.69388	2.00469	1.74922	3.12859	2.01474	3.83822	1.82929	1.31343	3.75089	1.25114	4.67154
his-7	0.647864	1	23.7636	15.2238	0.635875	0.00120051	0.935602	0.986495	0.982125	0.986067	0.546267	1.69543	0	0	0.640009	0	2.15611	0.983594	0.505449	1.46723	1.46957	0.98884	1.01088	1.80806	1.11097	0	0.645637	0.500165	0.544189	1.53939	2.1655
his-8	0.958245	1	24.315	19.6482	1.00594	0.000118549	1.13056	0.593958	1.25423	1.80865	3.03452	1.49451	0	2.8631	0.697572	2.4131	2.86626	0.586214	0	3.01231	1.05038	0.602614	1.8994	0	1.52738	1.60346	2.2768	1.28592	3.111	1.29234	1.74316
his-16	0.444222	0.979417	23.7775	13.8092	1.81706	0.0108147	1.24467	7.39738	1.71601	0	3.12764	0	0	1.95628	0	0.784227	0	1.47516	4.80175	0	4.65364	3.46094	0	1.35718	0	1.74711	0	2.32888	0	0	0
his-17	0.72131	1	25.3374	1.54915	0.673394	0.000817124	0.646959	0.212802	1.47906	0.425177	0.728168	0	0	0.421317	0	1.24719	1.28561	0.846227	0.87182	0	0	0	0.655956	1.95275	0.991708	0.460715	0.914647	0	0	1.25114	0
his-18	0.0915668	0.619099	21.4153	16.6577	0.872584	0.0528587	0.840227	1.01787	1.08983	0	1.0049	0	0	0	0	0	0	1.22823	1.95339	2.30933	0.395151	0	0.81285	2.07574	0.281917	0.799645	1.97575	0	0	0	1.2384
his-24	0.0266669	0.445569	23.0525	0.277897	20.8151	0.223479	0.48541	139.275	122.729	131.468	104.178	141.526	127.232	103.234	99.0439	75.1501	76.8837	93.8317	98.979	110.318	100.621	108.451	99.9512	122.825	116.301	117.564	107.404	113.626	102.068	110.87	97.5112
his-25	0.897946	1	24.3853	5.22715	2.48929	0.000249796	0.939869	6.80967	9.71954	5.5273	7.18869	9.56968	10.1769	7.58371	10.1805	4.15731	5.99949	8.03916	4.79501	9.31514	5.08163	5.97495	5.68495	7.42657	10.2175	9.0866	4.57324	3.65238	2.60965	4.58751	8.40876
his-26	0.144248	0.719251	25.3608	0.603614	1.99247	0.0251741	0.968286	8.7818	7.23593	8.01408	10.2213	6.59032	4.12869	6.38671	3.30943	5.46331	5.59763	4.01386	4.11429	8.64146	4.74181	7.98903	3.2514	6.55999	5.92026	5.59752	5.14553	4.47208	7.38816	3.88061	5.24631
his-31	0.2495	0.855141	23.9098	0.636941	1.39278	0.0101564	0.854807	3.19338	0.803992	2.40422	4.25889	2.47137	1.65147	2.39501	1.65472	2.34142	2.39898	1.60555	2.46857	1.57117	0.790302	3.99451	2.43855	0.728887	2.53725	0	0.857589	4.47208	3.28363	4.65674	2.62315
his-32	0.429549	0.970786	24.1915	22.6419	1.31103	0.0034568	1.1072	6.38406	6.33883	3.82659	4.49293	4.78484	4.42475	4.63449	2.65578	4.15731	2.99974	2.53868	3.48728	3.81074	5.08163	7.68208	2.62382	4.69047	4.4424	5.19234	4.11591	1.62328	3.91447	5.83864	2.80292
his-33	0.692058	1	25.5893	0.455388	0.542227	0.000954585	0.682857	0.986317	0.982005	0.986067	0.522062	0.504877	0	0	0	0.481664	0	1.47516	0.505449	0	0	0.49442	0	0	1.03223	0	0	0.467802	1.0088	0	0
his-34	0.552792	1	22.7886	6.62311	0.870684	0.0299721	1.33613	1.0778	1.61264	0.539046	1.14301	2.76144	2.23326	3.21083	1.11825	0.526315	2.70511	0.538184	2.21004	1.06714	0	0.540073	2.20614	1.4804	1.69527	1.63183	0.579632	0	0.551317	2.63151	0.591835
his-35	0.0194045	0.445569	23.0344	9.4858	17.4504	0.677732	0.777965	164.826	193.727	192.154	185.012	171.179	181.24	239.561	186.561	209.877	207.772	209.738	214.509	195.768	193.839	190.35	165.98	186.195	190.649	193.084	191.174	184.22	184.207	172.608	204.641
C50F4.6	0.895484	1	24.3659	10.7915	3.06225	0.000255913	1.73396	49.9603	52.1797	49.4856	49.0837	50.9116	45.9025	49.2198	55.1756	49.1889	51.5762	44.1805	52.4716	53.3459	49.5117	42.1162	53.7952	49.7561	58.2973	53.896	44.9372	48.3199	44.3141	49.4753	44.6536
his-37	0.483581	0.998476	24.9744	21.9516	7.93668	0.00803601	1.2757	94.8677	89.037	78.0602	93.8512	87.3646	72.8422	89.6145	88.6587	81.2827	81.9405	70.2578	84.0128	101.156	77.0891	87.7152	73.6197	109.077	85.0899	84.0556	82.6522	91.1089	84.2181	88.9306	92.9607
his-38	0.0821396	0.598193	25.9551	3.16116	3.16175	0.0613294	0.882697	11.9752	13.6679	13.6239	3.40712	9.06169	8.25737	7.98338	6.61886	10.1461	7.99661	7.22496	4.93715	3.92794	5.53211	7.98903	4.06425	5.10221	5.92026	7.19681	4.28794	9.68952	5.74635	2.32837	6.12069
his-39	1	1	23.9446	3.94778	0	2.24676e-06	0	0	0	0	0	0	0	0	0	0	0	0	0	0	0	0	0	0	0	0	0	0	0	0	0
his-40	0.444089	0.979417	25.1461	18.4413	1.376	0.0249421	1.24451	2.12802	3.8033	2.97624	2.24647	2.60991	3.5398	4.21317	1.77052	4.15731	2.57121	3.38491	4.3591	3.8106	4.658	5.12139	3.93574	3.51785	3.55392	0.432695	2.74394	7.97229	3.04513	6.67274	2.33577
his-41	0.179098	0.772866	25.6414	16.9018	9.23548	0.0178387	0.741488	89.9694	98.1179	96.51	92.0489	85.5185	85.3082	104.032	91.0832	107.01	103.566	111.379	102.569	93.6816	104.523	97.7812	104.896	98.0344	97.6379	110.34	110.671	91.0682	117.835	103.846	108.321
his-42	1	1	23.9446	3.94778	0	2.24676e-06	0	0	0	0	0	0	0	0	0	0	0	0	0	0	0	0	0	0	0	0	0	0	0	0	0
his-43	0.712505	1	25.4869	7.99849	2.07858	0.00231622	1.49861	0	7.61304	9.86066	3.1371	8.07803	4.09307	1.95628	5.63346	4.03241	5.94717	1.47516	4.80178	10.7596	4.65364	3.46094	3.53807	5.87505	4.12893	1.74711	4.24317	2.34914	4.03522	3.37453	3.25026
his-44	0.00521284	0.349982	25.3798	4.50352	4.36206	0.617947	0.649045	14.5503	14.5137	18.8666	17.1451	19.8824	16.7495	17.1244	13.9782	9.47367	10.2794	8.61094	17.6803	13.8728	11.7636	10.2614	6.61843	13.3236	12.432	5.98336	11.5926	9.68064	11.5777	13.1576	8.87753
his-45	0.72216	1	23.2981	21.0294	4.37347	0.000901831	1.51176	43.1248	34.1394	43.2929	39.3731	34.7985	32.3071	33.1999	31.6243	29.8665	41.378	48.1518	30.716	40.54	41.1889	30.9932	43.6205	38.1207	33.3808	36.1655	38.9425	31.828	32.0792	48.2989	32.2378
his-46	0.365058	0.936667	24.5652	23.3069	4.37851	0.0206887	1.18184	24.7487	19.2953	18.4324	28.1087	19.7755	16.5147	20.7568	26.4745	24.194	19.1913	20.0732	19.7486	18.0676	21.8884	23.9671	20.3255	21.137	24.5268	14.3936	23.1549	31.8882	28.7317	30.2774	18.3621
his-47	0.234934	0.834971	25.6108	14.284	4.18926	0.294745	1.07847	15.9664	10.3237	14.3953	17.2463	10.6349	16.9275	12.6834	19.1253	23.9732	20.9521	15.7156	21.1678	24.7973	16.6699	13.1843	20.611	20.998	20.666	23.1081	20.0521	13.834	20.6066	17.0082	16.8299
his-48	0.840522	1	25.2311	19.5552	4.96647	0.000395699	1.17802	26.0165	15.682	24.6985	27.9577	21.6836	22.488	24.0453	21.7439	25.036	33.3179	24.3878	30.3927	22.8728	23.3097	26.1538	31.7386	25.0611	15.6247	24.9686	33.9624	25.4036	27.2171	40.3252	22.7127
his-49	0.211048	0.80776	25.4436	25.0277	0.864084	0.0134653	1.04421	0.212802	1.47906	0.425177	0.728168	2.61043	1.94218	0.421317	0.503569	1.24719	0	0.846227	0	1.69366	0.423469	0.982687	0.655956	0	0.991708	0.460715	0.914647	0.427147	2.33774	1.25114	2.80292
his-50	0.693889	1	25.7101	1.59441	0.990664	0.00719015	1.47806	3.56113	0.804214	0.801408	1.70356	0.971886	4.12869	2.39501	0	0	0.799661	0	4.11429	0.88045	1.5806	1.59781	1.6257	0.950735	0.281917	0.799645	0	1.1357	1.64181	1.55225	2.76951
his-51	0.0458388	0.472969	24.9188	4.4646	2.58237	0.127974	0.604899	5.42457	7.85592	2.9582	6.7626	9.08778	10.2327	5.37976	7.14119	5.77997	3.79105	5.40875	4.04359	1.46723	2.44928	5.43862	6.06527	3.61611	5.08243	2.99505	3.59753	4.17785	3.99543	5.69174	2.16818
his-54	0.274995	0.875593	25.8578	3.92215	1.56909	0.00853787	0.905754	5.75627	1.91147	2.42538	4.25819	3.92773	5.48379	3.44078	3.14656	3.27247	1.3848	3.11185	1.6275	1.18063	1.05038	2.57959	2.97681	3.39272	2.35529	1.60346	0	4.72208	1.21931	1.29234	0.581484
his-57	0.29561	0.891965	24.3288	21.4819	2.76734	0.00744291	0.593394	5.63716	5.84361	9.21133	8.60536	10.4137	12.0136	9.71403	7.66371	7.59889	8.31928	6.16695	7.67671	6.2691	6.29632	11.1194	7.57754	7.0934	10.3564	11.0251	11.0346	11.7075	12.7711	13.5895	7.6352
his-58	0.357365	0.935093	25.3538	15.8348	8.25113	0.543333	1.17494	32.194	40.7731	47.28	41.6035	59.1077	34.5435	51.6013	43.6064	43.1908	47.9836	52.7433	54.7798	54.6967	46.015	62.9478	48.448	54.4255	48.7168	47.7218	72.4781	50.1971	56.6826	51.6897	42.9585
his-59	0.0684869	0.554956	22.026	3.08478	2.36852	0.0772528	0.803791	7.23527	10.1421	8.07836	7.18869	10.0047	7.52208	7.16239	11.5084	7.48316	10.7134	5.07736	4.79501	6.35123	5.92856	7.2553	7.43417	5.47221	5.33088	6.49043	12.8051	10.1455	11.3085	8.75797	7.0073
his-60	0.795842	1	24.1981	15.271	2.59109	0.164396	1.61743	12.7735	16.8838	12.8225	18.7391	14.0044	20.6434	13.5717	11.583	13.268	19.9915	15.2527	22.2172	17.2829	18.9672	23.1682	14.6313	20.4089	17.7608	14.3936	19.7245	17.143	17.239	19.4031	17.4877
his-61	0.0004	0.209316	26.3132	20.2242	4.32999	0.960106	0.567269	12.8221	13.2571	12.8189	12.5295	13.1268	11.2559	12.7158	12.2912	12.5233	10.9031	9.34266	16.6798	15.1613	13.716	14.3382	15.6686	21.2447	19.6124	17.4711	22.2766	18.7121	18.1585	24.1038	14.0844
his-62	0.929103	1	25.8387	19.2542	2.36649	0.0017653	1.94362	11.6421	11.08	8.46806	15.1464	12.4711	8.22569	11.0318	12.6307	11.3711	17.5356	9.50931	18.445	8.38589	12.0793	17.5021	11.3778	15.0249	11.0934	10.6898	17.076	13.0173	18.4038	17.5759	11.6232
his-63	0.439967	0.977699	22.2151	17.308	2.19581	0.364213	1.24145	12.6294	9.38721	9.42905	9.59985	11.31	11.0554	8.93185	7.32716	6.30211	12.1888	11.9303	11.5672	14.504	13.4386	7.41721	14.541	11.911	9.26625	9.70024	15.479	12.8122	10.5451	11.3386	8.87167
his-64	0.456706	0.984561	23.9853	14.4847	1.5427	0.00302882	1.09223	6.38676	5.6285	8.81548	10.2213	9.05714	7.43163	5.58837	12.4113	8.58585	5.59818	10.4322	9.8743	8.64237	9.72371	8.78794	9.74991	8.74738	6.76601	8.7961	8.57589	9.10594	9.02997	6.97648	9.61822
his-67	0.0556488	0.512976	24.9731	18.706	4.75576	0.100256	0.797739	7.18511	9.6479	12.8225	12.7767	14.8282	4.12869	10.3784	12.4104	11.7071	11.1953	8.8305	16.4572	12.5694	9.48362	12.7824	9.7542	20.4089	23.681	12.7943	18.0094	18.6337	13.1345	15.5225	10.4926
his-68	0.0283923	0.445569	24.991	19.8719	11.3988	0.514661	0.807658	58.6859	67.2674	63.6013	60.5592	75.7315	59.8612	78.2511	70.1622	59.7263	61.454	69.8241	60.1484	69.4486	64.6611	68.7244	62.6744	80.9105	72.2563	78.3705	85.9241	98.7061	77.1735	84.8453	63.38
his-69	0.293547	0.890766	25.6228	2.53885	0.554838	0.108705	1.12391	0	1.96401	1.97213	0.522062	1.00975	1.02327	0.489069	0	0	0	0	1.51635	0	0.979713	0	0	0.904028	0.516117	0.499175	0	0.467802	0.504402	0.482075	0
his-70	0.706272	1	23.4127	17.145	0.404057	0.0008844	1.04252	1.31764	0	0	0	0	0	0.869908	0	0	0	0	0	1.74659	0	0	0	0.403177	0	0	0	0	0.448938	0.43015	0
his-71	0.21206	0.808181	22.754	20.2635	3.52137	0.0133645	0.952756	40.4391	30.0032	32.0582	33.1407	33.7207	30.1343	34.2244	30.6059	30.0331	27.8285	31.3156	32.4212	28.7735	31.7335	34.345	31.2126	35.1758	39.7067	29.2255	33.8366	35.488	32.8372	28.9643	27.0494
his-72	0.0873203	0.610321	25.5678	20.891	48.6296	0.0564941	0.890162	726.773	715.493	687.726	621.977	702.196	730.174	712.817	706.992	723.057	629.012	766.14	674.621	745.281	761.751	691.815	726.288	757.568	689.954	675.602	790.378	773.942	789.59	776.242	773.817
his-73	1	1	23.9446	3.94778	0	2.24676e-06	0	0	0	0	0	0	0	0	0	0	0	0	0	0	0	0	0	0	0	0	0	0	0	0	0
hlh-1	0.989826	1	24.2716	20.539	0.6627	4.82411e-05	0.853348	2.79176	1.86347	2.0971	1.7091	3.19311	3.03446	1.09221	1.80716	1.85582	2.12	2.1937	1.46878	2.17126	2.43746	2.33088	1.7836	2.09215	2.82587	2.12527	1.47359	3.04253	2.84781	2.56205	1.03503
hlh-2	0.588442	1	23.111	5.86034	2.39813	0.00159963	1.31963	23.8773	24.724	24.8109	26.7847	25.9234	26.7602	24.5084	26.3261	26.8015	23.1199	26.0656	30.4513	21.0727	25.2322	22.9758	26.0512	20.5379	23.1666	24.3789	28.6008	20.6184	25.8205	22.6918	28.7685
hlh-3	0.00710649	0.395665	22.8292	7.4466	1.51252	0.548911	0.429551	6.29947	5.95535	8.4291	9.16431	7.76626	7.7959	7.72182	7.45213	8.91075	7.53034	8.46613	9.93027	5.62616	6.15519	6.09533	6.32824	6.75495	6.17848	6.35094	7.90637	6.54308	7.09677	6.29417	6.59749
hlh-4	0.923713	1	24.481	19.8311	0.336438	0.000187496	0.67089	0.130526	0.257131	0.396789	0.67856	0.80453	0.17907	0.93333	0.826966	0.167558	0	0.386999	0.676654	0.517957	0.518537	0.394624	0.807114	0.368158	0.475837	1.24797	0.555539	0.499661	0.524209	0.850201	0.837745
hlh-6	0.907637	1	24.6695	18.6897	0.226952	0.0203794	1.85927	0.789484	0.443965	0.801164	1.05293	0.463578	0.591104	0.557202	0.953754	0.664598	0.349151	0.445652	1.05349	0.572705	0.919462	0.682301	1.41707	0.95604	0.470878	0.711567	1.19823	0.884929	0.923811	1.46565	0.24038
hlh-8	0.413063	0.962588	24.2241	8.86389	0.240927	0.00377306	0.609852	0.52811	0.260107	0.401302	0.592846	0.406878	0.415492	0.652702	0.696999	0.448959	0.815817	0.130488	0.136875	0.580266	0.402908	0.532195	0.717893	0.372336	0.688672	0.277143	0.1405	0.387948	0.405696	0.263774	0.141275
hlh-10	0.584002	1	23.8434	9.19149	0.0999398	0.00164103	0.896503	0.099143	0	0.201448	0.102658	0	0	0	0.314657	0.097349	0	0	0	0.201513	0	0	0.10387	0	0	0.313167	0.105205	0	0	0	0
hlh-11	0.00225625	0.269476	23.2901	8.85175	2.57063	0.906937	0.640991	16.3389	18.1529	19.2829	19.2834	19.5362	20.849	21.3771	20.2726	20.2878	21.4154	21.4844	22.6938	18.3123	21.3418	17.2739	17.8517	15.1461	16.6137	20.5023	19.6552	14.5414	19.1889	16.5871	20.0525
hlh-12	0.189834	0.787808	24.3048	5.61441	0.309268	0.0160811	0.690562	0.575309	0.284475	0.576173	0.604614	0.588242	0.602126	0.284515	0.60181	0.281714	0.291815	0.854912	0.886399	0.577488	0.288451	0.288846	0	0	0	0.889786	0.308345	0	0.58852	0.568725	0.314349
hlh-13	0.513372	1	24.966	18.7674	0.22841	0.00291937	1.30007	0	0.184159	0.376347	0.195153	0	0.195936	0.18471	0.196355	1.09972	0	0.184626	0.77109	0.37742	0.188818	0.375481	0	0	0.388757	0.194719	0.199331	0.727967	0.382358	0.371708	0.605243
hlh-14	0.091204	0.618551	25.0765	6.28525	1.04146	0.0788219	0.929938	2.89146	4.5942	4.54589	3.01693	4.28793	4.72197	3.97369	4.74083	5.3663	2.47399	3.49498	3.65725	3.25452	4.237	2.4262	4.36317	2.25846	2.84654	4.20272	3.94028	1.72708	1.64589	2.56407	3.6306
hlh-15	0.0316128	0.445569	24.7688	2.72156	0.223229	0.192687	0.408248	0	0	0	0	0	0	0	0	0	0	0	0	0	0	0	0	0	0	0	0	0	0	0	1.14172
hlh-16	0.0815674	0.596092	22.8911	18.9379	0.532235	0.0618632	0.80143	1.25019	1.07865	1.10601	0.48895	2.24635	1.31237	0.463838	1.48283	0.921275	1.28423	0.927204	0.808846	1.58344	0.95161	1.25898	1.30636	1.31886	1.30332	1.63617	1.99941	2.1391	1.92139	0.93563	1.68049
hlh-17	0.125741	0.684281	22.7994	18.1136	0.275285	0.120801	0.970706	0	0.482569	0.245143	0	0	0.256021	0	0	0	0.248643	0.241749	0.251331	0.245885	1.22853	0	0	0.226921	0.254065	0.253089	0.522941	0	0.499921	0.242182	0
hlh-19	0.571536	1	22.2813	6.62645	0.0690549	0.00494077	1.35165	0	0	0	0	0	0.197524	0	0.197927	0.184769	0	0	0	0	0	0	0	0.175818	0	0	0	0.183445	0	0.187346	0
hlh-25	0.292573	0.889709	23.4621	21.1888	0.120722	0.00762828	1.03355	0.25553	0	0	0.229805	0	0.216191	0	0	0	0.133617	0	0	0.30157	0	0	0.121004	0	0.089844	0	0	0.322185	0.321211	0	0.218637
hlh-26	0.311811	0.906663	24.0059	17.9944	0.109316	0.00668287	0.978616	0.130033	0	0	0.135191	0.133583	0	0.257122	0	0	0	0	0	0	0	0.39314	0.136045	0.122262	0.135661	0.136505	0	0.127381	0.266369	0	0.139083
hlh-27	0.835396	1	24.2967	6.05195	0.158363	0.000408688	1.03014	0.270007	0.525676	0.725046	0.499137	0.183249	0.242641	0.263993	0.471762	0.525046	0.322615	0.439968	0.370542	0.321949	0.54619	0.089929	0.435174	0.336605	0.186185	0.469701	0.472506	0.104033	0.396846	0.267525	0.245816
hlh-28	0.197491	0.795482	22.7916	7.68061	0.0243076	0.365794	1.04272	0	0	0	0	0.09034	0	0.086838	0	0.043139	0	0	0	0	0.044882	0	0	0	0	0.046316	0	0	0	0	0
hlh-29	0.0915062	0.619099	23.0891	12.0556	0.102526	0.662172	0.930227	0	0.086377	0.089368	0.090862	0.09034	0	0.173437	0.093035	0.043139	0	0.17351	0.274025	0.446809	0.044882	0	0.184236	0	0.091788	0.046316	0.093164	0	0.089932	0	0
hmg-1.1	0.8091	1	22.232	5.16091	67.8762	0.105813	1.63841	1171.69	1058.21	1114.47	1100.67	1074.42	1218.32	1049.71	1252.75	1069.55	1185.23	1084.42	1108.53	994.231	1036.74	1087.89	1210.23	975.557	1020.86	1159.52	1051.75	1253.59	963.466	1053.3	1184.63
hmg-1.2	0.971999	1	24.4794	17.1395	4.20619	9.27596e-05	1.4641	63.2012	60.3379	63.9316	69.5093	68.3097	66.8088	60.1227	70.6117	65.4049	70.2699	61.3982	74.6191	66.5386	63.3721	65.6051	76.8198	59.638	68.541	73.7257	71.8937	65.501	63.6583	63.2356	75.6443
hmg-3	0.974169	1	24.7589	17.8705	7.00527	8.95378e-05	1.15173	57.8974	55.3801	56.9521	66.7905	64.1445	66.3927	58.5017	67.8159	57.8599	61.8025	58.4209	63.9799	61.1366	66.772	63.0019	75.8992	51.4978	73.687	69.9595	72.2701	47.4446	61.6899	65.1013	77.1513
hmg-4	0.864156	1	24.3832	15.9187	5.74245	0.00033065	1.30466	53.4208	52.9835	51.7797	63.0325	55.1732	59.2496	58.0132	63.2658	56.6547	63.1789	52.8665	59.6666	56.816	60.5404	53.484	64.465	46.1309	60.6644	64.0799	67.5485	47.0936	62.1093	60.2773	72.444
hmg-5	0.652056	1	24.5754	13.5576	5.76158	0.00454483	1.43379	97.621	74.3432	85.2383	96.0588	82.3641	89.2541	90.2535	99.3675	97.0124	89.9097	86.2226	95.2061	88.4222	97.4248	98.0096	99.3721	91.4631	92.4886	94.9457	90.6555	88.9628	86.3813	89.4512	107.58
hmg-11	0.650442	1	25.8872	4.61943	12.6288	0.0011872	0.876823	90.5297	117.053	102.436	87.6441	104.618	108.738	89.2343	88.8631	106.454	71.7779	91.8947	95.5821	75.8509	84.039	87.5003	78.5681	91.2754	105.994	77.1543	86.2649	89.9807	80.8427	80.4815	71.1198
hmg-12	0.040401	0.469483	23.2005	9.96188	40.5654	0.147879	0.811394	394.266	393.983	395.742	440.776	407.999	387.126	427.669	417.919	541.252	429.339	464.164	456.281	441.924	391.229	409.655	398.502	365.093	386.142	394.5	449.34	469.157	407.139	432.193	452.116
hmp-1	0.947508	1	22.8862	8.20432	4.62782	0.000138961	1.53421	37.1657	36.2342	36.8741	43.187	41.626	42.2846	40.3468	44.9892	39.5235	44.079	36.5945	47.6397	35.9238	41.0925	38.0677	46.4	30.2963	44.5342	43.1602	47.4266	26.3861	41.3498	38.1399	50.9073
hmp-2	0.508512	1	23.7552	15.2841	3.62772	0.00233663	1.2454	66.1932	64.7599	66.6311	73.7377	67.8938	67.7938	67.7283	65.528	70.6556	75.0211	69.232	74.8783	67.9643	66.7541	65.849	68.9382	58.6986	73.8144	70.4071	76.407	66.1953	70.8591	67.414	73.0565
hmr-1	0.636006	1	23.9611	14.4366	5.09218	0.00272778	1.41718	45.5232	52.9963	51.5954	58.1064	58.239	53.19	61.0839	56.0491	48.0798	58.389	55.9361	62.0941	53.8488	57.283	50.2546	55.015	45.5863	58.9056	58.0651	68.5026	47.9696	65.246	58.9894	58.2807
hnd-1	0.24552	0.849664	26.2736	5.27136	1.02581	0.0196476	1.08668	3.9806	4.47293	4.04556	5.68862	3.31217	5.65851	4.96015	3.10906	4.1875	3.03756	3.74315	4.23411	2.79384	3.38605	2.29459	3.77394	3.04056	3.36502	3.89349	1.70906	1.58222	3.49206	2.37005	2.51526
hoe-1	0.634412	1	22.7592	18.8557	13.3876	0.00129178	0.874228	52.122	49.5785	62.8203	76.4343	59.4484	61.6619	55.2972	61.1435	54.0794	64.3218	66.9369	74.8851	51.2427	55.812	55.0609	65.3572	43.1361	82.5822	75.554	91.8794	38.6852	58.6376	60.9423	71.4298
hog-1	0.389626	0.953212	23.0927	21.2081	0.194773	0.0237354	1.2005	0.204165	0.622033	0.622112	0.328997	0.821813	0.165552	0.100829	0.215953	0.300721	0	0.302439	0.163232	0.479338	0.104132	0.635219	0.641613	0.577509	0.164397	0.330177	0.325058	0.400784	0.323161	0.314704	0.169631
hop-1	0.505663	1	24.2886	13.4877	4.39472	0.00699395	1.29309	46.2641	47.1169	49.6824	55.421	49.9477	52.2229	46.7988	61.1983	53.9788	51.8386	55.9479	60.8867	50.447	54.5669	54.9555	58.1555	48.695	57.2912	49.8747	63.4782	52.7777	48.913	52.9535	60.1187
hot-1	0.927947	1	24.3172	14.1425	0.547768	0.00849729	1.93825	3.68454	2.58757	2.63103	3.89887	1.95019	3.47401	3.38598	1.82592	3.56747	4.03133	4.22541	3.35339	3.15685	2.65329	2.3688	3.93907	2.6837	4.28326	2.83979	4.00237	3.45025	3.18216	3.38575	2.01018
hot-2	0.877407	1	23.6315	8.73974	0.310969	0.000297243	0.726693	0.380207	0.466566	0.597261	0.156994	1.00045	0.97531	0.453109	0.322227	0.931138	0.975288	0.600339	0.940485	0.617425	0.275383	0.630981	0.701182	0.737183	0.282481	0.320976	0.711484	0.849242	1.02423	0.540956	0.869924
hot-3	0.654157	1	24.3243	14.8431	0.260312	0.00116864	1.18595	0.972658	0.136915	0.422097	0	0.428162	0.437383	0	0.733247	0.682562	0.285992	0.68677	1.15193	0.422791	0.565017	0.279998	0.145315	0.783174	0.43479	0.291476	0.295905	0.544125	0.427018	0.555059	0.2978
hot-4	0.47142	0.992186	26.1559	1.48172	0.594274	0.00281012	1.19288	2.62857	1.99245	1.98783	1.88808	1.21903	2.65198	1.00004	1.95846	1.36581	1.50387	2.4498	2.25836	1.32862	0.900889	1.52941	2.59751	2.23562	1.26262	1.4607	0.632769	1.48684	2.22557	2.0215	0.810902
hot-5	0.213259	0.808515	23.4427	14.528	0.390939	0.274602	1.0592	0.961584	0.632203	0.323963	1.00327	0.329078	0.504748	1.11004	0.844631	0.78733	0.658225	0.950956	1.161	1.46117	1.78848	1.29099	0.669712	0.600881	1.33645	1.00635	1.0255	0.939884	0.656829	1.59886	0.172472
hot-6	0.449168	0.981075	23.1472	9.98339	0.711918	0.219977	1.24862	2.14037	2.24999	2.31103	3.26885	3.66379	3.14443	2.54031	3.61351	2.52345	3.52291	4.65508	3.40017	2.7492	2.46508	2.15629	3.28241	2.27786	4.46453	1.94487	3.34357	2.79312	1.90033	2.56462	2.14235
hot-7	0.557561	1	23.4427	6.47742	0.150602	0.00186544	1.03771	0.265071	0.261115	0	0.275669	0.544587	0.278066	0.78627	0.139932	0.1302	0.272971	0.130992	0.274795	0.268933	0.40444	0.267118	0.277293	0.124583	0.276524	0.278195	0.282092	0	0.135753	0.264783	0.283668
hpd-1	0.0738209	0.574307	23.4437	18.5333	5.96352	0.967233	0.902877	54.7765	51.5903	59.4045	51.9305	52.7185	56.3291	51.5951	54.2243	46.8613	52.162	49.1729	54.1331	60.2887	59.7458	57.9207	59.1646	55.2999	67.9419	63.5492	63.8661	52.278	67.7441	62.0135	52.6721
hpk-1	0.215946	0.812197	24.3624	7.80073	1.24358	0.0129448	0.745771	8.28046	8.78768	8.84082	9.21054	9.17855	9.81178	10.3954	11.2779	9.7098	8.10069	9.57678	10.1252	8.16981	8.84514	8.53697	9.36398	6.63426	10.3447	10.1527	10.0674	6.7267	8.47686	7.91143	7.98784
hpl-1	0.548044	1	24.9995	20.7543	1.2528	0.00193507	0.884156	7.41592	9.44427	9.58971	8.5053	10.3771	9.25324	8.97464	7.96706	9.54567	10.4072	9.09769	9.14856	8.30427	6.76599	8.37625	8.69601	9.25889	11.3392	8.9949	10.2013	11.2745	10.0835	9.32536	10.799
hpl-2	0.649314	1	25.2256	19.2822	9.01028	0.0011925	1.27979	140.011	147.84	144.737	161.699	138.726	161.235	144.011	146.938	161.365	154.606	139.588	166.288	160.437	142.622	147.653	159.457	149.358	133.842	162.758	154.616	157.486	149.673	167.78	164.74
hpr-9	0.932383	1	22.6506	6.42904	1.43783	0.000170736	1.59524	11.8774	13.2093	12.3584	13.5182	14.1408	15.4466	12.6304	15.7541	13.2129	15.4359	11.2047	15.5346	11.4827	13.4728	12.4145	14.8295	11.1284	14.8147	14.7123	15.6579	12.5321	12.4306	12.5099	17.8025
hpr-17	0.896052	1	24.8722	18.3332	1.88503	0.000253465	1.74784	38.0618	34.1048	32.306	37.152	37.8637	37.8087	35.555	42.0274	35.5315	39.1727	35.5154	38.1901	36.435	36.5569	37.5857	39.0718	36.0764	36.5039	35.0882	42.3798	38.9209	35.2918	36.1309	43.5915
hrpa-1	0.14946	0.728611	25.6231	3.47391	15.8854	0.0240264	0.78923	283.845	279.942	264.937	289.984	263.189	276.249	279.906	261.833	272.545	261.117	269.05	282.762	261.587	267.516	248.775	257.834	246.371	240.049	265.735	297.251	248.887	259.837	260.594	271.262
hrpr-1	0.174808	0.769966	24.419	22.8169	28.7794	0.0187816	0.912254	166.415	172.879	201.092	205.002	236.414	199.642	186.363	136.303	158.907	181.504	183.857	170.584	206.356	153.089	183.892	212.245	203.752	154.368	206.204	188.439	225.334	202.218	236.309	214.572
hars-1	0.45266	0.983426	23.3824	16.748	5.80426	0.0968776	1.25098	83.2983	78.2839	81.9561	78.4205	79.2423	91.0231	81.3224	83.2717	70.2707	86.2538	73.2284	84.3674	91.225	84.6412	89.1983	87.6392	83.4331	94.1596	87.6314	83.0405	70.9204	83.4845	84.5477	89.0998
hsb-1	0.51051	1	25.501	18.0062	15.5432	0.0311166	1.29753	204.406	223.391	191.212	238.755	230.649	241.774	231.037	242.365	241.803	214.729	226.094	248.511	220.617	222.126	213.027	245.207	231.536	239.155	235.539	267.701	228.927	265.019	236.135	248.664
hse-5	0.955897	1	23.6957	10.6906	4.34029	0.000122246	1.30483	40.4509	40.7451	38.7802	48.1214	41.141	43.1308	44.7163	46.1223	43.4523	49.486	42.7222	48.6621	40.3529	42.8142	41.4473	49.7168	34.757	47.6566	46.285	51.9188	35.3879	42.1034	43.0741	53.4225
hsf-1	0.813965	1	25.6947	19.9137	5.16147	0.000473473	1.10582	43.2911	41.5867	47.8521	51.2042	48.2619	50.1722	47.8805	48.6421	44.1658	55.0451	46.8617	54.216	47.157	49.9708	46.7929	58.1968	42.7527	51.094	54.0159	61.5073	43.7484	54.025	51.699	58.784
hsp-1	0.323989	0.91474	23.2403	19.5292	107.905	0.505934	1.14817	1339.37	1158.02	1350.22	1126.01	1291.09	1284.65	1191.37	1204.3	1033.37	1172.79	1139.14	1164.63	1390.09	1276.02	1432.98	1259.44	1267.42	1334.35	1361.86	1176.05	1470.88	1256.89	1396.63	1203.71
hsp-3	0.38378	0.949376	23.3277	20.4945	23.1889	0.00441268	0.678155	197.408	195.591	206.211	183.67	228.111	208.84	193.369	178.783	159.522	178.35	175.513	191.174	207.71	187.325	214.98	221.032	197.862	202.46	239.676	215.014	166.242	209.606	210.848	215.722
hsp-4	0.21289	0.808515	23.4931	21.0244	17.3272	0.0132464	1.0527	205.394	197.092	203.893	206.182	206.05	195.93	196.582	185.129	157.227	206.222	166.523	199.559	203.706	194.446	195.608	204.644	184.574	210.2	225.177	216.871	150.118	192.784	190.058	209.817
hsp-6	0.00021316	0.19235	25.0522	18.0404	47.7561	0.937394	0.521181	309.626	267.483	295.471	260.871	337.932	316.386	275.406	307.041	243.868	324.334	294.834	281.254	362.077	325.652	391.96	380.703	353.921	361.98	342.374	351.023	353.822	332.355	354.248	345.189
hsp-12.2	0.366267	0.93754	26.0857	7.99772	6.94273	0.00484359	0.675313	44.5394	35.3326	39.845	42.5732	39.2912	36.324	41.6846	41.3302	32.9291	40.6567	47.5469	38.9371	34.5881	37.503	38.3087	37.3551	36.1203	40.7913	28.3952	36.5781	32.7856	37.1187	26.9387	20.0832
hsp-12.3	0.720292	1	23.7174	19.9101	0.274483	0.000821337	1.07954	0.342775	1.0145	0.346116	0.358039	1.05545	0.539877	0.678472	0.361053	0.84193	0.878857	0.339069	0.531721	0.693998	0.347374	0.690063	1.07361	0.481392	0	0.537443	0.548727	0.502103	0.351201	0.341747	0.924112
hsp-12.6	0.38143	0.949376	25.4529	15.3179	0.471466	0.0044797	0.811644	0.817225	1.34193	1.9313	0.850289	0.839439	0.285798	1.75094	1.58151	1.33809	1.54231	1.48093	1.55286	1.24347	0.969483	1.23518	1.99444	1.53581	1.27867	1.71476	1.88494	1.73377	1.81375	0.952256	1.60459
hsp-16.1	1	1	23.9446	3.94778	0	2.24676e-06	0	0	0	0	0	0	0	0	0	0	0	0	0	0	0	0	0	0	0	0	0	0	0	0	0
hsp-16.2	0.166219	0.755145	27.2084	2.71298	12.3289	0.0202778	0.236436	43.592	32.5085	23.8994	22.8394	28.8109	25.6217	18.3398	18.7713	14.5469	12.9045	11.2183	13.7077	14.5162	12.3137	16.8733	13.3875	18.6849	16.3371	9.29228	7.46191	4.23996	4.24156	4.54921	12.0726
hsp-16.11	0.0982823	0.636378	27.1493	2.63484	83.9316	0.0475939	0.376183	315.349	251.033	226.776	167.656	177.623	167.547	211.089	148.13	99.676	113.324	87.5526	127.406	119.062	92.8139	120.867	113.763	121.44	122.348	114.72	73.166	43.9188	58.1847	49.9321	112.524
hsp-16.41	0.0541958	0.50896	26.9906	2.83941	9.51745	0.103186	0.379468	37.4471	24.5172	22.8498	21.5821	20.8051	23.2099	21.6983	16.5354	11.305	13.0989	9.94049	11.8925	12.5658	10.1706	12.867	9.14821	16.9125	13.3216	12.0148	9.95009	4.99042	5.98923	5.27786	13.2246
hsp-16.48	0.210039	0.806921	26.8317	2.94749	58.995	0.013637	0.464906	264.373	180.392	152.321	118.726	130.71	112.099	177.375	126.103	75.2432	111.305	86.3447	103.601	107.758	89.7343	103.743	91.9016	103.653	92.619	98.5292	75.6941	45.8353	55.2049	50.4166	87.8269
hsp-17	0.53949	1	26.7092	4.57952	29.9323	0.00200158	0.418589	152.93	151.884	153.157	136.779	147.804	147.533	149.249	107.443	128.006	116.023	121.658	120.167	116.454	118.171	102.645	102.339	109.464	103.173	110.288	89.8109	60.8018	89.4438	79.255	113.699
hsp-25	0.252808	0.858743	26.9023	5.1513	5.6827	0.00994285	0.734876	74.126	75.5796	80.5439	72.0811	73.4298	75.2493	72.1003	73.0769	75.9165	65.8252	67.7386	71.6337	74.8011	74.2008	65.44	66.2514	66.6259	64.7759	70.4725	62.1066	59.499	72.7766	65.3799	61.6941
hsp-43	0.908018	1	23.37	12.2132	6.08321	0.00330463	1.85978	85.5515	84.2525	81.8036	65.9289	65.845	75.1343	87.5382	60.7249	89.1649	66.7395	79.5143	71.4198	76.152	82.8844	81.0035	68.0483	77.6169	74.838	82.3921	64.5658	61.7757	74.3992	73.3201	66.4141
hsp-60	0.194481	0.793122	22.9753	22.8329	15.0203	0.212433	1.03879	171.932	173.89	182.065	190.673	210.892	167.973	155.577	160.817	135.425	166.636	174.621	170.351	182.092	153.965	159.569	182.245	159.677	190.599	181.973	188.495	177.952	175.594	174.04	188.462
hsp-70	0.030976	0.445569	27.1903	2.3781	0.830186	0.196726	0.550845	2.53387	3.35004	2.11697	2.40558	2.17219	2.24667	1.6269	1.91586	1.05454	1.39746	0.794821	1.16051	2.11328	0.984884	1.31883	1.65356	1.53014	2.12803	0.813234	1.49939	0.681293	0.941899	0.885022	1.48994
hsr-9	0.956093	1	23.0498	5.14258	10.004	0.000121998	1.41036	70.1846	71.3081	70.6452	83.2204	78.725	82.5772	73.5189	80.6646	66.0437	85.3651	69.0991	81.8253	72.3055	80.6858	71.839	89.5508	53.2707	79.4598	84.3355	90.1289	44.7463	76.6937	69.8062	96.8192
hst-1	0.96452	1	25.6676	17.2596	2.47818	0.000107401	1.21907	18.5611	17.8896	18.5173	20.9429	20.2942	21.2105	20.55	23.4578	18.6942	22.469	19.0849	22.9707	21.2471	20.2034	19.7946	26.6119	18.9747	22.4313	22.9391	25.8547	18.0939	21.6592	21.138	27.7159
hst-2	0.813784	1	23.4824	7.76011	1.80547	0.000475581	0.838886	9.67571	8.24279	8.00089	10.9713	11.327	11.5207	9.42284	10.195	10.988	10.4178	10.4451	10.199	9.41815	11.4657	8.90952	10.4097	7.72053	9.41345	11.3187	14.2233	8.56573	8.89989	9.99468	14.1734
hst-3.1	0.893781	1	23.9808	19.4438	0.187521	0.00025975	1.68265	0.626364	0.175912	0.63687	0.740278	0.643868	0.187409	0.353368	0.473591	0.614945	0.370249	0.176675	0.557969	0.181961	0.365535	0.90279	0.562722	0.168953	0.560727	0.754426	0.37949	0.791135	0.274715	0.179043	0.569288
hst-6	0.156499	0.736217	24.7472	17.7207	0.819206	0.208163	1.00263	9.18076	8.37401	8.22601	8.38916	8.30244	9.53629	6.7439	8.97297	8.88215	9.79128	9.63556	8.06392	8.94824	9.53057	8.80874	9.42801	9.61291	10.1391	10.7301	9.50655	9.09833	8.59117	9.25809	9.34091
htp-1	0.644809	1	24.4755	14.3912	3.85157	0.00646301	1.42773	81.5142	79.2115	74.5831	86.375	70.5419	78.8052	79.3695	84.8672	84.9051	85.0731	78.1106	86.5849	78.0926	85.1394	76.7396	84.6081	78.8499	82.7162	81.8421	86.3641	78.0744	80.2492	81.7468	88.4342
htp-2	0.180285	0.774489	25.4005	15.7214	4.27216	0.0177139	0.799335	59.2717	62.7215	62.6652	59.3919	61.5993	59.5049	65.5964	63.7854	71.9886	63.486	71.6749	66.7436	67.2316	62.1574	67.3283	65.1436	62.8863	67.5518	65.3425	67.4569	65.6084	69.0975	69.3931	70.8893
htp-3	0.778983	1	25.7293	18.3089	4.3513	0.000578173	1.18041	43.2649	38.1211	40.9158	43.8663	41.8182	43.3324	41.8457	45.74	37.1745	44.8821	41.9607	48.1156	46.0388	42.1047	44.6562	49.6373	36.4542	48.1994	47.4609	55.1882	39.0101	46.4569	47.7549	51.2294
hum-1	0.909544	1	23.9159	11.9446	3.80151	0.000224635	1.36571	27.7024	28.7439	28.0708	32.5512	31.492	32.53	29.6245	33.3783	32.1605	35.0869	29.7224	34.7642	29.8722	32.2991	29.7034	37.571	23.3348	34.5316	35.8388	37.7981	20.2849	33.1011	28.8161	39.4572
hum-2	0.509082	1	23.8124	11.5446	6.94048	0.00274492	1.2965	47.7037	50.9624	46.1465	57.4461	53.4258	59.0398	55.1156	64.0054	61.1256	62.1645	57.6051	66.5479	54.6416	57.5251	49.6687	66.6497	43.8843	62.5765	61.5941	68.2011	41.4341	58.2615	55.492	67.6792
hum-4	0.681615	1	26.0536	8.14571	0.744062	0.183019	1.46471	5.65076	5.0587	5.28836	5.69613	5.2578	5.83955	5.56541	5.84424	4.54382	5.84153	4.61801	6.49444	5.72206	5.46532	4.38561	6.00056	3.56533	5.46026	5.09062	5.21704	2.12866	5.57886	3.88984	5.30105
hum-5	0.297461	0.893102	26.0981	5.91518	1.68289	0.00731896	0.861036	12.2872	12.0467	11.4034	11.7797	11.3038	13.3338	10.7193	13.2438	10.4756	10.3791	10.3265	12.1505	10.6448	11.3139	9.63522	11.205	8.13032	12.1147	10.7029	10.6438	5.80259	9.86027	8.4838	9.96932
hum-6	0.983469	1	22.279	12.1056	0.0884343	0.090223	2.4505	0.663075	0.776916	0.689775	0.890026	0.783069	0.66942	0.599305	0.901703	0.682163	0.895666	0.76028	1.0781	0.743402	0.861081	0.637471	0.8689	0.579254	0.921503	0.854221	0.835573	0.300638	0.999469	0.687042	0.816139
hum-7	0.498718	1	24.4817	10.9838	0.256221	0.00455325	1.28783	1.79223	1.76745	2.00264	2.03021	1.89669	1.78971	1.71478	2.01152	1.50452	2.22982	1.90494	2.05444	1.72158	2.00206	1.89703	2.08487	1.24351	1.9686	1.8902	2.19824	0.987135	1.80667	1.49116	1.93572
hum-8	0.678317	1	23.9077	5.41768	0.986003	0.0770003	1.46102	5.78573	5.97214	6.23604	7.45595	6.43347	7.62256	5.38421	7.49811	5.33669	6.15583	5.01311	7.06698	5.81345	5.89122	4.95769	6.58059	4.13873	6.78626	6.37025	6.41836	2.46149	5.9306	4.667	7.24015
hus-1	0.109164	0.660999	26.509	20.5515	4.409	0.0402467	0.535782	30.846	32.7091	33.129	38.1383	32.668	35.9379	33.775	38.2619	32.2415	34.1259	33.8722	36.3724	34.9515	38.9225	37.6464	38.3324	38.7362	40.0627	37.7429	36.7442	39.8137	39.605	42.2403	46.4954
hyl-1	0.426932	0.970653	25.8316	18.8445	6.05766	0.00350233	0.839799	62.2457	60.8501	66.6427	76.9439	62.5639	68.249	66.2052	65.8063	73.7439	71.3871	77.7087	72.228	67.4593	71.0635	66.243	79.0842	68.0258	70.4066	74.2161	80.1605	70.6804	73.1573	69.3964	82.6506
hyl-2	0.0922337	0.621086	25.1569	20.079	1.89105	0.651182	0.930878	24.6538	24.9131	26.5747	27.4173	28.2561	26.9031	24.8122	27.6441	25.4651	25.5913	23.8161	26.7283	25.7403	24.8511	25.1813	28.8982	25.0626	30.8431	30.0025	28.0917	28.108	29.3081	27.4064	27.9776
icd-1	0.00148225	0.253695	24.1025	21.6609	139.393	0.825573	0.503604	1505.58	1436.19	1510.64	1499.59	1463.85	1611.55	1266.77	1349.2	1240.54	1313.11	1296.62	1312.97	1490.04	1430.24	1546.61	1465.5	1523.11	1435.18	1498.33	1537.01	1628.1	1444.81	1600.52	1571.61
icln-1	0.590592	1	22.5159	4.83251	8.89325	0.00157918	1.11267	112.675	115.547	111.566	130.81	123.904	134.22	123.518	129.53	114.217	121.529	117.353	133.222	117.897	116.178	118.835	137.131	103.835	112.291	119.917	132.549	121.554	120.608	117.695	135.367
icp-1	0.146919	0.724508	26.1207	21.3395	4.21453	0.0246167	0.79137	61.2392	57.172	58.5006	60.9887	59.7152	57.8001	59.451	57.0762	62.4222	56.1839	57.8251	58.6082	62.309	60.386	61.0674	62.9359	56.4926	60.3912	61.3615	68.9681	57.8289	62.8724	70.3652	66.498
ida-1	0.441162	0.97807	25.3114	4.27097	0.61159	0.00801074	1.24212	6.36051	6.17533	6.34854	6.82939	5.60044	6.33517	6.87829	6.91397	6.12264	7.42167	5.10266	5.73849	4.94777	6.68401	5.88973	6.40449	5.25439	6.28221	6.11511	6.73976	5.04878	6.53096	6.22865	5.26523
ifa-1	0.521862	1	24.1456	0.825875	1.18268	0.0021782	0.454708	8.93247	8.70675	7.28348	7.4475	8.30038	8.589	7.5698	7.59379	7.32189	6.3959	6.80871	6.10704	7.27281	6.89353	8.04887	7.33846	8.28575	8.06444	8.26141	8.34044	5.71705	7.35625	6.77333	5.41169
ifa-3	0.488182	1	25.2015	22.4927	0.0884696	0.994291	1.27967	0.306453	0.112671	0.078232	0.196738	0.197033	0.080059	0.037751	0.244034	0.075156	0.119517	0.075529	0.079857	0.078096	0	0.116109	0.160964	0.218107	0.240374	0.243429	0.1213	0.339891	0.078317	0.345543	0.160713
ifa-4	0.375646	0.943237	25.3847	5.19881	2.97081	0.00459476	0.674219	20.0952	16.1583	15.3991	10.9403	13.035	12.9978	15.0157	10.8947	11.134	11.035	12.4154	10.9386	12.4406	13.959	13.2734	11.1876	10.7697	12.8453	12.1024	9.97002	7.89359	10.7281	9.15476	10.1932
ifb-1	0.212429	0.808181	25.6143	5.38846	4.31665	0.0133042	0.837073	37.8831	35.1312	30.0838	25.7194	27.6455	32.7506	30.3272	28.5799	27.3109	25.7528	27.0425	25.7378	29.4536	27.8816	31.3678	22.4332	25.188	29.2591	30.0207	25.7438	19.0814	28.1756	25.2747	23.2558
ifb-2	0.0741473	0.57502	26.7527	6.18079	4.86228	0.070311	0.519855	31.0834	29.6381	30.4108	31.0031	28.6461	32.7066	29.408	29.0614	25.2203	28.9749	28.2899	27.9246	29.9838	27.1402	24.3894	24.665	21.9406	22.7724	29.6406	19.7624	16.352	21.6795	21.4045	24.9215
[truncated: 18,275 more rows]

## Sheet: KNAA_result
ID	P_VALUE	Q_VALUE	PERIOD	LAG	AMPLITUDE	AVG_REPS_PERIODICITY	REPS_SCATTER	TP_1_REP_1	TP_1_REP_2	TP_3_REP_1	TP_3_REP_2	TP_5_REP_1	TP_5_REP_2	TP_7_REP_1	TP_7_REP_2	TP_9_REP_1	TP_9_REP_2	TP_11_REP_1	TP_11_REP_2	TP_13_REP_1	TP_13_REP_2	TP_15_REP_1	TP_15_REP_2	TP_17_REP_1	TP_17_REP_2	TP_19_REP_1	TP_19_REP_2	TP_21_REP_1	TP_21_REP_2	TP_23_REP_1	TP_23_REP_2
[truncated: 19,885 more rows]
