# Supplementary material for: Ror homolog nhr-23 is essential for both developmental clock and circadian clock in C. elegans
Source: Commun Biol. 2024 Feb 28;7:243. doi: 10.1038/s42003-024-05894-3 (PMC10902330; doi:10.1038/s42003-024-05894-3)
Supplement: Supplementary file 6 — Supplemental Data 4 [file 42003_2024_5894_MOESM6_ESM.xlsx]

## Sheet: Sheet1
	ID	P_VALUE	Q_VALUE	PERIOD	LAG	AMPLITUDE	AVG_REPS_PERIODICITY	REPS_SCATTER	TP_2_REP_1	TP_2_REP_2	TP_2_REP_3	TP_6_REP_1	TP_6_REP_2	TP_6_REP_3	TP_10_REP_1	TP_10_REP_2	TP_10_REP_3	TP_14_REP_1	TP_14_REP_2	TP_14_REP_3	TP_18_REP_1	TP_18_REP_2	TP_18_REP_3	TP_22_REP_1	TP_22_REP_2	TP_22_REP_3	TP_26_REP_1	TP_26_REP_2	TP_26_REP_3	TP_30_REP_1	TP_30_REP_2	TP_30_REP_3	TP_34_REP_1	TP_34_REP_2	TP_34_REP_3	TP_38_REP_1	TP_38_REP_2	TP_38_REP_3	TP_42_REP_1	TP_42_REP_2	TP_42_REP_3	TP_46_REP_1	TP_46_REP_2	TP_46_REP_3
72	R11F4.1	0.0196841	0.0752245	26.1378	18.1192	0.0472077	0.346619	0.850519	-0.014209	4.1e-05	-0.064505	0.000457	-0.001176	-0.015483	-0.024523	0.069881	0.047554	-0.028229	0.005013	0.040383	0.013092	0.053846	0.04612	0.077019	0.105174	0.050691	-0.024723	-0.081831	0.020261	-0.024397	-0.055777	-0.06684	0.011852	-0.079845	-0.042372	0.028621	-0.010112	-0.025215	0.038318	-0.004672	0.037546	-0.007811	0.036667	0.026628
82	nspg-8	0.0196841	0.0752245	26.1378	18.1192	0.0472077	0.346619	0.850519	-0.014209	4.1e-05	-0.064505	0.000457	-0.001176	-0.015483	-0.024523	0.069881	0.047554	-0.028229	0.005013	0.040383	0.013092	0.053846	0.04612	0.077019	0.105174	0.050691	-0.024723	-0.081831	0.020261	-0.024397	-0.055777	-0.06684	0.011852	-0.079845	-0.042372	0.028621	-0.010112	-0.025215	0.038318	-0.004672	0.037546	-0.007811	0.036667	0.026628
88	hda-1	0.0196841	0.0752245	26.1378	18.1192	0.0472077	0.346619	0.850519	-0.014209	4.1e-05	-0.064505	0.000457	-0.001176	-0.015483	-0.024523	0.069881	0.047554	-0.028229	0.005013	0.040383	0.013092	0.053846	0.04612	0.077019	0.105174	0.050691	-0.024723	-0.081831	0.020261	-0.024397	-0.055777	-0.06684	0.011852	-0.079845	-0.042372	0.028621	-0.010112	-0.025215	0.038318	-0.004672	0.037546	-0.007811	0.036667	0.026628
94	0	0.0196841	0.0752245	26.1378	18.1192	0.0472077	0.346619	0.850519	-0.014209	4.1e-05	-0.064505	0.000457	-0.001176	-0.015483	-0.024523	0.069881	0.047554	-0.028229	0.005013	0.040383	0.013092	0.053846	0.04612	0.077019	0.105174	0.050691	-0.024723	-0.081831	0.020261	-0.024397	-0.055777	-0.06684	0.011852	-0.079845	-0.042372	0.028621	-0.010112	-0.025215	0.038318	-0.004672	0.037546	-0.007811	0.036667	0.026628
95	twk-17	0.0196841	0.0752245	26.1378	18.1192	0.0472077	0.346619	0.850519	-0.014209	4.1e-05	-0.064505	0.000457	-0.001176	-0.015483	-0.024523	0.069881	0.047554	-0.028229	0.005013	0.040383	0.013092	0.053846	0.04612	0.077019	0.105174	0.050691	-0.024723	-0.081831	0.020261	-0.024397	-0.055777	-0.06684	0.011852	-0.079845	-0.042372	0.028621	-0.010112	-0.025215	0.038318	-0.004672	0.037546	-0.007811	0.036667	0.026628
99	183939	0.0196841	0.0752245	26.1378	18.1192	0.0472077	0.346619	0.850519	-0.014209	4.1e-05	-0.064505	0.000457	-0.001176	-0.015483	-0.024523	0.069881	0.047554	-0.028229	0.005013	0.040383	0.013092	0.053846	0.04612	0.077019	0.105174	0.050691	-0.024723	-0.081831	0.020261	-0.024397	-0.055777	-0.06684	0.011852	-0.079845	-0.042372	0.028621	-0.010112	-0.025215	0.038318	-0.004672	0.037546	-0.007811	0.036667	0.026628
100	Y73B3B.3	0.0196841	0.0752245	26.1378	18.1192	0.0472077	0.346619	0.850519	-0.014209	4.1e-05	-0.064505	0.000457	-0.001176	-0.015483	-0.024523	0.069881	0.047554	-0.028229	0.005013	0.040383	0.013092	0.053846	0.04612	0.077019	0.105174	0.050691	-0.024723	-0.081831	0.020261	-0.024397	-0.055777	-0.06684	0.011852	-0.079845	-0.042372	0.028621	-0.010112	-0.025215	0.038318	-0.004672	0.037546	-0.007811	0.036667	0.026628
101	0	0.0196841	0.0752245	26.1378	18.1192	0.0472077	0.346619	0.850519	-0.014209	4.1e-05	-0.064505	0.000457	-0.001176	-0.015483	-0.024523	0.069881	0.047554	-0.028229	0.005013	0.040383	0.013092	0.053846	0.04612	0.077019	0.105174	0.050691	-0.024723	-0.081831	0.020261	-0.024397	-0.055777	-0.06684	0.011852	-0.079845	-0.042372	0.028621	-0.010112	-0.025215	0.038318	-0.004672	0.037546	-0.007811	0.036667	0.026628
104	0	0.0196841	0.0752245	26.1378	18.1192	0.0472077	0.346619	0.850519	-0.014209	4.1e-05	-0.064505	0.000457	-0.001176	-0.015483	-0.024523	0.069881	0.047554	-0.028229	0.005013	0.040383	0.013092	0.053846	0.04612	0.077019	0.105174	0.050691	-0.024723	-0.081831	0.020261	-0.024397	-0.055777	-0.06684	0.011852	-0.079845	-0.042372	0.028621	-0.010112	-0.025215	0.038318	-0.004672	0.037546	-0.007811	0.036667	0.026628
106	0	0.0196841	0.0752245	26.1378	18.1192	0.0472077	0.346619	0.850519	-0.014209	4.1e-05	-0.064505	0.000457	-0.001176	-0.015483	-0.024523	0.069881	0.047554	-0.028229	0.005013	0.040383	0.013092	0.053846	0.04612	0.077019	0.105174	0.050691	-0.024723	-0.081831	0.020261	-0.024397	-0.055777	-0.06684	0.011852	-0.079845	-0.042372	0.028621	-0.010112	-0.025215	0.038318	-0.004672	0.037546	-0.007811	0.036667	0.026628
108	0	0.0196841	0.0752245	26.1378	18.1192	0.0472077	0.346619	0.850519	-0.014209	4.1e-05	-0.064505	0.000457	-0.001176	-0.015483	-0.024523	0.069881	0.047554	-0.028229	0.005013	0.040383	0.013092	0.053846	0.04612	0.077019	0.105174	0.050691	-0.024723	-0.081831	0.020261	-0.024397	-0.055777	-0.06684	0.011852	-0.079845	-0.042372	0.028621	-0.010112	-0.025215	0.038318	-0.004672	0.037546	-0.007811	0.036667	0.026628
110	Y46H3D.1	0.0196841	0.0752245	26.1378	18.1192	0.0472077	0.346619	0.850519	-0.014209	4.1e-05	-0.064505	0.000457	-0.001176	-0.015483	-0.024523	0.069881	0.047554	-0.028229	0.005013	0.040383	0.013092	0.053846	0.04612	0.077019	0.105174	0.050691	-0.024723	-0.081831	0.020261	-0.024397	-0.055777	-0.06684	0.011852	-0.079845	-0.042372	0.028621	-0.010112	-0.025215	0.038318	-0.004672	0.037546	-0.007811	0.036667	0.026628
111	0	0.0196841	0.0752245	26.1378	18.1192	0.0472077	0.346619	0.850519	-0.014209	4.1e-05	-0.064505	0.000457	-0.001176	-0.015483	-0.024523	0.069881	0.047554	-0.028229	0.005013	0.040383	0.013092	0.053846	0.04612	0.077019	0.105174	0.050691	-0.024723	-0.081831	0.020261	-0.024397	-0.055777	-0.06684	0.011852	-0.079845	-0.042372	0.028621	-0.010112	-0.025215	0.038318	-0.004672	0.037546	-0.007811	0.036667	0.026628
112	176177	0.0196841	0.0752245	26.1378	18.1192	0.0472077	0.346619	0.850519	-0.014209	4.1e-05	-0.064505	0.000457	-0.001176	-0.015483	-0.024523	0.069881	0.047554	-0.028229	0.005013	0.040383	0.013092	0.053846	0.04612	0.077019	0.105174	0.050691	-0.024723	-0.081831	0.020261	-0.024397	-0.055777	-0.06684	0.011852	-0.079845	-0.042372	0.028621	-0.010112	-0.025215	0.038318	-0.004672	0.037546	-0.007811	0.036667	0.026628
114	0	0.0196841	0.0752245	26.1378	18.1192	0.0472077	0.346619	0.850519	-0.014209	4.1e-05	-0.064505	0.000457	-0.001176	-0.015483	-0.024523	0.069881	0.047554	-0.028229	0.005013	0.040383	0.013092	0.053846	0.04612	0.077019	0.105174	0.050691	-0.024723	-0.081831	0.020261	-0.024397	-0.055777	-0.06684	0.011852	-0.079845	-0.042372	0.028621	-0.010112	-0.025215	0.038318	-0.004672	0.037546	-0.007811	0.036667	0.026628
119	M60.4	0.0196841	0.0752245	26.1378	18.1192	0.0472077	0.346619	0.850519	-0.014209	4.1e-05	-0.064505	0.000457	-0.001176	-0.015483	-0.024523	0.069881	0.047554	-0.028229	0.005013	0.040383	0.013092	0.053846	0.04612	0.077019	0.105174	0.050691	-0.024723	-0.081831	0.020261	-0.024397	-0.055777	-0.06684	0.011852	-0.079845	-0.042372	0.028621	-0.010112	-0.025215	0.038318	-0.004672	0.037546	-0.007811	0.036667	0.026628
121	0	0.0196841	0.0752245	26.1378	18.1192	0.0472077	0.346619	0.850519	-0.014209	4.1e-05	-0.064505	0.000457	-0.001176	-0.015483	-0.024523	0.069881	0.047554	-0.028229	0.005013	0.040383	0.013092	0.053846	0.04612	0.077019	0.105174	0.050691	-0.024723	-0.081831	0.020261	-0.024397	-0.055777	-0.06684	0.011852	-0.079845	-0.042372	0.028621	-0.010112	-0.025215	0.038318	-0.004672	0.037546	-0.007811	0.036667	0.026628
124	190234	0.0196841	0.0752245	26.1378	18.1192	0.0472077	0.346619	0.850519	-0.014209	4.1e-05	-0.064505	0.000457	-0.001176	-0.015483	-0.024523	0.069881	0.047554	-0.028229	0.005013	0.040383	0.013092	0.053846	0.04612	0.077019	0.105174	0.050691	-0.024723	-0.081831	0.020261	-0.024397	-0.055777	-0.06684	0.011852	-0.079845	-0.042372	0.028621	-0.010112	-0.025215	0.038318	-0.004672	0.037546	-0.007811	0.036667	0.026628
125	0	0.0196841	0.0752245	26.1378	18.1192	0.0472077	0.346619	0.850519	-0.014209	4.1e-05	-0.064505	0.000457	-0.001176	-0.015483	-0.024523	0.069881	0.047554	-0.028229	0.005013	0.040383	0.013092	0.053846	0.04612	0.077019	0.105174	0.050691	-0.024723	-0.081831	0.020261	-0.024397	-0.055777	-0.06684	0.011852	-0.079845	-0.042372	0.028621	-0.010112	-0.025215	0.038318	-0.004672	0.037546	-0.007811	0.036667	0.026628
126	13217843	0.0196841	0.0752245	26.1378	18.1192	0.0472077	0.346619	0.850519	-0.014209	4.1e-05	-0.064505	0.000457	-0.001176	-0.015483	-0.024523	0.069881	0.047554	-0.028229	0.005013	0.040383	0.013092	0.053846	0.04612	0.077019	0.105174	0.050691	-0.024723	-0.081831	0.020261	-0.024397	-0.055777	-0.06684	0.011852	-0.079845	-0.042372	0.028621	-0.010112	-0.025215	0.038318	-0.004672	0.037546	-0.007811	0.036667	0.026628
128	srlf-10	0.0196841	0.0752245	26.1378	18.1192	0.0472077	0.346619	0.850519	-0.014209	4.1e-05	-0.064505	0.000457	-0.001176	-0.015483	-0.024523	0.069881	0.047554	-0.028229	0.005013	0.040383	0.013092	0.053846	0.04612	0.077019	0.105174	0.050691	-0.024723	-0.081831	0.020261	-0.024397	-0.055777	-0.06684	0.011852	-0.079845	-0.042372	0.028621	-0.010112	-0.025215	0.038318	-0.004672	0.037546	-0.007811	0.036667	0.026628
130	idpc-6	0.0196841	0.0752245	26.1378	18.1192	0.0472077	0.346619	0.850519	-0.014209	4.1e-05	-0.064505	0.000457	-0.001176	-0.015483	-0.024523	0.069881	0.047554	-0.028229	0.005013	0.040383	0.013092	0.053846	0.04612	0.077019	0.105174	0.050691	-0.024723	-0.081831	0.020261	-0.024397	-0.055777	-0.06684	0.011852	-0.079845	-0.042372	0.028621	-0.010112	-0.025215	0.038318	-0.004672	0.037546	-0.007811	0.036667	0.026628
131	13214942	0.0196841	0.0752245	26.1378	18.1192	0.0472077	0.346619	0.850519	-0.014209	4.1e-05	-0.064505	0.000457	-0.001176	-0.015483	-0.024523	0.069881	0.047554	-0.028229	0.005013	0.040383	0.013092	0.053846	0.04612	0.077019	0.105174	0.050691	-0.024723	-0.081831	0.020261	-0.024397	-0.055777	-0.06684	0.011852	-0.079845	-0.042372	0.028621	-0.010112	-0.025215	0.038318	-0.004672	0.037546	-0.007811	0.036667	0.026628
132	187911	0.0196841	0.0752245	26.1378	18.1192	0.0472077	0.346619	0.850519	-0.014209	4.1e-05	-0.064505	0.000457	-0.001176	-0.015483	-0.024523	0.069881	0.047554	-0.028229	0.005013	0.040383	0.013092	0.053846	0.04612	0.077019	0.105174	0.050691	-0.024723	-0.081831	0.020261	-0.024397	-0.055777	-0.06684	0.011852	-0.079845	-0.042372	0.028621	-0.010112	-0.025215	0.038318	-0.004672	0.037546	-0.007811	0.036667	0.026628
133	fipr-14	0.0196841	0.0752245	26.1378	18.1192	0.0472077	0.346619	0.850519	-0.014209	4.1e-05	-0.064505	0.000457	-0.001176	-0.015483	-0.024523	0.069881	0.047554	-0.028229	0.005013	0.040383	0.013092	0.053846	0.04612	0.077019	0.105174	0.050691	-0.024723	-0.081831	0.020261	-0.024397	-0.055777	-0.06684	0.011852	-0.079845	-0.042372	0.028621	-0.010112	-0.025215	0.038318	-0.004672	0.037546	-0.007811	0.036667	0.026628
134	184333	0.0196841	0.0752245	26.1378	18.1192	0.0472077	0.346619	0.850519	-0.014209	4.1e-05	-0.064505	0.000457	-0.001176	-0.015483	-0.024523	0.069881	0.047554	-0.028229	0.005013	0.040383	0.013092	0.053846	0.04612	0.077019	0.105174	0.050691	-0.024723	-0.081831	0.020261	-0.024397	-0.055777	-0.06684	0.011852	-0.079845	-0.042372	0.028621	-0.010112	-0.025215	0.038318	-0.004672	0.037546	-0.007811	0.036667	0.026628
136	F48F5.6	0.0196841	0.0752245	26.1378	18.1192	0.0472077	0.346619	0.850519	-0.014209	4.1e-05	-0.064505	0.000457	-0.001176	-0.015483	-0.024523	0.069881	0.047554	-0.028229	0.005013	0.040383	0.013092	0.053846	0.04612	0.077019	0.105174	0.050691	-0.024723	-0.081831	0.020261	-0.024397	-0.055777	-0.06684	0.011852	-0.079845	-0.042372	0.028621	-0.010112	-0.025215	0.038318	-0.004672	0.037546	-0.007811	0.036667	0.026628
137	0	0.0196841	0.0752245	26.1378	18.1192	0.0472077	0.346619	0.850519	-0.014209	4.1e-05	-0.064505	0.000457	-0.001176	-0.015483	-0.024523	0.069881	0.047554	-0.028229	0.005013	0.040383	0.013092	0.053846	0.04612	0.077019	0.105174	0.050691	-0.024723	-0.081831	0.020261	-0.024397	-0.055777	-0.06684	0.011852	-0.079845	-0.042372	0.028621	-0.010112	-0.025215	0.038318	-0.004672	0.037546	-0.007811	0.036667	0.026628
140	0	0.0196841	0.0752245	26.1378	18.1192	0.0472077	0.346619	0.850519	-0.014209	4.1e-05	-0.064505	0.000457	-0.001176	-0.015483	-0.024523	0.069881	0.047554	-0.028229	0.005013	0.040383	0.013092	0.053846	0.04612	0.077019	0.105174	0.050691	-0.024723	-0.081831	0.020261	-0.024397	-0.055777	-0.06684	0.011852	-0.079845	-0.042372	0.028621	-0.010112	-0.025215	0.038318	-0.004672	0.037546	-0.007811	0.036667	0.026628
142	R09H3.2	0.0196841	0.0752245	26.1378	18.1192	0.0472077	0.346619	0.850519	-0.014209	4.1e-05	-0.064505	0.000457	-0.001176	-0.015483	-0.024523	0.069881	0.047554	-0.028229	0.005013	0.040383	0.013092	0.053846	0.04612	0.077019	0.105174	0.050691	-0.024723	-0.081831	0.020261	-0.024397	-0.055777	-0.06684	0.011852	-0.079845	-0.042372	0.028621	-0.010112	-0.025215	0.038318	-0.004672	0.037546	-0.007811	0.036667	0.026628
144	189499	0.0196841	0.0752245	26.1378	18.1192	0.0472077	0.346619	0.850519	-0.014209	4.1e-05	-0.064505	0.000457	-0.001176	-0.015483	-0.024523	0.069881	0.047554	-0.028229	0.005013	0.040383	0.013092	0.053846	0.04612	0.077019	0.105174	0.050691	-0.024723	-0.081831	0.020261	-0.024397	-0.055777	-0.06684	0.011852	-0.079845	-0.042372	0.028621	-0.010112	-0.025215	0.038318	-0.004672	0.037546	-0.007811	0.036667	0.026628
145	183288	0.0196841	0.0752245	26.1378	18.1192	0.0472077	0.346619	0.850519	-0.014209	4.1e-05	-0.064505	0.000457	-0.001176	-0.015483	-0.024523	0.069881	0.047554	-0.028229	0.005013	0.040383	0.013092	0.053846	0.04612	0.077019	0.105174	0.050691	-0.024723	-0.081831	0.020261	-0.024397	-0.055777	-0.06684	0.011852	-0.079845	-0.042372	0.028621	-0.010112	-0.025215	0.038318	-0.004672	0.037546	-0.007811	0.036667	0.026628
146	W06G6.9	0.0196841	0.0752245	26.1378	18.1192	0.0472077	0.346619	0.850519	-0.014209	4.1e-05	-0.064505	0.000457	-0.001176	-0.015483	-0.024523	0.069881	0.047554	-0.028229	0.005013	0.040383	0.013092	0.053846	0.04612	0.077019	0.105174	0.050691	-0.024723	-0.081831	0.020261	-0.024397	-0.055777	-0.06684	0.011852	-0.079845	-0.042372	0.028621	-0.010112	-0.025215	0.038318	-0.004672	0.037546	-0.007811	0.036667	0.026628
147	13217763	0.0196841	0.0752245	26.1378	18.1192	0.0472077	0.346619	0.850519	-0.014209	4.1e-05	-0.064505	0.000457	-0.001176	-0.015483	-0.024523	0.069881	0.047554	-0.028229	0.005013	0.040383	0.013092	0.053846	0.04612	0.077019	0.105174	0.050691	-0.024723	-0.081831	0.020261	-0.024397	-0.055777	-0.06684	0.011852	-0.079845	-0.042372	0.028621	-0.010112	-0.025215	0.038318	-0.004672	0.037546	-0.007811	0.036667	0.026628
150	189312	0.0196841	0.0752245	26.1378	18.1192	0.0472077	0.346619	0.850519	-0.014209	4.1e-05	-0.064505	0.000457	-0.001176	-0.015483	-0.024523	0.069881	0.047554	-0.028229	0.005013	0.040383	0.013092	0.053846	0.04612	0.077019	0.105174	0.050691	-0.024723	-0.081831	0.020261	-0.024397	-0.055777	-0.06684	0.011852	-0.079845	-0.042372	0.028621	-0.010112	-0.025215	0.038318	-0.004672	0.037546	-0.007811	0.036667	0.026628
151	W03D8.3	0.0196841	0.0752245	26.1378	18.1192	0.0472077	0.346619	0.850519	-0.014209	4.1e-05	-0.064505	0.000457	-0.001176	-0.015483	-0.024523	0.069881	0.047554	-0.028229	0.005013	0.040383	0.013092	0.053846	0.04612	0.077019	0.105174	0.050691	-0.024723	-0.081831	0.020261	-0.024397	-0.055777	-0.06684	0.011852	-0.079845	-0.042372	0.028621	-0.010112	-0.025215	0.038318	-0.004672	0.037546	-0.007811	0.036667	0.026628
152	6418608	0.0196841	0.0752245	26.1378	18.1192	0.0472077	0.346619	0.850519	-0.014209	4.1e-05	-0.064505	0.000457	-0.001176	-0.015483	-0.024523	0.069881	0.047554	-0.028229	0.005013	0.040383	0.013092	0.053846	0.04612	0.077019	0.105174	0.050691	-0.024723	-0.081831	0.020261	-0.024397	-0.055777	-0.06684	0.011852	-0.079845	-0.042372	0.028621	-0.010112	-0.025215	0.038318	-0.004672	0.037546	-0.007811	0.036667	0.026628
153	0	0.0196841	0.0752245	26.1378	18.1192	0.0472077	0.346619	0.850519	-0.014209	4.1e-05	-0.064505	0.000457	-0.001176	-0.015483	-0.024523	0.069881	0.047554	-0.028229	0.005013	0.040383	0.013092	0.053846	0.04612	0.077019	0.105174	0.050691	-0.024723	-0.081831	0.020261	-0.024397	-0.055777	-0.06684	0.011852	-0.079845	-0.042372	0.028621	-0.010112	-0.025215	0.038318	-0.004672	0.037546	-0.007811	0.036667	0.026628
155	0	0.0196841	0.0752245	26.1378	18.1192	0.0472077	0.346619	0.850519	-0.014209	4.1e-05	-0.064505	0.000457	-0.001176	-0.015483	-0.024523	0.069881	0.047554	-0.028229	0.005013	0.040383	0.013092	0.053846	0.04612	0.077019	0.105174	0.050691	-0.024723	-0.081831	0.020261	-0.024397	-0.055777	-0.06684	0.011852	-0.079845	-0.042372	0.028621	-0.010112	-0.025215	0.038318	-0.004672	0.037546	-0.007811	0.036667	0.026628
156	F39E9.6	0.0196841	0.0752245	26.1378	18.1192	0.0472077	0.346619	0.850519	-0.014209	4.1e-05	-0.064505	0.000457	-0.001176	-0.015483	-0.024523	0.069881	0.047554	-0.028229	0.005013	0.040383	0.013092	0.053846	0.04612	0.077019	0.105174	0.050691	-0.024723	-0.081831	0.020261	-0.024397	-0.055777	-0.06684	0.011852	-0.079845	-0.042372	0.028621	-0.010112	-0.025215	0.038318	-0.004672	0.037546	-0.007811	0.036667	0.026628
158	13213629	0.0196841	0.0752245	26.1378	18.1192	0.0472077	0.346619	0.850519	-0.014209	4.1e-05	-0.064505	0.000457	-0.001176	-0.015483	-0.024523	0.069881	0.047554	-0.028229	0.005013	0.040383	0.013092	0.053846	0.04612	0.077019	0.105174	0.050691	-0.024723	-0.081831	0.020261	-0.024397	-0.055777	-0.06684	0.011852	-0.079845	-0.042372	0.028621	-0.010112	-0.025215	0.038318	-0.004672	0.037546	-0.007811	0.036667	0.026628
160	0	0.0196841	0.0752245	26.1378	18.1192	0.0472077	0.346619	0.850519	-0.014209	4.1e-05	-0.064505	0.000457	-0.001176	-0.015483	-0.024523	0.069881	0.047554	-0.028229	0.005013	0.040383	0.013092	0.053846	0.04612	0.077019	0.105174	0.050691	-0.024723	-0.081831	0.020261	-0.024397	-0.055777	-0.06684	0.011852	-0.079845	-0.042372	0.028621	-0.010112	-0.025215	0.038318	-0.004672	0.037546	-0.007811	0.036667	0.026628
161	F55C9.11	0.0196841	0.0752245	26.1378	18.1192	0.0472077	0.346619	0.850519	-0.014209	4.1e-05	-0.064505	0.000457	-0.001176	-0.015483	-0.024523	0.069881	0.047554	-0.028229	0.005013	0.040383	0.013092	0.053846	0.04612	0.077019	0.105174	0.050691	-0.024723	-0.081831	0.020261	-0.024397	-0.055777	-0.06684	0.011852	-0.079845	-0.042372	0.028621	-0.010112	-0.025215	0.038318	-0.004672	0.037546	-0.007811	0.036667	0.026628
162	13181147	0.0196841	0.0752245	26.1378	18.1192	0.0472077	0.346619	0.850519	-0.014209	4.1e-05	-0.064505	0.000457	-0.001176	-0.015483	-0.024523	0.069881	0.047554	-0.028229	0.005013	0.040383	0.013092	0.053846	0.04612	0.077019	0.105174	0.050691	-0.024723	-0.081831	0.020261	-0.024397	-0.055777	-0.06684	0.011852	-0.079845	-0.042372	0.028621	-0.010112	-0.025215	0.038318	-0.004672	0.037546	-0.007811	0.036667	0.026628
165	0	0.0196841	0.0752245	26.1378	18.1192	0.0472077	0.346619	0.850519	-0.014209	4.1e-05	-0.064505	0.000457	-0.001176	-0.015483	-0.024523	0.069881	0.047554	-0.028229	0.005013	0.040383	0.013092	0.053846	0.04612	0.077019	0.105174	0.050691	-0.024723	-0.081831	0.020261	-0.024397	-0.055777	-0.06684	0.011852	-0.079845	-0.042372	0.028621	-0.010112	-0.025215	0.038318	-0.004672	0.037546	-0.007811	0.036667	0.026628
167	13190961	0.0196841	0.0752245	26.1378	18.1192	0.0472077	0.346619	0.850519	-0.014209	4.1e-05	-0.064505	0.000457	-0.001176	-0.015483	-0.024523	0.069881	0.047554	-0.028229	0.005013	0.040383	0.013092	0.053846	0.04612	0.077019	0.105174	0.050691	-0.024723	-0.081831	0.020261	-0.024397	-0.055777	-0.06684	0.011852	-0.079845	-0.042372	0.028621	-0.010112	-0.025215	0.038318	-0.004672	0.037546	-0.007811	0.036667	0.026628
168	0	0.0196841	0.0752245	26.1378	18.1192	0.0472077	0.346619	0.850519	-0.014209	4.1e-05	-0.064505	0.000457	-0.001176	-0.015483	-0.024523	0.069881	0.047554	-0.028229	0.005013	0.040383	0.013092	0.053846	0.04612	0.077019	0.105174	0.050691	-0.024723	-0.081831	0.020261	-0.024397	-0.055777	-0.06684	0.011852	-0.079845	-0.042372	0.028621	-0.010112	-0.025215	0.038318	-0.004672	0.037546	-0.007811	0.036667	0.026628
169	182032	0.0196841	0.0752245	26.1378	18.1192	0.0472077	0.346619	0.850519	-0.014209	4.1e-05	-0.064505	0.000457	-0.001176	-0.015483	-0.024523	0.069881	0.047554	-0.028229	0.005013	0.040383	0.013092	0.053846	0.04612	0.077019	0.105174	0.050691	-0.024723	-0.081831	0.020261	-0.024397	-0.055777	-0.06684	0.011852	-0.079845	-0.042372	0.028621	-0.010112	-0.025215	0.038318	-0.004672	0.037546	-0.007811	0.036667	0.026628
170	181938	0.0196841	0.0752245	26.1378	18.1192	0.0472077	0.346619	0.850519	-0.014209	4.1e-05	-0.064505	0.000457	-0.001176	-0.015483	-0.024523	0.069881	0.047554	-0.028229	0.005013	0.040383	0.013092	0.053846	0.04612	0.077019	0.105174	0.050691	-0.024723	-0.081831	0.020261	-0.024397	-0.055777	-0.06684	0.011852	-0.079845	-0.042372	0.028621	-0.010112	-0.025215	0.038318	-0.004672	0.037546	-0.007811	0.036667	0.026628
172	0	0.0196841	0.0752245	26.1378	18.1192	0.0472077	0.346619	0.850519	-0.014209	4.1e-05	-0.064505	0.000457	-0.001176	-0.015483	-0.024523	0.069881	0.047554	-0.028229	0.005013	0.040383	0.013092	0.053846	0.04612	0.077019	0.105174	0.050691	-0.024723	-0.081831	0.020261	-0.024397	-0.055777	-0.06684	0.011852	-0.079845	-0.042372	0.028621	-0.010112	-0.025215	0.038318	-0.004672	0.037546	-0.007811	0.036667	0.026628
173	C17B7.9	0.0196841	0.0752245	26.1378	18.1192	0.0472077	0.346619	0.850519	-0.014209	4.1e-05	-0.064505	0.000457	-0.001176	-0.015483	-0.024523	0.069881	0.047554	-0.028229	0.005013	0.040383	0.013092	0.053846	0.04612	0.077019	0.105174	0.050691	-0.024723	-0.081831	0.020261	-0.024397	-0.055777	-0.06684	0.011852	-0.079845	-0.042372	0.028621	-0.010112	-0.025215	0.038318	-0.004672	0.037546	-0.007811	0.036667	0.026628
175	0	0.0196841	0.0752245	26.1378	18.1192	0.0472077	0.346619	0.850519	-0.014209	4.1e-05	-0.064505	0.000457	-0.001176	-0.015483	-0.024523	0.069881	0.047554	-0.028229	0.005013	0.040383	0.013092	0.053846	0.04612	0.077019	0.105174	0.050691	-0.024723	-0.081831	0.020261	-0.024397	-0.055777	-0.06684	0.011852	-0.079845	-0.042372	0.028621	-0.010112	-0.025215	0.038318	-0.004672	0.037546	-0.007811	0.036667	0.026628
176	F15A8.1	0.0196841	0.0752245	26.1378	18.1192	0.0472077	0.346619	0.850519	-0.014209	4.1e-05	-0.064505	0.000457	-0.001176	-0.015483	-0.024523	0.069881	0.047554	-0.028229	0.005013	0.040383	0.013092	0.053846	0.04612	0.077019	0.105174	0.050691	-0.024723	-0.081831	0.020261	-0.024397	-0.055777	-0.06684	0.011852	-0.079845	-0.042372	0.028621	-0.010112	-0.025215	0.038318	-0.004672	0.037546	-0.007811	0.036667	0.026628
177	188822	0.0196841	0.0752245	26.1378	18.1192	0.0472077	0.346619	0.850519	-0.014209	4.1e-05	-0.064505	0.000457	-0.001176	-0.015483	-0.024523	0.069881	0.047554	-0.028229	0.005013	0.040383	0.013092	0.053846	0.04612	0.077019	0.105174	0.050691	-0.024723	-0.081831	0.020261	-0.024397	-0.055777	-0.06684	0.011852	-0.079845	-0.042372	0.028621	-0.010112	-0.025215	0.038318	-0.004672	0.037546	-0.007811	0.036667	0.026628
178	F07G6.5	0.0196841	0.0752245	26.1378	18.1192	0.0472077	0.346619	0.850519	-0.014209	4.1e-05	-0.064505	0.000457	-0.001176	-0.015483	-0.024523	0.069881	0.047554	-0.028229	0.005013	0.040383	0.013092	0.053846	0.04612	0.077019	0.105174	0.050691	-0.024723	-0.081831	0.020261	-0.024397	-0.055777	-0.06684	0.011852	-0.079845	-0.042372	0.028621	-0.010112	-0.025215	0.038318	-0.004672	0.037546	-0.007811	0.036667	0.026628
179	184151	0.0196841	0.0752245	26.1378	18.1192	0.0472077	0.346619	0.850519	-0.014209	4.1e-05	-0.064505	0.000457	-0.001176	-0.015483	-0.024523	0.069881	0.047554	-0.028229	0.005013	0.040383	0.013092	0.053846	0.04612	0.077019	0.105174	0.050691	-0.024723	-0.081831	0.020261	-0.024397	-0.055777	-0.06684	0.011852	-0.079845	-0.042372	0.028621	-0.010112	-0.025215	0.038318	-0.004672	0.037546	-0.007811	0.036667	0.026628
183	0	0.0196841	0.0752245	26.1378	18.1192	0.0472077	0.346619	0.850519	-0.014209	4.1e-05	-0.064505	0.000457	-0.001176	-0.015483	-0.024523	0.069881	0.047554	-0.028229	0.005013	0.040383	0.013092	0.053846	0.04612	0.077019	0.105174	0.050691	-0.024723	-0.081831	0.020261	-0.024397	-0.055777	-0.06684	0.011852	-0.079845	-0.042372	0.028621	-0.010112	-0.025215	0.038318	-0.004672	0.037546	-0.007811	0.036667	0.026628
184	0	0.0196841	0.0752245	26.1378	18.1192	0.0472077	0.346619	0.850519	-0.014209	4.1e-05	-0.064505	0.000457	-0.001176	-0.015483	-0.024523	0.069881	0.047554	-0.028229	0.005013	0.040383	0.013092	0.053846	0.04612	0.077019	0.105174	0.050691	-0.024723	-0.081831	0.020261	-0.024397	-0.055777	-0.06684	0.011852	-0.079845	-0.042372	0.028621	-0.010112	-0.025215	0.038318	-0.004672	0.037546	-0.007811	0.036667	0.026628
185	B0554.1	0.0196841	0.0752245	26.1378	18.1192	0.0472077	0.346619	0.850519	-0.014209	4.1e-05	-0.064505	0.000457	-0.001176	-0.015483	-0.024523	0.069881	0.047554	-0.028229	0.005013	0.040383	0.013092	0.053846	0.04612	0.077019	0.105174	0.050691	-0.024723	-0.081831	0.020261	-0.024397	-0.055777	-0.06684	0.011852	-0.079845	-0.042372	0.028621	-0.010112	-0.025215	0.038318	-0.004672	0.037546	-0.007811	0.036667	0.026628
186	188518	0.0196841	0.0752245	26.1378	18.1192	0.0472077	0.346619	0.850519	-0.014209	4.1e-05	-0.064505	0.000457	-0.001176	-0.015483	-0.024523	0.069881	0.047554	-0.028229	0.005013	0.040383	0.013092	0.053846	0.04612	0.077019	0.105174	0.050691	-0.024723	-0.081831	0.020261	-0.024397	-0.055777	-0.06684	0.011852	-0.079845	-0.042372	0.028621	-0.010112	-0.025215	0.038318	-0.004672	0.037546	-0.007811	0.036667	0.026628
188	F40E3.3	0.0196841	0.0752245	26.1378	18.1192	0.0472077	0.346619	0.850519	-0.014209	4.1e-05	-0.064505	0.000457	-0.001176	-0.015483	-0.024523	0.069881	0.047554	-0.028229	0.005013	0.040383	0.013092	0.053846	0.04612	0.077019	0.105174	0.050691	-0.024723	-0.081831	0.020261	-0.024397	-0.055777	-0.06684	0.011852	-0.079845	-0.042372	0.028621	-0.010112	-0.025215	0.038318	-0.004672	0.037546	-0.007811	0.036667	0.026628
189	math-16	0.0196841	0.0752245	26.1378	18.1192	0.0472077	0.346619	0.850519	-0.014209	4.1e-05	-0.064505	0.000457	-0.001176	-0.015483	-0.024523	0.069881	0.047554	-0.028229	0.005013	0.040383	0.013092	0.053846	0.04612	0.077019	0.105174	0.050691	-0.024723	-0.081831	0.020261	-0.024397	-0.055777	-0.06684	0.011852	-0.079845	-0.042372	0.028621	-0.010112	-0.025215	0.038318	-0.004672	0.037546	-0.007811	0.036667	0.026628
190	185110	0.0196841	0.0752245	26.1378	18.1192	0.0472077	0.346619	0.850519	-0.014209	4.1e-05	-0.064505	0.000457	-0.001176	-0.015483	-0.024523	0.069881	0.047554	-0.028229	0.005013	0.040383	0.013092	0.053846	0.04612	0.077019	0.105174	0.050691	-0.024723	-0.081831	0.020261	-0.024397	-0.055777	-0.06684	0.011852	-0.079845	-0.042372	0.028621	-0.010112	-0.025215	0.038318	-0.004672	0.037546	-0.007811	0.036667	0.026628
191	188545	0.0196841	0.0752245	26.1378	18.1192	0.0472077	0.346619	0.850519	-0.014209	4.1e-05	-0.064505	0.000457	-0.001176	-0.015483	-0.024523	0.069881	0.047554	-0.028229	0.005013	0.040383	0.013092	0.053846	0.04612	0.077019	0.105174	0.050691	-0.024723	-0.081831	0.020261	-0.024397	-0.055777	-0.06684	0.011852	-0.079845	-0.042372	0.028621	-0.010112	-0.025215	0.038318	-0.004672	0.037546	-0.007811	0.036667	0.026628
193	191092	0.0196841	0.0752245	26.1378	18.1192	0.0472077	0.346619	0.850519	-0.014209	4.1e-05	-0.064505	0.000457	-0.001176	-0.015483	-0.024523	0.069881	0.047554	-0.028229	0.005013	0.040383	0.013092	0.053846	0.04612	0.077019	0.105174	0.050691	-0.024723	-0.081831	0.020261	-0.024397	-0.055777	-0.06684	0.011852	-0.079845	-0.042372	0.028621	-0.010112	-0.025215	0.038318	-0.004672	0.037546	-0.007811	0.036667	0.026628
194	0	0.0196841	0.0752245	26.1378	18.1192	0.0472077	0.346619	0.850519	-0.014209	4.1e-05	-0.064505	0.000457	-0.001176	-0.015483	-0.024523	0.069881	0.047554	-0.028229	0.005013	0.040383	0.013092	0.053846	0.04612	0.077019	0.105174	0.050691	-0.024723	-0.081831	0.020261	-0.024397	-0.055777	-0.06684	0.011852	-0.079845	-0.042372	0.028621	-0.010112	-0.025215	0.038318	-0.004672	0.037546	-0.007811	0.036667	0.026628
197	0	0.0196841	0.0752245	26.1378	18.1192	0.0472077	0.346619	0.850519	-0.014209	4.1e-05	-0.064505	0.000457	-0.001176	-0.015483	-0.024523	0.069881	0.047554	-0.028229	0.005013	0.040383	0.013092	0.053846	0.04612	0.077019	0.105174	0.050691	-0.024723	-0.081831	0.020261	-0.024397	-0.055777	-0.06684	0.011852	-0.079845	-0.042372	0.028621	-0.010112	-0.025215	0.038318	-0.004672	0.037546	-0.007811	0.036667	0.026628
201	183376	0.0196841	0.0752245	26.1378	18.1192	0.0472077	0.346619	0.850519	-0.014209	4.1e-05	-0.064505	0.000457	-0.001176	-0.015483	-0.024523	0.069881	0.047554	-0.028229	0.005013	0.040383	0.013092	0.053846	0.04612	0.077019	0.105174	0.050691	-0.024723	-0.081831	0.020261	-0.024397	-0.055777	-0.06684	0.011852	-0.079845	-0.042372	0.028621	-0.010112	-0.025215	0.038318	-0.004672	0.037546	-0.007811	0.036667	0.026628
204	186734	0.0196841	0.0752245	26.1378	18.1192	0.0472077	0.346619	0.850519	-0.014209	4.1e-05	-0.064505	0.000457	-0.001176	-0.015483	-0.024523	0.069881	0.047554	-0.028229	0.005013	0.040383	0.013092	0.053846	0.04612	0.077019	0.105174	0.050691	-0.024723	-0.081831	0.020261	-0.024397	-0.055777	-0.06684	0.011852	-0.079845	-0.042372	0.028621	-0.010112	-0.025215	0.038318	-0.004672	0.037546	-0.007811	0.036667	0.026628
207	184668	0.0196841	0.0752245	26.1378	18.1192	0.0472077	0.346619	0.850519	-0.014209	4.1e-05	-0.064505	0.000457	-0.001176	-0.015483	-0.024523	0.069881	0.047554	-0.028229	0.005013	0.040383	0.013092	0.053846	0.04612	0.077019	0.105174	0.050691	-0.024723	-0.081831	0.020261	-0.024397	-0.055777	-0.06684	0.011852	-0.079845	-0.042372	0.028621	-0.010112	-0.025215	0.038318	-0.004672	0.037546	-0.007811	0.036667	0.026628
209	0	0.0196841	0.0752245	26.1378	18.1192	0.0472077	0.346619	0.850519	-0.014209	4.1e-05	-0.064505	0.000457	-0.001176	-0.015483	-0.024523	0.069881	0.047554	-0.028229	0.005013	0.040383	0.013092	0.053846	0.04612	0.077019	0.105174	0.050691	-0.024723	-0.081831	0.020261	-0.024397	-0.055777	-0.06684	0.011852	-0.079845	-0.042372	0.028621	-0.010112	-0.025215	0.038318	-0.004672	0.037546	-0.007811	0.036667	0.026628
210	0	0.0196841	0.0752245	26.1378	18.1192	0.0472077	0.346619	0.850519	-0.014209	4.1e-05	-0.064505	0.000457	-0.001176	-0.015483	-0.024523	0.069881	0.047554	-0.028229	0.005013	0.040383	0.013092	0.053846	0.04612	0.077019	0.105174	0.050691	-0.024723	-0.081831	0.020261	-0.024397	-0.055777	-0.06684	0.011852	-0.079845	-0.042372	0.028621	-0.010112	-0.025215	0.038318	-0.004672	0.037546	-0.007811	0.036667	0.026628
211	R08C7.11	0.0196841	0.0752245	26.1378	18.1192	0.0472077	0.346619	0.850519	-0.014209	4.1e-05	-0.064505	0.000457	-0.001176	-0.015483	-0.024523	0.069881	0.047554	-0.028229	0.005013	0.040383	0.013092	0.053846	0.04612	0.077019	0.105174	0.050691	-0.024723	-0.081831	0.020261	-0.024397	-0.055777	-0.06684	0.011852	-0.079845	-0.042372	0.028621	-0.010112	-0.025215	0.038318	-0.004672	0.037546	-0.007811	0.036667	0.026628
212	183764	0.0196841	0.0752245	26.1378	18.1192	0.0472077	0.346619	0.850519	-0.014209	4.1e-05	-0.064505	0.000457	-0.001176	-0.015483	-0.024523	0.069881	0.047554	-0.028229	0.005013	0.040383	0.013092	0.053846	0.04612	0.077019	0.105174	0.050691	-0.024723	-0.081831	0.020261	-0.024397	-0.055777	-0.06684	0.011852	-0.079845	-0.042372	0.028621	-0.010112	-0.025215	0.038318	-0.004672	0.037546	-0.007811	0.036667	0.026628
213	Y73F8A.32	0.0196841	0.0752245	26.1378	18.1192	0.0472077	0.346619	0.850519	-0.014209	4.1e-05	-0.064505	0.000457	-0.001176	-0.015483	-0.024523	0.069881	0.047554	-0.028229	0.005013	0.040383	0.013092	0.053846	0.04612	0.077019	0.105174	0.050691	-0.024723	-0.081831	0.020261	-0.024397	-0.055777	-0.06684	0.011852	-0.079845	-0.042372	0.028621	-0.010112	-0.025215	0.038318	-0.004672	0.037546	-0.007811	0.036667	0.026628
214	0	0.0196841	0.0752245	26.1378	18.1192	0.0472077	0.346619	0.850519	-0.014209	4.1e-05	-0.064505	0.000457	-0.001176	-0.015483	-0.024523	0.069881	0.047554	-0.028229	0.005013	0.040383	0.013092	0.053846	0.04612	0.077019	0.105174	0.050691	-0.024723	-0.081831	0.020261	-0.024397	-0.055777	-0.06684	0.011852	-0.079845	-0.042372	0.028621	-0.010112	-0.025215	0.038318	-0.004672	0.037546	-0.007811	0.036667	0.026628
215	0	0.0196841	0.0752245	26.1378	18.1192	0.0472077	0.346619	0.850519	-0.014209	4.1e-05	-0.064505	0.000457	-0.001176	-0.015483	-0.024523	0.069881	0.047554	-0.028229	0.005013	0.040383	0.013092	0.053846	0.04612	0.077019	0.105174	0.050691	-0.024723	-0.081831	0.020261	-0.024397	-0.055777	-0.06684	0.011852	-0.079845	-0.042372	0.028621	-0.010112	-0.025215	0.038318	-0.004672	0.037546	-0.007811	0.036667	0.026628
216	Y105C5B.3	0.0196841	0.0752245	26.1378	18.1193	0.0472073	0.346606	0.850535	-0.014209	5.2e-05	-0.064505	0.000457	-0.001177	-0.015483	-0.024523	0.06988	0.047554	-0.028229	0.005012	0.040383	0.013092	0.053844	0.04612	0.077019	0.105173	0.050691	-0.024723	-0.081832	0.020261	-0.024397	-0.055778	-0.06684	0.011852	-0.079846	-0.042372	0.028621	-0.010114	-0.025215	0.038318	-0.004673	0.037546	-0.007811	0.036665	0.026628
217	srw-142	0.0196841	0.0752245	26.1378	18.1192	0.0472077	0.346619	0.850519	-0.014209	4.1e-05	-0.064505	0.000457	-0.001176	-0.015483	-0.024523	0.069881	0.047554	-0.028229	0.005013	0.040383	0.013092	0.053846	0.04612	0.077019	0.105174	0.050691	-0.024723	-0.081831	0.020261	-0.024397	-0.055777	-0.06684	0.011852	-0.079845	-0.042372	0.028621	-0.010112	-0.025215	0.038318	-0.004672	0.037546	-0.007811	0.036667	0.026628
219	0	0.0196841	0.0752245	26.1378	18.1192	0.0472077	0.346619	0.850519	-0.014209	4.1e-05	-0.064505	0.000457	-0.001176	-0.015483	-0.024523	0.069881	0.047554	-0.028229	0.005013	0.040383	0.013092	0.053846	0.04612	0.077019	0.105174	0.050691	-0.024723	-0.081831	0.020261	-0.024397	-0.055777	-0.06684	0.011852	-0.079845	-0.042372	0.028621	-0.010112	-0.025215	0.038318	-0.004672	0.037546	-0.007811	0.036667	0.026628
221	187758	0.0196841	0.0752245	26.1378	18.1192	0.0472077	0.346619	0.850519	-0.014209	4.1e-05	-0.064505	0.000457	-0.001176	-0.015483	-0.024523	0.069881	0.047554	-0.028229	0.005013	0.040383	0.013092	0.053846	0.04612	0.077019	0.105174	0.050691	-0.024723	-0.081831	0.020261	-0.024397	-0.055777	-0.06684	0.011852	-0.079845	-0.042372	0.028621	-0.010112	-0.025215	0.038318	-0.004672	0.037546	-0.007811	0.036667	0.026628
222	190254	0.0196841	0.0752245	26.1378	18.1192	0.0472077	0.346619	0.850519	-0.014209	4.1e-05	-0.064505	0.000457	-0.001176	-0.015483	-0.024523	0.069881	0.047554	-0.028229	0.005013	0.040383	0.013092	0.053846	0.04612	0.077019	0.105174	0.050691	-0.024723	-0.081831	0.020261	-0.024397	-0.055777	-0.06684	0.011852	-0.079845	-0.042372	0.028621	-0.010112	-0.025215	0.038318	-0.004672	0.037546	-0.007811	0.036667	0.026628
223	0	0.0196841	0.0752245	26.1378	18.1192	0.0472077	0.346619	0.850519	-0.014209	4.1e-05	-0.064505	0.000457	-0.001176	-0.015483	-0.024523	0.069881	0.047554	-0.028229	0.005013	0.040383	0.013092	0.053846	0.04612	0.077019	0.105174	0.050691	-0.024723	-0.081831	0.020261	-0.024397	-0.055777	-0.06684	0.011852	-0.079845	-0.042372	0.028621	-0.010112	-0.025215	0.038318	-0.004672	0.037546	-0.007811	0.036667	0.026628
224	0	0.0196841	0.0752245	26.1378	18.1192	0.0472077	0.346619	0.850519	-0.014209	4.1e-05	-0.064505	0.000457	-0.001176	-0.015483	-0.024523	0.069881	0.047554	-0.028229	0.005013	0.040383	0.013092	0.053846	0.04612	0.077019	0.105174	0.050691	-0.024723	-0.081831	0.020261	-0.024397	-0.055777	-0.06684	0.011852	-0.079845	-0.042372	0.028621	-0.010112	-0.025215	0.038318	-0.004672	0.037546	-0.007811	0.036667	0.026628
225	13217860	0.0196841	0.0752245	26.1378	18.1192	0.0472077	0.346619	0.850519	-0.014209	4.1e-05	-0.064505	0.000457	-0.001176	-0.015483	-0.024523	0.069881	0.047554	-0.028229	0.005013	0.040383	0.013092	0.053846	0.04612	0.077019	0.105174	0.050691	-0.024723	-0.081831	0.020261	-0.024397	-0.055777	-0.06684	0.011852	-0.079845	-0.042372	0.028621	-0.010112	-0.025215	0.038318	-0.004672	0.037546	-0.007811	0.036667	0.026628
226	0	0.0196841	0.0752245	26.1378	18.1192	0.0472077	0.346619	0.850519	-0.014209	4.1e-05	-0.064505	0.000457	-0.001176	-0.015483	-0.024523	0.069881	0.047554	-0.028229	0.005013	0.040383	0.013092	0.053846	0.04612	0.077019	0.105174	0.050691	-0.024723	-0.081831	0.020261	-0.024397	-0.055777	-0.06684	0.011852	-0.079845	-0.042372	0.028621	-0.010112	-0.025215	0.038318	-0.004672	0.037546	-0.007811	0.036667	0.026628
228	oac-38	0.0196841	0.0752245	26.1378	18.1192	0.0472077	0.346619	0.850519	-0.014209	4.1e-05	-0.064505	0.000457	-0.001176	-0.015483	-0.024523	0.069881	0.047554	-0.028229	0.005013	0.040383	0.013092	0.053846	0.04612	0.077019	0.105174	0.050691	-0.024723	-0.081831	0.020261	-0.024397	-0.055777	-0.06684	0.011852	-0.079845	-0.042372	0.028621	-0.010112	-0.025215	0.038318	-0.004672	0.037546	-0.007811	0.036667	0.026628
229	C13A2.10	0.0196841	0.0752245	26.1378	18.1192	0.0472077	0.346619	0.850519	-0.014209	4.1e-05	-0.064505	0.000457	-0.001176	-0.015483	-0.024523	0.069881	0.047554	-0.028229	0.005013	0.040383	0.013092	0.053846	0.04612	0.077019	0.105174	0.050691	-0.024723	-0.081831	0.020261	-0.024397	-0.055777	-0.06684	0.011852	-0.079845	-0.042372	0.028621	-0.010112	-0.025215	0.038318	-0.004672	0.037546	-0.007811	0.036667	0.026628
232	188651	0.0196841	0.0752245	26.1378	18.1192	0.0472077	0.346619	0.850519	-0.014209	4.1e-05	-0.064505	0.000457	-0.001176	-0.015483	-0.024523	0.069881	0.047554	-0.028229	0.005013	0.040383	0.013092	0.053846	0.04612	0.077019	0.105174	0.050691	-0.024723	-0.081831	0.020261	-0.024397	-0.055777	-0.06684	0.011852	-0.079845	-0.042372	0.028621	-0.010112	-0.025215	0.038318	-0.004672	0.037546	-0.007811	0.036667	0.026628
234	Y105C5A.10	0.0196841	0.0752245	26.1378	18.1192	0.0472077	0.346619	0.850519	-0.014209	4.1e-05	-0.064505	0.000457	-0.001176	-0.015483	-0.024523	0.069881	0.047554	-0.028229	0.005013	0.040383	0.013092	0.053846	0.04612	0.077019	0.105174	0.050691	-0.024723	-0.081831	0.020261	-0.024397	-0.055777	-0.06684	0.011852	-0.079845	-0.042372	0.028621	-0.010112	-0.025215	0.038318	-0.004672	0.037546	-0.007811	0.036667	0.026628
236	185398	0.0196841	0.0752245	26.1378	18.1192	0.0472077	0.346619	0.850519	-0.014209	4.1e-05	-0.064505	0.000457	-0.001176	-0.015483	-0.024523	0.069881	0.047554	-0.028229	0.005013	0.040383	0.013092	0.053846	0.04612	0.077019	0.105174	0.050691	-0.024723	-0.081831	0.020261	-0.024397	-0.055777	-0.06684	0.011852	-0.079845	-0.042372	0.028621	-0.010112	-0.025215	0.038318	-0.004672	0.037546	-0.007811	0.036667	0.026628
242	0	0.0196841	0.0752245	26.1378	18.1192	0.0472077	0.346619	0.850519	-0.014209	4.1e-05	-0.064505	0.000457	-0.001176	-0.015483	-0.024523	0.069881	0.047554	-0.028229	0.005013	0.040383	0.013092	0.053846	0.04612	0.077019	0.105174	0.050691	-0.024723	-0.081831	0.020261	-0.024397	-0.055777	-0.06684	0.011852	-0.079845	-0.042372	0.028621	-0.010112	-0.025215	0.038318	-0.004672	0.037546	-0.007811	0.036667	0.026628
245	mctp-1	0.0196841	0.0752245	26.1378	18.1192	0.0472077	0.346619	0.850519	-0.014209	4.1e-05	-0.064505	0.000457	-0.001176	-0.015483	-0.024523	0.069881	0.047554	-0.028229	0.005013	0.040383	0.013092	0.053846	0.04612	0.077019	0.105174	0.050691	-0.024723	-0.081831	0.020261	-0.024397	-0.055777	-0.06684	0.011852	-0.079845	-0.042372	0.028621	-0.010112	-0.025215	0.038318	-0.004672	0.037546	-0.007811	0.036667	0.026628
246	chtb-2	0.0196841	0.0752245	26.1378	18.1192	0.0472077	0.346619	0.850519	-0.014209	4.1e-05	-0.064505	0.000457	-0.001176	-0.015483	-0.024523	0.069881	0.047554	-0.028229	0.005013	0.040383	0.013092	0.053846	0.04612	0.077019	0.105174	0.050691	-0.024723	-0.081831	0.020261	-0.024397	-0.055777	-0.06684	0.011852	-0.079845	-0.042372	0.028621	-0.010112	-0.025215	0.038318	-0.004672	0.037546	-0.007811	0.036667	0.026628
249	T28D9.11	0.0196841	0.0752245	26.1378	18.1192	0.0472077	0.346619	0.850519	-0.014209	4.1e-05	-0.064505	0.000457	-0.001176	-0.015483	-0.024523	0.069881	0.047554	-0.028229	0.005013	0.040383	0.013092	0.053846	0.04612	0.077019	0.105174	0.050691	-0.024723	-0.081831	0.020261	-0.024397	-0.055777	-0.06684	0.011852	-0.079845	-0.042372	0.028621	-0.010112	-0.025215	0.038318	-0.004672	0.037546	-0.007811	0.036667	0.026628
253	0	0.0196841	0.0752245	26.1378	18.1192	0.0472077	0.346619	0.850519	-0.014209	4.1e-05	-0.064505	0.000457	-0.001176	-0.015483	-0.024523	0.069881	0.047554	-0.028229	0.005013	0.040383	0.013092	0.053846	0.04612	0.077019	0.105174	0.050691	-0.024723	-0.081831	0.020261	-0.024397	-0.055777	-0.06684	0.011852	-0.079845	-0.042372	0.028621	-0.010112	-0.025215	0.038318	-0.004672	0.037546	-0.007811	0.036667	0.026628
262	0	0.0196841	0.0752245	26.1378	18.1192	0.0472077	0.346619	0.850519	-0.014209	4.1e-05	-0.064505	0.000457	-0.001176	-0.015483	-0.024523	0.069881	0.047554	-0.028229	0.005013	0.040383	0.013092	0.053846	0.04612	0.077019	0.105174	0.050691	-0.024723	-0.081831	0.020261	-0.024397	-0.055777	-0.06684	0.011852	-0.079845	-0.042372	0.028621	-0.010112	-0.025215	0.038318	-0.004672	0.037546	-0.007811	0.036667	0.026628
263	F57H12.5	0.0196841	0.0752245	26.1378	18.1192	0.0472077	0.346619	0.850519	-0.014209	4.1e-05	-0.064505	0.000457	-0.001176	-0.015483	-0.024523	0.069881	0.047554	-0.028229	0.005013	0.040383	0.013092	0.053846	0.04612	0.077019	0.105174	0.050691	-0.024723	-0.081831	0.020261	-0.024397	-0.055777	-0.06684	0.011852	-0.079845	-0.042372	0.028621	-0.010112	-0.025215	0.038318	-0.004672	0.037546	-0.007811	0.036667	0.026628
269	13218711	0.0196841	0.0752245	26.1378	18.1192	0.0472077	0.346619	0.850519	-0.014209	4.1e-05	-0.064505	0.000457	-0.001176	-0.015483	-0.024523	0.069881	0.047554	-0.028229	0.005013	0.040383	0.013092	0.053846	0.04612	0.077019	0.105174	0.050691	-0.024723	-0.081831	0.020261	-0.024397	-0.055777	-0.06684	0.011852	-0.079845	-0.042372	0.028621	-0.010112	-0.025215	0.038318	-0.004672	0.037546	-0.007811	0.036667	0.026628
272	13212551	0.0196841	0.0752245	26.1378	18.1192	0.0472077	0.346619	0.850519	-0.014209	4.1e-05	-0.064505	0.000457	-0.001176	-0.015483	-0.024523	0.069881	0.047554	-0.028229	0.005013	0.040383	0.013092	0.053846	0.04612	0.077019	0.105174	0.050691	-0.024723	-0.081831	0.020261	-0.024397	-0.055777	-0.06684	0.011852	-0.079845	-0.042372	0.028621	-0.010112	-0.025215	0.038318	-0.004672	0.037546	-0.007811	0.036667	0.026628
273	0	0.0196841	0.0752245	26.1378	18.1192	0.0472077	0.346619	0.850519	-0.014209	4.1e-05	-0.064505	0.000457	-0.001176	-0.015483	-0.024523	0.069881	0.047554	-0.028229	0.005013	0.040383	0.013092	0.053846	0.04612	0.077019	0.105174	0.050691	-0.024723	-0.081831	0.020261	-0.024397	-0.055777	-0.06684	0.011852	-0.079845	-0.042372	0.028621	-0.010112	-0.025215	0.038318	-0.004672	0.037546	-0.007811	0.036667	0.026628
277	182826	0.0196841	0.0752245	26.1378	18.1192	0.0472077	0.346619	0.850519	-0.014209	4.1e-05	-0.064505	0.000457	-0.001176	-0.015483	-0.024523	0.069881	0.047554	-0.028229	0.005013	0.040383	0.013092	0.053846	0.04612	0.077019	0.105174	0.050691	-0.024723	-0.081831	0.020261	-0.024397	-0.055777	-0.06684	0.011852	-0.079845	-0.042372	0.028621	-0.010112	-0.025215	0.038318	-0.004672	0.037546	-0.007811	0.036667	0.026628
280	R08C7.8	0.0196841	0.0752245	26.1378	18.1192	0.0472077	0.346619	0.850519	-0.014209	4.1e-05	-0.064505	0.000457	-0.001176	-0.015483	-0.024523	0.069881	0.047554	-0.028229	0.005013	0.040383	0.013092	0.053846	0.04612	0.077019	0.105174	0.050691	-0.024723	-0.081831	0.020261	-0.024397	-0.055777	-0.06684	0.011852	-0.079845	-0.042372	0.028621	-0.010112	-0.025215	0.038318	-0.004672	0.037546	-0.007811	0.036667	0.026628
281	lgc-8	0.0196841	0.0752245	26.1378	18.1192	0.0472077	0.346619	0.850519	-0.014209	4.1e-05	-0.064505	0.000457	-0.001176	-0.015483	-0.024523	0.069881	0.047554	-0.028229	0.005013	0.040383	0.013092	0.053846	0.04612	0.077019	0.105174	0.050691	-0.024723	-0.081831	0.020261	-0.024397	-0.055777	-0.06684	0.011852	-0.079845	-0.042372	0.028621	-0.010112	-0.025215	0.038318	-0.004672	0.037546	-0.007811	0.036667	0.026628
283	3565746	0.0196841	0.0752245	26.1378	18.1192	0.0472077	0.346619	0.850519	-0.014209	4.1e-05	-0.064505	0.000457	-0.001176	-0.015483	-0.024523	0.069881	0.047554	-0.028229	0.005013	0.040383	0.013092	0.053846	0.04612	0.077019	0.105174	0.050691	-0.024723	-0.081831	0.020261	-0.024397	-0.055777	-0.06684	0.011852	-0.079845	-0.042372	0.028621	-0.010112	-0.025215	0.038318	-0.004672	0.037546	-0.007811	0.036667	0.026628
289	0	0.0196841	0.0752245	26.1378	18.1192	0.0472077	0.346619	0.850519	-0.014209	4.1e-05	-0.064505	0.000457	-0.001176	-0.015483	-0.024523	0.069881	0.047554	-0.028229	0.005013	0.040383	0.013092	0.053846	0.04612	0.077019	0.105174	0.050691	-0.024723	-0.081831	0.020261	-0.024397	-0.055777	-0.06684	0.011852	-0.079845	-0.042372	0.028621	-0.010112	-0.025215	0.038318	-0.004672	0.037546	-0.007811	0.036667	0.026628
290	13197287	0.0196841	0.0752245	26.1378	18.1192	0.0472077	0.346619	0.850519	-0.014209	4.1e-05	-0.064505	0.000457	-0.001176	-0.015483	-0.024523	0.069881	0.047554	-0.028229	0.005013	0.040383	0.013092	0.053846	0.04612	0.077019	0.105174	0.050691	-0.024723	-0.081831	0.020261	-0.024397	-0.055777	-0.06684	0.011852	-0.079845	-0.042372	0.028621	-0.010112	-0.025215	0.038318	-0.004672	0.037546	-0.007811	0.036667	0.026628
291	0	0.0196841	0.0752245	26.1378	18.1192	0.0472077	0.346619	0.850519	-0.014209	4.1e-05	-0.064505	0.000457	-0.001176	-0.015483	-0.024523	0.069881	0.047554	-0.028229	0.005013	0.040383	0.013092	0.053846	0.04612	0.077019	0.105174	0.050691	-0.024723	-0.081831	0.020261	-0.024397	-0.055777	-0.06684	0.011852	-0.079845	-0.042372	0.028621	-0.010112	-0.025215	0.038318	-0.004672	0.037546	-0.007811	0.036667	0.026628
292	C09B9.4	0.0196841	0.0752245	26.1378	18.1192	0.0472077	0.346619	0.850519	-0.014209	4.1e-05	-0.064505	0.000457	-0.001176	-0.015483	-0.024523	0.069881	0.047554	-0.028229	0.005013	0.040383	0.013092	0.053846	0.04612	0.077019	0.105174	0.050691	-0.024723	-0.081831	0.020261	-0.024397	-0.055777	-0.06684	0.011852	-0.079845	-0.042372	0.028621	-0.010112	-0.025215	0.038318	-0.004672	0.037546	-0.007811	0.036667	0.026628
293	T07D10.1	0.0196841	0.0752245	26.1378	18.1192	0.0472077	0.346619	0.850519	-0.014209	4.1e-05	-0.064505	0.000457	-0.001176	-0.015483	-0.024523	0.069881	0.047554	-0.028229	0.005013	0.040383	0.013092	0.053846	0.04612	0.077019	0.105174	0.050691	-0.024723	-0.081831	0.020261	-0.024397	-0.055777	-0.06684	0.011852	-0.079845	-0.042372	0.028621	-0.010112	-0.025215	0.038318	-0.004672	0.037546	-0.007811	0.036667	0.026628
296	13182910	0.0196841	0.0752245	26.1378	18.1192	0.0472077	0.346619	0.850519	-0.014209	4.1e-05	-0.064505	0.000457	-0.001176	-0.015483	-0.024523	0.069881	0.047554	-0.028229	0.005013	0.040383	0.013092	0.053846	0.04612	0.077019	0.105174	0.050691	-0.024723	-0.081831	0.020261	-0.024397	-0.055777	-0.06684	0.011852	-0.079845	-0.042372	0.028621	-0.010112	-0.025215	0.038318	-0.004672	0.037546	-0.007811	0.036667	0.026628
300	T07D10.1	0.0196841	0.0752245	26.1378	18.1192	0.0472077	0.346619	0.850519	-0.014209	4.1e-05	-0.064505	0.000457	-0.001176	-0.015483	-0.024523	0.069881	0.047554	-0.028229	0.005013	0.040383	0.013092	0.053846	0.04612	0.077019	0.105174	0.050691	-0.024723	-0.081831	0.020261	-0.024397	-0.055777	-0.06684	0.011852	-0.079845	-0.042372	0.028621	-0.010112	-0.025215	0.038318	-0.004672	0.037546	-0.007811	0.036667	0.026628
308	0	0.0196841	0.0752245	26.1378	18.1192	0.0472077	0.346619	0.850519	-0.014209	4.1e-05	-0.064505	0.000457	-0.001176	-0.015483	-0.024523	0.069881	0.047554	-0.028229	0.005013	0.040383	0.013092	0.053846	0.04612	0.077019	0.105174	0.050691	-0.024723	-0.081831	0.020261	-0.024397	-0.055777	-0.06684	0.011852	-0.079845	-0.042372	0.028621	-0.010112	-0.025215	0.038318	-0.004672	0.037546	-0.007811	0.036667	0.026628
312	best-8	0.0196841	0.0752245	26.1378	18.1192	0.0472077	0.346619	0.850519	-0.014209	4.1e-05	-0.064505	0.000457	-0.001176	-0.015483	-0.024523	0.069881	0.047554	-0.028229	0.005013	0.040383	0.013092	0.053846	0.04612	0.077019	0.105174	0.050691	-0.024723	-0.081831	0.020261	-0.024397	-0.055777	-0.06684	0.011852	-0.079845	-0.042372	0.028621	-0.010112	-0.025215	0.038318	-0.004672	0.037546	-0.007811	0.036667	0.026628
314	0	0.0196841	0.0752245	26.1378	18.1192	0.0472077	0.346619	0.850519	-0.014209	4.1e-05	-0.064505	0.000457	-0.001176	-0.015483	-0.024523	0.069881	0.047554	-0.028229	0.005013	0.040383	0.013092	0.053846	0.04612	0.077019	0.105174	0.050691	-0.024723	-0.081831	0.020261	-0.024397	-0.055777	-0.06684	0.011852	-0.079845	-0.042372	0.028621	-0.010112	-0.025215	0.038318	-0.004672	0.037546	-0.007811	0.036667	0.026628
316	Y37F4.5	0.0196841	0.0752245	26.1378	18.1192	0.0472077	0.346619	0.850519	-0.014209	4.1e-05	-0.064505	0.000457	-0.001176	-0.015483	-0.024523	0.069881	0.047554	-0.028229	0.005013	0.040383	0.013092	0.053846	0.04612	0.077019	0.105174	0.050691	-0.024723	-0.081831	0.020261	-0.024397	-0.055777	-0.06684	0.011852	-0.079845	-0.042372	0.028621	-0.010112	-0.025215	0.038318	-0.004672	0.037546	-0.007811	0.036667	0.026628
322	fipr-25	0.0196841	0.0752245	26.1378	18.1192	0.0472077	0.346619	0.850519	-0.014209	4.1e-05	-0.064505	0.000457	-0.001176	-0.015483	-0.024523	0.069881	0.047554	-0.028229	0.005013	0.040383	0.013092	0.053846	0.04612	0.077019	0.105174	0.050691	-0.024723	-0.081831	0.020261	-0.024397	-0.055777	-0.06684	0.011852	-0.079845	-0.042372	0.028621	-0.010112	-0.025215	0.038318	-0.004672	0.037546	-0.007811	0.036667	0.026628
324	0	0.0196841	0.0752245	26.1378	18.1192	0.0472077	0.346619	0.850519	-0.014209	4.1e-05	-0.064505	0.000457	-0.001176	-0.015483	-0.024523	0.069881	0.047554	-0.028229	0.005013	0.040383	0.013092	0.053846	0.04612	0.077019	0.105174	0.050691	-0.024723	-0.081831	0.020261	-0.024397	-0.055777	-0.06684	0.011852	-0.079845	-0.042372	0.028621	-0.010112	-0.025215	0.038318	-0.004672	0.037546	-0.007811	0.036667	0.026628
338	ech-1.1	0.0196841	0.0752245	26.1378	18.1192	0.0472077	0.346619	0.850519	-0.014209	4.1e-05	-0.064505	0.000457	-0.001176	-0.015483	-0.024523	0.069881	0.047554	-0.028229	0.005013	0.040383	0.013092	0.053846	0.04612	0.077019	0.105174	0.050691	-0.024723	-0.081831	0.020261	-0.024397	-0.055777	-0.06684	0.011852	-0.079845	-0.042372	0.028621	-0.010112	-0.025215	0.038318	-0.004672	0.037546	-0.007811	0.036667	0.026628
339	spd-5	0.0196841	0.0752245	26.1378	18.1192	0.0472077	0.346619	0.850519	-0.014209	4.1e-05	-0.064505	0.000457	-0.001176	-0.015483	-0.024523	0.069881	0.047554	-0.028229	0.005013	0.040383	0.013092	0.053846	0.04612	0.077019	0.105174	0.050691	-0.024723	-0.081831	0.020261	-0.024397	-0.055777	-0.06684	0.011852	-0.079845	-0.042372	0.028621	-0.010112	-0.025215	0.038318	-0.004672	0.037546	-0.007811	0.036667	0.026628
350	0	0.0196841	0.0752245	26.1378	18.1192	0.0472077	0.346619	0.850519	-0.014209	4.1e-05	-0.064505	0.000457	-0.001176	-0.015483	-0.024523	0.069881	0.047554	-0.028229	0.005013	0.040383	0.013092	0.053846	0.04612	0.077019	0.105174	0.050691	-0.024723	-0.081831	0.020261	-0.024397	-0.055777	-0.06684	0.011852	-0.079845	-0.042372	0.028621	-0.010112	-0.025215	0.038318	-0.004672	0.037546	-0.007811	0.036667	0.026628
358	ifas-2	0.0196841	0.0752245	26.1378	18.1192	0.0472077	0.346619	0.850519	-0.014209	4.1e-05	-0.064505	0.000457	-0.001176	-0.015483	-0.024523	0.069881	0.047554	-0.028229	0.005013	0.040383	0.013092	0.053846	0.04612	0.077019	0.105174	0.050691	-0.024723	-0.081831	0.020261	-0.024397	-0.055777	-0.06684	0.011852	-0.079845	-0.042372	0.028621	-0.010112	-0.025215	0.038318	-0.004672	0.037546	-0.007811	0.036667	0.026628
360	F13H6.5	0.0196841	0.0752245	26.1378	18.1192	0.0472077	0.346619	0.850519	-0.014209	4.1e-05	-0.064505	0.000457	-0.001176	-0.015483	-0.024523	0.069881	0.047554	-0.028229	0.005013	0.040383	0.013092	0.053846	0.04612	0.077019	0.105174	0.050691	-0.024723	-0.081831	0.020261	-0.024397	-0.055777	-0.06684	0.011852	-0.079845	-0.042372	0.028621	-0.010112	-0.025215	0.038318	-0.004672	0.037546	-0.007811	0.036667	0.026628
362	Y75B7B.2	0.0196841	0.0752245	26.1378	18.1192	0.0472077	0.346619	0.850519	-0.014209	4.1e-05	-0.064505	0.000457	-0.001176	-0.015483	-0.024523	0.069881	0.047554	-0.028229	0.005013	0.040383	0.013092	0.053846	0.04612	0.077019	0.105174	0.050691	-0.024723	-0.081831	0.020261	-0.024397	-0.055777	-0.06684	0.011852	-0.079845	-0.042372	0.028621	-0.010112	-0.025215	0.038318	-0.004672	0.037546	-0.007811	0.036667	0.026628
367	T07D10.1	0.0196841	0.0752245	26.1378	18.1192	0.0472077	0.346619	0.850519	-0.014209	4.1e-05	-0.064505	0.000457	-0.001176	-0.015483	-0.024523	0.069881	0.047554	-0.028229	0.005013	0.040383	0.013092	0.053846	0.04612	0.077019	0.105174	0.050691	-0.024723	-0.081831	0.020261	-0.024397	-0.055777	-0.06684	0.011852	-0.079845	-0.042372	0.028621	-0.010112	-0.025215	0.038318	-0.004672	0.037546	-0.007811	0.036667	0.026628
378	T21C9.9	0.0196841	0.0752245	26.1378	18.1192	0.0472077	0.346619	0.850519	-0.014209	4.1e-05	-0.064505	0.000457	-0.001176	-0.015483	-0.024523	0.069881	0.047554	-0.028229	0.005013	0.040383	0.013092	0.053846	0.04612	0.077019	0.105174	0.050691	-0.024723	-0.081831	0.020261	-0.024397	-0.055777	-0.06684	0.011852	-0.079845	-0.042372	0.028621	-0.010112	-0.025215	0.038318	-0.004672	0.037546	-0.007811	0.036667	0.026628
380	sulp-3	0.0196841	0.0752245	26.1378	18.1192	0.0472077	0.346619	0.850519	-0.014209	4.1e-05	-0.064505	0.000457	-0.001176	-0.015483	-0.024523	0.069881	0.047554	-0.028229	0.005013	0.040383	0.013092	0.053846	0.04612	0.077019	0.105174	0.050691	-0.024723	-0.081831	0.020261	-0.024397	-0.055777	-0.06684	0.011852	-0.079845	-0.042372	0.028621	-0.010112	-0.025215	0.038318	-0.004672	0.037546	-0.007811	0.036667	0.026628
389	gcy-18	0.0196841	0.0752245	26.1378	18.1192	0.0472077	0.346619	0.850519	-0.014209	4.1e-05	-0.064505	0.000457	-0.001176	-0.015483	-0.024523	0.069881	0.047554	-0.028229	0.005013	0.040383	0.013092	0.053846	0.04612	0.077019	0.105174	0.050691	-0.024723	-0.081831	0.020261	-0.024397	-0.055777	-0.06684	0.011852	-0.079845	-0.042372	0.028621	-0.010112	-0.025215	0.038318	-0.004672	0.037546	-0.007811	0.036667	0.026628
393	dop-1	0.0196841	0.0752245	26.1378	18.1192	0.0472077	0.346619	0.850519	-0.014209	4.1e-05	-0.064505	0.000457	-0.001176	-0.015483	-0.024523	0.069881	0.047554	-0.028229	0.005013	0.040383	0.013092	0.053846	0.04612	0.077019	0.105174	0.050691	-0.024723	-0.081831	0.020261	-0.024397	-0.055777	-0.06684	0.011852	-0.079845	-0.042372	0.028621	-0.010112	-0.025215	0.038318	-0.004672	0.037546	-0.007811	0.036667	0.026628
394	dop-1	0.0196841	0.0752245	26.1378	18.1192	0.0472077	0.346619	0.850519	-0.014209	4.1e-05	-0.064505	0.000457	-0.001176	-0.015483	-0.024523	0.069881	0.047554	-0.028229	0.005013	0.040383	0.013092	0.053846	0.04612	0.077019	0.105174	0.050691	-0.024723	-0.081831	0.020261	-0.024397	-0.055777	-0.06684	0.011852	-0.079845	-0.042372	0.028621	-0.010112	-0.025215	0.038318	-0.004672	0.037546	-0.007811	0.036667	0.026628
398	F57B9.8	0.0196841	0.0752245	26.1378	18.1192	0.0472077	0.346619	0.850519	-0.014209	4.1e-05	-0.064505	0.000457	-0.001176	-0.015483	-0.024523	0.069881	0.047554	-0.028229	0.005013	0.040383	0.013092	0.053846	0.04612	0.077019	0.105174	0.050691	-0.024723	-0.081831	0.020261	-0.024397	-0.055777	-0.06684	0.011852	-0.079845	-0.042372	0.028621	-0.010112	-0.025215	0.038318	-0.004672	0.037546	-0.007811	0.036667	0.026628
403	180975	0.0196841	0.0752245	26.1378	18.1192	0.0472077	0.346619	0.850519	-0.014209	4.1e-05	-0.064505	0.000457	-0.001176	-0.015483	-0.024523	0.069881	0.047554	-0.028229	0.005013	0.040383	0.013092	0.053846	0.04612	0.077019	0.105174	0.050691	-0.024723	-0.081831	0.020261	-0.024397	-0.055777	-0.06684	0.011852	-0.079845	-0.042372	0.028621	-0.010112	-0.025215	0.038318	-0.004672	0.037546	-0.007811	0.036667	0.026628
406	181733	0.0196841	0.0752245	26.1378	18.1192	0.0472077	0.346619	0.850519	-0.014209	4.1e-05	-0.064505	0.000457	-0.001176	-0.015483	-0.024523	0.069881	0.047554	-0.028229	0.005013	0.040383	0.013092	0.053846	0.04612	0.077019	0.105174	0.050691	-0.024723	-0.081831	0.020261	-0.024397	-0.055777	-0.06684	0.011852	-0.079845	-0.042372	0.028621	-0.010112	-0.025215	0.038318	-0.004672	0.037546	-0.007811	0.036667	0.026628
410	C34F6.1	0.0196841	0.0752245	26.1378	18.1192	0.0472077	0.346619	0.850519	-0.014209	4.1e-05	-0.064505	0.000457	-0.001176	-0.015483	-0.024523	0.069881	0.047554	-0.028229	0.005013	0.040383	0.013092	0.053846	0.04612	0.077019	0.105174	0.050691	-0.024723	-0.081831	0.020261	-0.024397	-0.055777	-0.06684	0.011852	-0.079845	-0.042372	0.028621	-0.010112	-0.025215	0.038318	-0.004672	0.037546	-0.007811	0.036667	0.026628
417	0	0.0196841	0.0752245	26.1378	18.1192	0.0472077	0.346619	0.850519	-0.014209	4.1e-05	-0.064505	0.000457	-0.001176	-0.015483	-0.024523	0.069881	0.047554	-0.028229	0.005013	0.040383	0.013092	0.053846	0.04612	0.077019	0.105174	0.050691	-0.024723	-0.081831	0.020261	-0.024397	-0.055777	-0.06684	0.011852	-0.079845	-0.042372	0.028621	-0.010112	-0.025215	0.038318	-0.004672	0.037546	-0.007811	0.036667	0.026628
420	0	0.0196841	0.0752245	26.1378	18.1192	0.0472077	0.346619	0.850519	-0.014209	4.1e-05	-0.064505	0.000457	-0.001176	-0.015483	-0.024523	0.069881	0.047554	-0.028229	0.005013	0.040383	0.013092	0.053846	0.04612	0.077019	0.105174	0.050691	-0.024723	-0.081831	0.020261	-0.024397	-0.055777	-0.06684	0.011852	-0.079845	-0.042372	0.028621	-0.010112	-0.025215	0.038318	-0.004672	0.037546	-0.007811	0.036667	0.026628
421	hasp-2	0.0196841	0.0752245	26.1378	18.1192	0.0472077	0.346619	0.850519	-0.014209	4.1e-05	-0.064505	0.000457	-0.001176	-0.015483	-0.024523	0.069881	0.047554	-0.028229	0.005013	0.040383	0.013092	0.053846	0.04612	0.077019	0.105174	0.050691	-0.024723	-0.081831	0.020261	-0.024397	-0.055777	-0.06684	0.011852	-0.079845	-0.042372	0.028621	-0.010112	-0.025215	0.038318	-0.004672	0.037546	-0.007811	0.036667	0.026628
427	0	0.0196841	0.0752245	26.1378	18.1192	0.0472077	0.346619	0.850519	-0.014209	4.1e-05	-0.064505	0.000457	-0.001176	-0.015483	-0.024523	0.069881	0.047554	-0.028229	0.005013	0.040383	0.013092	0.053846	0.04612	0.077019	0.105174	0.050691	-0.024723	-0.081831	0.020261	-0.024397	-0.055777	-0.06684	0.011852	-0.079845	-0.042372	0.028621	-0.010112	-0.025215	0.038318	-0.004672	0.037546	-0.007811	0.036667	0.026628
428	not found	0.0196841	0.0752245	26.1378	18.1192	0.0472077	0.346619	0.850519	-0.014209	4.1e-05	-0.064505	0.000457	-0.001176	-0.015483	-0.024523	0.069881	0.047554	-0.028229	0.005013	0.040383	0.013092	0.053846	0.04612	0.077019	0.105174	0.050691	-0.024723	-0.081831	0.020261	-0.024397	-0.055777	-0.06684	0.011852	-0.079845	-0.042372	0.028621	-0.010112	-0.025215	0.038318	-0.004672	0.037546	-0.007811	0.036667	0.026628
429	him-4	0.0196841	0.0752245	26.1378	18.1192	0.0472077	0.346619	0.850519	-0.014209	4.1e-05	-0.064505	0.000457	-0.001176	-0.015483	-0.024523	0.069881	0.047554	-0.028229	0.005013	0.040383	0.013092	0.053846	0.04612	0.077019	0.105174	0.050691	-0.024723	-0.081831	0.020261	-0.024397	-0.055777	-0.06684	0.011852	-0.079845	-0.042372	0.028621	-0.010112	-0.025215	0.038318	-0.004672	0.037546	-0.007811	0.036667	0.026628
430	F26F12.3	0.0196841	0.0752245	26.1378	18.1192	0.0472077	0.346619	0.850519	-0.014209	4.1e-05	-0.064505	0.000457	-0.001176	-0.015483	-0.024523	0.069881	0.047554	-0.028229	0.005013	0.040383	0.013092	0.053846	0.04612	0.077019	0.105174	0.050691	-0.024723	-0.081831	0.020261	-0.024397	-0.055777	-0.06684	0.011852	-0.079845	-0.042372	0.028621	-0.010112	-0.025215	0.038318	-0.004672	0.037546	-0.007811	0.036667	0.026628
432	F33D4.6	0.0196841	0.0752245	26.1378	18.1192	0.0472077	0.346619	0.850519	-0.014209	4.1e-05	-0.064505	0.000457	-0.001176	-0.015483	-0.024523	0.069881	0.047554	-0.028229	0.005013	0.040383	0.013092	0.053846	0.04612	0.077019	0.105174	0.050691	-0.024723	-0.081831	0.020261	-0.024397	-0.055777	-0.06684	0.011852	-0.079845	-0.042372	0.028621	-0.010112	-0.025215	0.038318	-0.004672	0.037546	-0.007811	0.036667	0.026628
433	0	0.0196841	0.0752245	26.1378	18.1192	0.0472077	0.346619	0.850519	-0.014209	4.1e-05	-0.064505	0.000457	-0.001176	-0.015483	-0.024523	0.069881	0.047554	-0.028229	0.005013	0.040383	0.013092	0.053846	0.04612	0.077019	0.105174	0.050691	-0.024723	-0.081831	0.020261	-0.024397	-0.055777	-0.06684	0.011852	-0.079845	-0.042372	0.028621	-0.010112	-0.025215	0.038318	-0.004672	0.037546	-0.007811	0.036667	0.026628
436	pix-1	0.0196841	0.0752245	26.1378	18.1192	0.0472077	0.346619	0.850519	-0.014209	4.1e-05	-0.064505	0.000457	-0.001176	-0.015483	-0.024523	0.069881	0.047554	-0.028229	0.005013	0.040383	0.013092	0.053846	0.04612	0.077019	0.105174	0.050691	-0.024723	-0.081831	0.020261	-0.024397	-0.055777	-0.06684	0.011852	-0.079845	-0.042372	0.028621	-0.010112	-0.025215	0.038318	-0.004672	0.037546	-0.007811	0.036667	0.026628
443	dgat-2	0.0196841	0.0752245	26.1378	18.1192	0.0472077	0.346619	0.850519	-0.014209	4.1e-05	-0.064505	0.000457	-0.001176	-0.015483	-0.024523	0.069881	0.047554	-0.028229	0.005013	0.040383	0.013092	0.053846	0.04612	0.077019	0.105174	0.050691	-0.024723	-0.081831	0.020261	-0.024397	-0.055777	-0.06684	0.011852	-0.079845	-0.042372	0.028621	-0.010112	-0.025215	0.038318	-0.004672	0.037546	-0.007811	0.036667	0.026628
444	0	0.0196841	0.0752245	26.1378	18.1192	0.0472077	0.346619	0.850519	-0.014209	4.1e-05	-0.064505	0.000457	-0.001176	-0.015483	-0.024523	0.069881	0.047554	-0.028229	0.005013	0.040383	0.013092	0.053846	0.04612	0.077019	0.105174	0.050691	-0.024723	-0.081831	0.020261	-0.024397	-0.055777	-0.06684	0.011852	-0.079845	-0.042372	0.028621	-0.010112	-0.025215	0.038318	-0.004672	0.037546	-0.007811	0.036667	0.026628
445	nipi-3	0.0196841	0.0752245	26.1378	18.1192	0.0472077	0.346619	0.850519	-0.014209	4.1e-05	-0.064505	0.000457	-0.001176	-0.015483	-0.024523	0.069881	0.047554	-0.028229	0.005013	0.040383	0.013092	0.053846	0.04612	0.077019	0.105174	0.050691	-0.024723	-0.081831	0.020261	-0.024397	-0.055777	-0.06684	0.011852	-0.079845	-0.042372	0.028621	-0.010112	-0.025215	0.038318	-0.004672	0.037546	-0.007811	0.036667	0.026628
446	F07C6.4	0.0196841	0.0752245	26.1378	18.1192	0.0472077	0.346619	0.850519	-0.014209	4.1e-05	-0.064505	0.000457	-0.001176	-0.015483	-0.024523	0.069881	0.047554	-0.028229	0.005013	0.040383	0.013092	0.053846	0.04612	0.077019	0.105174	0.050691	-0.024723	-0.081831	0.020261	-0.024397	-0.055777	-0.06684	0.011852	-0.079845	-0.042372	0.028621	-0.010112	-0.025215	0.038318	-0.004672	0.037546	-0.007811	0.036667	0.026628
453	181711	0.0196841	0.0752245	26.1378	18.1192	0.0472077	0.346619	0.850519	-0.014209	4.1e-05	-0.064505	0.000457	-0.001176	-0.015483	-0.024523	0.069881	0.047554	-0.028229	0.005013	0.040383	0.013092	0.053846	0.04612	0.077019	0.105174	0.050691	-0.024723	-0.081831	0.020261	-0.024397	-0.055777	-0.06684	0.011852	-0.079845	-0.042372	0.028621	-0.010112	-0.025215	0.038318	-0.004672	0.037546	-0.007811	0.036667	0.026628
454	ptr-2	0.0196841	0.0752245	26.1378	18.1192	0.0472077	0.346619	0.850519	-0.014209	4.1e-05	-0.064505	0.000457	-0.001176	-0.015483	-0.024523	0.069881	0.047554	-0.028229	0.005013	0.040383	0.013092	0.053846	0.04612	0.077019	0.105174	0.050691	-0.024723	-0.081831	0.020261	-0.024397	-0.055777	-0.06684	0.011852	-0.079845	-0.042372	0.028621	-0.010112	-0.025215	0.038318	-0.004672	0.037546	-0.007811	0.036667	0.026628
459	0	0.0196841	0.0752245	26.1378	18.1192	0.0472077	0.346619	0.850519	-0.014209	4.1e-05	-0.064505	0.000457	-0.001176	-0.015483	-0.024523	0.069881	0.047554	-0.028229	0.005013	0.040383	0.013092	0.053846	0.04612	0.077019	0.105174	0.050691	-0.024723	-0.081831	0.020261	-0.024397	-0.055777	-0.06684	0.011852	-0.079845	-0.042372	0.028621	-0.010112	-0.025215	0.038318	-0.004672	0.037546	-0.007811	0.036667	0.026628
460	0	0.0196841	0.0752245	26.1378	18.1192	0.0472077	0.346619	0.850519	-0.014209	4.1e-05	-0.064505	0.000457	-0.001176	-0.015483	-0.024523	0.069881	0.047554	-0.028229	0.005013	0.040383	0.013092	0.053846	0.04612	0.077019	0.105174	0.050691	-0.024723	-0.081831	0.020261	-0.024397	-0.055777	-0.06684	0.011852	-0.079845	-0.042372	0.028621	-0.010112	-0.025215	0.038318	-0.004672	0.037546	-0.007811	0.036667	0.026628
463	0	0.0196841	0.0752245	26.1378	18.1192	0.0472077	0.346619	0.850519	-0.014209	4.1e-05	-0.064505	0.000457	-0.001176	-0.015483	-0.024523	0.069881	0.047554	-0.028229	0.005013	0.040383	0.013092	0.053846	0.04612	0.077019	0.105174	0.050691	-0.024723	-0.081831	0.020261	-0.024397	-0.055777	-0.06684	0.011852	-0.079845	-0.042372	0.028621	-0.010112	-0.025215	0.038318	-0.004672	0.037546	-0.007811	0.036667	0.026628
474	0	0.0196841	0.0752245	26.1378	18.1192	0.0472077	0.346619	0.850519	-0.014209	4.1e-05	-0.064505	0.000457	-0.001176	-0.015483	-0.024523	0.069881	0.047554	-0.028229	0.005013	0.040383	0.013092	0.053846	0.04612	0.077019	0.105174	0.050691	-0.024723	-0.081831	0.020261	-0.024397	-0.055777	-0.06684	0.011852	-0.079845	-0.042372	0.028621	-0.010112	-0.025215	0.038318	-0.004672	0.037546	-0.007811	0.036667	0.026628
476	unc-30	0.0196841	0.0752245	26.1378	18.1192	0.0472077	0.346619	0.850519	-0.014209	4.1e-05	-0.064505	0.000457	-0.001176	-0.015483	-0.024523	0.069881	0.047554	-0.028229	0.005013	0.040383	0.013092	0.053846	0.04612	0.077019	0.105174	0.050691	-0.024723	-0.081831	0.020261	-0.024397	-0.055777	-0.06684	0.011852	-0.079845	-0.042372	0.028621	-0.010112	-0.025215	0.038318	-0.004672	0.037546	-0.007811	0.036667	0.026628
477	Y48G1C.5	0.0196841	0.0752245	26.1378	18.1192	0.0472077	0.346619	0.850519	-0.014209	4.1e-05	-0.064505	0.000457	-0.001176	-0.015483	-0.024523	0.069881	0.047554	-0.028229	0.005013	0.040383	0.013092	0.053846	0.04612	0.077019	0.105174	0.050691	-0.024723	-0.081831	0.020261	-0.024397	-0.055777	-0.06684	0.011852	-0.079845	-0.042372	0.028621	-0.010112	-0.025215	0.038318	-0.004672	0.037546	-0.007811	0.036667	0.026628
479	K09C6.7	0.0196841	0.0752245	26.1378	18.1192	0.0472077	0.346619	0.850519	-0.014209	4.1e-05	-0.064505	0.000457	-0.001176	-0.015483	-0.024523	0.069881	0.047554	-0.028229	0.005013	0.040383	0.013092	0.053846	0.04612	0.077019	0.105174	0.050691	-0.024723	-0.081831	0.020261	-0.024397	-0.055777	-0.06684	0.011852	-0.079845	-0.042372	0.028621	-0.010112	-0.025215	0.038318	-0.004672	0.037546	-0.007811	0.036667	0.026628
480	175808	0.0196841	0.0752245	26.1378	18.1192	0.0472077	0.346619	0.850519	-0.014209	4.1e-05	-0.064505	0.000457	-0.001176	-0.015483	-0.024523	0.069881	0.047554	-0.028229	0.005013	0.040383	0.013092	0.053846	0.04612	0.077019	0.105174	0.050691	-0.024723	-0.081831	0.020261	-0.024397	-0.055777	-0.06684	0.011852	-0.079845	-0.042372	0.028621	-0.010112	-0.025215	0.038318	-0.004672	0.037546	-0.007811	0.036667	0.026628
482	0	0.0196841	0.0752245	26.1378	18.1192	0.0472077	0.346619	0.850519	-0.014209	4.1e-05	-0.064505	0.000457	-0.001176	-0.015483	-0.024523	0.069881	0.047554	-0.028229	0.005013	0.040383	0.013092	0.053846	0.04612	0.077019	0.105174	0.050691	-0.024723	-0.081831	0.020261	-0.024397	-0.055777	-0.06684	0.011852	-0.079845	-0.042372	0.028621	-0.010112	-0.025215	0.038318	-0.004672	0.037546	-0.007811	0.036667	0.026628
486	0	0.0196841	0.0752245	26.1378	18.1192	0.0472077	0.346619	0.850519	-0.014209	4.1e-05	-0.064505	0.000457	-0.001176	-0.015483	-0.024523	0.069881	0.047554	-0.028229	0.005013	0.040383	0.013092	0.053846	0.04612	0.077019	0.105174	0.050691	-0.024723	-0.081831	0.020261	-0.024397	-0.055777	-0.06684	0.011852	-0.079845	-0.042372	0.028621	-0.010112	-0.025215	0.038318	-0.004672	0.037546	-0.007811	0.036667	0.026628
490	noca-1	0.0196841	0.0752245	26.1378	18.1192	0.0472077	0.346619	0.850519	-0.014209	4.1e-05	-0.064505	0.000457	-0.001176	-0.015483	-0.024523	0.069881	0.047554	-0.028229	0.005013	0.040383	0.013092	0.053846	0.04612	0.077019	0.105174	0.050691	-0.024723	-0.081831	0.020261	-0.024397	-0.055777	-0.06684	0.011852	-0.079845	-0.042372	0.028621	-0.010112	-0.025215	0.038318	-0.004672	0.037546	-0.007811	0.036667	0.026628
491	180491	0.0196841	0.0752245	26.1378	18.1192	0.0472077	0.346619	0.850519	-0.014209	4.1e-05	-0.064505	0.000457	-0.001176	-0.015483	-0.024523	0.069881	0.047554	-0.028229	0.005013	0.040383	0.013092	0.053846	0.04612	0.077019	0.105174	0.050691	-0.024723	-0.081831	0.020261	-0.024397	-0.055777	-0.06684	0.011852	-0.079845	-0.042372	0.028621	-0.010112	-0.025215	0.038318	-0.004672	0.037546	-0.007811	0.036667	0.026628
493	0	0.0196841	0.0752245	26.1378	18.1192	0.0472077	0.346619	0.850519	-0.014209	4.1e-05	-0.064505	0.000457	-0.001176	-0.015483	-0.024523	0.069881	0.047554	-0.028229	0.005013	0.040383	0.013092	0.053846	0.04612	0.077019	0.105174	0.050691	-0.024723	-0.081831	0.020261	-0.024397	-0.055777	-0.06684	0.011852	-0.079845	-0.042372	0.028621	-0.010112	-0.025215	0.038318	-0.004672	0.037546	-0.007811	0.036667	0.026628
498	181359	0.0196841	0.0752245	26.1378	18.1192	0.0472077	0.346619	0.850519	-0.014209	4.1e-05	-0.064505	0.000457	-0.001176	-0.015483	-0.024523	0.069881	0.047554	-0.028229	0.005013	0.040383	0.013092	0.053846	0.04612	0.077019	0.105174	0.050691	-0.024723	-0.081831	0.020261	-0.024397	-0.055777	-0.06684	0.011852	-0.079845	-0.042372	0.028621	-0.010112	-0.025215	0.038318	-0.004672	0.037546	-0.007811	0.036667	0.026628
503	0	0.0196841	0.0752245	26.1378	18.1192	0.0472077	0.346619	0.850519	-0.014209	4.1e-05	-0.064505	0.000457	-0.001176	-0.015483	-0.024523	0.069881	0.047554	-0.028229	0.005013	0.040383	0.013092	0.053846	0.04612	0.077019	0.105174	0.050691	-0.024723	-0.081831	0.020261	-0.024397	-0.055777	-0.06684	0.011852	-0.079845	-0.042372	0.028621	-0.010112	-0.025215	0.038318	-0.004672	0.037546	-0.007811	0.036667	0.026628
505	179295	0.0196841	0.0752245	26.1378	18.1192	0.0472077	0.346619	0.850519	-0.014209	4.1e-05	-0.064505	0.000457	-0.001176	-0.015483	-0.024523	0.069881	0.047554	-0.028229	0.005013	0.040383	0.013092	0.053846	0.04612	0.077019	0.105174	0.050691	-0.024723	-0.081831	0.020261	-0.024397	-0.055777	-0.06684	0.011852	-0.079845	-0.042372	0.028621	-0.010112	-0.025215	0.038318	-0.004672	0.037546	-0.007811	0.036667	0.026628
508	0	0.0196841	0.0752245	26.1378	18.1192	0.0472077	0.346619	0.850519	-0.014209	4.1e-05	-0.064505	0.000457	-0.001176	-0.015483	-0.024523	0.069881	0.047554	-0.028229	0.005013	0.040383	0.013092	0.053846	0.04612	0.077019	0.105174	0.050691	-0.024723	-0.081831	0.020261	-0.024397	-0.055777	-0.06684	0.011852	-0.079845	-0.042372	0.028621	-0.010112	-0.025215	0.038318	-0.004672	0.037546	-0.007811	0.036667	0.026628
516	daf-11	0.0196841	0.0752245	26.1378	18.1192	0.0472077	0.346619	0.850519	-0.014209	4.1e-05	-0.064505	0.000457	-0.001176	-0.015483	-0.024523	0.069881	0.047554	-0.028229	0.005013	0.040383	0.013092	0.053846	0.04612	0.077019	0.105174	0.050691	-0.024723	-0.081831	0.020261	-0.024397	-0.055777	-0.06684	0.011852	-0.079845	-0.042372	0.028621	-0.010112	-0.025215	0.038318	-0.004672	0.037546	-0.007811	0.036667	0.026628
524	0	0.0196841	0.0752245	26.1378	18.1192	0.0472077	0.346619	0.850519	-0.014209	4.1e-05	-0.064505	0.000457	-0.001176	-0.015483	-0.024523	0.069881	0.047554	-0.028229	0.005013	0.040383	0.013092	0.053846	0.04612	0.077019	0.105174	0.050691	-0.024723	-0.081831	0.020261	-0.024397	-0.055777	-0.06684	0.011852	-0.079845	-0.042372	0.028621	-0.010112	-0.025215	0.038318	-0.004672	0.037546	-0.007811	0.036667	0.026628
527	C47A4.3	0.0196841	0.0752245	26.1378	18.1192	0.0472077	0.346619	0.850519	-0.014209	4.1e-05	-0.064505	0.000457	-0.001176	-0.015483	-0.024523	0.069881	0.047554	-0.028229	0.005013	0.040383	0.013092	0.053846	0.04612	0.077019	0.105174	0.050691	-0.024723	-0.081831	0.020261	-0.024397	-0.055777	-0.06684	0.011852	-0.079845	-0.042372	0.028621	-0.010112	-0.025215	0.038318	-0.004672	0.037546	-0.007811	0.036667	0.026628
538	clec-161	0.0196841	0.0752245	26.1378	18.1192	0.0472077	0.346619	0.850519	-0.014209	4.1e-05	-0.064505	0.000457	-0.001176	-0.015483	-0.024523	0.069881	0.047554	-0.028229	0.005013	0.040383	0.013092	0.053846	0.04612	0.077019	0.105174	0.050691	-0.024723	-0.081831	0.020261	-0.024397	-0.055777	-0.06684	0.011852	-0.079845	-0.042372	0.028621	-0.010112	-0.025215	0.038318	-0.004672	0.037546	-0.007811	0.036667	0.026628
540	0	0.0196841	0.0752245	26.1378	18.1192	0.0472077	0.346619	0.850519	-0.014209	4.1e-05	-0.064505	0.000457	-0.001176	-0.015483	-0.024523	0.069881	0.047554	-0.028229	0.005013	0.040383	0.013092	0.053846	0.04612	0.077019	0.105174	0.050691	-0.024723	-0.081831	0.020261	-0.024397	-0.055777	-0.06684	0.011852	-0.079845	-0.042372	0.028621	-0.010112	-0.025215	0.038318	-0.004672	0.037546	-0.007811	0.036667	0.026628
543	deg-3	0.0196841	0.0752245	26.1378	18.1192	0.0472077	0.346619	0.850519	-0.014209	4.1e-05	-0.064505	0.000457	-0.001176	-0.015483	-0.024523	0.069881	0.047554	-0.028229	0.005013	0.040383	0.013092	0.053846	0.04612	0.077019	0.105174	0.050691	-0.024723	-0.081831	0.020261	-0.024397	-0.055777	-0.06684	0.011852	-0.079845	-0.042372	0.028621	-0.010112	-0.025215	0.038318	-0.004672	0.037546	-0.007811	0.036667	0.026628
545	Y119C1B.1	0.0196841	0.0752245	26.1378	18.1192	0.0472077	0.346619	0.850519	-0.014209	4.1e-05	-0.064505	0.000457	-0.001176	-0.015483	-0.024523	0.069881	0.047554	-0.028229	0.005013	0.040383	0.013092	0.053846	0.04612	0.077019	0.105174	0.050691	-0.024723	-0.081831	0.020261	-0.024397	-0.055777	-0.06684	0.011852	-0.079845	-0.042372	0.028621	-0.010112	-0.025215	0.038318	-0.004672	0.037546	-0.007811	0.036667	0.026628
546	F08D12.7	0.0196841	0.0752245	26.1378	18.1192	0.0472077	0.346619	0.850519	-0.014209	4.1e-05	-0.064505	0.000457	-0.001176	-0.015483	-0.024523	0.069881	0.047554	-0.028229	0.005013	0.040383	0.013092	0.053846	0.04612	0.077019	0.105174	0.050691	-0.024723	-0.081831	0.020261	-0.024397	-0.055777	-0.06684	0.011852	-0.079845	-0.042372	0.028621	-0.010112	-0.025215	0.038318	-0.004672	0.037546	-0.007811	0.036667	0.026628
552	F26D2.3	0.0196841	0.0752245	26.1378	18.1192	0.0472077	0.346619	0.850519	-0.014209	4.1e-05	-0.064505	0.000457	-0.001176	-0.015483	-0.024523	0.069881	0.047554	-0.028229	0.005013	0.040383	0.013092	0.053846	0.04612	0.077019	0.105174	0.050691	-0.024723	-0.081831	0.020261	-0.024397	-0.055777	-0.06684	0.011852	-0.079845	-0.042372	0.028621	-0.010112	-0.025215	0.038318	-0.004672	0.037546	-0.007811	0.036667	0.026628
561	ptpn-22	0.0196841	0.0752245	26.1378	18.1192	0.0472077	0.346619	0.850519	-0.014209	4.1e-05	-0.064505	0.000457	-0.001176	-0.015483	-0.024523	0.069881	0.047554	-0.028229	0.005013	0.040383	0.013092	0.053846	0.04612	0.077019	0.105174	0.050691	-0.024723	-0.081831	0.020261	-0.024397	-0.055777	-0.06684	0.011852	-0.079845	-0.042372	0.028621	-0.010112	-0.025215	0.038318	-0.004672	0.037546	-0.007811	0.036667	0.026628
562	grdn-1	0.0196841	0.0752245	26.1378	18.1192	0.0472077	0.346619	0.850519	-0.014209	4.1e-05	-0.064505	0.000457	-0.001176	-0.015483	-0.024523	0.069881	0.047554	-0.028229	0.005013	0.040383	0.013092	0.053846	0.04612	0.077019	0.105174	0.050691	-0.024723	-0.081831	0.020261	-0.024397	-0.055777	-0.06684	0.011852	-0.079845	-0.042372	0.028621	-0.010112	-0.025215	0.038318	-0.004672	0.037546	-0.007811	0.036667	0.026628
572	soc-2	0.0196841	0.0752245	26.1378	18.1192	0.0472077	0.346619	0.850519	-0.014209	4.1e-05	-0.064505	0.000457	-0.001176	-0.015483	-0.024523	0.069881	0.047554	-0.028229	0.005013	0.040383	0.013092	0.053846	0.04612	0.077019	0.105174	0.050691	-0.024723	-0.081831	0.020261	-0.024397	-0.055777	-0.06684	0.011852	-0.079845	-0.042372	0.028621	-0.010112	-0.025215	0.038318	-0.004672	0.037546	-0.007811	0.036667	0.026628
576	nhr-98	0.0196841	0.0752245	26.1378	18.1192	0.0472077	0.346619	0.850519	-0.014209	4.1e-05	-0.064505	0.000457	-0.001176	-0.015483	-0.024523	0.069881	0.047554	-0.028229	0.005013	0.040383	0.013092	0.053846	0.04612	0.077019	0.105174	0.050691	-0.024723	-0.081831	0.020261	-0.024397	-0.055777	-0.06684	0.011852	-0.079845	-0.042372	0.028621	-0.010112	-0.025215	0.038318	-0.004672	0.037546	-0.007811	0.036667	0.026628
578	gab-1	0.0196841	0.0752245	26.1378	18.1192	0.0472077	0.346619	0.850519	-0.014209	4.1e-05	-0.064505	0.000457	-0.001176	-0.015483	-0.024523	0.069881	0.047554	-0.028229	0.005013	0.040383	0.013092	0.053846	0.04612	0.077019	0.105174	0.050691	-0.024723	-0.081831	0.020261	-0.024397	-0.055777	-0.06684	0.011852	-0.079845	-0.042372	0.028621	-0.010112	-0.025215	0.038318	-0.004672	0.037546	-0.007811	0.036667	0.026628
581	0	0.0196841	0.0752245	26.1378	18.1192	0.0472077	0.346619	0.850519	-0.014209	4.1e-05	-0.064505	0.000457	-0.001176	-0.015483	-0.024523	0.069881	0.047554	-0.028229	0.005013	0.040383	0.013092	0.053846	0.04612	0.077019	0.105174	0.050691	-0.024723	-0.081831	0.020261	-0.024397	-0.055777	-0.06684	0.011852	-0.079845	-0.042372	0.028621	-0.010112	-0.025215	0.038318	-0.004672	0.037546	-0.007811	0.036667	0.026628
585	afd-1	0.0196841	0.0752245	26.1378	18.1192	0.0472077	0.346619	0.850519	-0.014209	4.1e-05	-0.064505	0.000457	-0.001176	-0.015483	-0.024523	0.069881	0.047554	-0.028229	0.005013	0.040383	0.013092	0.053846	0.04612	0.077019	0.105174	0.050691	-0.024723	-0.081831	0.020261	-0.024397	-0.055777	-0.06684	0.011852	-0.079845	-0.042372	0.028621	-0.010112	-0.025215	0.038318	-0.004672	0.037546	-0.007811	0.036667	0.026628
595	fbxa-214	0.0196841	0.0752245	26.1378	18.1192	0.0472077	0.346619	0.850519	-0.014209	4.1e-05	-0.064505	0.000457	-0.001176	-0.015483	-0.024523	0.069881	0.047554	-0.028229	0.005013	0.040383	0.013092	0.053846	0.04612	0.077019	0.105174	0.050691	-0.024723	-0.081831	0.020261	-0.024397	-0.055777	-0.06684	0.011852	-0.079845	-0.042372	0.028621	-0.010112	-0.025215	0.038318	-0.004672	0.037546	-0.007811	0.036667	0.026628
607	Y6G8.2	0.0196841	0.0752245	26.1378	18.1192	0.0472077	0.346619	0.850519	-0.014209	4.1e-05	-0.064505	0.000457	-0.001176	-0.015483	-0.024523	0.069881	0.047554	-0.028229	0.005013	0.040383	0.013092	0.053846	0.04612	0.077019	0.105174	0.050691	-0.024723	-0.081831	0.020261	-0.024397	-0.055777	-0.06684	0.011852	-0.079845	-0.042372	0.028621	-0.010112	-0.025215	0.038318	-0.004672	0.037546	-0.007811	0.036667	0.026628
610	F56B3.6	0.0196841	0.0752245	26.1378	18.1192	0.0472077	0.346619	0.850519	-0.014209	4.1e-05	-0.064505	0.000457	-0.001176	-0.015483	-0.024523	0.069881	0.047554	-0.028229	0.005013	0.040383	0.013092	0.053846	0.04612	0.077019	0.105174	0.050691	-0.024723	-0.081831	0.020261	-0.024397	-0.055777	-0.06684	0.011852	-0.079845	-0.042372	0.028621	-0.010112	-0.025215	0.038318	-0.004672	0.037546	-0.007811	0.036667	0.026628
621	180946	0.0196841	0.0752245	26.1378	18.1192	0.0472077	0.346619	0.850519	-0.014209	4.1e-05	-0.064505	0.000457	-0.001176	-0.015483	-0.024523	0.069881	0.047554	-0.028229	0.005013	0.040383	0.013092	0.053846	0.04612	0.077019	0.105174	0.050691	-0.024723	-0.081831	0.020261	-0.024397	-0.055777	-0.06684	0.011852	-0.079845	-0.042372	0.028621	-0.010112	-0.025215	0.038318	-0.004672	0.037546	-0.007811	0.036667	0.026628
628	ptl-1	0.0196841	0.0752245	26.1378	18.1192	0.0472077	0.346619	0.850519	-0.014209	4.1e-05	-0.064505	0.000457	-0.001176	-0.015483	-0.024523	0.069881	0.047554	-0.028229	0.005013	0.040383	0.013092	0.053846	0.04612	0.077019	0.105174	0.050691	-0.024723	-0.081831	0.020261	-0.024397	-0.055777	-0.06684	0.011852	-0.079845	-0.042372	0.028621	-0.010112	-0.025215	0.038318	-0.004672	0.037546	-0.007811	0.036667	0.026628
629	ptl-1	0.0196841	0.0752245	26.1378	18.1192	0.0472077	0.346619	0.850519	-0.014209	4.1e-05	-0.064505	0.000457	-0.001176	-0.015483	-0.024523	0.069881	0.047554	-0.028229	0.005013	0.040383	0.013092	0.053846	0.04612	0.077019	0.105174	0.050691	-0.024723	-0.081831	0.020261	-0.024397	-0.055777	-0.06684	0.011852	-0.079845	-0.042372	0.028621	-0.010112	-0.025215	0.038318	-0.004672	0.037546	-0.007811	0.036667	0.026628
631	176641	0.0196841	0.0752245	26.1378	18.1192	0.0472077	0.346619	0.850519	-0.014209	4.1e-05	-0.064505	0.000457	-0.001176	-0.015483	-0.024523	0.069881	0.047554	-0.028229	0.005013	0.040383	0.013092	0.053846	0.04612	0.077019	0.105174	0.050691	-0.024723	-0.081831	0.020261	-0.024397	-0.055777	-0.06684	0.011852	-0.079845	-0.042372	0.028621	-0.010112	-0.025215	0.038318	-0.004672	0.037546	-0.007811	0.036667	0.026628
634	egl-5	0.0196841	0.0752245	26.1378	18.1192	0.0472077	0.346619	0.850519	-0.014209	4.1e-05	-0.064505	0.000457	-0.001176	-0.015483	-0.024523	0.069881	0.047554	-0.028229	0.005013	0.040383	0.013092	0.053846	0.04612	0.077019	0.105174	0.050691	-0.024723	-0.081831	0.020261	-0.024397	-0.055777	-0.06684	0.011852	-0.079845	-0.042372	0.028621	-0.010112	-0.025215	0.038318	-0.004672	0.037546	-0.007811	0.036667	0.026628
641	fax-1	0.0196841	0.0752245	26.1378	18.1192	0.0472077	0.346619	0.850519	-0.014209	4.1e-05	-0.064505	0.000457	-0.001176	-0.015483	-0.024523	0.069881	0.047554	-0.028229	0.005013	0.040383	0.013092	0.053846	0.04612	0.077019	0.105174	0.050691	-0.024723	-0.081831	0.020261	-0.024397	-0.055777	-0.06684	0.011852	-0.079845	-0.042372	0.028621	-0.010112	-0.025215	0.038318	-0.004672	0.037546	-0.007811	0.036667	0.026628
643	clh-2	0.0196841	0.0752245	26.1378	18.1192	0.0472077	0.346619	0.850519	-0.014209	4.1e-05	-0.064505	0.000457	-0.001176	-0.015483	-0.024523	0.069881	0.047554	-0.028229	0.005013	0.040383	0.013092	0.053846	0.04612	0.077019	0.105174	0.050691	-0.024723	-0.081831	0.020261	-0.024397	-0.055777	-0.06684	0.011852	-0.079845	-0.042372	0.028621	-0.010112	-0.025215	0.038318	-0.004672	0.037546	-0.007811	0.036667	0.026628
644	unc-103	0.0196841	0.0752245	26.1378	18.1192	0.0472077	0.346619	0.850519	-0.014209	4.1e-05	-0.064505	0.000457	-0.001176	-0.015483	-0.024523	0.069881	0.047554	-0.028229	0.005013	0.040383	0.013092	0.053846	0.04612	0.077019	0.105174	0.050691	-0.024723	-0.081831	0.020261	-0.024397	-0.055777	-0.06684	0.011852	-0.079845	-0.042372	0.028621	-0.010112	-0.025215	0.038318	-0.004672	0.037546	-0.007811	0.036667	0.026628
645	ceh-14	0.0196841	0.0752245	26.1378	18.1192	0.0472077	0.346619	0.850519	-0.014209	4.1e-05	-0.064505	0.000457	-0.001176	-0.015483	-0.024523	0.069881	0.047554	-0.028229	0.005013	0.040383	0.013092	0.053846	0.04612	0.077019	0.105174	0.050691	-0.024723	-0.081831	0.020261	-0.024397	-0.055777	-0.06684	0.011852	-0.079845	-0.042372	0.028621	-0.010112	-0.025215	0.038318	-0.004672	0.037546	-0.007811	0.036667	0.026628
652	unc-49	0.0196841	0.0752245	26.1378	18.1192	0.0472077	0.346619	0.850519	-0.014209	4.1e-05	-0.064505	0.000457	-0.001176	-0.015483	-0.024523	0.069881	0.047554	-0.028229	0.005013	0.040383	0.013092	0.053846	0.04612	0.077019	0.105174	0.050691	-0.024723	-0.081831	0.020261	-0.024397	-0.055777	-0.06684	0.011852	-0.079845	-0.042372	0.028621	-0.010112	-0.025215	0.038318	-0.004672	0.037546	-0.007811	0.036667	0.026628
653	180185	0.0196841	0.0752245	26.1378	18.1192	0.0472077	0.346619	0.850519	-0.014209	4.1e-05	-0.064505	0.000457	-0.001176	-0.015483	-0.024523	0.069881	0.047554	-0.028229	0.005013	0.040383	0.013092	0.053846	0.04612	0.077019	0.105174	0.050691	-0.024723	-0.081831	0.020261	-0.024397	-0.055777	-0.06684	0.011852	-0.079845	-0.042372	0.028621	-0.010112	-0.025215	0.038318	-0.004672	0.037546	-0.007811	0.036667	0.026628
654	0	0.0196841	0.0752245	26.1378	18.1192	0.0472077	0.346619	0.850519	-0.014209	4.1e-05	-0.064505	0.000457	-0.001176	-0.015483	-0.024523	0.069881	0.047554	-0.028229	0.005013	0.040383	0.013092	0.053846	0.04612	0.077019	0.105174	0.050691	-0.024723	-0.081831	0.020261	-0.024397	-0.055777	-0.06684	0.011852	-0.079845	-0.042372	0.028621	-0.010112	-0.025215	0.038318	-0.004672	0.037546	-0.007811	0.036667	0.026628
655	187625	0.0196841	0.0752245	26.1378	18.1192	0.0472077	0.346619	0.850519	-0.014209	4.1e-05	-0.064505	0.000457	-0.001176	-0.015483	-0.024523	0.069881	0.047554	-0.028229	0.005013	0.040383	0.013092	0.053846	0.04612	0.077019	0.105174	0.050691	-0.024723	-0.081831	0.020261	-0.024397	-0.055777	-0.06684	0.011852	-0.079845	-0.042372	0.028621	-0.010112	-0.025215	0.038318	-0.004672	0.037546	-0.007811	0.036667	0.026628
656	0	0.0196841	0.0752245	26.1378	18.1192	0.0472077	0.346619	0.850519	-0.014209	4.1e-05	-0.064505	0.000457	-0.001176	-0.015483	-0.024523	0.069881	0.047554	-0.028229	0.005013	0.040383	0.013092	0.053846	0.04612	0.077019	0.105174	0.050691	-0.024723	-0.081831	0.020261	-0.024397	-0.055777	-0.06684	0.011852	-0.079845	-0.042372	0.028621	-0.010112	-0.025215	0.038318	-0.004672	0.037546	-0.007811	0.036667	0.026628
657	T13G4.1	0.0196841	0.0752245	26.1378	18.1192	0.0472077	0.346619	0.850519	-0.014209	4.1e-05	-0.064505	0.000457	-0.001176	-0.015483	-0.024523	0.069881	0.047554	-0.028229	0.005013	0.040383	0.013092	0.053846	0.04612	0.077019	0.105174	0.050691	-0.024723	-0.081831	0.020261	-0.024397	-0.055777	-0.06684	0.011852	-0.079845	-0.042372	0.028621	-0.010112	-0.025215	0.038318	-0.004672	0.037546	-0.007811	0.036667	0.026628
658	0	0.0196841	0.0752245	26.1378	18.1192	0.0472077	0.346619	0.850519	-0.014209	4.1e-05	-0.064505	0.000457	-0.001176	-0.015483	-0.024523	0.069881	0.047554	-0.028229	0.005013	0.040383	0.013092	0.053846	0.04612	0.077019	0.105174	0.050691	-0.024723	-0.081831	0.020261	-0.024397	-0.055777	-0.06684	0.011852	-0.079845	-0.042372	0.028621	-0.010112	-0.025215	0.038318	-0.004672	0.037546	-0.007811	0.036667	0.026628
659	daao-1	0.0196841	0.0752245	26.1378	18.1192	0.0472077	0.346619	0.850519	-0.014209	4.1e-05	-0.064505	0.000457	-0.001176	-0.015483	-0.024523	0.069881	0.047554	-0.028229	0.005013	0.040383	0.013092	0.053846	0.04612	0.077019	0.105174	0.050691	-0.024723	-0.081831	0.020261	-0.024397	-0.055777	-0.06684	0.011852	-0.079845	-0.042372	0.028621	-0.010112	-0.025215	0.038318	-0.004672	0.037546	-0.007811	0.036667	0.026628
662	191222	0.0196841	0.0752245	26.1378	18.1192	0.0472077	0.346619	0.850519	-0.014209	4.1e-05	-0.064505	0.000457	-0.001176	-0.015483	-0.024523	0.069881	0.047554	-0.028229	0.005013	0.040383	0.013092	0.053846	0.04612	0.077019	0.105174	0.050691	-0.024723	-0.081831	0.020261	-0.024397	-0.055777	-0.06684	0.011852	-0.079845	-0.042372	0.028621	-0.010112	-0.025215	0.038318	-0.004672	0.037546	-0.007811	0.036667	0.026628
663	184118	0.0196841	0.0752245	26.1378	18.1192	0.0472077	0.346619	0.850519	-0.014209	4.1e-05	-0.064505	0.000457	-0.001176	-0.015483	-0.024523	0.069881	0.047554	-0.028229	0.005013	0.040383	0.013092	0.053846	0.04612	0.077019	0.105174	0.050691	-0.024723	-0.081831	0.020261	-0.024397	-0.055777	-0.06684	0.011852	-0.079845	-0.042372	0.028621	-0.010112	-0.025215	0.038318	-0.004672	0.037546	-0.007811	0.036667	0.026628
664	184387	0.0196841	0.0752245	26.1378	18.1192	0.0472077	0.346619	0.850519	-0.014209	4.1e-05	-0.064505	0.000457	-0.001176	-0.015483	-0.024523	0.069881	0.047554	-0.028229	0.005013	0.040383	0.013092	0.053846	0.04612	0.077019	0.105174	0.050691	-0.024723	-0.081831	0.020261	-0.024397	-0.055777	-0.06684	0.011852	-0.079845	-0.042372	0.028621	-0.010112	-0.025215	0.038318	-0.004672	0.037546	-0.007811	0.036667	0.026628
665	173718	0.0196841	0.0752245	26.1378	18.1192	0.0472077	0.346619	0.850519	-0.014209	4.1e-05	-0.064505	0.000457	-0.001176	-0.015483	-0.024523	0.069881	0.047554	-0.028229	0.005013	0.040383	0.013092	0.053846	0.04612	0.077019	0.105174	0.050691	-0.024723	-0.081831	0.020261	-0.024397	-0.055777	-0.06684	0.011852	-0.079845	-0.042372	0.028621	-0.010112	-0.025215	0.038318	-0.004672	0.037546	-0.007811	0.036667	0.026628
666	F12E12.2	0.0196841	0.0752245	26.1378	18.1192	0.0472077	0.346619	0.850519	-0.014209	4.1e-05	-0.064505	0.000457	-0.001176	-0.015483	-0.024523	0.069881	0.047554	-0.028229	0.005013	0.040383	0.013092	0.053846	0.04612	0.077019	0.105174	0.050691	-0.024723	-0.081831	0.020261	-0.024397	-0.055777	-0.06684	0.011852	-0.079845	-0.042372	0.028621	-0.010112	-0.025215	0.038318	-0.004672	0.037546	-0.007811	0.036667	0.026628
668	srsx-40	0.0196841	0.0752245	26.1378	18.1192	0.0472077	0.346619	0.850519	-0.014209	4.1e-05	-0.064505	0.000457	-0.001176	-0.015483	-0.024523	0.069881	0.047554	-0.028229	0.005013	0.040383	0.013092	0.053846	0.04612	0.077019	0.105174	0.050691	-0.024723	-0.081831	0.020261	-0.024397	-0.055777	-0.06684	0.011852	-0.079845	-0.042372	0.028621	-0.010112	-0.025215	0.038318	-0.004672	0.037546	-0.007811	0.036667	0.026628
669	0	0.0196841	0.0752245	26.1378	18.1192	0.0472077	0.346619	0.850519	-0.014209	4.1e-05	-0.064505	0.000457	-0.001176	-0.015483	-0.024523	0.069881	0.047554	-0.028229	0.005013	0.040383	0.013092	0.053846	0.04612	0.077019	0.105174	0.050691	-0.024723	-0.081831	0.020261	-0.024397	-0.055777	-0.06684	0.011852	-0.079845	-0.042372	0.028621	-0.010112	-0.025215	0.038318	-0.004672	0.037546	-0.007811	0.036667	0.026628
670	191225	0.0196841	0.0752245	26.1378	18.1192	0.0472077	0.346619	0.850519	-0.014209	4.1e-05	-0.064505	0.000457	-0.001176	-0.015483	-0.024523	0.069881	0.047554	-0.028229	0.005013	0.040383	0.013092	0.053846	0.04612	0.077019	0.105174	0.050691	-0.024723	-0.081831	0.020261	-0.024397	-0.055777	-0.06684	0.011852	-0.079845	-0.042372	0.028621	-0.010112	-0.025215	0.038318	-0.004672	0.037546	-0.007811	0.036667	0.026628
672	C30A5.10	0.0196841	0.0752245	26.1378	18.1192	0.0472077	0.346619	0.850519	-0.014209	4.1e-05	-0.064505	0.000457	-0.001176	-0.015483	-0.024523	0.069881	0.047554	-0.028229	0.005013	0.040383	0.013092	0.053846	0.04612	0.077019	0.105174	0.050691	-0.024723	-0.081831	0.020261	-0.024397	-0.055777	-0.06684	0.011852	-0.079845	-0.042372	0.028621	-0.010112	-0.025215	0.038318	-0.004672	0.037546	-0.007811	0.036667	0.026628
673	184387	0.0196841	0.0752245	26.1378	18.1192	0.0472077	0.346619	0.850519	-0.014209	4.1e-05	-0.064505	0.000457	-0.001176	-0.015483	-0.024523	0.069881	0.047554	-0.028229	0.005013	0.040383	0.013092	0.053846	0.04612	0.077019	0.105174	0.050691	-0.024723	-0.081831	0.020261	-0.024397	-0.055777	-0.06684	0.011852	-0.079845	-0.042372	0.028621	-0.010112	-0.025215	0.038318	-0.004672	0.037546	-0.007811	0.036667	0.026628
676	0	0.0196841	0.0752245	26.1378	18.1192	0.0472077	0.346619	0.850519	-0.014209	4.1e-05	-0.064505	0.000457	-0.001176	-0.015483	-0.024523	0.069881	0.047554	-0.028229	0.005013	0.040383	0.013092	0.053846	0.04612	0.077019	0.105174	0.050691	-0.024723	-0.081831	0.020261	-0.024397	-0.055777	-0.06684	0.011852	-0.079845	-0.042372	0.028621	-0.010112	-0.025215	0.038318	-0.004672	0.037546	-0.007811	0.036667	0.026628
677	190625	0.0196841	0.0752245	26.1378	18.1192	0.0472077	0.346619	0.850519	-0.014209	4.1e-05	-0.064505	0.000457	-0.001176	-0.015483	-0.024523	0.069881	0.047554	-0.028229	0.005013	0.040383	0.013092	0.053846	0.04612	0.077019	0.105174	0.050691	-0.024723	-0.081831	0.020261	-0.024397	-0.055777	-0.06684	0.011852	-0.079845	-0.042372	0.028621	-0.010112	-0.025215	0.038318	-0.004672	0.037546	-0.007811	0.036667	0.026628
682	183037	0.0196841	0.0752245	26.1378	18.1192	0.0472077	0.346619	0.850519	-0.014209	4.1e-05	-0.064505	0.000457	-0.001176	-0.015483	-0.024523	0.069881	0.047554	-0.028229	0.005013	0.040383	0.013092	0.053846	0.04612	0.077019	0.105174	0.050691	-0.024723	-0.081831	0.020261	-0.024397	-0.055777	-0.06684	0.011852	-0.079845	-0.042372	0.028621	-0.010112	-0.025215	0.038318	-0.004672	0.037546	-0.007811	0.036667	0.026628
684	set-28	0.0196841	0.0752245	26.1378	18.1192	0.0472077	0.346619	0.850519	-0.014209	4.1e-05	-0.064505	0.000457	-0.001176	-0.015483	-0.024523	0.069881	0.047554	-0.028229	0.005013	0.040383	0.013092	0.053846	0.04612	0.077019	0.105174	0.050691	-0.024723	-0.081831	0.020261	-0.024397	-0.055777	-0.06684	0.011852	-0.079845	-0.042372	0.028621	-0.010112	-0.025215	0.038318	-0.004672	0.037546	-0.007811	0.036667	0.026628
686	ZK112.4	0.0196841	0.0752245	26.1378	18.1192	0.0472077	0.346619	0.850519	-0.014209	4.1e-05	-0.064505	0.000457	-0.001176	-0.015483	-0.024523	0.069881	0.047554	-0.028229	0.005013	0.040383	0.013092	0.053846	0.04612	0.077019	0.105174	0.050691	-0.024723	-0.081831	0.020261	-0.024397	-0.055777	-0.06684	0.011852	-0.079845	-0.042372	0.028621	-0.010112	-0.025215	0.038318	-0.004672	0.037546	-0.007811	0.036667	0.026628
687	Y50D4C.5	0.0196841	0.0752245	26.1378	18.1192	0.0472077	0.346619	0.850519	-0.014209	4.1e-05	-0.064505	0.000457	-0.001176	-0.015483	-0.024523	0.069881	0.047554	-0.028229	0.005013	0.040383	0.013092	0.053846	0.04612	0.077019	0.105174	0.050691	-0.024723	-0.081831	0.020261	-0.024397	-0.055777	-0.06684	0.011852	-0.079845	-0.042372	0.028621	-0.010112	-0.025215	0.038318	-0.004672	0.037546	-0.007811	0.036667	0.026628
689	cbs-2	0.0196841	0.0752245	26.1378	18.1192	0.0472077	0.346619	0.850519	-0.014209	4.1e-05	-0.064505	0.000457	-0.001176	-0.015483	-0.024523	0.069881	0.047554	-0.028229	0.005013	0.040383	0.013092	0.053846	0.04612	0.077019	0.105174	0.050691	-0.024723	-0.081831	0.020261	-0.024397	-0.055777	-0.06684	0.011852	-0.079845	-0.042372	0.028621	-0.010112	-0.025215	0.038318	-0.004672	0.037546	-0.007811	0.036667	0.026628
690	svh-11	0.0196841	0.0752245	26.1378	18.1192	0.0472077	0.346619	0.850519	-0.014209	4.1e-05	-0.064505	0.000457	-0.001176	-0.015483	-0.024523	0.069881	0.047554	-0.028229	0.005013	0.040383	0.013092	0.053846	0.04612	0.077019	0.105174	0.050691	-0.024723	-0.081831	0.020261	-0.024397	-0.055777	-0.06684	0.011852	-0.079845	-0.042372	0.028621	-0.010112	-0.025215	0.038318	-0.004672	0.037546	-0.007811	0.036667	0.026628
691	Y41D4A.7	0.0196841	0.0752245	26.1378	18.1192	0.0472077	0.346619	0.850519	-0.014209	4.1e-05	-0.064505	0.000457	-0.001176	-0.015483	-0.024523	0.069881	0.047554	-0.028229	0.005013	0.040383	0.013092	0.053846	0.04612	0.077019	0.105174	0.050691	-0.024723	-0.081831	0.020261	-0.024397	-0.055777	-0.06684	0.011852	-0.079845	-0.042372	0.028621	-0.010112	-0.025215	0.038318	-0.004672	0.037546	-0.007811	0.036667	0.026628
692	srt-23	0.0196841	0.0752245	26.1378	18.1192	0.0472077	0.346619	0.850519	-0.014209	4.1e-05	-0.064505	0.000457	-0.001176	-0.015483	-0.024523	0.069881	0.047554	-0.028229	0.005013	0.040383	0.013092	0.053846	0.04612	0.077019	0.105174	0.050691	-0.024723	-0.081831	0.020261	-0.024397	-0.055777	-0.06684	0.011852	-0.079845	-0.042372	0.028621	-0.010112	-0.025215	0.038318	-0.004672	0.037546	-0.007811	0.036667	0.026628
693	13212428	0.0196841	0.0752245	26.1378	18.1192	0.0472077	0.346619	0.850519	-0.014209	4.1e-05	-0.064505	0.000457	-0.001176	-0.015483	-0.024523	0.069881	0.047554	-0.028229	0.005013	0.040383	0.013092	0.053846	0.04612	0.077019	0.105174	0.050691	-0.024723	-0.081831	0.020261	-0.024397	-0.055777	-0.06684	0.011852	-0.079845	-0.042372	0.028621	-0.010112	-0.025215	0.038318	-0.004672	0.037546	-0.007811	0.036667	0.026628
694	0	0.0196841	0.0752245	26.1378	18.1192	0.0472077	0.346619	0.850519	-0.014209	4.1e-05	-0.064505	0.000457	-0.001176	-0.015483	-0.024523	0.069881	0.047554	-0.028229	0.005013	0.040383	0.013092	0.053846	0.04612	0.077019	0.105174	0.050691	-0.024723	-0.081831	0.020261	-0.024397	-0.055777	-0.06684	0.011852	-0.079845	-0.042372	0.028621	-0.010112	-0.025215	0.038318	-0.004672	0.037546	-0.007811	0.036667	0.026628
695	cyp-33C12	0.0196841	0.0752245	26.1378	18.1192	0.0472077	0.346619	0.850519	-0.014209	4.1e-05	-0.064505	0.000457	-0.001176	-0.015483	-0.024523	0.069881	0.047554	-0.028229	0.005013	0.040383	0.013092	0.053846	0.04612	0.077019	0.105174	0.050691	-0.024723	-0.081831	0.020261	-0.024397	-0.055777	-0.06684	0.011852	-0.079845	-0.042372	0.028621	-0.010112	-0.025215	0.038318	-0.004672	0.037546	-0.007811	0.036667	0.026628
696	srbc-42	0.0196841	0.0752245	26.1378	18.1192	0.0472077	0.346619	0.850519	-0.014209	4.1e-05	-0.064505	0.000457	-0.001176	-0.015483	-0.024523	0.069881	0.047554	-0.028229	0.005013	0.040383	0.013092	0.053846	0.04612	0.077019	0.105174	0.050691	-0.024723	-0.081831	0.020261	-0.024397	-0.055777	-0.06684	0.011852	-0.079845	-0.042372	0.028621	-0.010112	-0.025215	0.038318	-0.004672	0.037546	-0.007811	0.036667	0.026628
702	C43H6.6	0.0196841	0.0752245	26.1378	18.1192	0.0472077	0.346619	0.850519	-0.014209	4.1e-05	-0.064505	0.000457	-0.001176	-0.015483	-0.024523	0.069881	0.047554	-0.028229	0.005013	0.040383	0.013092	0.053846	0.04612	0.077019	0.105174	0.050691	-0.024723	-0.081831	0.020261	-0.024397	-0.055777	-0.06684	0.011852	-0.079845	-0.042372	0.028621	-0.010112	-0.025215	0.038318	-0.004672	0.037546	-0.007811	0.036667	0.026628
703	Y67D8B.2	0.0196841	0.0752245	26.1378	18.1192	0.0472077	0.346619	0.850519	-0.014209	4.1e-05	-0.064505	0.000457	-0.001176	-0.015483	-0.024523	0.069881	0.047554	-0.028229	0.005013	0.040383	0.013092	0.053846	0.04612	0.077019	0.105174	0.050691	-0.024723	-0.081831	0.020261	-0.024397	-0.055777	-0.06684	0.011852	-0.079845	-0.042372	0.028621	-0.010112	-0.025215	0.038318	-0.004672	0.037546	-0.007811	0.036667	0.026628
705	Y67D8B.1	0.0196841	0.0752245	26.1378	18.1192	0.0472077	0.346619	0.850519	-0.014209	4.1e-05	-0.064505	0.000457	-0.001176	-0.015483	-0.024523	0.069881	0.047554	-0.028229	0.005013	0.040383	0.013092	0.053846	0.04612	0.077019	0.105174	0.050691	-0.024723	-0.081831	0.020261	-0.024397	-0.055777	-0.06684	0.011852	-0.079845	-0.042372	0.028621	-0.010112	-0.025215	0.038318	-0.004672	0.037546	-0.007811	0.036667	0.026628
706	frpr-19	0.0196841	0.0752245	26.1378	18.1192	0.0472077	0.346619	0.850519	-0.014209	4.1e-05	-0.064505	0.000457	-0.001176	-0.015483	-0.024523	0.069881	0.047554	-0.028229	0.005013	0.040383	0.013092	0.053846	0.04612	0.077019	0.105174	0.050691	-0.024723	-0.081831	0.020261	-0.024397	-0.055777	-0.06684	0.011852	-0.079845	-0.042372	0.028621	-0.010112	-0.025215	0.038318	-0.004672	0.037546	-0.007811	0.036667	0.026628
707	Y67D8B.3	0.0196841	0.0752245	26.1378	18.1192	0.0472077	0.346619	0.850519	-0.014209	4.1e-05	-0.064505	0.000457	-0.001176	-0.015483	-0.024523	0.069881	0.047554	-0.028229	0.005013	0.040383	0.013092	0.053846	0.04612	0.077019	0.105174	0.050691	-0.024723	-0.081831	0.020261	-0.024397	-0.055777	-0.06684	0.011852	-0.079845	-0.042372	0.028621	-0.010112	-0.025215	0.038318	-0.004672	0.037546	-0.007811	0.036667	0.026628
708	190322	0.0196841	0.0752245	26.1378	18.1192	0.0472077	0.346619	0.850519	-0.014209	4.1e-05	-0.064505	0.000457	-0.001176	-0.015483	-0.024523	0.069881	0.047554	-0.028229	0.005013	0.040383	0.013092	0.053846	0.04612	0.077019	0.105174	0.050691	-0.024723	-0.081831	0.020261	-0.024397	-0.055777	-0.06684	0.011852	-0.079845	-0.042372	0.028621	-0.010112	-0.025215	0.038318	-0.004672	0.037546	-0.007811	0.036667	0.026628
709	srt-31	0.0196841	0.0752245	26.1378	18.1192	0.0472077	0.346619	0.850519	-0.014209	4.1e-05	-0.064505	0.000457	-0.001176	-0.015483	-0.024523	0.069881	0.047554	-0.028229	0.005013	0.040383	0.013092	0.053846	0.04612	0.077019	0.105174	0.050691	-0.024723	-0.081831	0.020261	-0.024397	-0.055777	-0.06684	0.011852	-0.079845	-0.042372	0.028621	-0.010112	-0.025215	0.038318	-0.004672	0.037546	-0.007811	0.036667	0.026628
710	Y41D4B.24	0.0196841	0.0752245	26.1378	18.1192	0.0472077	0.346619	0.850519	-0.014209	4.1e-05	-0.064505	0.000457	-0.001176	-0.015483	-0.024523	0.069881	0.047554	-0.028229	0.005013	0.040383	0.013092	0.053846	0.04612	0.077019	0.105174	0.050691	-0.024723	-0.081831	0.020261	-0.024397	-0.055777	-0.06684	0.011852	-0.079845	-0.042372	0.028621	-0.010112	-0.025215	0.038318	-0.004672	0.037546	-0.007811	0.036667	0.026628
711	0	0.0196841	0.0752245	26.1378	18.1192	0.0472077	0.346619	0.850519	-0.014209	4.1e-05	-0.064505	0.000457	-0.001176	-0.015483	-0.024523	0.069881	0.047554	-0.028229	0.005013	0.040383	0.013092	0.053846	0.04612	0.077019	0.105174	0.050691	-0.024723	-0.081831	0.020261	-0.024397	-0.055777	-0.06684	0.011852	-0.079845	-0.042372	0.028621	-0.010112	-0.025215	0.038318	-0.004672	0.037546	-0.007811	0.036667	0.026628
714	srt-23	0.0196841	0.0752245	26.1378	18.1192	0.0472077	0.346619	0.850519	-0.014209	4.1e-05	-0.064505	0.000457	-0.001176	-0.015483	-0.024523	0.069881	0.047554	-0.028229	0.005013	0.040383	0.013092	0.053846	0.04612	0.077019	0.105174	0.050691	-0.024723	-0.081831	0.020261	-0.024397	-0.055777	-0.06684	0.011852	-0.079845	-0.042372	0.028621	-0.010112	-0.025215	0.038318	-0.004672	0.037546	-0.007811	0.036667	0.026628
716	Y41D4B.24	0.0196841	0.0752245	26.1378	18.1192	0.0472077	0.346619	0.850519	-0.014209	4.1e-05	-0.064505	0.000457	-0.001176	-0.015483	-0.024523	0.069881	0.047554	-0.028229	0.005013	0.040383	0.013092	0.053846	0.04612	0.077019	0.105174	0.050691	-0.024723	-0.081831	0.020261	-0.024397	-0.055777	-0.06684	0.011852	-0.079845	-0.042372	0.028621	-0.010112	-0.025215	0.038318	-0.004672	0.037546	-0.007811	0.036667	0.026628
718	srt-40	0.0196841	0.0752245	26.1378	18.1192	0.0472077	0.346619	0.850519	-0.014209	4.1e-05	-0.064505	0.000457	-0.001176	-0.015483	-0.024523	0.069881	0.047554	-0.028229	0.005013	0.040383	0.013092	0.053846	0.04612	0.077019	0.105174	0.050691	-0.024723	-0.081831	0.020261	-0.024397	-0.055777	-0.06684	0.011852	-0.079845	-0.042372	0.028621	-0.010112	-0.025215	0.038318	-0.004672	0.037546	-0.007811	0.036667	0.026628
720	K12H4.6	0.0196841	0.0752245	26.1378	18.1192	0.0472077	0.346619	0.850519	-0.014209	4.1e-05	-0.064505	0.000457	-0.001176	-0.015483	-0.024523	0.069881	0.047554	-0.028229	0.005013	0.040383	0.013092	0.053846	0.04612	0.077019	0.105174	0.050691	-0.024723	-0.081831	0.020261	-0.024397	-0.055777	-0.06684	0.011852	-0.079845	-0.042372	0.028621	-0.010112	-0.025215	0.038318	-0.004672	0.037546	-0.007811	0.036667	0.026628
725	0	0.0196841	0.0752245	26.1378	18.1192	0.0472077	0.346619	0.850519	-0.014209	4.1e-05	-0.064505	0.000457	-0.001176	-0.015483	-0.024523	0.069881	0.047554	-0.028229	0.005013	0.040383	0.013092	0.053846	0.04612	0.077019	0.105174	0.050691	-0.024723	-0.081831	0.020261	-0.024397	-0.055777	-0.06684	0.011852	-0.079845	-0.042372	0.028621	-0.010112	-0.025215	0.038318	-0.004672	0.037546	-0.007811	0.036667	0.026628
728	Y65B4A.2	0.0196841	0.0752245	26.1378	18.1192	0.0472077	0.346619	0.850519	-0.014209	4.1e-05	-0.064505	0.000457	-0.001176	-0.015483	-0.024523	0.069881	0.047554	-0.028229	0.005013	0.040383	0.013092	0.053846	0.04612	0.077019	0.105174	0.050691	-0.024723	-0.081831	0.020261	-0.024397	-0.055777	-0.06684	0.011852	-0.079845	-0.042372	0.028621	-0.010112	-0.025215	0.038318	-0.004672	0.037546	-0.007811	0.036667	0.026628
730	mig-10	0.0196841	0.0752245	26.1378	18.1192	0.0472077	0.346619	0.850519	-0.014209	4.1e-05	-0.064505	0.000457	-0.001176	-0.015483	-0.024523	0.069881	0.047554	-0.028229	0.005013	0.040383	0.013092	0.053846	0.04612	0.077019	0.105174	0.050691	-0.024723	-0.081831	0.020261	-0.024397	-0.055777	-0.06684	0.011852	-0.079845	-0.042372	0.028621	-0.010112	-0.025215	0.038318	-0.004672	0.037546	-0.007811	0.036667	0.026628
734	0	0.0196841	0.0752245	26.1378	18.1192	0.0472077	0.346619	0.850519	-0.014209	4.1e-05	-0.064505	0.000457	-0.001176	-0.015483	-0.024523	0.069881	0.047554	-0.028229	0.005013	0.040383	0.013092	0.053846	0.04612	0.077019	0.105174	0.050691	-0.024723	-0.081831	0.020261	-0.024397	-0.055777	-0.06684	0.011852	-0.079845	-0.042372	0.028621	-0.010112	-0.025215	0.038318	-0.004672	0.037546	-0.007811	0.036667	0.026628
739	190189	0.0196841	0.0752245	26.1378	18.1192	0.0472077	0.346619	0.850519	-0.014209	4.1e-05	-0.064505	0.000457	-0.001176	-0.015483	-0.024523	0.069881	0.047554	-0.028229	0.005013	0.040383	0.013092	0.053846	0.04612	0.077019	0.105174	0.050691	-0.024723	-0.081831	0.020261	-0.024397	-0.055777	-0.06684	0.011852	-0.079845	-0.042372	0.028621	-0.010112	-0.025215	0.038318	-0.004672	0.037546	-0.007811	0.036667	0.026628
740	190186	0.0196841	0.0752245	26.1378	18.1192	0.0472077	0.346619	0.850519	-0.014209	4.1e-05	-0.064505	0.000457	-0.001176	-0.015483	-0.024523	0.069881	0.047554	-0.028229	0.005013	0.040383	0.013092	0.053846	0.04612	0.077019	0.105174	0.050691	-0.024723	-0.081831	0.020261	-0.024397	-0.055777	-0.06684	0.011852	-0.079845	-0.042372	0.028621	-0.010112	-0.025215	0.038318	-0.004672	0.037546	-0.007811	0.036667	0.026628
742	Y119C1B.3	0.0196841	0.0752245	26.1378	18.1192	0.0472077	0.346619	0.850519	-0.014209	4.1e-05	-0.064505	0.000457	-0.001176	-0.015483	-0.024523	0.069881	0.047554	-0.028229	0.005013	0.040383	0.013092	0.053846	0.04612	0.077019	0.105174	0.050691	-0.024723	-0.081831	0.020261	-0.024397	-0.055777	-0.06684	0.011852	-0.079845	-0.042372	0.028621	-0.010112	-0.025215	0.038318	-0.004672	0.037546	-0.007811	0.036667	0.026628
743	3565394	0.0196841	0.0752245	26.1378	18.1192	0.0472077	0.346619	0.850519	-0.014209	4.1e-05	-0.064505	0.000457	-0.001176	-0.015483	-0.024523	0.069881	0.047554	-0.028229	0.005013	0.040383	0.013092	0.053846	0.04612	0.077019	0.105174	0.050691	-0.024723	-0.081831	0.020261	-0.024397	-0.055777	-0.06684	0.011852	-0.079845	-0.042372	0.028621	-0.010112	-0.025215	0.038318	-0.004672	0.037546	-0.007811	0.036667	0.026628
744	Y119C1B.1	0.0196841	0.0752245	26.1378	18.1192	0.0472077	0.346619	0.850519	-0.014209	4.1e-05	-0.064505	0.000457	-0.001176	-0.015483	-0.024523	0.069881	0.047554	-0.028229	0.005013	0.040383	0.013092	0.053846	0.04612	0.077019	0.105174	0.050691	-0.024723	-0.081831	0.020261	-0.024397	-0.055777	-0.06684	0.011852	-0.079845	-0.042372	0.028621	-0.010112	-0.025215	0.038318	-0.004672	0.037546	-0.007811	0.036667	0.026628
746	0	0.0196841	0.0752245	26.1378	18.1192	0.0472077	0.346619	0.850519	-0.014209	4.1e-05	-0.064505	0.000457	-0.001176	-0.015483	-0.024523	0.069881	0.047554	-0.028229	0.005013	0.040383	0.013092	0.053846	0.04612	0.077019	0.105174	0.050691	-0.024723	-0.081831	0.020261	-0.024397	-0.055777	-0.06684	0.011852	-0.079845	-0.042372	0.028621	-0.010112	-0.025215	0.038318	-0.004672	0.037546	-0.007811	0.036667	0.026628
750	nhr-119	0.0196841	0.0752245	26.1378	18.1192	0.0472077	0.346619	0.850519	-0.014209	4.1e-05	-0.064505	0.000457	-0.001176	-0.015483	-0.024523	0.069881	0.047554	-0.028229	0.005013	0.040383	0.013092	0.053846	0.04612	0.077019	0.105174	0.050691	-0.024723	-0.081831	0.020261	-0.024397	-0.055777	-0.06684	0.011852	-0.079845	-0.042372	0.028621	-0.010112	-0.025215	0.038318	-0.004672	0.037546	-0.007811	0.036667	0.026628
751	190534	0.0196841	0.0752245	26.1378	18.1192	0.0472077	0.346619	0.850519	-0.014209	4.1e-05	-0.064505	0.000457	-0.001176	-0.015483	-0.024523	0.069881	0.047554	-0.028229	0.005013	0.040383	0.013092	0.053846	0.04612	0.077019	0.105174	0.050691	-0.024723	-0.081831	0.020261	-0.024397	-0.055777	-0.06684	0.011852	-0.079845	-0.042372	0.028621	-0.010112	-0.025215	0.038318	-0.004672	0.037546	-0.007811	0.036667	0.026628
753	Y69A2AR.31	0.0196841	0.0752245	26.1378	18.1192	0.0472077	0.346619	0.850519	-0.014209	4.1e-05	-0.064505	0.000457	-0.001176	-0.015483	-0.024523	0.069881	0.047554	-0.028229	0.005013	0.040383	0.013092	0.053846	0.04612	0.077019	0.105174	0.050691	-0.024723	-0.081831	0.020261	-0.024397	-0.055777	-0.06684	0.011852	-0.079845	-0.042372	0.028621	-0.010112	-0.025215	0.038318	-0.004672	0.037546	-0.007811	0.036667	0.026628
754	191039	0.0196841	0.0752245	26.1378	18.1192	0.0472077	0.346619	0.850519	-0.014209	4.1e-05	-0.064505	0.000457	-0.001176	-0.015483	-0.024523	0.069881	0.047554	-0.028229	0.005013	0.040383	0.013092	0.053846	0.04612	0.077019	0.105174	0.050691	-0.024723	-0.081831	0.020261	-0.024397	-0.055777	-0.06684	0.011852	-0.079845	-0.042372	0.028621	-0.010112	-0.025215	0.038318	-0.004672	0.037546	-0.007811	0.036667	0.026628
756	190282	0.0196841	0.0752245	26.1378	18.1192	0.0472077	0.346619	0.850519	-0.014209	4.1e-05	-0.064505	0.000457	-0.001176	-0.015483	-0.024523	0.069881	0.047554	-0.028229	0.005013	0.040383	0.013092	0.053846	0.04612	0.077019	0.105174	0.050691	-0.024723	-0.081831	0.020261	-0.024397	-0.055777	-0.06684	0.011852	-0.079845	-0.042372	0.028621	-0.010112	-0.025215	0.038318	-0.004672	0.037546	-0.007811	0.036667	0.026628
758	0	0.0196841	0.0752245	26.1378	18.1192	0.0472077	0.346619	0.850519	-0.014209	4.1e-05	-0.064505	0.000457	-0.001176	-0.015483	-0.024523	0.069881	0.047554	-0.028229	0.005013	0.040383	0.013092	0.053846	0.04612	0.077019	0.105174	0.050691	-0.024723	-0.081831	0.020261	-0.024397	-0.055777	-0.06684	0.011852	-0.079845	-0.042372	0.028621	-0.010112	-0.025215	0.038318	-0.004672	0.037546	-0.007811	0.036667	0.026628
759	Y69A2AR.31	0.0196841	0.0752245	26.1378	18.1192	0.0472077	0.346619	0.850519	-0.014209	4.1e-05	-0.064505	0.000457	-0.001176	-0.015483	-0.024523	0.069881	0.047554	-0.028229	0.005013	0.040383	0.013092	0.053846	0.04612	0.077019	0.105174	0.050691	-0.024723	-0.081831	0.020261	-0.024397	-0.055777	-0.06684	0.011852	-0.079845	-0.042372	0.028621	-0.010112	-0.025215	0.038318	-0.004672	0.037546	-0.007811	0.036667	0.026628
760	rpi-2	0.0196841	0.0752245	26.1378	18.1192	0.0472077	0.346619	0.850519	-0.014209	4.1e-05	-0.064505	0.000457	-0.001176	-0.015483	-0.024523	0.069881	0.047554	-0.028229	0.005013	0.040383	0.013092	0.053846	0.04612	0.077019	0.105174	0.050691	-0.024723	-0.081831	0.020261	-0.024397	-0.055777	-0.06684	0.011852	-0.079845	-0.042372	0.028621	-0.010112	-0.025215	0.038318	-0.004672	0.037546	-0.007811	0.036667	0.026628
763	bus-2	0.0196841	0.0752245	26.1378	18.1192	0.0472077	0.346619	0.850519	-0.014209	4.1e-05	-0.064505	0.000457	-0.001176	-0.015483	-0.024523	0.069881	0.047554	-0.028229	0.005013	0.040383	0.013092	0.053846	0.04612	0.077019	0.105174	0.050691	-0.024723	-0.081831	0.020261	-0.024397	-0.055777	-0.06684	0.011852	-0.079845	-0.042372	0.028621	-0.010112	-0.025215	0.038318	-0.004672	0.037546	-0.007811	0.036667	0.026628
764	Y82E9BL.1	0.0196841	0.0752245	26.1378	18.1192	0.0472077	0.346619	0.850519	-0.014209	4.1e-05	-0.064505	0.000457	-0.001176	-0.015483	-0.024523	0.069881	0.047554	-0.028229	0.005013	0.040383	0.013092	0.053846	0.04612	0.077019	0.105174	0.050691	-0.024723	-0.081831	0.020261	-0.024397	-0.055777	-0.06684	0.011852	-0.079845	-0.042372	0.028621	-0.010112	-0.025215	0.038318	-0.004672	0.037546	-0.007811	0.036667	0.026628
768	pac-1	0.0196841	0.0752245	26.1378	18.1192	0.0472077	0.346619	0.850519	-0.014209	4.1e-05	-0.064505	0.000457	-0.001176	-0.015483	-0.024523	0.069881	0.047554	-0.028229	0.005013	0.040383	0.013092	0.053846	0.04612	0.077019	0.105174	0.050691	-0.024723	-0.081831	0.020261	-0.024397	-0.055777	-0.06684	0.011852	-0.079845	-0.042372	0.028621	-0.010112	-0.025215	0.038318	-0.004672	0.037546	-0.007811	0.036667	0.026628
769	190548	0.0196841	0.0752245	26.1378	18.1192	0.0472077	0.346619	0.850519	-0.014209	4.1e-05	-0.064505	0.000457	-0.001176	-0.015483	-0.024523	0.069881	0.047554	-0.028229	0.005013	0.040383	0.013092	0.053846	0.04612	0.077019	0.105174	0.050691	-0.024723	-0.081831	0.020261	-0.024397	-0.055777	-0.06684	0.011852	-0.079845	-0.042372	0.028621	-0.010112	-0.025215	0.038318	-0.004672	0.037546	-0.007811	0.036667	0.026628
770	0	0.0196841	0.0752245	26.1378	18.1192	0.0472077	0.346619	0.850519	-0.014209	4.1e-05	-0.064505	0.000457	-0.001176	-0.015483	-0.024523	0.069881	0.047554	-0.028229	0.005013	0.040383	0.013092	0.053846	0.04612	0.077019	0.105174	0.050691	-0.024723	-0.081831	0.020261	-0.024397	-0.055777	-0.06684	0.011852	-0.079845	-0.042372	0.028621	-0.010112	-0.025215	0.038318	-0.004672	0.037546	-0.007811	0.036667	0.026628
771	twk-45	0.0196841	0.0752245	26.1378	18.1192	0.0472077	0.346619	0.850519	-0.014209	4.1e-05	-0.064505	0.000457	-0.001176	-0.015483	-0.024523	0.069881	0.047554	-0.028229	0.005013	0.040383	0.013092	0.053846	0.04612	0.077019	0.105174	0.050691	-0.024723	-0.081831	0.020261	-0.024397	-0.055777	-0.06684	0.011852	-0.079845	-0.042372	0.028621	-0.010112	-0.025215	0.038318	-0.004672	0.037546	-0.007811	0.036667	0.026628
772	Y69A2AR.24	0.0196841	0.0752245	26.1378	18.1192	0.0472077	0.346619	0.850519	-0.014209	4.1e-05	-0.064505	0.000457	-0.001176	-0.015483	-0.024523	0.069881	0.047554	-0.028229	0.005013	0.040383	0.013092	0.053846	0.04612	0.077019	0.105174	0.050691	-0.024723	-0.081831	0.020261	-0.024397	-0.055777	-0.06684	0.011852	-0.079845	-0.042372	0.028621	-0.010112	-0.025215	0.038318	-0.004672	0.037546	-0.007811	0.036667	0.026628
773	0	0.0196841	0.0752245	26.1378	18.1192	0.0472077	0.346619	0.850519	-0.014209	4.1e-05	-0.064505	0.000457	-0.001176	-0.015483	-0.024523	0.069881	0.047554	-0.028229	0.005013	0.040383	0.013092	0.053846	0.04612	0.077019	0.105174	0.050691	-0.024723	-0.081831	0.020261	-0.024397	-0.055777	-0.06684	0.011852	-0.079845	-0.042372	0.028621	-0.010112	-0.025215	0.038318	-0.004672	0.037546	-0.007811	0.036667	0.026628
774	glb-30	0.0196841	0.0752245	26.1378	18.1192	0.0472077	0.346619	0.850519	-0.014209	4.1e-05	-0.064505	0.000457	-0.001176	-0.015483	-0.024523	0.069881	0.047554	-0.028229	0.005013	0.040383	0.013092	0.053846	0.04612	0.077019	0.105174	0.050691	-0.024723	-0.081831	0.020261	-0.024397	-0.055777	-0.06684	0.011852	-0.079845	-0.042372	0.028621	-0.010112	-0.025215	0.038318	-0.004672	0.037546	-0.007811	0.036667	0.026628
777	glb-30	0.0196841	0.0752245	26.1378	18.1192	0.0472077	0.346619	0.850519	-0.014209	4.1e-05	-0.064505	0.000457	-0.001176	-0.015483	-0.024523	0.069881	0.047554	-0.028229	0.005013	0.040383	0.013092	0.053846	0.04612	0.077019	0.105174	0.050691	-0.024723	-0.081831	0.020261	-0.024397	-0.055777	-0.06684	0.011852	-0.079845	-0.042372	0.028621	-0.010112	-0.025215	0.038318	-0.004672	0.037546	-0.007811	0.036667	0.026628
779	Y71G12B.31	0.0196841	0.0752245	26.1378	18.1192	0.0472077	0.346619	0.850519	-0.014209	4.1e-05	-0.064505	0.000457	-0.001176	-0.015483	-0.024523	0.069881	0.047554	-0.028229	0.005013	0.040383	0.013092	0.053846	0.04612	0.077019	0.105174	0.050691	-0.024723	-0.081831	0.020261	-0.024397	-0.055777	-0.06684	0.011852	-0.079845	-0.042372	0.028621	-0.010112	-0.025215	0.038318	-0.004672	0.037546	-0.007811	0.036667	0.026628
781	3565517	0.0196841	0.0752245	26.1378	18.1192	0.0472077	0.346619	0.850519	-0.014209	4.1e-05	-0.064505	0.000457	-0.001176	-0.015483	-0.024523	0.069881	0.047554	-0.028229	0.005013	0.040383	0.013092	0.053846	0.04612	0.077019	0.105174	0.050691	-0.024723	-0.081831	0.020261	-0.024397	-0.055777	-0.06684	0.011852	-0.079845	-0.042372	0.028621	-0.010112	-0.025215	0.038318	-0.004672	0.037546	-0.007811	0.036667	0.026628
782	Y92H12A.5	0.0196841	0.0752245	26.1378	18.1192	0.0472077	0.346619	0.850519	-0.014209	4.1e-05	-0.064505	0.000457	-0.001176	-0.015483	-0.024523	0.069881	0.047554	-0.028229	0.005013	0.040383	0.013092	0.053846	0.04612	0.077019	0.105174	0.050691	-0.024723	-0.081831	0.020261	-0.024397	-0.055777	-0.06684	0.011852	-0.079845	-0.042372	0.028621	-0.010112	-0.025215	0.038318	-0.004672	0.037546	-0.007811	0.036667	0.026628
785	190097	0.0196841	0.0752245	26.1378	18.1192	0.0472077	0.346619	0.850519	-0.014209	4.1e-05	-0.064505	0.000457	-0.001176	-0.015483	-0.024523	0.069881	0.047554	-0.028229	0.005013	0.040383	0.013092	0.053846	0.04612	0.077019	0.105174	0.050691	-0.024723	-0.081831	0.020261	-0.024397	-0.055777	-0.06684	0.011852	-0.079845	-0.042372	0.028621	-0.010112	-0.025215	0.038318	-0.004672	0.037546	-0.007811	0.036667	0.026628
787	F28A10.4	0.0196841	0.0752245	26.1378	18.1192	0.0472077	0.346619	0.850519	-0.014209	4.1e-05	-0.064505	0.000457	-0.001176	-0.015483	-0.024523	0.069881	0.047554	-0.028229	0.005013	0.040383	0.013092	0.053846	0.04612	0.077019	0.105174	0.050691	-0.024723	-0.081831	0.020261	-0.024397	-0.055777	-0.06684	0.011852	-0.079845	-0.042372	0.028621	-0.010112	-0.025215	0.038318	-0.004672	0.037546	-0.007811	0.036667	0.026628
788	Multiple entries : 2	0.0196841	0.0752245	26.1378	18.1192	0.0472077	0.346619	0.850519	-0.014209	4.1e-05	-0.064505	0.000457	-0.001176	-0.015483	-0.024523	0.069881	0.047554	-0.028229	0.005013	0.040383	0.013092	0.053846	0.04612	0.077019	0.105174	0.050691	-0.024723	-0.081831	0.020261	-0.024397	-0.055777	-0.06684	0.011852	-0.079845	-0.042372	0.028621	-0.010112	-0.025215	0.038318	-0.004672	0.037546	-0.007811	0.036667	0.026628
789	Y41D4B.1	0.0196841	0.0752245	26.1378	18.1192	0.0472077	0.346619	0.850519	-0.014209	4.1e-05	-0.064505	0.000457	-0.001176	-0.015483	-0.024523	0.069881	0.047554	-0.028229	0.005013	0.040383	0.013092	0.053846	0.04612	0.077019	0.105174	0.050691	-0.024723	-0.081831	0.020261	-0.024397	-0.055777	-0.06684	0.011852	-0.079845	-0.042372	0.028621	-0.010112	-0.025215	0.038318	-0.004672	0.037546	-0.007811	0.036667	0.026628
790	0	0.0196841	0.0752245	26.1378	18.1192	0.0472077	0.346619	0.850519	-0.014209	4.1e-05	-0.064505	0.000457	-0.001176	-0.015483	-0.024523	0.069881	0.047554	-0.028229	0.005013	0.040383	0.013092	0.053846	0.04612	0.077019	0.105174	0.050691	-0.024723	-0.081831	0.020261	-0.024397	-0.055777	-0.06684	0.011852	-0.079845	-0.042372	0.028621	-0.010112	-0.025215	0.038318	-0.004672	0.037546	-0.007811	0.036667	0.026628
791	0	0.0196841	0.0752245	26.1378	18.1192	0.0472077	0.346619	0.850519	-0.014209	4.1e-05	-0.064505	0.000457	-0.001176	-0.015483	-0.024523	0.069881	0.047554	-0.028229	0.005013	0.040383	0.013092	0.053846	0.04612	0.077019	0.105174	0.050691	-0.024723	-0.081831	0.020261	-0.024397	-0.055777	-0.06684	0.011852	-0.079845	-0.042372	0.028621	-0.010112	-0.025215	0.038318	-0.004672	0.037546	-0.007811	0.036667	0.026628
792	tftc-1	0.0196841	0.0752245	26.1378	18.1192	0.0472077	0.346619	0.850519	-0.014209	4.1e-05	-0.064505	0.000457	-0.001176	-0.015483	-0.024523	0.069881	0.047554	-0.028229	0.005013	0.040383	0.013092	0.053846	0.04612	0.077019	0.105174	0.050691	-0.024723	-0.081831	0.020261	-0.024397	-0.055777	-0.06684	0.011852	-0.079845	-0.042372	0.028621	-0.010112	-0.025215	0.038318	-0.004672	0.037546	-0.007811	0.036667	0.026628
794	175317	0.0196841	0.0752245	26.1378	18.1192	0.0472077	0.346619	0.850519	-0.014209	4.1e-05	-0.064505	0.000457	-0.001176	-0.015483	-0.024523	0.069881	0.047554	-0.028229	0.005013	0.040383	0.013092	0.053846	0.04612	0.077019	0.105174	0.050691	-0.024723	-0.081831	0.020261	-0.024397	-0.055777	-0.06684	0.011852	-0.079845	-0.042372	0.028621	-0.010112	-0.025215	0.038318	-0.004672	0.037546	-0.007811	0.036667	0.026628
795	189487	0.0196841	0.0752245	26.1378	18.1192	0.0472077	0.346619	0.850519	-0.014209	4.1e-05	-0.064505	0.000457	-0.001176	-0.015483	-0.024523	0.069881	0.047554	-0.028229	0.005013	0.040383	0.013092	0.053846	0.04612	0.077019	0.105174	0.050691	-0.024723	-0.081831	0.020261	-0.024397	-0.055777	-0.06684	0.011852	-0.079845	-0.042372	0.028621	-0.010112	-0.025215	0.038318	-0.004672	0.037546	-0.007811	0.036667	0.026628
796	185034	0.0196841	0.0752245	26.1378	18.1192	0.0472077	0.346619	0.850519	-0.014209	4.1e-05	-0.064505	0.000457	-0.001176	-0.015483	-0.024523	0.069881	0.047554	-0.028229	0.005013	0.040383	0.013092	0.053846	0.04612	0.077019	0.105174	0.050691	-0.024723	-0.081831	0.020261	-0.024397	-0.055777	-0.06684	0.011852	-0.079845	-0.042372	0.028621	-0.010112	-0.025215	0.038318	-0.004672	0.037546	-0.007811	0.036667	0.026628
797	Y22D7AR.3	0.0196841	0.0752245	26.1378	18.1192	0.0472077	0.346619	0.850519	-0.014209	4.1e-05	-0.064505	0.000457	-0.001176	-0.015483	-0.024523	0.069881	0.047554	-0.028229	0.005013	0.040383	0.013092	0.053846	0.04612	0.077019	0.105174	0.050691	-0.024723	-0.081831	0.020261	-0.024397	-0.055777	-0.06684	0.011852	-0.079845	-0.042372	0.028621	-0.010112	-0.025215	0.038318	-0.004672	0.037546	-0.007811	0.036667	0.026628
799	not found	0.0196841	0.0752245	26.1378	18.1192	0.0472077	0.346619	0.850519	-0.014209	4.1e-05	-0.064505	0.000457	-0.001176	-0.015483	-0.024523	0.069881	0.047554	-0.028229	0.005013	0.040383	0.013092	0.053846	0.04612	0.077019	0.105174	0.050691	-0.024723	-0.081831	0.020261	-0.024397	-0.055777	-0.06684	0.011852	-0.079845	-0.042372	0.028621	-0.010112	-0.025215	0.038318	-0.004672	0.037546	-0.007811	0.036667	0.026628
802	189505	0.0196841	0.0752245	26.1378	18.1192	0.0472077	0.346619	0.850519	-0.014209	4.1e-05	-0.064505	0.000457	-0.001176	-0.015483	-0.024523	0.069881	0.047554	-0.028229	0.005013	0.040383	0.013092	0.053846	0.04612	0.077019	0.105174	0.050691	-0.024723	-0.081831	0.020261	-0.024397	-0.055777	-0.06684	0.011852	-0.079845	-0.042372	0.028621	-0.010112	-0.025215	0.038318	-0.004672	0.037546	-0.007811	0.036667	0.026628
803	0	0.0196841	0.0752245	26.1378	18.1192	0.0472077	0.346619	0.850519	-0.014209	4.1e-05	-0.064505	0.000457	-0.001176	-0.015483	-0.024523	0.069881	0.047554	-0.028229	0.005013	0.040383	0.013092	0.053846	0.04612	0.077019	0.105174	0.050691	-0.024723	-0.081831	0.020261	-0.024397	-0.055777	-0.06684	0.011852	-0.079845	-0.042372	0.028621	-0.010112	-0.025215	0.038318	-0.004672	0.037546	-0.007811	0.036667	0.026628
804	Y71G12B.25	0.0196841	0.0752245	26.1378	18.1192	0.0472077	0.346619	0.850519	-0.014209	4.1e-05	-0.064505	0.000457	-0.001176	-0.015483	-0.024523	0.069881	0.047554	-0.028229	0.005013	0.040383	0.013092	0.053846	0.04612	0.077019	0.105174	0.050691	-0.024723	-0.081831	0.020261	-0.024397	-0.055777	-0.06684	0.011852	-0.079845	-0.042372	0.028621	-0.010112	-0.025215	0.038318	-0.004672	0.037546	-0.007811	0.036667	0.026628
805	unc-33	0.0196841	0.0752245	26.1378	18.1192	0.0472077	0.346619	0.850519	-0.014209	4.1e-05	-0.064505	0.000457	-0.001176	-0.015483	-0.024523	0.069881	0.047554	-0.028229	0.005013	0.040383	0.013092	0.053846	0.04612	0.077019	0.105174	0.050691	-0.024723	-0.081831	0.020261	-0.024397	-0.055777	-0.06684	0.011852	-0.079845	-0.042372	0.028621	-0.010112	-0.025215	0.038318	-0.004672	0.037546	-0.007811	0.036667	0.026628
806	185028	0.0196841	0.0752245	26.1378	18.1192	0.0472077	0.346619	0.850519	-0.014209	4.1e-05	-0.064505	0.000457	-0.001176	-0.015483	-0.024523	0.069881	0.047554	-0.028229	0.005013	0.040383	0.013092	0.053846	0.04612	0.077019	0.105174	0.050691	-0.024723	-0.081831	0.020261	-0.024397	-0.055777	-0.06684	0.011852	-0.079845	-0.042372	0.028621	-0.010112	-0.025215	0.038318	-0.004672	0.037546	-0.007811	0.036667	0.026628
807	0	0.0196841	0.0752245	26.1378	18.1192	0.0472077	0.346619	0.850519	-0.014209	4.1e-05	-0.064505	0.000457	-0.001176	-0.015483	-0.024523	0.069881	0.047554	-0.028229	0.005013	0.040383	0.013092	0.053846	0.04612	0.077019	0.105174	0.050691	-0.024723	-0.081831	0.020261	-0.024397	-0.055777	-0.06684	0.011852	-0.079845	-0.042372	0.028621	-0.010112	-0.025215	0.038318	-0.004672	0.037546	-0.007811	0.036667	0.026628
808	0	0.0196841	0.0752245	26.1378	18.1192	0.0472077	0.346619	0.850519	-0.014209	4.1e-05	-0.064505	0.000457	-0.001176	-0.015483	-0.024523	0.069881	0.047554	-0.028229	0.005013	0.040383	0.013092	0.053846	0.04612	0.077019	0.105174	0.050691	-0.024723	-0.081831	0.020261	-0.024397	-0.055777	-0.06684	0.011852	-0.079845	-0.042372	0.028621	-0.010112	-0.025215	0.038318	-0.004672	0.037546	-0.007811	0.036667	0.026628
809	Y71G12B.18	0.0196841	0.0752245	26.1378	18.1192	0.0472077	0.346619	0.850519	-0.014209	4.1e-05	-0.064505	0.000457	-0.001176	-0.015483	-0.024523	0.069881	0.047554	-0.028229	0.005013	0.040383	0.013092	0.053846	0.04612	0.077019	0.105174	0.050691	-0.024723	-0.081831	0.020261	-0.024397	-0.055777	-0.06684	0.011852	-0.079845	-0.042372	0.028621	-0.010112	-0.025215	0.038318	-0.004672	0.037546	-0.007811	0.036667	0.026628
810	Y57E12B.4	0.0196841	0.0752245	26.1378	18.1192	0.0472077	0.346619	0.850519	-0.014209	4.1e-05	-0.064505	0.000457	-0.001176	-0.015483	-0.024523	0.069881	0.047554	-0.028229	0.005013	0.040383	0.013092	0.053846	0.04612	0.077019	0.105174	0.050691	-0.024723	-0.081831	0.020261	-0.024397	-0.055777	-0.06684	0.011852	-0.079845	-0.042372	0.028621	-0.010112	-0.025215	0.038318	-0.004672	0.037546	-0.007811	0.036667	0.026628
812	Y47D7A.9	0.0196841	0.0752245	26.1378	18.1192	0.0472077	0.346619	0.850519	-0.014209	4.1e-05	-0.064505	0.000457	-0.001176	-0.015483	-0.024523	0.069881	0.047554	-0.028229	0.005013	0.040383	0.013092	0.053846	0.04612	0.077019	0.105174	0.050691	-0.024723	-0.081831	0.020261	-0.024397	-0.055777	-0.06684	0.011852	-0.079845	-0.042372	0.028621	-0.010112	-0.025215	0.038318	-0.004672	0.037546	-0.007811	0.036667	0.026628
813	F28A10.1	0.0196841	0.0752245	26.1378	18.1192	0.0472077	0.346619	0.850519	-0.014209	4.1e-05	-0.064505	0.000457	-0.001176	-0.015483	-0.024523	0.069881	0.047554	-0.028229	0.005013	0.040383	0.013092	0.053846	0.04612	0.077019	0.105174	0.050691	-0.024723	-0.081831	0.020261	-0.024397	-0.055777	-0.06684	0.011852	-0.079845	-0.042372	0.028621	-0.010112	-0.025215	0.038318	-0.004672	0.037546	-0.007811	0.036667	0.026628
814	189777	0.0196841	0.0752245	26.1378	18.1192	0.0472077	0.346619	0.850519	-0.014209	4.1e-05	-0.064505	0.000457	-0.001176	-0.015483	-0.024523	0.069881	0.047554	-0.028229	0.005013	0.040383	0.013092	0.053846	0.04612	0.077019	0.105174	0.050691	-0.024723	-0.081831	0.020261	-0.024397	-0.055777	-0.06684	0.011852	-0.079845	-0.042372	0.028621	-0.010112	-0.025215	0.038318	-0.004672	0.037546	-0.007811	0.036667	0.026628
815	F28A10.3	0.0196841	0.0752245	26.1378	18.1192	0.0472077	0.346619	0.850519	-0.014209	4.1e-05	-0.064505	0.000457	-0.001176	-0.015483	-0.024523	0.069881	0.047554	-0.028229	0.005013	0.040383	0.013092	0.053846	0.04612	0.077019	0.105174	0.050691	-0.024723	-0.081831	0.020261	-0.024397	-0.055777	-0.06684	0.011852	-0.079845	-0.042372	0.028621	-0.010112	-0.025215	0.038318	-0.004672	0.037546	-0.007811	0.036667	0.026628
818	0	0.0196841	0.0752245	26.1378	18.1192	0.0472077	0.346619	0.850519	-0.014209	4.1e-05	-0.064505	0.000457	-0.001176	-0.015483	-0.024523	0.069881	0.047554	-0.028229	0.005013	0.040383	0.013092	0.053846	0.04612	0.077019	0.105174	0.050691	-0.024723	-0.081831	0.020261	-0.024397	-0.055777	-0.06684	0.011852	-0.079845	-0.042372	0.028621	-0.010112	-0.025215	0.038318	-0.004672	0.037546	-0.007811	0.036667	0.026628
819	lev-11	0.0196841	0.0752245	26.1378	18.1192	0.0472077	0.346619	0.850519	-0.014209	4.1e-05	-0.064505	0.000457	-0.001176	-0.015483	-0.024523	0.069881	0.047554	-0.028229	0.005013	0.040383	0.013092	0.053846	0.04612	0.077019	0.105174	0.050691	-0.024723	-0.081831	0.020261	-0.024397	-0.055777	-0.06684	0.011852	-0.079845	-0.042372	0.028621	-0.010112	-0.025215	0.038318	-0.004672	0.037546	-0.007811	0.036667	0.026628
820	Y47D7A.3	0.0196841	0.0752245	26.1378	18.1192	0.0472077	0.346619	0.850519	-0.014209	4.1e-05	-0.064505	0.000457	-0.001176	-0.015483	-0.024523	0.069881	0.047554	-0.028229	0.005013	0.040383	0.013092	0.053846	0.04612	0.077019	0.105174	0.050691	-0.024723	-0.081831	0.020261	-0.024397	-0.055777	-0.06684	0.011852	-0.079845	-0.042372	0.028621	-0.010112	-0.025215	0.038318	-0.004672	0.037546	-0.007811	0.036667	0.026628
822	drag-1	0.0196841	0.0752245	26.1378	18.1192	0.0472077	0.346619	0.850519	-0.014209	4.1e-05	-0.064505	0.000457	-0.001176	-0.015483	-0.024523	0.069881	0.047554	-0.028229	0.005013	0.040383	0.013092	0.053846	0.04612	0.077019	0.105174	0.050691	-0.024723	-0.081831	0.020261	-0.024397	-0.055777	-0.06684	0.011852	-0.079845	-0.042372	0.028621	-0.010112	-0.025215	0.038318	-0.004672	0.037546	-0.007811	0.036667	0.026628
823	F54H12.2	0.0196841	0.0752245	26.1378	18.1192	0.0472077	0.346619	0.850519	-0.014209	4.1e-05	-0.064505	0.000457	-0.001176	-0.015483	-0.024523	0.069881	0.047554	-0.028229	0.005013	0.040383	0.013092	0.053846	0.04612	0.077019	0.105174	0.050691	-0.024723	-0.081831	0.020261	-0.024397	-0.055777	-0.06684	0.011852	-0.079845	-0.042372	0.028621	-0.010112	-0.025215	0.038318	-0.004672	0.037546	-0.007811	0.036667	0.026628
825	tub-2	0.0196841	0.0752245	26.1378	18.1192	0.0472077	0.346619	0.850519	-0.014209	4.1e-05	-0.064505	0.000457	-0.001176	-0.015483	-0.024523	0.069881	0.047554	-0.028229	0.005013	0.040383	0.013092	0.053846	0.04612	0.077019	0.105174	0.050691	-0.024723	-0.081831	0.020261	-0.024397	-0.055777	-0.06684	0.011852	-0.079845	-0.042372	0.028621	-0.010112	-0.025215	0.038318	-0.004672	0.037546	-0.007811	0.036667	0.026628
827	Y73E7A.8	0.0196841	0.0752245	26.1378	18.1192	0.0472077	0.346619	0.850519	-0.014209	4.1e-05	-0.064505	0.000457	-0.001176	-0.015483	-0.024523	0.069881	0.047554	-0.028229	0.005013	0.040383	0.013092	0.053846	0.04612	0.077019	0.105174	0.050691	-0.024723	-0.081831	0.020261	-0.024397	-0.055777	-0.06684	0.011852	-0.079845	-0.042372	0.028621	-0.010112	-0.025215	0.038318	-0.004672	0.037546	-0.007811	0.036667	0.026628
829	0	0.0196841	0.0752245	26.1378	18.1192	0.0472077	0.346619	0.850519	-0.014209	4.1e-05	-0.064505	0.000457	-0.001176	-0.015483	-0.024523	0.069881	0.047554	-0.028229	0.005013	0.040383	0.013092	0.053846	0.04612	0.077019	0.105174	0.050691	-0.024723	-0.081831	0.020261	-0.024397	-0.055777	-0.06684	0.011852	-0.079845	-0.042372	0.028621	-0.010112	-0.025215	0.038318	-0.004672	0.037546	-0.007811	0.036667	0.026628
831	Y37E11AR.7	0.0196841	0.0752245	26.1378	18.1192	0.0472077	0.346619	0.850519	-0.014209	4.1e-05	-0.064505	0.000457	-0.001176	-0.015483	-0.024523	0.069881	0.047554	-0.028229	0.005013	0.040383	0.013092	0.053846	0.04612	0.077019	0.105174	0.050691	-0.024723	-0.081831	0.020261	-0.024397	-0.055777	-0.06684	0.011852	-0.079845	-0.042372	0.028621	-0.010112	-0.025215	0.038318	-0.004672	0.037546	-0.007811	0.036667	0.026628
833	Y59H11AM.4	0.0196841	0.0752245	26.1378	18.1192	0.0472077	0.346619	0.850519	-0.014209	4.1e-05	-0.064505	0.000457	-0.001176	-0.015483	-0.024523	0.069881	0.047554	-0.028229	0.005013	0.040383	0.013092	0.053846	0.04612	0.077019	0.105174	0.050691	-0.024723	-0.081831	0.020261	-0.024397	-0.055777	-0.06684	0.011852	-0.079845	-0.042372	0.028621	-0.010112	-0.025215	0.038318	-0.004672	0.037546	-0.007811	0.036667	0.026628
834	nekl-1	0.0196841	0.0752245	26.1378	18.1192	0.0472077	0.346619	0.850519	-0.014209	4.1e-05	-0.064505	0.000457	-0.001176	-0.015483	-0.024523	0.069881	0.047554	-0.028229	0.005013	0.040383	0.013092	0.053846	0.04612	0.077019	0.105174	0.050691	-0.024723	-0.081831	0.020261	-0.024397	-0.055777	-0.06684	0.011852	-0.079845	-0.042372	0.028621	-0.010112	-0.025215	0.038318	-0.004672	0.037546	-0.007811	0.036667	0.026628
835	189773	0.0196841	0.0752245	26.1378	18.1192	0.0472077	0.346619	0.850519	-0.014209	4.1e-05	-0.064505	0.000457	-0.001176	-0.015483	-0.024523	0.069881	0.047554	-0.028229	0.005013	0.040383	0.013092	0.053846	0.04612	0.077019	0.105174	0.050691	-0.024723	-0.081831	0.020261	-0.024397	-0.055777	-0.06684	0.011852	-0.079845	-0.042372	0.028621	-0.010112	-0.025215	0.038318	-0.004672	0.037546	-0.007811	0.036667	0.026628
836	0	0.0196841	0.0752245	26.1378	18.1192	0.0472077	0.346619	0.850519	-0.014209	4.1e-05	-0.064505	0.000457	-0.001176	-0.015483	-0.024523	0.069881	0.047554	-0.028229	0.005013	0.040383	0.013092	0.053846	0.04612	0.077019	0.105174	0.050691	-0.024723	-0.081831	0.020261	-0.024397	-0.055777	-0.06684	0.011852	-0.079845	-0.042372	0.028621	-0.010112	-0.025215	0.038318	-0.004672	0.037546	-0.007811	0.036667	0.026628
837	190267	0.0196841	0.0752245	26.1378	18.1192	0.0472077	0.346619	0.850519	-0.014209	4.1e-05	-0.064505	0.000457	-0.001176	-0.015483	-0.024523	0.069881	0.047554	-0.028229	0.005013	0.040383	0.013092	0.053846	0.04612	0.077019	0.105174	0.050691	-0.024723	-0.081831	0.020261	-0.024397	-0.055777	-0.06684	0.011852	-0.079845	-0.042372	0.028621	-0.010112	-0.025215	0.038318	-0.004672	0.037546	-0.007811	0.036667	0.026628
838	nhr-239	0.0196841	0.0752245	26.1378	18.1192	0.0472077	0.346619	0.850519	-0.014209	4.1e-05	-0.064505	0.000457	-0.001176	-0.015483	-0.024523	0.069881	0.047554	-0.028229	0.005013	0.040383	0.013092	0.053846	0.04612	0.077019	0.105174	0.050691	-0.024723	-0.081831	0.020261	-0.024397	-0.055777	-0.06684	0.011852	-0.079845	-0.042372	0.028621	-0.010112	-0.025215	0.038318	-0.004672	0.037546	-0.007811	0.036667	0.026628
840	0	0.0196841	0.0752245	26.1378	18.1192	0.0472077	0.346619	0.850519	-0.014209	4.1e-05	-0.064505	0.000457	-0.001176	-0.015483	-0.024523	0.069881	0.047554	-0.028229	0.005013	0.040383	0.013092	0.053846	0.04612	0.077019	0.105174	0.050691	-0.024723	-0.081831	0.020261	-0.024397	-0.055777	-0.06684	0.011852	-0.079845	-0.042372	0.028621	-0.010112	-0.025215	0.038318	-0.004672	0.037546	-0.007811	0.036667	0.026628
841	0	0.0196841	0.0752245	26.1378	18.1192	0.0472077	0.346619	0.850519	-0.014209	4.1e-05	-0.064505	0.000457	-0.001176	-0.015483	-0.024523	0.069881	0.047554	-0.028229	0.005013	0.040383	0.013092	0.053846	0.04612	0.077019	0.105174	0.050691	-0.024723	-0.081831	0.020261	-0.024397	-0.055777	-0.06684	0.011852	-0.079845	-0.042372	0.028621	-0.010112	-0.025215	0.038318	-0.004672	0.037546	-0.007811	0.036667	0.026628
842	0	0.0196841	0.0752245	26.1378	18.1192	0.0472077	0.346619	0.850519	-0.014209	4.1e-05	-0.064505	0.000457	-0.001176	-0.015483	-0.024523	0.069881	0.047554	-0.028229	0.005013	0.040383	0.013092	0.053846	0.04612	0.077019	0.105174	0.050691	-0.024723	-0.081831	0.020261	-0.024397	-0.055777	-0.06684	0.011852	-0.079845	-0.042372	0.028621	-0.010112	-0.025215	0.038318	-0.004672	0.037546	-0.007811	0.036667	0.026628
843	190787	0.0196841	0.0752245	26.1378	18.1192	0.0472077	0.346619	0.850519	-0.014209	4.1e-05	-0.064505	0.000457	-0.001176	-0.015483	-0.024523	0.069881	0.047554	-0.028229	0.005013	0.040383	0.013092	0.053846	0.04612	0.077019	0.105174	0.050691	-0.024723	-0.081831	0.020261	-0.024397	-0.055777	-0.06684	0.011852	-0.079845	-0.042372	0.028621	-0.010112	-0.025215	0.038318	-0.004672	0.037546	-0.007811	0.036667	0.026628
844	13179407	0.0196841	0.0752245	26.1378	18.1192	0.0472077	0.346619	0.850519	-0.014209	4.1e-05	-0.064505	0.000457	-0.001176	-0.015483	-0.024523	0.069881	0.047554	-0.028229	0.005013	0.040383	0.013092	0.053846	0.04612	0.077019	0.105174	0.050691	-0.024723	-0.081831	0.020261	-0.024397	-0.055777	-0.06684	0.011852	-0.079845	-0.042372	0.028621	-0.010112	-0.025215	0.038318	-0.004672	0.037546	-0.007811	0.036667	0.026628
845	spsb-1	0.0196841	0.0752245	26.1378	18.1192	0.0472077	0.346619	0.850519	-0.014209	4.1e-05	-0.064505	0.000457	-0.001176	-0.015483	-0.024523	0.069881	0.047554	-0.028229	0.005013	0.040383	0.013092	0.053846	0.04612	0.077019	0.105174	0.050691	-0.024723	-0.081831	0.020261	-0.024397	-0.055777	-0.06684	0.011852	-0.079845	-0.042372	0.028621	-0.010112	-0.025215	0.038318	-0.004672	0.037546	-0.007811	0.036667	0.026628
846	190599	0.0196841	0.0752245	26.1378	18.1192	0.0472077	0.346619	0.850519	-0.014209	4.1e-05	-0.064505	0.000457	-0.001176	-0.015483	-0.024523	0.069881	0.047554	-0.028229	0.005013	0.040383	0.013092	0.053846	0.04612	0.077019	0.105174	0.050691	-0.024723	-0.081831	0.020261	-0.024397	-0.055777	-0.06684	0.011852	-0.079845	-0.042372	0.028621	-0.010112	-0.025215	0.038318	-0.004672	0.037546	-0.007811	0.036667	0.026628
847	0	0.0196841	0.0752245	26.1378	18.1192	0.0472077	0.346619	0.850519	-0.014209	4.1e-05	-0.064505	0.000457	-0.001176	-0.015483	-0.024523	0.069881	0.047554	-0.028229	0.005013	0.040383	0.013092	0.053846	0.04612	0.077019	0.105174	0.050691	-0.024723	-0.081831	0.020261	-0.024397	-0.055777	-0.06684	0.011852	-0.079845	-0.042372	0.028621	-0.010112	-0.025215	0.038318	-0.004672	0.037546	-0.007811	0.036667	0.026628
848	spsb-1	0.0196841	0.0752245	26.1378	18.1192	0.0472077	0.346619	0.850519	-0.014209	4.1e-05	-0.064505	0.000457	-0.001176	-0.015483	-0.024523	0.069881	0.047554	-0.028229	0.005013	0.040383	0.013092	0.053846	0.04612	0.077019	0.105174	0.050691	-0.024723	-0.081831	0.020261	-0.024397	-0.055777	-0.06684	0.011852	-0.079845	-0.042372	0.028621	-0.010112	-0.025215	0.038318	-0.004672	0.037546	-0.007811	0.036667	0.026628
849	0	0.0196841	0.0752245	26.1378	18.1192	0.0472077	0.346619	0.850519	-0.014209	4.1e-05	-0.064505	0.000457	-0.001176	-0.015483	-0.024523	0.069881	0.047554	-0.028229	0.005013	0.040383	0.013092	0.053846	0.04612	0.077019	0.105174	0.050691	-0.024723	-0.081831	0.020261	-0.024397	-0.055777	-0.06684	0.011852	-0.079845	-0.042372	0.028621	-0.010112	-0.025215	0.038318	-0.004672	0.037546	-0.007811	0.036667	0.026628
851	171808	0.0196841	0.0752245	26.1378	18.1192	0.0472077	0.346619	0.850519	-0.014209	4.1e-05	-0.064505	0.000457	-0.001176	-0.015483	-0.024523	0.069881	0.047554	-0.028229	0.005013	0.040383	0.013092	0.053846	0.04612	0.077019	0.105174	0.050691	-0.024723	-0.081831	0.020261	-0.024397	-0.055777	-0.06684	0.011852	-0.079845	-0.042372	0.028621	-0.010112	-0.025215	0.038318	-0.004672	0.037546	-0.007811	0.036667	0.026628
852	190583	0.0196841	0.0752245	26.1378	18.1192	0.0472077	0.346619	0.850519	-0.014209	4.1e-05	-0.064505	0.000457	-0.001176	-0.015483	-0.024523	0.069881	0.047554	-0.028229	0.005013	0.040383	0.013092	0.053846	0.04612	0.077019	0.105174	0.050691	-0.024723	-0.081831	0.020261	-0.024397	-0.055777	-0.06684	0.011852	-0.079845	-0.042372	0.028621	-0.010112	-0.025215	0.038318	-0.004672	0.037546	-0.007811	0.036667	0.026628
854	0	0.0196841	0.0752245	26.1378	18.1192	0.0472077	0.346619	0.850519	-0.014209	4.1e-05	-0.064505	0.000457	-0.001176	-0.015483	-0.024523	0.069881	0.047554	-0.028229	0.005013	0.040383	0.013092	0.053846	0.04612	0.077019	0.105174	0.050691	-0.024723	-0.081831	0.020261	-0.024397	-0.055777	-0.06684	0.011852	-0.079845	-0.042372	0.028621	-0.010112	-0.025215	0.038318	-0.004672	0.037546	-0.007811	0.036667	0.026628
855	0	0.0196841	0.0752245	26.1378	18.1192	0.0472077	0.346619	0.850519	-0.014209	4.1e-05	-0.064505	0.000457	-0.001176	-0.015483	-0.024523	0.069881	0.047554	-0.028229	0.005013	0.040383	0.013092	0.053846	0.04612	0.077019	0.105174	0.050691	-0.024723	-0.081831	0.020261	-0.024397	-0.055777	-0.06684	0.011852	-0.079845	-0.042372	0.028621	-0.010112	-0.025215	0.038318	-0.004672	0.037546	-0.007811	0.036667	0.026628
856	cfap-36	0.0196841	0.0752245	26.1378	18.1192	0.0472077	0.346619	0.850519	-0.014209	4.1e-05	-0.064505	0.000457	-0.001176	-0.015483	-0.024523	0.069881	0.047554	-0.028229	0.005013	0.040383	0.013092	0.053846	0.04612	0.077019	0.105174	0.050691	-0.024723	-0.081831	0.020261	-0.024397	-0.055777	-0.06684	0.011852	-0.079845	-0.042372	0.028621	-0.010112	-0.025215	0.038318	-0.004672	0.037546	-0.007811	0.036667	0.026628
857	afd-1	0.0196841	0.0752245	26.1378	18.1192	0.0472077	0.346619	0.850519	-0.014209	4.1e-05	-0.064505	0.000457	-0.001176	-0.015483	-0.024523	0.069881	0.047554	-0.028229	0.005013	0.040383	0.013092	0.053846	0.04612	0.077019	0.105174	0.050691	-0.024723	-0.081831	0.020261	-0.024397	-0.055777	-0.06684	0.011852	-0.079845	-0.042372	0.028621	-0.010112	-0.025215	0.038318	-0.004672	0.037546	-0.007811	0.036667	0.026628
859	ncr-2	0.0196841	0.0752245	26.1378	18.1192	0.0472077	0.346619	0.850519	-0.014209	4.1e-05	-0.064505	0.000457	-0.001176	-0.015483	-0.024523	0.069881	0.047554	-0.028229	0.005013	0.040383	0.013092	0.053846	0.04612	0.077019	0.105174	0.050691	-0.024723	-0.081831	0.020261	-0.024397	-0.055777	-0.06684	0.011852	-0.079845	-0.042372	0.028621	-0.010112	-0.025215	0.038318	-0.004672	0.037546	-0.007811	0.036667	0.026628
864	0	0.0196841	0.0752245	26.1378	18.1192	0.0472077	0.346619	0.850519	-0.014209	4.1e-05	-0.064505	0.000457	-0.001176	-0.015483	-0.024523	0.069881	0.047554	-0.028229	0.005013	0.040383	0.013092	0.053846	0.04612	0.077019	0.105174	0.050691	-0.024723	-0.081831	0.020261	-0.024397	-0.055777	-0.06684	0.011852	-0.079845	-0.042372	0.028621	-0.010112	-0.025215	0.038318	-0.004672	0.037546	-0.007811	0.036667	0.026628
865	0	0.0196841	0.0752245	26.1378	18.1192	0.0472077	0.346619	0.850519	-0.014209	4.1e-05	-0.064505	0.000457	-0.001176	-0.015483	-0.024523	0.069881	0.047554	-0.028229	0.005013	0.040383	0.013092	0.053846	0.04612	0.077019	0.105174	0.050691	-0.024723	-0.081831	0.020261	-0.024397	-0.055777	-0.06684	0.011852	-0.079845	-0.042372	0.028621	-0.010112	-0.025215	0.038318	-0.004672	0.037546	-0.007811	0.036667	0.026628
867	0	0.0196841	0.0752245	26.1378	18.1192	0.0472077	0.346619	0.850519	-0.014209	4.1e-05	-0.064505	0.000457	-0.001176	-0.015483	-0.024523	0.069881	0.047554	-0.028229	0.005013	0.040383	0.013092	0.053846	0.04612	0.077019	0.105174	0.050691	-0.024723	-0.081831	0.020261	-0.024397	-0.055777	-0.06684	0.011852	-0.079845	-0.042372	0.028621	-0.010112	-0.025215	0.038318	-0.004672	0.037546	-0.007811	0.036667	0.026628
869	twk-10	0.0196841	0.0752245	26.1378	18.1192	0.0472077	0.346619	0.850519	-0.014209	4.1e-05	-0.064505	0.000457	-0.001176	-0.015483	-0.024523	0.069881	0.047554	-0.028229	0.005013	0.040383	0.013092	0.053846	0.04612	0.077019	0.105174	0.050691	-0.024723	-0.081831	0.020261	-0.024397	-0.055777	-0.06684	0.011852	-0.079845	-0.042372	0.028621	-0.010112	-0.025215	0.038318	-0.004672	0.037546	-0.007811	0.036667	0.026628
870	190625	0.0196841	0.0752245	26.1378	18.1192	0.0472077	0.346619	0.850519	-0.014209	4.1e-05	-0.064505	0.000457	-0.001176	-0.015483	-0.024523	0.069881	0.047554	-0.028229	0.005013	0.040383	0.013092	0.053846	0.04612	0.077019	0.105174	0.050691	-0.024723	-0.081831	0.020261	-0.024397	-0.055777	-0.06684	0.011852	-0.079845	-0.042372	0.028621	-0.010112	-0.025215	0.038318	-0.004672	0.037546	-0.007811	0.036667	0.026628
871	0	0.0196841	0.0752245	26.1378	18.1192	0.0472077	0.346619	0.850519	-0.014209	4.1e-05	-0.064505	0.000457	-0.001176	-0.015483	-0.024523	0.069881	0.047554	-0.028229	0.005013	0.040383	0.013092	0.053846	0.04612	0.077019	0.105174	0.050691	-0.024723	-0.081831	0.020261	-0.024397	-0.055777	-0.06684	0.011852	-0.079845	-0.042372	0.028621	-0.010112	-0.025215	0.038318	-0.004672	0.037546	-0.007811	0.036667	0.026628
874	0	0.0196841	0.0752245	26.1378	18.1192	0.0472077	0.346619	0.850519	-0.014209	4.1e-05	-0.064505	0.000457	-0.001176	-0.015483	-0.024523	0.069881	0.047554	-0.028229	0.005013	0.040383	0.013092	0.053846	0.04612	0.077019	0.105174	0.050691	-0.024723	-0.081831	0.020261	-0.024397	-0.055777	-0.06684	0.011852	-0.079845	-0.042372	0.028621	-0.010112	-0.025215	0.038318	-0.004672	0.037546	-0.007811	0.036667	0.026628
876	unc-33	0.0196841	0.0752245	26.1378	18.1192	0.0472077	0.346619	0.850519	-0.014209	4.1e-05	-0.064505	0.000457	-0.001176	-0.015483	-0.024523	0.069881	0.047554	-0.028229	0.005013	0.040383	0.013092	0.053846	0.04612	0.077019	0.105174	0.050691	-0.024723	-0.081831	0.020261	-0.024397	-0.055777	-0.06684	0.011852	-0.079845	-0.042372	0.028621	-0.010112	-0.025215	0.038318	-0.004672	0.037546	-0.007811	0.036667	0.026628
877	0	0.0196841	0.0752245	26.1378	18.1192	0.0472077	0.346619	0.850519	-0.014209	4.1e-05	-0.064505	0.000457	-0.001176	-0.015483	-0.024523	0.069881	0.047554	-0.028229	0.005013	0.040383	0.013092	0.053846	0.04612	0.077019	0.105174	0.050691	-0.024723	-0.081831	0.020261	-0.024397	-0.055777	-0.06684	0.011852	-0.079845	-0.042372	0.028621	-0.010112	-0.025215	0.038318	-0.004672	0.037546	-0.007811	0.036667	0.026628
878	AC7.3	0.0196841	0.0752245	26.1378	18.1192	0.0472077	0.346619	0.850519	-0.014209	4.1e-05	-0.064505	0.000457	-0.001176	-0.015483	-0.024523	0.069881	0.047554	-0.028229	0.005013	0.040383	0.013092	0.053846	0.04612	0.077019	0.105174	0.050691	-0.024723	-0.081831	0.020261	-0.024397	-0.055777	-0.06684	0.011852	-0.079845	-0.042372	0.028621	-0.010112	-0.025215	0.038318	-0.004672	0.037546	-0.007811	0.036667	0.026628
880	srxa-5	0.0196841	0.0752245	26.1378	18.1192	0.0472077	0.346619	0.850519	-0.014209	4.1e-05	-0.064505	0.000457	-0.001176	-0.015483	-0.024523	0.069881	0.047554	-0.028229	0.005013	0.040383	0.013092	0.053846	0.04612	0.077019	0.105174	0.050691	-0.024723	-0.081831	0.020261	-0.024397	-0.055777	-0.06684	0.011852	-0.079845	-0.042372	0.028621	-0.010112	-0.025215	0.038318	-0.004672	0.037546	-0.007811	0.036667	0.026628
881	D1014.6	0.0196841	0.0752245	26.1378	18.1192	0.0472077	0.346619	0.850519	-0.014209	4.1e-05	-0.064505	0.000457	-0.001176	-0.015483	-0.024523	0.069881	0.047554	-0.028229	0.005013	0.040383	0.013092	0.053846	0.04612	0.077019	0.105174	0.050691	-0.024723	-0.081831	0.020261	-0.024397	-0.055777	-0.06684	0.011852	-0.079845	-0.042372	0.028621	-0.010112	-0.025215	0.038318	-0.004672	0.037546	-0.007811	0.036667	0.026628
882	185254	0.0196841	0.0752245	26.1378	18.1192	0.0472077	0.346619	0.850519	-0.014209	4.1e-05	-0.064505	0.000457	-0.001176	-0.015483	-0.024523	0.069881	0.047554	-0.028229	0.005013	0.040383	0.013092	0.053846	0.04612	0.077019	0.105174	0.050691	-0.024723	-0.081831	0.020261	-0.024397	-0.055777	-0.06684	0.011852	-0.079845	-0.042372	0.028621	-0.010112	-0.025215	0.038318	-0.004672	0.037546	-0.007811	0.036667	0.026628
883	182449	0.0196841	0.0752245	26.1378	18.1192	0.0472077	0.346619	0.850519	-0.014209	4.1e-05	-0.064505	0.000457	-0.001176	-0.015483	-0.024523	0.069881	0.047554	-0.028229	0.005013	0.040383	0.013092	0.053846	0.04612	0.077019	0.105174	0.050691	-0.024723	-0.081831	0.020261	-0.024397	-0.055777	-0.06684	0.011852	-0.079845	-0.042372	0.028621	-0.010112	-0.025215	0.038318	-0.004672	0.037546	-0.007811	0.036667	0.026628
884	srw-67	0.0196841	0.0752245	26.1378	18.1192	0.0472077	0.346619	0.850519	-0.014209	4.1e-05	-0.064505	0.000457	-0.001176	-0.015483	-0.024523	0.069881	0.047554	-0.028229	0.005013	0.040383	0.013092	0.053846	0.04612	0.077019	0.105174	0.050691	-0.024723	-0.081831	0.020261	-0.024397	-0.055777	-0.06684	0.011852	-0.079845	-0.042372	0.028621	-0.010112	-0.025215	0.038318	-0.004672	0.037546	-0.007811	0.036667	0.026628
885	F35B3.3	0.0196841	0.0752245	26.1378	18.1192	0.0472077	0.346619	0.850519	-0.014209	4.1e-05	-0.064505	0.000457	-0.001176	-0.015483	-0.024523	0.069881	0.047554	-0.028229	0.005013	0.040383	0.013092	0.053846	0.04612	0.077019	0.105174	0.050691	-0.024723	-0.081831	0.020261	-0.024397	-0.055777	-0.06684	0.011852	-0.079845	-0.042372	0.028621	-0.010112	-0.025215	0.038318	-0.004672	0.037546	-0.007811	0.036667	0.026628
887	13213649	0.0196841	0.0752245	26.1378	18.1192	0.0472077	0.346619	0.850519	-0.014209	4.1e-05	-0.064505	0.000457	-0.001176	-0.015483	-0.024523	0.069881	0.047554	-0.028229	0.005013	0.040383	0.013092	0.053846	0.04612	0.077019	0.105174	0.050691	-0.024723	-0.081831	0.020261	-0.024397	-0.055777	-0.06684	0.011852	-0.079845	-0.042372	0.028621	-0.010112	-0.025215	0.038318	-0.004672	0.037546	-0.007811	0.036667	0.026628
889	C36B7.4	0.0196841	0.0752245	26.1378	18.1192	0.0472077	0.346619	0.850519	-0.014209	4.1e-05	-0.064505	0.000457	-0.001176	-0.015483	-0.024523	0.069881	0.047554	-0.028229	0.005013	0.040383	0.013092	0.053846	0.04612	0.077019	0.105174	0.050691	-0.024723	-0.081831	0.020261	-0.024397	-0.055777	-0.06684	0.011852	-0.079845	-0.042372	0.028621	-0.010112	-0.025215	0.038318	-0.004672	0.037546	-0.007811	0.036667	0.026628
890	srx-60	0.0196841	0.0752245	26.1378	18.1192	0.0472077	0.346619	0.850519	-0.014209	4.1e-05	-0.064505	0.000457	-0.001176	-0.015483	-0.024523	0.069881	0.047554	-0.028229	0.005013	0.040383	0.013092	0.053846	0.04612	0.077019	0.105174	0.050691	-0.024723	-0.081831	0.020261	-0.024397	-0.055777	-0.06684	0.011852	-0.079845	-0.042372	0.028621	-0.010112	-0.025215	0.038318	-0.004672	0.037546	-0.007811	0.036667	0.026628
891	190489	0.0196841	0.0752245	26.1378	18.1192	0.0472077	0.346619	0.850519	-0.014209	4.1e-05	-0.064505	0.000457	-0.001176	-0.015483	-0.024523	0.069881	0.047554	-0.028229	0.005013	0.040383	0.013092	0.053846	0.04612	0.077019	0.105174	0.050691	-0.024723	-0.081831	0.020261	-0.024397	-0.055777	-0.06684	0.011852	-0.079845	-0.042372	0.028621	-0.010112	-0.025215	0.038318	-0.004672	0.037546	-0.007811	0.036667	0.026628
896	glb-6	0.0196841	0.0752245	26.1378	18.1192	0.0472077	0.346619	0.850519	-0.014209	4.1e-05	-0.064505	0.000457	-0.001176	-0.015483	-0.024523	0.069881	0.047554	-0.028229	0.005013	0.040383	0.013092	0.053846	0.04612	0.077019	0.105174	0.050691	-0.024723	-0.081831	0.020261	-0.024397	-0.055777	-0.06684	0.011852	-0.079845	-0.042372	0.028621	-0.010112	-0.025215	0.038318	-0.004672	0.037546	-0.007811	0.036667	0.026628
897	188220	0.0196841	0.0752245	26.1378	18.1192	0.0472077	0.346619	0.850519	-0.014209	4.1e-05	-0.064505	0.000457	-0.001176	-0.015483	-0.024523	0.069881	0.047554	-0.028229	0.005013	0.040383	0.013092	0.053846	0.04612	0.077019	0.105174	0.050691	-0.024723	-0.081831	0.020261	-0.024397	-0.055777	-0.06684	0.011852	-0.079845	-0.042372	0.028621	-0.010112	-0.025215	0.038318	-0.004672	0.037546	-0.007811	0.036667	0.026628
899	madf-9	0.0196841	0.0752245	26.1378	18.1192	0.0472077	0.346619	0.850519	-0.014209	4.1e-05	-0.064505	0.000457	-0.001176	-0.015483	-0.024523	0.069881	0.047554	-0.028229	0.005013	0.040383	0.013092	0.053846	0.04612	0.077019	0.105174	0.050691	-0.024723	-0.081831	0.020261	-0.024397	-0.055777	-0.06684	0.011852	-0.079845	-0.042372	0.028621	-0.010112	-0.025215	0.038318	-0.004672	0.037546	-0.007811	0.036667	0.026628
901	srx-5	0.0196841	0.0752245	26.1378	18.1192	0.0472077	0.346619	0.850519	-0.014209	4.1e-05	-0.064505	0.000457	-0.001176	-0.015483	-0.024523	0.069881	0.047554	-0.028229	0.005013	0.040383	0.013092	0.053846	0.04612	0.077019	0.105174	0.050691	-0.024723	-0.081831	0.020261	-0.024397	-0.055777	-0.06684	0.011852	-0.079845	-0.042372	0.028621	-0.010112	-0.025215	0.038318	-0.004672	0.037546	-0.007811	0.036667	0.026628
902	Y46H3D.8	0.0196841	0.0752245	26.1378	18.1192	0.0472077	0.346619	0.850519	-0.014209	4.1e-05	-0.064505	0.000457	-0.001176	-0.015483	-0.024523	0.069881	0.047554	-0.028229	0.005013	0.040383	0.013092	0.053846	0.04612	0.077019	0.105174	0.050691	-0.024723	-0.081831	0.020261	-0.024397	-0.055777	-0.06684	0.011852	-0.079845	-0.042372	0.028621	-0.010112	-0.025215	0.038318	-0.004672	0.037546	-0.007811	0.036667	0.026628
904	190583	0.0196841	0.0752245	26.1378	18.1192	0.0472077	0.346619	0.850519	-0.014209	4.1e-05	-0.064505	0.000457	-0.001176	-0.015483	-0.024523	0.069881	0.047554	-0.028229	0.005013	0.040383	0.013092	0.053846	0.04612	0.077019	0.105174	0.050691	-0.024723	-0.081831	0.020261	-0.024397	-0.055777	-0.06684	0.011852	-0.079845	-0.042372	0.028621	-0.010112	-0.025215	0.038318	-0.004672	0.037546	-0.007811	0.036667	0.026628
907	184502	0.0196841	0.0752245	26.1378	18.1192	0.0472077	0.346619	0.850519	-0.014209	4.1e-05	-0.064505	0.000457	-0.001176	-0.015483	-0.024523	0.069881	0.047554	-0.028229	0.005013	0.040383	0.013092	0.053846	0.04612	0.077019	0.105174	0.050691	-0.024723	-0.081831	0.020261	-0.024397	-0.055777	-0.06684	0.011852	-0.079845	-0.042372	0.028621	-0.010112	-0.025215	0.038318	-0.004672	0.037546	-0.007811	0.036667	0.026628
908	cyp-33C11	0.0196841	0.0752245	26.1378	18.1192	0.0472077	0.346619	0.850519	-0.014209	4.1e-05	-0.064505	0.000457	-0.001176	-0.015483	-0.024523	0.069881	0.047554	-0.028229	0.005013	0.040383	0.013092	0.053846	0.04612	0.077019	0.105174	0.050691	-0.024723	-0.081831	0.020261	-0.024397	-0.055777	-0.06684	0.011852	-0.079845	-0.042372	0.028621	-0.010112	-0.025215	0.038318	-0.004672	0.037546	-0.007811	0.036667	0.026628
909	srbc-39	0.0196841	0.0752245	26.1378	18.1192	0.0472077	0.346619	0.850519	-0.014209	4.1e-05	-0.064505	0.000457	-0.001176	-0.015483	-0.024523	0.069881	0.047554	-0.028229	0.005013	0.040383	0.013092	0.053846	0.04612	0.077019	0.105174	0.050691	-0.024723	-0.081831	0.020261	-0.024397	-0.055777	-0.06684	0.011852	-0.079845	-0.042372	0.028621	-0.010112	-0.025215	0.038318	-0.004672	0.037546	-0.007811	0.036667	0.026628
910	186095	0.0196841	0.0752245	26.1378	18.1192	0.0472077	0.346619	0.850519	-0.014209	4.1e-05	-0.064505	0.000457	-0.001176	-0.015483	-0.024523	0.069881	0.047554	-0.028229	0.005013	0.040383	0.013092	0.053846	0.04612	0.077019	0.105174	0.050691	-0.024723	-0.081831	0.020261	-0.024397	-0.055777	-0.06684	0.011852	-0.079845	-0.042372	0.028621	-0.010112	-0.025215	0.038318	-0.004672	0.037546	-0.007811	0.036667	0.026628
911	182742	0.0196841	0.0752245	26.1378	18.1192	0.0472077	0.346619	0.850519	-0.014209	4.1e-05	-0.064505	0.000457	-0.001176	-0.015483	-0.024523	0.069881	0.047554	-0.028229	0.005013	0.040383	0.013092	0.053846	0.04612	0.077019	0.105174	0.050691	-0.024723	-0.081831	0.020261	-0.024397	-0.055777	-0.06684	0.011852	-0.079845	-0.042372	0.028621	-0.010112	-0.025215	0.038318	-0.004672	0.037546	-0.007811	0.036667	0.026628
912	srbc-38	0.0196841	0.0752245	26.1378	18.1192	0.0472077	0.346619	0.850519	-0.014209	4.1e-05	-0.064505	0.000457	-0.001176	-0.015483	-0.024523	0.069881	0.047554	-0.028229	0.005013	0.040383	0.013092	0.053846	0.04612	0.077019	0.105174	0.050691	-0.024723	-0.081831	0.020261	-0.024397	-0.055777	-0.06684	0.011852	-0.079845	-0.042372	0.028621	-0.010112	-0.025215	0.038318	-0.004672	0.037546	-0.007811	0.036667	0.026628
913	Y51H7C.9	0.0196841	0.0752245	26.1378	18.1192	0.0472077	0.346619	0.850519	-0.014209	4.1e-05	-0.064505	0.000457	-0.001176	-0.015483	-0.024523	0.069881	0.047554	-0.028229	0.005013	0.040383	0.013092	0.053846	0.04612	0.077019	0.105174	0.050691	-0.024723	-0.081831	0.020261	-0.024397	-0.055777	-0.06684	0.011852	-0.079845	-0.042372	0.028621	-0.010112	-0.025215	0.038318	-0.004672	0.037546	-0.007811	0.036667	0.026628
914	H31G24.1	0.0196841	0.0752245	26.1378	18.1192	0.0472077	0.346619	0.850519	-0.014209	4.1e-05	-0.064505	0.000457	-0.001176	-0.015483	-0.024523	0.069881	0.047554	-0.028229	0.005013	0.040383	0.013092	0.053846	0.04612	0.077019	0.105174	0.050691	-0.024723	-0.081831	0.020261	-0.024397	-0.055777	-0.06684	0.011852	-0.079845	-0.042372	0.028621	-0.010112	-0.025215	0.038318	-0.004672	0.037546	-0.007811	0.036667	0.026628
915	F14H12.17	0.0196841	0.0752245	26.1378	18.1192	0.0472077	0.346619	0.850519	-0.014209	4.1e-05	-0.064505	0.000457	-0.001176	-0.015483	-0.024523	0.069881	0.047554	-0.028229	0.005013	0.040383	0.013092	0.053846	0.04612	0.077019	0.105174	0.050691	-0.024723	-0.081831	0.020261	-0.024397	-0.055777	-0.06684	0.011852	-0.079845	-0.042372	0.028621	-0.010112	-0.025215	0.038318	-0.004672	0.037546	-0.007811	0.036667	0.026628
916	srt-6	0.0196841	0.0752245	26.1378	18.1192	0.0472077	0.346619	0.850519	-0.014209	4.1e-05	-0.064505	0.000457	-0.001176	-0.015483	-0.024523	0.069881	0.047554	-0.028229	0.005013	0.040383	0.013092	0.053846	0.04612	0.077019	0.105174	0.050691	-0.024723	-0.081831	0.020261	-0.024397	-0.055777	-0.06684	0.011852	-0.079845	-0.042372	0.028621	-0.010112	-0.025215	0.038318	-0.004672	0.037546	-0.007811	0.036667	0.026628
918	13212035	0.0196841	0.0752245	26.1378	18.1192	0.0472077	0.346619	0.850519	-0.014209	4.1e-05	-0.064505	0.000457	-0.001176	-0.015483	-0.024523	0.069881	0.047554	-0.028229	0.005013	0.040383	0.013092	0.053846	0.04612	0.077019	0.105174	0.050691	-0.024723	-0.081831	0.020261	-0.024397	-0.055777	-0.06684	0.011852	-0.079845	-0.042372	0.028621	-0.010112	-0.025215	0.038318	-0.004672	0.037546	-0.007811	0.036667	0.026628
920	eak-3	0.0196841	0.0752245	26.1378	18.1192	0.0472077	0.346619	0.850519	-0.014209	4.1e-05	-0.064505	0.000457	-0.001176	-0.015483	-0.024523	0.069881	0.047554	-0.028229	0.005013	0.040383	0.013092	0.053846	0.04612	0.077019	0.105174	0.050691	-0.024723	-0.081831	0.020261	-0.024397	-0.055777	-0.06684	0.011852	-0.079845	-0.042372	0.028621	-0.010112	-0.025215	0.038318	-0.004672	0.037546	-0.007811	0.036667	0.026628
921	189787	0.0196841	0.0752245	26.1378	18.1192	0.0472077	0.346619	0.850519	-0.014209	4.1e-05	-0.064505	0.000457	-0.001176	-0.015483	-0.024523	0.069881	0.047554	-0.028229	0.005013	0.040383	0.013092	0.053846	0.04612	0.077019	0.105174	0.050691	-0.024723	-0.081831	0.020261	-0.024397	-0.055777	-0.06684	0.011852	-0.079845	-0.042372	0.028621	-0.010112	-0.025215	0.038318	-0.004672	0.037546	-0.007811	0.036667	0.026628
922	srsx-3	0.0196841	0.0752245	26.1378	18.1192	0.0472077	0.346619	0.850519	-0.014209	4.1e-05	-0.064505	0.000457	-0.001176	-0.015483	-0.024523	0.069881	0.047554	-0.028229	0.005013	0.040383	0.013092	0.053846	0.04612	0.077019	0.105174	0.050691	-0.024723	-0.081831	0.020261	-0.024397	-0.055777	-0.06684	0.011852	-0.079845	-0.042372	0.028621	-0.010112	-0.025215	0.038318	-0.004672	0.037546	-0.007811	0.036667	0.026628
923	ncx-10	0.0196841	0.0752245	26.1378	18.1192	0.0472077	0.346619	0.850519	-0.014209	4.1e-05	-0.064505	0.000457	-0.001176	-0.015483	-0.024523	0.069881	0.047554	-0.028229	0.005013	0.040383	0.013092	0.053846	0.04612	0.077019	0.105174	0.050691	-0.024723	-0.081831	0.020261	-0.024397	-0.055777	-0.06684	0.011852	-0.079845	-0.042372	0.028621	-0.010112	-0.025215	0.038318	-0.004672	0.037546	-0.007811	0.036667	0.026628
925	srab-23	0.0196841	0.0752245	26.1378	18.1192	0.0472077	0.346619	0.850519	-0.014209	4.1e-05	-0.064505	0.000457	-0.001176	-0.015483	-0.024523	0.069881	0.047554	-0.028229	0.005013	0.040383	0.013092	0.053846	0.04612	0.077019	0.105174	0.050691	-0.024723	-0.081831	0.020261	-0.024397	-0.055777	-0.06684	0.011852	-0.079845	-0.042372	0.028621	-0.010112	-0.025215	0.038318	-0.004672	0.037546	-0.007811	0.036667	0.026628
928	13213830	0.0196841	0.0752245	26.1378	18.1192	0.0472077	0.346619	0.850519	-0.014209	4.1e-05	-0.064505	0.000457	-0.001176	-0.015483	-0.024523	0.069881	0.047554	-0.028229	0.005013	0.040383	0.013092	0.053846	0.04612	0.077019	0.105174	0.050691	-0.024723	-0.081831	0.020261	-0.024397	-0.055777	-0.06684	0.011852	-0.079845	-0.042372	0.028621	-0.010112	-0.025215	0.038318	-0.004672	0.037546	-0.007811	0.036667	0.026628
929	Y97E10B.1	0.0196841	0.0752245	26.1378	18.1192	0.0472077	0.346619	0.850519	-0.014209	4.1e-05	-0.064505	0.000457	-0.001176	-0.015483	-0.024523	0.069881	0.047554	-0.028229	0.005013	0.040383	0.013092	0.053846	0.04612	0.077019	0.105174	0.050691	-0.024723	-0.081831	0.020261	-0.024397	-0.055777	-0.06684	0.011852	-0.079845	-0.042372	0.028621	-0.010112	-0.025215	0.038318	-0.004672	0.037546	-0.007811	0.036667	0.026628
931	Y65B4BL.1	0.0196841	0.0752245	26.1378	18.1192	0.0472077	0.346619	0.850519	-0.014209	4.1e-05	-0.064505	0.000457	-0.001176	-0.015483	-0.024523	0.069881	0.047554	-0.028229	0.005013	0.040383	0.013092	0.053846	0.04612	0.077019	0.105174	0.050691	-0.024723	-0.081831	0.020261	-0.024397	-0.055777	-0.06684	0.011852	-0.079845	-0.042372	0.028621	-0.010112	-0.025215	0.038318	-0.004672	0.037546	-0.007811	0.036667	0.026628
933	Y40B10A.5	0.0196841	0.0752245	26.1378	18.1192	0.0472077	0.346619	0.850519	-0.014209	4.1e-05	-0.064505	0.000457	-0.001176	-0.015483	-0.024523	0.069881	0.047554	-0.028229	0.005013	0.040383	0.013092	0.053846	0.04612	0.077019	0.105174	0.050691	-0.024723	-0.081831	0.020261	-0.024397	-0.055777	-0.06684	0.011852	-0.079845	-0.042372	0.028621	-0.010112	-0.025215	0.038318	-0.004672	0.037546	-0.007811	0.036667	0.026628
934	C25A6.1	0.0196841	0.0752245	26.1378	18.1192	0.0472077	0.346619	0.850519	-0.014209	4.1e-05	-0.064505	0.000457	-0.001176	-0.015483	-0.024523	0.069881	0.047554	-0.028229	0.005013	0.040383	0.013092	0.053846	0.04612	0.077019	0.105174	0.050691	-0.024723	-0.081831	0.020261	-0.024397	-0.055777	-0.06684	0.011852	-0.079845	-0.042372	0.028621	-0.010112	-0.025215	0.038318	-0.004672	0.037546	-0.007811	0.036667	0.026628
935	ehn-3	0.0196841	0.0752245	26.1378	18.1192	0.0472077	0.346619	0.850519	-0.014209	4.1e-05	-0.064505	0.000457	-0.001176	-0.015483	-0.024523	0.069881	0.047554	-0.028229	0.005013	0.040383	0.013092	0.053846	0.04612	0.077019	0.105174	0.050691	-0.024723	-0.081831	0.020261	-0.024397	-0.055777	-0.06684	0.011852	-0.079845	-0.042372	0.028621	-0.010112	-0.025215	0.038318	-0.004672	0.037546	-0.007811	0.036667	0.026628
936	Y1B5A.1	0.0196841	0.0752245	26.1378	18.1192	0.0472077	0.346619	0.850519	-0.014209	4.1e-05	-0.064505	0.000457	-0.001176	-0.015483	-0.024523	0.069881	0.047554	-0.028229	0.005013	0.040383	0.013092	0.053846	0.04612	0.077019	0.105174	0.050691	-0.024723	-0.081831	0.020261	-0.024397	-0.055777	-0.06684	0.011852	-0.079845	-0.042372	0.028621	-0.010112	-0.025215	0.038318	-0.004672	0.037546	-0.007811	0.036667	0.026628
939	srt-53	0.0196841	0.0752245	26.1378	18.1192	0.0472077	0.346619	0.850519	-0.014209	4.1e-05	-0.064505	0.000457	-0.001176	-0.015483	-0.024523	0.069881	0.047554	-0.028229	0.005013	0.040383	0.013092	0.053846	0.04612	0.077019	0.105174	0.050691	-0.024723	-0.081831	0.020261	-0.024397	-0.055777	-0.06684	0.011852	-0.079845	-0.042372	0.028621	-0.010112	-0.025215	0.038318	-0.004672	0.037546	-0.007811	0.036667	0.026628
941	190356	0.0196841	0.0752245	26.1378	18.1192	0.0472077	0.346619	0.850519	-0.014209	4.1e-05	-0.064505	0.000457	-0.001176	-0.015483	-0.024523	0.069881	0.047554	-0.028229	0.005013	0.040383	0.013092	0.053846	0.04612	0.077019	0.105174	0.050691	-0.024723	-0.081831	0.020261	-0.024397	-0.055777	-0.06684	0.011852	-0.079845	-0.042372	0.028621	-0.010112	-0.025215	0.038318	-0.004672	0.037546	-0.007811	0.036667	0.026628
942	Y23H5B.12	0.0196841	0.0752245	26.1378	18.1192	0.0472077	0.346619	0.850519	-0.014209	4.1e-05	-0.064505	0.000457	-0.001176	-0.015483	-0.024523	0.069881	0.047554	-0.028229	0.005013	0.040383	0.013092	0.053846	0.04612	0.077019	0.105174	0.050691	-0.024723	-0.081831	0.020261	-0.024397	-0.055777	-0.06684	0.011852	-0.079845	-0.042372	0.028621	-0.010112	-0.025215	0.038318	-0.004672	0.037546	-0.007811	0.036667	0.026628
943	190408	0.0196841	0.0752245	26.1378	18.1192	0.0472077	0.346619	0.850519	-0.014209	4.1e-05	-0.064505	0.000457	-0.001176	-0.015483	-0.024523	0.069881	0.047554	-0.028229	0.005013	0.040383	0.013092	0.053846	0.04612	0.077019	0.105174	0.050691	-0.024723	-0.081831	0.020261	-0.024397	-0.055777	-0.06684	0.011852	-0.079845	-0.042372	0.028621	-0.010112	-0.025215	0.038318	-0.004672	0.037546	-0.007811	0.036667	0.026628
944	lfe-2	0.0196841	0.0752245	26.1378	18.1192	0.0472077	0.346619	0.850519	-0.014209	4.1e-05	-0.064505	0.000457	-0.001176	-0.015483	-0.024523	0.069881	0.047554	-0.028229	0.005013	0.040383	0.013092	0.053846	0.04612	0.077019	0.105174	0.050691	-0.024723	-0.081831	0.020261	-0.024397	-0.055777	-0.06684	0.011852	-0.079845	-0.042372	0.028621	-0.010112	-0.025215	0.038318	-0.004672	0.037546	-0.007811	0.036667	0.026628
946	Y67D8C.9	0.0196841	0.0752245	26.1378	18.1192	0.0472077	0.346619	0.850519	-0.014209	4.1e-05	-0.064505	0.000457	-0.001176	-0.015483	-0.024523	0.069881	0.047554	-0.028229	0.005013	0.040383	0.013092	0.053846	0.04612	0.077019	0.105174	0.050691	-0.024723	-0.081831	0.020261	-0.024397	-0.055777	-0.06684	0.011852	-0.079845	-0.042372	0.028621	-0.010112	-0.025215	0.038318	-0.004672	0.037546	-0.007811	0.036667	0.026628
947	0	0.0196841	0.0752245	26.1378	18.1192	0.0472077	0.346619	0.850519	-0.014209	4.1e-05	-0.064505	0.000457	-0.001176	-0.015483	-0.024523	0.069881	0.047554	-0.028229	0.005013	0.040383	0.013092	0.053846	0.04612	0.077019	0.105174	0.050691	-0.024723	-0.081831	0.020261	-0.024397	-0.055777	-0.06684	0.011852	-0.079845	-0.042372	0.028621	-0.010112	-0.025215	0.038318	-0.004672	0.037546	-0.007811	0.036667	0.026628
948	0	0.0196841	0.0752245	26.1378	18.1192	0.0472077	0.346619	0.850519	-0.014209	4.1e-05	-0.064505	0.000457	-0.001176	-0.015483	-0.024523	0.069881	0.047554	-0.028229	0.005013	0.040383	0.013092	0.053846	0.04612	0.077019	0.105174	0.050691	-0.024723	-0.081831	0.020261	-0.024397	-0.055777	-0.06684	0.011852	-0.079845	-0.042372	0.028621	-0.010112	-0.025215	0.038318	-0.004672	0.037546	-0.007811	0.036667	0.026628
949	Y34D9A.7	0.0196841	0.0752245	26.1378	18.1192	0.0472077	0.346619	0.850519	-0.014209	4.1e-05	-0.064505	0.000457	-0.001176	-0.015483	-0.024523	0.069881	0.047554	-0.028229	0.005013	0.040383	0.013092	0.053846	0.04612	0.077019	0.105174	0.050691	-0.024723	-0.081831	0.020261	-0.024397	-0.055777	-0.06684	0.011852	-0.079845	-0.042372	0.028621	-0.010112	-0.025215	0.038318	-0.004672	0.037546	-0.007811	0.036667	0.026628
951	190057	0.0196841	0.0752245	26.1378	18.1192	0.0472077	0.346619	0.850519	-0.014209	4.1e-05	-0.064505	0.000457	-0.001176	-0.015483	-0.024523	0.069881	0.047554	-0.028229	0.005013	0.040383	0.013092	0.053846	0.04612	0.077019	0.105174	0.050691	-0.024723	-0.081831	0.020261	-0.024397	-0.055777	-0.06684	0.011852	-0.079845	-0.042372	0.028621	-0.010112	-0.025215	0.038318	-0.004672	0.037546	-0.007811	0.036667	0.026628
952	0	0.0196841	0.0752245	26.1378	18.1192	0.0472077	0.346619	0.850519	-0.014209	4.1e-05	-0.064505	0.000457	-0.001176	-0.015483	-0.024523	0.069881	0.047554	-0.028229	0.005013	0.040383	0.013092	0.053846	0.04612	0.077019	0.105174	0.050691	-0.024723	-0.081831	0.020261	-0.024397	-0.055777	-0.06684	0.011852	-0.079845	-0.042372	0.028621	-0.010112	-0.025215	0.038318	-0.004672	0.037546	-0.007811	0.036667	0.026628
953	adpr-1	0.0196841	0.0752245	26.1378	18.1192	0.0472077	0.346619	0.850519	-0.014209	4.1e-05	-0.064505	0.000457	-0.001176	-0.015483	-0.024523	0.069881	0.047554	-0.028229	0.005013	0.040383	0.013092	0.053846	0.04612	0.077019	0.105174	0.050691	-0.024723	-0.081831	0.020261	-0.024397	-0.055777	-0.06684	0.011852	-0.079845	-0.042372	0.028621	-0.010112	-0.025215	0.038318	-0.004672	0.037546	-0.007811	0.036667	0.026628
955	Y48G9A.6	0.0196841	0.0752245	26.1378	18.1192	0.0472077	0.346619	0.850519	-0.014209	4.1e-05	-0.064505	0.000457	-0.001176	-0.015483	-0.024523	0.069881	0.047554	-0.028229	0.005013	0.040383	0.013092	0.053846	0.04612	0.077019	0.105174	0.050691	-0.024723	-0.081831	0.020261	-0.024397	-0.055777	-0.06684	0.011852	-0.079845	-0.042372	0.028621	-0.010112	-0.025215	0.038318	-0.004672	0.037546	-0.007811	0.036667	0.026628
956	190519	0.0196841	0.0752245	26.1378	18.1192	0.0472077	0.346619	0.850519	-0.014209	4.1e-05	-0.064505	0.000457	-0.001176	-0.015483	-0.024523	0.069881	0.047554	-0.028229	0.005013	0.040383	0.013092	0.053846	0.04612	0.077019	0.105174	0.050691	-0.024723	-0.081831	0.020261	-0.024397	-0.055777	-0.06684	0.011852	-0.079845	-0.042372	0.028621	-0.010112	-0.025215	0.038318	-0.004672	0.037546	-0.007811	0.036667	0.026628
957	srlf-18	0.0196841	0.0752245	26.1378	18.1192	0.0472077	0.346619	0.850519	-0.014209	4.1e-05	-0.064505	0.000457	-0.001176	-0.015483	-0.024523	0.069881	0.047554	-0.028229	0.005013	0.040383	0.013092	0.053846	0.04612	0.077019	0.105174	0.050691	-0.024723	-0.081831	0.020261	-0.024397	-0.055777	-0.06684	0.011852	-0.079845	-0.042372	0.028621	-0.010112	-0.025215	0.038318	-0.004672	0.037546	-0.007811	0.036667	0.026628
959	Y54G2A.73	0.0196841	0.0752245	26.1378	18.1192	0.0472077	0.346619	0.850519	-0.014209	4.1e-05	-0.064505	0.000457	-0.001176	-0.015483	-0.024523	0.069881	0.047554	-0.028229	0.005013	0.040383	0.013092	0.053846	0.04612	0.077019	0.105174	0.050691	-0.024723	-0.081831	0.020261	-0.024397	-0.055777	-0.06684	0.011852	-0.079845	-0.042372	0.028621	-0.010112	-0.025215	0.038318	-0.004672	0.037546	-0.007811	0.036667	0.026628
960	0	0.0196841	0.0752245	26.1378	18.1192	0.0472077	0.346619	0.850519	-0.014209	4.1e-05	-0.064505	0.000457	-0.001176	-0.015483	-0.024523	0.069881	0.047554	-0.028229	0.005013	0.040383	0.013092	0.053846	0.04612	0.077019	0.105174	0.050691	-0.024723	-0.081831	0.020261	-0.024397	-0.055777	-0.06684	0.011852	-0.079845	-0.042372	0.028621	-0.010112	-0.025215	0.038318	-0.004672	0.037546	-0.007811	0.036667	0.026628
961	190281	0.0196841	0.0752245	26.1378	18.1192	0.0472077	0.346619	0.850519	-0.014209	4.1e-05	-0.064505	0.000457	-0.001176	-0.015483	-0.024523	0.069881	0.047554	-0.028229	0.005013	0.040383	0.013092	0.053846	0.04612	0.077019	0.105174	0.050691	-0.024723	-0.081831	0.020261	-0.024397	-0.055777	-0.06684	0.011852	-0.079845	-0.042372	0.028621	-0.010112	-0.025215	0.038318	-0.004672	0.037546	-0.007811	0.036667	0.026628
962	daf-2	0.0196841	0.0752245	26.1378	18.1192	0.0472077	0.346619	0.850519	-0.014209	4.1e-05	-0.064505	0.000457	-0.001176	-0.015483	-0.024523	0.069881	0.047554	-0.028229	0.005013	0.040383	0.013092	0.053846	0.04612	0.077019	0.105174	0.050691	-0.024723	-0.081831	0.020261	-0.024397	-0.055777	-0.06684	0.011852	-0.079845	-0.042372	0.028621	-0.010112	-0.025215	0.038318	-0.004672	0.037546	-0.007811	0.036667	0.026628
963	Y54G2A.13	0.0196841	0.0752245	26.1378	18.1192	0.0472077	0.346619	0.850519	-0.014209	4.1e-05	-0.064505	0.000457	-0.001176	-0.015483	-0.024523	0.069881	0.047554	-0.028229	0.005013	0.040383	0.013092	0.053846	0.04612	0.077019	0.105174	0.050691	-0.024723	-0.081831	0.020261	-0.024397	-0.055777	-0.06684	0.011852	-0.079845	-0.042372	0.028621	-0.010112	-0.025215	0.038318	-0.004672	0.037546	-0.007811	0.036667	0.026628
965	0	0.0196841	0.0752245	26.1378	18.1192	0.0472077	0.346619	0.850519	-0.014209	4.1e-05	-0.064505	0.000457	-0.001176	-0.015483	-0.024523	0.069881	0.047554	-0.028229	0.005013	0.040383	0.013092	0.053846	0.04612	0.077019	0.105174	0.050691	-0.024723	-0.081831	0.020261	-0.024397	-0.055777	-0.06684	0.011852	-0.079845	-0.042372	0.028621	-0.010112	-0.025215	0.038318	-0.004672	0.037546	-0.007811	0.036667	0.026628
967	177076	0.0196841	0.0752245	26.1378	18.1192	0.0472077	0.346619	0.850519	-0.014209	4.1e-05	-0.064505	0.000457	-0.001176	-0.015483	-0.024523	0.069881	0.047554	-0.028229	0.005013	0.040383	0.013092	0.053846	0.04612	0.077019	0.105174	0.050691	-0.024723	-0.081831	0.020261	-0.024397	-0.055777	-0.06684	0.011852	-0.079845	-0.042372	0.028621	-0.010112	-0.025215	0.038318	-0.004672	0.037546	-0.007811	0.036667	0.026628
968	daf-2	0.0196841	0.0752245	26.1378	18.1192	0.0472077	0.346619	0.850519	-0.014209	4.1e-05	-0.064505	0.000457	-0.001176	-0.015483	-0.024523	0.069881	0.047554	-0.028229	0.005013	0.040383	0.013092	0.053846	0.04612	0.077019	0.105174	0.050691	-0.024723	-0.081831	0.020261	-0.024397	-0.055777	-0.06684	0.011852	-0.079845	-0.042372	0.028621	-0.010112	-0.025215	0.038318	-0.004672	0.037546	-0.007811	0.036667	0.026628
969	Y67D8C.6	0.0196841	0.0752245	26.1378	18.1192	0.0472077	0.346619	0.850519	-0.014209	4.1e-05	-0.064505	0.000457	-0.001176	-0.015483	-0.024523	0.069881	0.047554	-0.028229	0.005013	0.040383	0.013092	0.053846	0.04612	0.077019	0.105174	0.050691	-0.024723	-0.081831	0.020261	-0.024397	-0.055777	-0.06684	0.011852	-0.079845	-0.042372	0.028621	-0.010112	-0.025215	0.038318	-0.004672	0.037546	-0.007811	0.036667	0.026628
971	0	0.0196841	0.0752245	26.1378	18.1192	0.0472077	0.346619	0.850519	-0.014209	4.1e-05	-0.064505	0.000457	-0.001176	-0.015483	-0.024523	0.069881	0.047554	-0.028229	0.005013	0.040383	0.013092	0.053846	0.04612	0.077019	0.105174	0.050691	-0.024723	-0.081831	0.020261	-0.024397	-0.055777	-0.06684	0.011852	-0.079845	-0.042372	0.028621	-0.010112	-0.025215	0.038318	-0.004672	0.037546	-0.007811	0.036667	0.026628
972	175411	0.0196841	0.0752245	26.1378	18.1192	0.0472077	0.346619	0.850519	-0.014209	4.1e-05	-0.064505	0.000457	-0.001176	-0.015483	-0.024523	0.069881	0.047554	-0.028229	0.005013	0.040383	0.013092	0.053846	0.04612	0.077019	0.105174	0.050691	-0.024723	-0.081831	0.020261	-0.024397	-0.055777	-0.06684	0.011852	-0.079845	-0.042372	0.028621	-0.010112	-0.025215	0.038318	-0.004672	0.037546	-0.007811	0.036667	0.026628
973	190303	0.0196841	0.0752245	26.1378	18.1192	0.0472077	0.346619	0.850519	-0.014209	4.1e-05	-0.064505	0.000457	-0.001176	-0.015483	-0.024523	0.069881	0.047554	-0.028229	0.005013	0.040383	0.013092	0.053846	0.04612	0.077019	0.105174	0.050691	-0.024723	-0.081831	0.020261	-0.024397	-0.055777	-0.06684	0.011852	-0.079845	-0.042372	0.028621	-0.010112	-0.025215	0.038318	-0.004672	0.037546	-0.007811	0.036667	0.026628
976	Y42H9AR.4	0.0196841	0.0752245	26.1378	18.1192	0.0472077	0.346619	0.850519	-0.014209	4.1e-05	-0.064505	0.000457	-0.001176	-0.015483	-0.024523	0.069881	0.047554	-0.028229	0.005013	0.040383	0.013092	0.053846	0.04612	0.077019	0.105174	0.050691	-0.024723	-0.081831	0.020261	-0.024397	-0.055777	-0.06684	0.011852	-0.079845	-0.042372	0.028621	-0.010112	-0.025215	0.038318	-0.004672	0.037546	-0.007811	0.036667	0.026628
978	srv-24	0.0196841	0.0752245	26.1378	18.1192	0.0472077	0.346619	0.850519	-0.014209	4.1e-05	-0.064505	0.000457	-0.001176	-0.015483	-0.024523	0.069881	0.047554	-0.028229	0.005013	0.040383	0.013092	0.053846	0.04612	0.077019	0.105174	0.050691	-0.024723	-0.081831	0.020261	-0.024397	-0.055777	-0.06684	0.011852	-0.079845	-0.042372	0.028621	-0.010112	-0.025215	0.038318	-0.004672	0.037546	-0.007811	0.036667	0.026628
979	Y65B4BL.1	0.0196841	0.0752245	26.1378	18.1192	0.0472077	0.346619	0.850519	-0.014209	4.1e-05	-0.064505	0.000457	-0.001176	-0.015483	-0.024523	0.069881	0.047554	-0.028229	0.005013	0.040383	0.013092	0.053846	0.04612	0.077019	0.105174	0.050691	-0.024723	-0.081831	0.020261	-0.024397	-0.055777	-0.06684	0.011852	-0.079845	-0.042372	0.028621	-0.010112	-0.025215	0.038318	-0.004672	0.037546	-0.007811	0.036667	0.026628
981	Y94H6A.2	0.0196841	0.0752245	26.1378	18.1192	0.0472077	0.346619	0.850519	-0.014209	4.1e-05	-0.064505	0.000457	-0.001176	-0.015483	-0.024523	0.069881	0.047554	-0.028229	0.005013	0.040383	0.013092	0.053846	0.04612	0.077019	0.105174	0.050691	-0.024723	-0.081831	0.020261	-0.024397	-0.055777	-0.06684	0.011852	-0.079845	-0.042372	0.028621	-0.010112	-0.025215	0.038318	-0.004672	0.037546	-0.007811	0.036667	0.026628
983	190654	0.0196841	0.0752245	26.1378	18.1192	0.0472077	0.346619	0.850519	-0.014209	4.1e-05	-0.064505	0.000457	-0.001176	-0.015483	-0.024523	0.069881	0.047554	-0.028229	0.005013	0.040383	0.013092	0.053846	0.04612	0.077019	0.105174	0.050691	-0.024723	-0.081831	0.020261	-0.024397	-0.055777	-0.06684	0.011852	-0.079845	-0.042372	0.028621	-0.010112	-0.025215	0.038318	-0.004672	0.037546	-0.007811	0.036667	0.026628
985	190318	0.0196841	0.0752245	26.1378	18.1192	0.0472077	0.346619	0.850519	-0.014209	4.1e-05	-0.064505	0.000457	-0.001176	-0.015483	-0.024523	0.069881	0.047554	-0.028229	0.005013	0.040383	0.013092	0.053846	0.04612	0.077019	0.105174	0.050691	-0.024723	-0.081831	0.020261	-0.024397	-0.055777	-0.06684	0.011852	-0.079845	-0.042372	0.028621	-0.010112	-0.025215	0.038318	-0.004672	0.037546	-0.007811	0.036667	0.026628
986	0	0.0196841	0.0752245	26.1378	18.1192	0.0472077	0.346619	0.850519	-0.014209	4.1e-05	-0.064505	0.000457	-0.001176	-0.015483	-0.024523	0.069881	0.047554	-0.028229	0.005013	0.040383	0.013092	0.053846	0.04612	0.077019	0.105174	0.050691	-0.024723	-0.081831	0.020261	-0.024397	-0.055777	-0.06684	0.011852	-0.079845	-0.042372	0.028621	-0.010112	-0.025215	0.038318	-0.004672	0.037546	-0.007811	0.036667	0.026628
988	189493	0.0196841	0.0752245	26.1378	18.1192	0.0472077	0.346619	0.850519	-0.014209	4.1e-05	-0.064505	0.000457	-0.001176	-0.015483	-0.024523	0.069881	0.047554	-0.028229	0.005013	0.040383	0.013092	0.053846	0.04612	0.077019	0.105174	0.050691	-0.024723	-0.081831	0.020261	-0.024397	-0.055777	-0.06684	0.011852	-0.079845	-0.042372	0.028621	-0.010112	-0.025215	0.038318	-0.004672	0.037546	-0.007811	0.036667	0.026628
992	0	0.0196841	0.0752245	26.1378	18.1192	0.0472077	0.346619	0.850519	-0.014209	4.1e-05	-0.064505	0.000457	-0.001176	-0.015483	-0.024523	0.069881	0.047554	-0.028229	0.005013	0.040383	0.013092	0.053846	0.04612	0.077019	0.105174	0.050691	-0.024723	-0.081831	0.020261	-0.024397	-0.055777	-0.06684	0.011852	-0.079845	-0.042372	0.028621	-0.010112	-0.025215	0.038318	-0.004672	0.037546	-0.007811	0.036667	0.026628
993	str-3	0.0196841	0.0752245	26.1378	18.1192	0.0472077	0.346619	0.850519	-0.014209	4.1e-05	-0.064505	0.000457	-0.001176	-0.015483	-0.024523	0.069881	0.047554	-0.028229	0.005013	0.040383	0.013092	0.053846	0.04612	0.077019	0.105174	0.050691	-0.024723	-0.081831	0.020261	-0.024397	-0.055777	-0.06684	0.011852	-0.079845	-0.042372	0.028621	-0.010112	-0.025215	0.038318	-0.004672	0.037546	-0.007811	0.036667	0.026628
995	189496	0.0196841	0.0752245	26.1378	18.1192	0.0472077	0.346619	0.850519	-0.014209	4.1e-05	-0.064505	0.000457	-0.001176	-0.015483	-0.024523	0.069881	0.047554	-0.028229	0.005013	0.040383	0.013092	0.053846	0.04612	0.077019	0.105174	0.050691	-0.024723	-0.081831	0.020261	-0.024397	-0.055777	-0.06684	0.011852	-0.079845	-0.042372	0.028621	-0.010112	-0.025215	0.038318	-0.004672	0.037546	-0.007811	0.036667	0.026628
997	irld-15	0.0196841	0.0752245	26.1378	18.1192	0.0472077	0.346619	0.850519	-0.014209	4.1e-05	-0.064505	0.000457	-0.001176	-0.015483	-0.024523	0.069881	0.047554	-0.028229	0.005013	0.040383	0.013092	0.053846	0.04612	0.077019	0.105174	0.050691	-0.024723	-0.081831	0.020261	-0.024397	-0.055777	-0.06684	0.011852	-0.079845	-0.042372	0.028621	-0.010112	-0.025215	0.038318	-0.004672	0.037546	-0.007811	0.036667	0.026628
1001	0	0.0196841	0.0752245	26.1378	18.1192	0.0472077	0.346619	0.850519	-0.014209	4.1e-05	-0.064505	0.000457	-0.001176	-0.015483	-0.024523	0.069881	0.047554	-0.028229	0.005013	0.040383	0.013092	0.053846	0.04612	0.077019	0.105174	0.050691	-0.024723	-0.081831	0.020261	-0.024397	-0.055777	-0.06684	0.011852	-0.079845	-0.042372	0.028621	-0.010112	-0.025215	0.038318	-0.004672	0.037546	-0.007811	0.036667	0.026628
1002	190652	0.0196841	0.0752245	26.1378	18.1192	0.0472077	0.346619	0.850519	-0.014209	4.1e-05	-0.064505	0.000457	-0.001176	-0.015483	-0.024523	0.069881	0.047554	-0.028229	0.005013	0.040383	0.013092	0.053846	0.04612	0.077019	0.105174	0.050691	-0.024723	-0.081831	0.020261	-0.024397	-0.055777	-0.06684	0.011852	-0.079845	-0.042372	0.028621	-0.010112	-0.025215	0.038318	-0.004672	0.037546	-0.007811	0.036667	0.026628
1003	R74.2	0.0196841	0.0752245	26.1378	18.1192	0.0472077	0.346619	0.850519	-0.014209	4.1e-05	-0.064505	0.000457	-0.001176	-0.015483	-0.024523	0.069881	0.047554	-0.028229	0.005013	0.040383	0.013092	0.053846	0.04612	0.077019	0.105174	0.050691	-0.024723	-0.081831	0.020261	-0.024397	-0.055777	-0.06684	0.011852	-0.079845	-0.042372	0.028621	-0.010112	-0.025215	0.038318	-0.004672	0.037546	-0.007811	0.036667	0.026628
1004	csp-2	0.0196841	0.0752245	26.1378	18.1192	0.0472077	0.346619	0.850519	-0.014209	4.1e-05	-0.064505	0.000457	-0.001176	-0.015483	-0.024523	0.069881	0.047554	-0.028229	0.005013	0.040383	0.013092	0.053846	0.04612	0.077019	0.105174	0.050691	-0.024723	-0.081831	0.020261	-0.024397	-0.055777	-0.06684	0.011852	-0.079845	-0.042372	0.028621	-0.010112	-0.025215	0.038318	-0.004672	0.037546	-0.007811	0.036667	0.026628
1007	Y73B6BL.22	0.0196841	0.0752245	26.1378	18.1192	0.0472077	0.346619	0.850519	-0.014209	4.1e-05	-0.064505	0.000457	-0.001176	-0.015483	-0.024523	0.069881	0.047554	-0.028229	0.005013	0.040383	0.013092	0.053846	0.04612	0.077019	0.105174	0.050691	-0.024723	-0.081831	0.020261	-0.024397	-0.055777	-0.06684	0.011852	-0.079845	-0.042372	0.028621	-0.010112	-0.025215	0.038318	-0.004672	0.037546	-0.007811	0.036667	0.026628
1013	hpo-39	0.0196841	0.0752245	26.1378	18.1192	0.0472077	0.346619	0.850519	-0.014209	4.1e-05	-0.064505	0.000457	-0.001176	-0.015483	-0.024523	0.069881	0.047554	-0.028229	0.005013	0.040383	0.013092	0.053846	0.04612	0.077019	0.105174	0.050691	-0.024723	-0.081831	0.020261	-0.024397	-0.055777	-0.06684	0.011852	-0.079845	-0.042372	0.028621	-0.010112	-0.025215	0.038318	-0.004672	0.037546	-0.007811	0.036667	0.026628
1014	0	0.0196841	0.0752245	26.1378	18.1192	0.0472077	0.346619	0.850519	-0.014209	4.1e-05	-0.064505	0.000457	-0.001176	-0.015483	-0.024523	0.069881	0.047554	-0.028229	0.005013	0.040383	0.013092	0.053846	0.04612	0.077019	0.105174	0.050691	-0.024723	-0.081831	0.020261	-0.024397	-0.055777	-0.06684	0.011852	-0.079845	-0.042372	0.028621	-0.010112	-0.025215	0.038318	-0.004672	0.037546	-0.007811	0.036667	0.026628
1016	187462	0.0196841	0.0752245	26.1378	18.1192	0.0472077	0.346619	0.850519	-0.014209	4.1e-05	-0.064505	0.000457	-0.001176	-0.015483	-0.024523	0.069881	0.047554	-0.028229	0.005013	0.040383	0.013092	0.053846	0.04612	0.077019	0.105174	0.050691	-0.024723	-0.081831	0.020261	-0.024397	-0.055777	-0.06684	0.011852	-0.079845	-0.042372	0.028621	-0.010112	-0.025215	0.038318	-0.004672	0.037546	-0.007811	0.036667	0.026628
1019	181799	0.0196841	0.0752245	26.1378	18.1192	0.0472077	0.346619	0.850519	-0.014209	4.1e-05	-0.064505	0.000457	-0.001176	-0.015483	-0.024523	0.069881	0.047554	-0.028229	0.005013	0.040383	0.013092	0.053846	0.04612	0.077019	0.105174	0.050691	-0.024723	-0.081831	0.020261	-0.024397	-0.055777	-0.06684	0.011852	-0.079845	-0.042372	0.028621	-0.010112	-0.025215	0.038318	-0.004672	0.037546	-0.007811	0.036667	0.026628
1020	174642	0.0196841	0.0752245	26.1378	18.1192	0.0472077	0.346619	0.850519	-0.014209	4.1e-05	-0.064505	0.000457	-0.001176	-0.015483	-0.024523	0.069881	0.047554	-0.028229	0.005013	0.040383	0.013092	0.053846	0.04612	0.077019	0.105174	0.050691	-0.024723	-0.081831	0.020261	-0.024397	-0.055777	-0.06684	0.011852	-0.079845	-0.042372	0.028621	-0.010112	-0.025215	0.038318	-0.004672	0.037546	-0.007811	0.036667	0.026628
1022	190604	0.0196841	0.0752245	26.1378	18.1192	0.0472077	0.346619	0.850519	-0.014209	4.1e-05	-0.064505	0.000457	-0.001176	-0.015483	-0.024523	0.069881	0.047554	-0.028229	0.005013	0.040383	0.013092	0.053846	0.04612	0.077019	0.105174	0.050691	-0.024723	-0.081831	0.020261	-0.024397	-0.055777	-0.06684	0.011852	-0.079845	-0.042372	0.028621	-0.010112	-0.025215	0.038318	-0.004672	0.037546	-0.007811	0.036667	0.026628
1023	190238	0.0196841	0.0752245	26.1378	18.1192	0.0472077	0.346619	0.850519	-0.014209	4.1e-05	-0.064505	0.000457	-0.001176	-0.015483	-0.024523	0.069881	0.047554	-0.028229	0.005013	0.040383	0.013092	0.053846	0.04612	0.077019	0.105174	0.050691	-0.024723	-0.081831	0.020261	-0.024397	-0.055777	-0.06684	0.011852	-0.079845	-0.042372	0.028621	-0.010112	-0.025215	0.038318	-0.004672	0.037546	-0.007811	0.036667	0.026628
1024	Y53G8AM.4	0.0196841	0.0752245	26.1378	18.1192	0.0472077	0.346619	0.850519	-0.014209	4.1e-05	-0.064505	0.000457	-0.001176	-0.015483	-0.024523	0.069881	0.047554	-0.028229	0.005013	0.040383	0.013092	0.053846	0.04612	0.077019	0.105174	0.050691	-0.024723	-0.081831	0.020261	-0.024397	-0.055777	-0.06684	0.011852	-0.079845	-0.042372	0.028621	-0.010112	-0.025215	0.038318	-0.004672	0.037546	-0.007811	0.036667	0.026628
1026	fmil-1	0.0196841	0.0752245	26.1378	18.1192	0.0472077	0.346619	0.850519	-0.014209	4.1e-05	-0.064505	0.000457	-0.001176	-0.015483	-0.024523	0.069881	0.047554	-0.028229	0.005013	0.040383	0.013092	0.053846	0.04612	0.077019	0.105174	0.050691	-0.024723	-0.081831	0.020261	-0.024397	-0.055777	-0.06684	0.011852	-0.079845	-0.042372	0.028621	-0.010112	-0.025215	0.038318	-0.004672	0.037546	-0.007811	0.036667	0.026628
1027	M162.7	0.0196841	0.0752245	26.1378	18.1192	0.0472077	0.346619	0.850519	-0.014209	4.1e-05	-0.064505	0.000457	-0.001176	-0.015483	-0.024523	0.069881	0.047554	-0.028229	0.005013	0.040383	0.013092	0.053846	0.04612	0.077019	0.105174	0.050691	-0.024723	-0.081831	0.020261	-0.024397	-0.055777	-0.06684	0.011852	-0.079845	-0.042372	0.028621	-0.010112	-0.025215	0.038318	-0.004672	0.037546	-0.007811	0.036667	0.026628
1028	13218643	0.0196841	0.0752245	26.1378	18.1192	0.0472077	0.346619	0.850519	-0.014209	4.1e-05	-0.064505	0.000457	-0.001176	-0.015483	-0.024523	0.069881	0.047554	-0.028229	0.005013	0.040383	0.013092	0.053846	0.04612	0.077019	0.105174	0.050691	-0.024723	-0.081831	0.020261	-0.024397	-0.055777	-0.06684	0.011852	-0.079845	-0.042372	0.028621	-0.010112	-0.025215	0.038318	-0.004672	0.037546	-0.007811	0.036667	0.026628
1029	13218643	0.0196841	0.0752245	26.1378	18.1192	0.0472077	0.346619	0.850519	-0.014209	4.1e-05	-0.064505	0.000457	-0.001176	-0.015483	-0.024523	0.069881	0.047554	-0.028229	0.005013	0.040383	0.013092	0.053846	0.04612	0.077019	0.105174	0.050691	-0.024723	-0.081831	0.020261	-0.024397	-0.055777	-0.06684	0.011852	-0.079845	-0.042372	0.028621	-0.010112	-0.025215	0.038318	-0.004672	0.037546	-0.007811	0.036667	0.026628
1030	srd-35	0.0196841	0.0752245	26.1378	18.1192	0.0472077	0.346619	0.850519	-0.014209	4.1e-05	-0.064505	0.000457	-0.001176	-0.015483	-0.024523	0.069881	0.047554	-0.028229	0.005013	0.040383	0.013092	0.053846	0.04612	0.077019	0.105174	0.050691	-0.024723	-0.081831	0.020261	-0.024397	-0.055777	-0.06684	0.011852	-0.079845	-0.042372	0.028621	-0.010112	-0.025215	0.038318	-0.004672	0.037546	-0.007811	0.036667	0.026628
1031	fbxa-118	0.0196841	0.0752245	26.1378	18.1192	0.0472077	0.346619	0.850519	-0.014209	4.1e-05	-0.064505	0.000457	-0.001176	-0.015483	-0.024523	0.069881	0.047554	-0.028229	0.005013	0.040383	0.013092	0.053846	0.04612	0.077019	0.105174	0.050691	-0.024723	-0.081831	0.020261	-0.024397	-0.055777	-0.06684	0.011852	-0.079845	-0.042372	0.028621	-0.010112	-0.025215	0.038318	-0.004672	0.037546	-0.007811	0.036667	0.026628
1032	Y71G10AR.4	0.0196841	0.0752245	26.1378	18.1192	0.0472077	0.346619	0.850519	-0.014209	4.1e-05	-0.064505	0.000457	-0.001176	-0.015483	-0.024523	0.069881	0.047554	-0.028229	0.005013	0.040383	0.013092	0.053846	0.04612	0.077019	0.105174	0.050691	-0.024723	-0.081831	0.020261	-0.024397	-0.055777	-0.06684	0.011852	-0.079845	-0.042372	0.028621	-0.010112	-0.025215	0.038318	-0.004672	0.037546	-0.007811	0.036667	0.026628
1034	190049	0.0196841	0.0752245	26.1378	18.1192	0.0472077	0.346619	0.850519	-0.014209	4.1e-05	-0.064505	0.000457	-0.001176	-0.015483	-0.024523	0.069881	0.047554	-0.028229	0.005013	0.040383	0.013092	0.053846	0.04612	0.077019	0.105174	0.050691	-0.024723	-0.081831	0.020261	-0.024397	-0.055777	-0.06684	0.011852	-0.079845	-0.042372	0.028621	-0.010112	-0.025215	0.038318	-0.004672	0.037546	-0.007811	0.036667	0.026628
1035	0	0.0196841	0.0752245	26.1378	18.1192	0.0472077	0.346619	0.850519	-0.014209	4.1e-05	-0.064505	0.000457	-0.001176	-0.015483	-0.024523	0.069881	0.047554	-0.028229	0.005013	0.040383	0.013092	0.053846	0.04612	0.077019	0.105174	0.050691	-0.024723	-0.081831	0.020261	-0.024397	-0.055777	-0.06684	0.011852	-0.079845	-0.042372	0.028621	-0.010112	-0.025215	0.038318	-0.004672	0.037546	-0.007811	0.036667	0.026628
1036	clec-261	0.0196841	0.0752245	26.1378	18.1192	0.0472077	0.346619	0.850519	-0.014209	4.1e-05	-0.064505	0.000457	-0.001176	-0.015483	-0.024523	0.069881	0.047554	-0.028229	0.005013	0.040383	0.013092	0.053846	0.04612	0.077019	0.105174	0.050691	-0.024723	-0.081831	0.020261	-0.024397	-0.055777	-0.06684	0.011852	-0.079845	-0.042372	0.028621	-0.010112	-0.025215	0.038318	-0.004672	0.037546	-0.007811	0.036667	0.026628
1037	fmil-1	0.0196841	0.0752245	26.1378	18.1192	0.0472077	0.346619	0.850519	-0.014209	4.1e-05	-0.064505	0.000457	-0.001176	-0.015483	-0.024523	0.069881	0.047554	-0.028229	0.005013	0.040383	0.013092	0.053846	0.04612	0.077019	0.105174	0.050691	-0.024723	-0.081831	0.020261	-0.024397	-0.055777	-0.06684	0.011852	-0.079845	-0.042372	0.028621	-0.010112	-0.025215	0.038318	-0.004672	0.037546	-0.007811	0.036667	0.026628
1038	clec-262	0.0196841	0.0752245	26.1378	18.1192	0.0472077	0.346619	0.850519	-0.014209	4.1e-05	-0.064505	0.000457	-0.001176	-0.015483	-0.024523	0.069881	0.047554	-0.028229	0.005013	0.040383	0.013092	0.053846	0.04612	0.077019	0.105174	0.050691	-0.024723	-0.081831	0.020261	-0.024397	-0.055777	-0.06684	0.011852	-0.079845	-0.042372	0.028621	-0.010112	-0.025215	0.038318	-0.004672	0.037546	-0.007811	0.036667	0.026628
1039	191202	0.0196841	0.0752245	26.1378	18.1192	0.0472077	0.346619	0.850519	-0.014209	4.1e-05	-0.064505	0.000457	-0.001176	-0.015483	-0.024523	0.069881	0.047554	-0.028229	0.005013	0.040383	0.013092	0.053846	0.04612	0.077019	0.105174	0.050691	-0.024723	-0.081831	0.020261	-0.024397	-0.055777	-0.06684	0.011852	-0.079845	-0.042372	0.028621	-0.010112	-0.025215	0.038318	-0.004672	0.037546	-0.007811	0.036667	0.026628
1041	181732	0.0196841	0.0752245	26.1378	18.1192	0.0472077	0.346619	0.850519	-0.014209	4.1e-05	-0.064505	0.000457	-0.001176	-0.015483	-0.024523	0.069881	0.047554	-0.028229	0.005013	0.040383	0.013092	0.053846	0.04612	0.077019	0.105174	0.050691	-0.024723	-0.081831	0.020261	-0.024397	-0.055777	-0.06684	0.011852	-0.079845	-0.042372	0.028621	-0.010112	-0.025215	0.038318	-0.004672	0.037546	-0.007811	0.036667	0.026628
1042	BE10.3	0.0196841	0.0752245	26.1378	18.1192	0.0472077	0.346619	0.850519	-0.014209	4.1e-05	-0.064505	0.000457	-0.001176	-0.015483	-0.024523	0.069881	0.047554	-0.028229	0.005013	0.040383	0.013092	0.053846	0.04612	0.077019	0.105174	0.050691	-0.024723	-0.081831	0.020261	-0.024397	-0.055777	-0.06684	0.011852	-0.079845	-0.042372	0.028621	-0.010112	-0.025215	0.038318	-0.004672	0.037546	-0.007811	0.036667	0.026628
1043	0	0.0196841	0.0752245	26.1378	18.1192	0.0472077	0.346619	0.850519	-0.014209	4.1e-05	-0.064505	0.000457	-0.001176	-0.015483	-0.024523	0.069881	0.047554	-0.028229	0.005013	0.040383	0.013092	0.053846	0.04612	0.077019	0.105174	0.050691	-0.024723	-0.081831	0.020261	-0.024397	-0.055777	-0.06684	0.011852	-0.079845	-0.042372	0.028621	-0.010112	-0.025215	0.038318	-0.004672	0.037546	-0.007811	0.036667	0.026628
1045	189620	0.0196841	0.0752245	26.1378	18.1192	0.0472077	0.346619	0.850519	-0.014209	4.1e-05	-0.064505	0.000457	-0.001176	-0.015483	-0.024523	0.069881	0.047554	-0.028229	0.005013	0.040383	0.013092	0.053846	0.04612	0.077019	0.105174	0.050691	-0.024723	-0.081831	0.020261	-0.024397	-0.055777	-0.06684	0.011852	-0.079845	-0.042372	0.028621	-0.010112	-0.025215	0.038318	-0.004672	0.037546	-0.007811	0.036667	0.026628
1046	srt-44	0.0196841	0.0752245	26.1378	18.1192	0.0472077	0.346619	0.850519	-0.014209	4.1e-05	-0.064505	0.000457	-0.001176	-0.015483	-0.024523	0.069881	0.047554	-0.028229	0.005013	0.040383	0.013092	0.053846	0.04612	0.077019	0.105174	0.050691	-0.024723	-0.081831	0.020261	-0.024397	-0.055777	-0.06684	0.011852	-0.079845	-0.042372	0.028621	-0.010112	-0.025215	0.038318	-0.004672	0.037546	-0.007811	0.036667	0.026628
1048	nape-2	0.0196841	0.0752245	26.1378	18.1192	0.0472077	0.346619	0.850519	-0.014209	4.1e-05	-0.064505	0.000457	-0.001176	-0.015483	-0.024523	0.069881	0.047554	-0.028229	0.005013	0.040383	0.013092	0.053846	0.04612	0.077019	0.105174	0.050691	-0.024723	-0.081831	0.020261	-0.024397	-0.055777	-0.06684	0.011852	-0.079845	-0.042372	0.028621	-0.010112	-0.025215	0.038318	-0.004672	0.037546	-0.007811	0.036667	0.026628
1051	hmr-1	0.0196841	0.0752245	26.1378	18.1192	0.0472077	0.346619	0.850519	-0.014209	4.1e-05	-0.064505	0.000457	-0.001176	-0.015483	-0.024523	0.069881	0.047554	-0.028229	0.005013	0.040383	0.013092	0.053846	0.04612	0.077019	0.105174	0.050691	-0.024723	-0.081831	0.020261	-0.024397	-0.055777	-0.06684	0.011852	-0.079845	-0.042372	0.028621	-0.010112	-0.025215	0.038318	-0.004672	0.037546	-0.007811	0.036667	0.026628
1052	clec-93	0.0196841	0.0752245	26.1378	18.1192	0.0472077	0.346619	0.850519	-0.014209	4.1e-05	-0.064505	0.000457	-0.001176	-0.015483	-0.024523	0.069881	0.047554	-0.028229	0.005013	0.040383	0.013092	0.053846	0.04612	0.077019	0.105174	0.050691	-0.024723	-0.081831	0.020261	-0.024397	-0.055777	-0.06684	0.011852	-0.079845	-0.042372	0.028621	-0.010112	-0.025215	0.038318	-0.004672	0.037546	-0.007811	0.036667	0.026628
1053	cdk-7	0.0196841	0.0752245	26.1378	18.1192	0.0472077	0.346619	0.850519	-0.014209	4.1e-05	-0.064505	0.000457	-0.001176	-0.015483	-0.024523	0.069881	0.047554	-0.028229	0.005013	0.040383	0.013092	0.053846	0.04612	0.077019	0.105174	0.050691	-0.024723	-0.081831	0.020261	-0.024397	-0.055777	-0.06684	0.011852	-0.079845	-0.042372	0.028621	-0.010112	-0.025215	0.038318	-0.004672	0.037546	-0.007811	0.036667	0.026628
1054	187878	0.0196841	0.0752245	26.1378	18.1192	0.0472077	0.346619	0.850519	-0.014209	4.1e-05	-0.064505	0.000457	-0.001176	-0.015483	-0.024523	0.069881	0.047554	-0.028229	0.005013	0.040383	0.013092	0.053846	0.04612	0.077019	0.105174	0.050691	-0.024723	-0.081831	0.020261	-0.024397	-0.055777	-0.06684	0.011852	-0.079845	-0.042372	0.028621	-0.010112	-0.025215	0.038318	-0.004672	0.037546	-0.007811	0.036667	0.026628
1055	M70.2	0.0196841	0.0752245	26.1378	18.1192	0.0472077	0.346619	0.850519	-0.014209	4.1e-05	-0.064505	0.000457	-0.001176	-0.015483	-0.024523	0.069881	0.047554	-0.028229	0.005013	0.040383	0.013092	0.053846	0.04612	0.077019	0.105174	0.050691	-0.024723	-0.081831	0.020261	-0.024397	-0.055777	-0.06684	0.011852	-0.079845	-0.042372	0.028621	-0.010112	-0.025215	0.038318	-0.004672	0.037546	-0.007811	0.036667	0.026628
1057	R102.8	0.0196841	0.0752245	26.1378	18.1192	0.0472077	0.346619	0.850519	-0.014209	4.1e-05	-0.064505	0.000457	-0.001176	-0.015483	-0.024523	0.069881	0.047554	-0.028229	0.005013	0.040383	0.013092	0.053846	0.04612	0.077019	0.105174	0.050691	-0.024723	-0.081831	0.020261	-0.024397	-0.055777	-0.06684	0.011852	-0.079845	-0.042372	0.028621	-0.010112	-0.025215	0.038318	-0.004672	0.037546	-0.007811	0.036667	0.026628
1058	181813	0.0196841	0.0752245	26.1378	18.1192	0.0472077	0.346619	0.850519	-0.014209	4.1e-05	-0.064505	0.000457	-0.001176	-0.015483	-0.024523	0.069881	0.047554	-0.028229	0.005013	0.040383	0.013092	0.053846	0.04612	0.077019	0.105174	0.050691	-0.024723	-0.081831	0.020261	-0.024397	-0.055777	-0.06684	0.011852	-0.079845	-0.042372	0.028621	-0.010112	-0.025215	0.038318	-0.004672	0.037546	-0.007811	0.036667	0.026628
1059	187501	0.0196841	0.0752245	26.1378	18.1192	0.0472077	0.346619	0.850519	-0.014209	4.1e-05	-0.064505	0.000457	-0.001176	-0.015483	-0.024523	0.069881	0.047554	-0.028229	0.005013	0.040383	0.013092	0.053846	0.04612	0.077019	0.105174	0.050691	-0.024723	-0.081831	0.020261	-0.024397	-0.055777	-0.06684	0.011852	-0.079845	-0.042372	0.028621	-0.010112	-0.025215	0.038318	-0.004672	0.037546	-0.007811	0.036667	0.026628
1061	R102.3	0.0196841	0.0752245	26.1378	18.1192	0.0472077	0.346619	0.850519	-0.014209	4.1e-05	-0.064505	0.000457	-0.001176	-0.015483	-0.024523	0.069881	0.047554	-0.028229	0.005013	0.040383	0.013092	0.053846	0.04612	0.077019	0.105174	0.050691	-0.024723	-0.081831	0.020261	-0.024397	-0.055777	-0.06684	0.011852	-0.079845	-0.042372	0.028621	-0.010112	-0.025215	0.038318	-0.004672	0.037546	-0.007811	0.036667	0.026628
1062	187424	0.0196841	0.0752245	26.1378	18.1192	0.0472077	0.346619	0.850519	-0.014209	4.1e-05	-0.064505	0.000457	-0.001176	-0.015483	-0.024523	0.069881	0.047554	-0.028229	0.005013	0.040383	0.013092	0.053846	0.04612	0.077019	0.105174	0.050691	-0.024723	-0.081831	0.020261	-0.024397	-0.055777	-0.06684	0.011852	-0.079845	-0.042372	0.028621	-0.010112	-0.025215	0.038318	-0.004672	0.037546	-0.007811	0.036667	0.026628
1064	181798	0.0196841	0.0752245	26.1378	18.1192	0.0472077	0.346619	0.850519	-0.014209	4.1e-05	-0.064505	0.000457	-0.001176	-0.015483	-0.024523	0.069881	0.047554	-0.028229	0.005013	0.040383	0.013092	0.053846	0.04612	0.077019	0.105174	0.050691	-0.024723	-0.081831	0.020261	-0.024397	-0.055777	-0.06684	0.011852	-0.079845	-0.042372	0.028621	-0.010112	-0.025215	0.038318	-0.004672	0.037546	-0.007811	0.036667	0.026628
1065	189380	0.0196841	0.0752245	26.1378	18.1192	0.0472077	0.346619	0.850519	-0.014209	4.1e-05	-0.064505	0.000457	-0.001176	-0.015483	-0.024523	0.069881	0.047554	-0.028229	0.005013	0.040383	0.013092	0.053846	0.04612	0.077019	0.105174	0.050691	-0.024723	-0.081831	0.020261	-0.024397	-0.055777	-0.06684	0.011852	-0.079845	-0.042372	0.028621	-0.010112	-0.025215	0.038318	-0.004672	0.037546	-0.007811	0.036667	0.026628
1066	R52.5	0.0196841	0.0752245	26.1378	18.1192	0.0472077	0.346619	0.850519	-0.014209	4.1e-05	-0.064505	0.000457	-0.001176	-0.015483	-0.024523	0.069881	0.047554	-0.028229	0.005013	0.040383	0.013092	0.053846	0.04612	0.077019	0.105174	0.050691	-0.024723	-0.081831	0.020261	-0.024397	-0.055777	-0.06684	0.011852	-0.079845	-0.042372	0.028621	-0.010112	-0.025215	0.038318	-0.004672	0.037546	-0.007811	0.036667	0.026628
1068	177141	0.0196841	0.0752245	26.1378	18.1192	0.0472077	0.346619	0.850519	-0.014209	4.1e-05	-0.064505	0.000457	-0.001176	-0.015483	-0.024523	0.069881	0.047554	-0.028229	0.005013	0.040383	0.013092	0.053846	0.04612	0.077019	0.105174	0.050691	-0.024723	-0.081831	0.020261	-0.024397	-0.055777	-0.06684	0.011852	-0.079845	-0.042372	0.028621	-0.010112	-0.025215	0.038318	-0.004672	0.037546	-0.007811	0.036667	0.026628
1071	187485	0.0196841	0.0752245	26.1378	18.1192	0.0472077	0.346619	0.850519	-0.014209	4.1e-05	-0.064505	0.000457	-0.001176	-0.015483	-0.024523	0.069881	0.047554	-0.028229	0.005013	0.040383	0.013092	0.053846	0.04612	0.077019	0.105174	0.050691	-0.024723	-0.081831	0.020261	-0.024397	-0.055777	-0.06684	0.011852	-0.079845	-0.042372	0.028621	-0.010112	-0.025215	0.038318	-0.004672	0.037546	-0.007811	0.036667	0.026628
1072	npr-22	0.0196841	0.0752245	26.1378	18.1192	0.0472077	0.346619	0.850519	-0.014209	4.1e-05	-0.064505	0.000457	-0.001176	-0.015483	-0.024523	0.069881	0.047554	-0.028229	0.005013	0.040383	0.013092	0.053846	0.04612	0.077019	0.105174	0.050691	-0.024723	-0.081831	0.020261	-0.024397	-0.055777	-0.06684	0.011852	-0.079845	-0.042372	0.028621	-0.010112	-0.025215	0.038318	-0.004672	0.037546	-0.007811	0.036667	0.026628
1073	mfsd-11	0.0196841	0.0752245	26.1378	18.1192	0.0472077	0.346619	0.850519	-0.014209	4.1e-05	-0.064505	0.000457	-0.001176	-0.015483	-0.024523	0.069881	0.047554	-0.028229	0.005013	0.040383	0.013092	0.053846	0.04612	0.077019	0.105174	0.050691	-0.024723	-0.081831	0.020261	-0.024397	-0.055777	-0.06684	0.011852	-0.079845	-0.042372	0.028621	-0.010112	-0.025215	0.038318	-0.004672	0.037546	-0.007811	0.036667	0.026628
1075	F58E6.8	0.0196841	0.0752245	26.1378	18.1192	0.0472077	0.346619	0.850519	-0.014209	4.1e-05	-0.064505	0.000457	-0.001176	-0.015483	-0.024523	0.069881	0.047554	-0.028229	0.005013	0.040383	0.013092	0.053846	0.04612	0.077019	0.105174	0.050691	-0.024723	-0.081831	0.020261	-0.024397	-0.055777	-0.06684	0.011852	-0.079845	-0.042372	0.028621	-0.010112	-0.025215	0.038318	-0.004672	0.037546	-0.007811	0.036667	0.026628
1076	191069	0.0196841	0.0752245	26.1378	18.1192	0.0472077	0.346619	0.850519	-0.014209	4.1e-05	-0.064505	0.000457	-0.001176	-0.015483	-0.024523	0.069881	0.047554	-0.028229	0.005013	0.040383	0.013092	0.053846	0.04612	0.077019	0.105174	0.050691	-0.024723	-0.081831	0.020261	-0.024397	-0.055777	-0.06684	0.011852	-0.079845	-0.042372	0.028621	-0.010112	-0.025215	0.038318	-0.004672	0.037546	-0.007811	0.036667	0.026628
1077	C06C6.7	0.0196841	0.0752245	26.1378	18.1192	0.0472077	0.346619	0.850519	-0.014209	4.1e-05	-0.064505	0.000457	-0.001176	-0.015483	-0.024523	0.069881	0.047554	-0.028229	0.005013	0.040383	0.013092	0.053846	0.04612	0.077019	0.105174	0.050691	-0.024723	-0.081831	0.020261	-0.024397	-0.055777	-0.06684	0.011852	-0.079845	-0.042372	0.028621	-0.010112	-0.025215	0.038318	-0.004672	0.037546	-0.007811	0.036667	0.026628
1084	185286	0.0196841	0.0752245	26.1378	18.1192	0.0472077	0.346619	0.850519	-0.014209	4.1e-05	-0.064505	0.000457	-0.001176	-0.015483	-0.024523	0.069881	0.047554	-0.028229	0.005013	0.040383	0.013092	0.053846	0.04612	0.077019	0.105174	0.050691	-0.024723	-0.081831	0.020261	-0.024397	-0.055777	-0.06684	0.011852	-0.079845	-0.042372	0.028621	-0.010112	-0.025215	0.038318	-0.004672	0.037546	-0.007811	0.036667	0.026628
1085	183066	0.0196841	0.0752245	26.1378	18.1192	0.0472077	0.346619	0.850519	-0.014209	4.1e-05	-0.064505	0.000457	-0.001176	-0.015483	-0.024523	0.069881	0.047554	-0.028229	0.005013	0.040383	0.013092	0.053846	0.04612	0.077019	0.105174	0.050691	-0.024723	-0.081831	0.020261	-0.024397	-0.055777	-0.06684	0.011852	-0.079845	-0.042372	0.028621	-0.010112	-0.025215	0.038318	-0.004672	0.037546	-0.007811	0.036667	0.026628
1087	sre-38	0.0196841	0.0752245	26.1378	18.1192	0.0472077	0.346619	0.850519	-0.014209	4.1e-05	-0.064505	0.000457	-0.001176	-0.015483	-0.024523	0.069881	0.047554	-0.028229	0.005013	0.040383	0.013092	0.053846	0.04612	0.077019	0.105174	0.050691	-0.024723	-0.081831	0.020261	-0.024397	-0.055777	-0.06684	0.011852	-0.079845	-0.042372	0.028621	-0.010112	-0.025215	0.038318	-0.004672	0.037546	-0.007811	0.036667	0.026628
1088	dot-1.5	0.0196841	0.0752245	26.1378	18.1192	0.0472077	0.346619	0.850519	-0.014209	4.1e-05	-0.064505	0.000457	-0.001176	-0.015483	-0.024523	0.069881	0.047554	-0.028229	0.005013	0.040383	0.013092	0.053846	0.04612	0.077019	0.105174	0.050691	-0.024723	-0.081831	0.020261	-0.024397	-0.055777	-0.06684	0.011852	-0.079845	-0.042372	0.028621	-0.010112	-0.025215	0.038318	-0.004672	0.037546	-0.007811	0.036667	0.026628
1090	srg-64	0.0196841	0.0752245	26.1378	18.1192	0.0472077	0.346619	0.850519	-0.014209	4.1e-05	-0.064505	0.000457	-0.001176	-0.015483	-0.024523	0.069881	0.047554	-0.028229	0.005013	0.040383	0.013092	0.053846	0.04612	0.077019	0.105174	0.050691	-0.024723	-0.081831	0.020261	-0.024397	-0.055777	-0.06684	0.011852	-0.079845	-0.042372	0.028621	-0.010112	-0.025215	0.038318	-0.004672	0.037546	-0.007811	0.036667	0.026628
1091	srg-41	0.0196841	0.0752245	26.1378	18.1192	0.0472077	0.346619	0.850519	-0.014209	4.1e-05	-0.064505	0.000457	-0.001176	-0.015483	-0.024523	0.069881	0.047554	-0.028229	0.005013	0.040383	0.013092	0.053846	0.04612	0.077019	0.105174	0.050691	-0.024723	-0.081831	0.020261	-0.024397	-0.055777	-0.06684	0.011852	-0.079845	-0.042372	0.028621	-0.010112	-0.025215	0.038318	-0.004672	0.037546	-0.007811	0.036667	0.026628
1092	R155.3	0.0196841	0.0752245	26.1378	18.1192	0.0472077	0.346619	0.850519	-0.014209	4.1e-05	-0.064505	0.000457	-0.001176	-0.015483	-0.024523	0.069881	0.047554	-0.028229	0.005013	0.040383	0.013092	0.053846	0.04612	0.077019	0.105174	0.050691	-0.024723	-0.081831	0.020261	-0.024397	-0.055777	-0.06684	0.011852	-0.079845	-0.042372	0.028621	-0.010112	-0.025215	0.038318	-0.004672	0.037546	-0.007811	0.036667	0.026628
1093	185714	0.0196841	0.0752245	26.1378	18.1192	0.0472077	0.346619	0.850519	-0.014209	4.1e-05	-0.064505	0.000457	-0.001176	-0.015483	-0.024523	0.069881	0.047554	-0.028229	0.005013	0.040383	0.013092	0.053846	0.04612	0.077019	0.105174	0.050691	-0.024723	-0.081831	0.020261	-0.024397	-0.055777	-0.06684	0.011852	-0.079845	-0.042372	0.028621	-0.010112	-0.025215	0.038318	-0.004672	0.037546	-0.007811	0.036667	0.026628
1094	F21D9.8	0.0196841	0.0752245	26.1378	18.1192	0.0472077	0.346619	0.850519	-0.014209	4.1e-05	-0.064505	0.000457	-0.001176	-0.015483	-0.024523	0.069881	0.047554	-0.028229	0.005013	0.040383	0.013092	0.053846	0.04612	0.077019	0.105174	0.050691	-0.024723	-0.081831	0.020261	-0.024397	-0.055777	-0.06684	0.011852	-0.079845	-0.042372	0.028621	-0.010112	-0.025215	0.038318	-0.004672	0.037546	-0.007811	0.036667	0.026628
1095	189109	0.0196841	0.0752245	26.1378	18.1192	0.0472077	0.346619	0.850519	-0.014209	4.1e-05	-0.064505	0.000457	-0.001176	-0.015483	-0.024523	0.069881	0.047554	-0.028229	0.005013	0.040383	0.013092	0.053846	0.04612	0.077019	0.105174	0.050691	-0.024723	-0.081831	0.020261	-0.024397	-0.055777	-0.06684	0.011852	-0.079845	-0.042372	0.028621	-0.010112	-0.025215	0.038318	-0.004672	0.037546	-0.007811	0.036667	0.026628
1098	srh-180	0.0196841	0.0752245	26.1378	18.1192	0.0472077	0.346619	0.850519	-0.014209	4.1e-05	-0.064505	0.000457	-0.001176	-0.015483	-0.024523	0.069881	0.047554	-0.028229	0.005013	0.040383	0.013092	0.053846	0.04612	0.077019	0.105174	0.050691	-0.024723	-0.081831	0.020261	-0.024397	-0.055777	-0.06684	0.011852	-0.079845	-0.042372	0.028621	-0.010112	-0.025215	0.038318	-0.004672	0.037546	-0.007811	0.036667	0.026628
1099	arrd-9	0.0196841	0.0752245	26.1378	18.1192	0.0472077	0.346619	0.850519	-0.014209	4.1e-05	-0.064505	0.000457	-0.001176	-0.015483	-0.024523	0.069881	0.047554	-0.028229	0.005013	0.040383	0.013092	0.053846	0.04612	0.077019	0.105174	0.050691	-0.024723	-0.081831	0.020261	-0.024397	-0.055777	-0.06684	0.011852	-0.079845	-0.042372	0.028621	-0.010112	-0.025215	0.038318	-0.004672	0.037546	-0.007811	0.036667	0.026628
1100	W04G3.7	0.0196841	0.0752245	26.1378	18.1192	0.0472077	0.346619	0.850519	-0.014209	4.1e-05	-0.064505	0.000457	-0.001176	-0.015483	-0.024523	0.069881	0.047554	-0.028229	0.005013	0.040383	0.013092	0.053846	0.04612	0.077019	0.105174	0.050691	-0.024723	-0.081831	0.020261	-0.024397	-0.055777	-0.06684	0.011852	-0.079845	-0.042372	0.028621	-0.010112	-0.025215	0.038318	-0.004672	0.037546	-0.007811	0.036667	0.026628
1102	ZK899.3	0.0196841	0.0752245	26.1378	18.1192	0.0472077	0.346619	0.850519	-0.014209	4.1e-05	-0.064505	0.000457	-0.001176	-0.015483	-0.024523	0.069881	0.047554	-0.028229	0.005013	0.040383	0.013092	0.053846	0.04612	0.077019	0.105174	0.050691	-0.024723	-0.081831	0.020261	-0.024397	-0.055777	-0.06684	0.011852	-0.079845	-0.042372	0.028621	-0.010112	-0.025215	0.038318	-0.004672	0.037546	-0.007811	0.036667	0.026628
1104	T23G4.2	0.0196841	0.0752245	26.1378	18.1192	0.0472077	0.346619	0.850519	-0.014209	4.1e-05	-0.064505	0.000457	-0.001176	-0.015483	-0.024523	0.069881	0.047554	-0.028229	0.005013	0.040383	0.013092	0.053846	0.04612	0.077019	0.105174	0.050691	-0.024723	-0.081831	0.020261	-0.024397	-0.055777	-0.06684	0.011852	-0.079845	-0.042372	0.028621	-0.010112	-0.025215	0.038318	-0.004672	0.037546	-0.007811	0.036667	0.026628
1105	sre-37	0.0196841	0.0752245	26.1378	18.1192	0.0472077	0.346619	0.850519	-0.014209	4.1e-05	-0.064505	0.000457	-0.001176	-0.015483	-0.024523	0.069881	0.047554	-0.028229	0.005013	0.040383	0.013092	0.053846	0.04612	0.077019	0.105174	0.050691	-0.024723	-0.081831	0.020261	-0.024397	-0.055777	-0.06684	0.011852	-0.079845	-0.042372	0.028621	-0.010112	-0.025215	0.038318	-0.004672	0.037546	-0.007811	0.036667	0.026628
1106	Y60A9.3	0.0196841	0.0752245	26.1378	18.1192	0.0472077	0.346619	0.850519	-0.014209	4.1e-05	-0.064505	0.000457	-0.001176	-0.015483	-0.024523	0.069881	0.047554	-0.028229	0.005013	0.040383	0.013092	0.053846	0.04612	0.077019	0.105174	0.050691	-0.024723	-0.081831	0.020261	-0.024397	-0.055777	-0.06684	0.011852	-0.079845	-0.042372	0.028621	-0.010112	-0.025215	0.038318	-0.004672	0.037546	-0.007811	0.036667	0.026628
1108	R03G8.1	0.0196841	0.0752245	26.1378	18.1192	0.0472077	0.346619	0.850519	-0.014209	4.1e-05	-0.064505	0.000457	-0.001176	-0.015483	-0.024523	0.069881	0.047554	-0.028229	0.005013	0.040383	0.013092	0.053846	0.04612	0.077019	0.105174	0.050691	-0.024723	-0.081831	0.020261	-0.024397	-0.055777	-0.06684	0.011852	-0.079845	-0.042372	0.028621	-0.010112	-0.025215	0.038318	-0.004672	0.037546	-0.007811	0.036667	0.026628
1110	spe-45	0.0196841	0.0752245	26.1378	18.1192	0.0472077	0.346619	0.850519	-0.014209	4.1e-05	-0.064505	0.000457	-0.001176	-0.015483	-0.024523	0.069881	0.047554	-0.028229	0.005013	0.040383	0.013092	0.053846	0.04612	0.077019	0.105174	0.050691	-0.024723	-0.081831	0.020261	-0.024397	-0.055777	-0.06684	0.011852	-0.079845	-0.042372	0.028621	-0.010112	-0.025215	0.038318	-0.004672	0.037546	-0.007811	0.036667	0.026628
1111	13217328	0.0196841	0.0752245	26.1378	18.1192	0.0472077	0.346619	0.850519	-0.014209	4.1e-05	-0.064505	0.000457	-0.001176	-0.015483	-0.024523	0.069881	0.047554	-0.028229	0.005013	0.040383	0.013092	0.053846	0.04612	0.077019	0.105174	0.050691	-0.024723	-0.081831	0.020261	-0.024397	-0.055777	-0.06684	0.011852	-0.079845	-0.042372	0.028621	-0.010112	-0.025215	0.038318	-0.004672	0.037546	-0.007811	0.036667	0.026628
1115	189209	0.0196841	0.0752245	26.1378	18.1192	0.0472077	0.346619	0.850519	-0.014209	4.1e-05	-0.064505	0.000457	-0.001176	-0.015483	-0.024523	0.069881	0.047554	-0.028229	0.005013	0.040383	0.013092	0.053846	0.04612	0.077019	0.105174	0.050691	-0.024723	-0.081831	0.020261	-0.024397	-0.055777	-0.06684	0.011852	-0.079845	-0.042372	0.028621	-0.010112	-0.025215	0.038318	-0.004672	0.037546	-0.007811	0.036667	0.026628
1116	ZC13.2	0.0196841	0.0752245	26.1378	18.1192	0.0472077	0.346619	0.850519	-0.014209	4.1e-05	-0.064505	0.000457	-0.001176	-0.015483	-0.024523	0.069881	0.047554	-0.028229	0.005013	0.040383	0.013092	0.053846	0.04612	0.077019	0.105174	0.050691	-0.024723	-0.081831	0.020261	-0.024397	-0.055777	-0.06684	0.011852	-0.079845	-0.042372	0.028621	-0.010112	-0.025215	0.038318	-0.004672	0.037546	-0.007811	0.036667	0.026628
1117	T06G6.6	0.0196841	0.0752245	26.1378	18.1192	0.0472077	0.346619	0.850519	-0.014209	4.1e-05	-0.064505	0.000457	-0.001176	-0.015483	-0.024523	0.069881	0.047554	-0.028229	0.005013	0.040383	0.013092	0.053846	0.04612	0.077019	0.105174	0.050691	-0.024723	-0.081831	0.020261	-0.024397	-0.055777	-0.06684	0.011852	-0.079845	-0.042372	0.028621	-0.010112	-0.025215	0.038318	-0.004672	0.037546	-0.007811	0.036667	0.026628
1118	srh-277	0.0196841	0.0752245	26.1378	18.1192	0.0472077	0.346619	0.850519	-0.014209	4.1e-05	-0.064505	0.000457	-0.001176	-0.015483	-0.024523	0.069881	0.047554	-0.028229	0.005013	0.040383	0.013092	0.053846	0.04612	0.077019	0.105174	0.050691	-0.024723	-0.081831	0.020261	-0.024397	-0.055777	-0.06684	0.011852	-0.079845	-0.042372	0.028621	-0.010112	-0.025215	0.038318	-0.004672	0.037546	-0.007811	0.036667	0.026628
1119	srh-139	0.0196841	0.0752245	26.1378	18.1192	0.0472077	0.346619	0.850519	-0.014209	4.1e-05	-0.064505	0.000457	-0.001176	-0.015483	-0.024523	0.069881	0.047554	-0.028229	0.005013	0.040383	0.013092	0.053846	0.04612	0.077019	0.105174	0.050691	-0.024723	-0.081831	0.020261	-0.024397	-0.055777	-0.06684	0.011852	-0.079845	-0.042372	0.028621	-0.010112	-0.025215	0.038318	-0.004672	0.037546	-0.007811	0.036667	0.026628
1121	F49A5.10	0.0196841	0.0752245	26.1378	18.1192	0.0472077	0.346619	0.850519	-0.014209	4.1e-05	-0.064505	0.000457	-0.001176	-0.015483	-0.024523	0.069881	0.047554	-0.028229	0.005013	0.040383	0.013092	0.053846	0.04612	0.077019	0.105174	0.050691	-0.024723	-0.081831	0.020261	-0.024397	-0.055777	-0.06684	0.011852	-0.079845	-0.042372	0.028621	-0.010112	-0.025215	0.038318	-0.004672	0.037546	-0.007811	0.036667	0.026628
1124	13182258	0.0196841	0.0752245	26.1378	18.1192	0.0472077	0.346619	0.850519	-0.014209	4.1e-05	-0.064505	0.000457	-0.001176	-0.015483	-0.024523	0.069881	0.047554	-0.028229	0.005013	0.040383	0.013092	0.053846	0.04612	0.077019	0.105174	0.050691	-0.024723	-0.081831	0.020261	-0.024397	-0.055777	-0.06684	0.011852	-0.079845	-0.042372	0.028621	-0.010112	-0.025215	0.038318	-0.004672	0.037546	-0.007811	0.036667	0.026628
1125	F58E6.6	0.0196841	0.0752245	26.1378	18.1192	0.0472077	0.346619	0.850519	-0.014209	4.1e-05	-0.064505	0.000457	-0.001176	-0.015483	-0.024523	0.069881	0.047554	-0.028229	0.005013	0.040383	0.013092	0.053846	0.04612	0.077019	0.105174	0.050691	-0.024723	-0.081831	0.020261	-0.024397	-0.055777	-0.06684	0.011852	-0.079845	-0.042372	0.028621	-0.010112	-0.025215	0.038318	-0.004672	0.037546	-0.007811	0.036667	0.026628
1126	srh-118	0.0196841	0.0752245	26.1378	18.1192	0.0472077	0.346619	0.850519	-0.014209	4.1e-05	-0.064505	0.000457	-0.001176	-0.015483	-0.024523	0.069881	0.047554	-0.028229	0.005013	0.040383	0.013092	0.053846	0.04612	0.077019	0.105174	0.050691	-0.024723	-0.081831	0.020261	-0.024397	-0.055777	-0.06684	0.011852	-0.079845	-0.042372	0.028621	-0.010112	-0.025215	0.038318	-0.004672	0.037546	-0.007811	0.036667	0.026628
1127	moa-1	0.0196841	0.0752245	26.1378	18.1192	0.0472077	0.346619	0.850519	-0.014209	4.1e-05	-0.064505	0.000457	-0.001176	-0.015483	-0.024523	0.069881	0.047554	-0.028229	0.005013	0.040383	0.013092	0.053846	0.04612	0.077019	0.105174	0.050691	-0.024723	-0.081831	0.020261	-0.024397	-0.055777	-0.06684	0.011852	-0.079845	-0.042372	0.028621	-0.010112	-0.025215	0.038318	-0.004672	0.037546	-0.007811	0.036667	0.026628
1128	13217118	0.0196841	0.0752245	26.1378	18.1192	0.0472077	0.346619	0.850519	-0.014209	4.1e-05	-0.064505	0.000457	-0.001176	-0.015483	-0.024523	0.069881	0.047554	-0.028229	0.005013	0.040383	0.013092	0.053846	0.04612	0.077019	0.105174	0.050691	-0.024723	-0.081831	0.020261	-0.024397	-0.055777	-0.06684	0.011852	-0.079845	-0.042372	0.028621	-0.010112	-0.025215	0.038318	-0.004672	0.037546	-0.007811	0.036667	0.026628
1129	187019	0.0196841	0.0752245	26.1378	18.1192	0.0472077	0.346619	0.850519	-0.014209	4.1e-05	-0.064505	0.000457	-0.001176	-0.015483	-0.024523	0.069881	0.047554	-0.028229	0.005013	0.040383	0.013092	0.053846	0.04612	0.077019	0.105174	0.050691	-0.024723	-0.081831	0.020261	-0.024397	-0.055777	-0.06684	0.011852	-0.079845	-0.042372	0.028621	-0.010112	-0.025215	0.038318	-0.004672	0.037546	-0.007811	0.036667	0.026628
1130	185286	0.0196841	0.0752245	26.1378	18.1192	0.0472077	0.346619	0.850519	-0.014209	4.1e-05	-0.064505	0.000457	-0.001176	-0.015483	-0.024523	0.069881	0.047554	-0.028229	0.005013	0.040383	0.013092	0.053846	0.04612	0.077019	0.105174	0.050691	-0.024723	-0.081831	0.020261	-0.024397	-0.055777	-0.06684	0.011852	-0.079845	-0.042372	0.028621	-0.010112	-0.025215	0.038318	-0.004672	0.037546	-0.007811	0.036667	0.026628
1131	F57C7.4	0.0196841	0.0752245	26.1378	18.1192	0.0472077	0.346619	0.850519	-0.014209	4.1e-05	-0.064505	0.000457	-0.001176	-0.015483	-0.024523	0.069881	0.047554	-0.028229	0.005013	0.040383	0.013092	0.053846	0.04612	0.077019	0.105174	0.050691	-0.024723	-0.081831	0.020261	-0.024397	-0.055777	-0.06684	0.011852	-0.079845	-0.042372	0.028621	-0.010112	-0.025215	0.038318	-0.004672	0.037546	-0.007811	0.036667	0.026628
1132	srv-34	0.0196841	0.0752245	26.1378	18.1192	0.0472077	0.346619	0.850519	-0.014209	4.1e-05	-0.064505	0.000457	-0.001176	-0.015483	-0.024523	0.069881	0.047554	-0.028229	0.005013	0.040383	0.013092	0.053846	0.04612	0.077019	0.105174	0.050691	-0.024723	-0.081831	0.020261	-0.024397	-0.055777	-0.06684	0.011852	-0.079845	-0.042372	0.028621	-0.010112	-0.025215	0.038318	-0.004672	0.037546	-0.007811	0.036667	0.026628
1134	187915	0.0196841	0.0752245	26.1378	18.1192	0.0472077	0.346619	0.850519	-0.014209	4.1e-05	-0.064505	0.000457	-0.001176	-0.015483	-0.024523	0.069881	0.047554	-0.028229	0.005013	0.040383	0.013092	0.053846	0.04612	0.077019	0.105174	0.050691	-0.024723	-0.081831	0.020261	-0.024397	-0.055777	-0.06684	0.011852	-0.079845	-0.042372	0.028621	-0.010112	-0.025215	0.038318	-0.004672	0.037546	-0.007811	0.036667	0.026628
1136	184665	0.0196841	0.0752245	26.1378	18.1192	0.0472077	0.346619	0.850519	-0.014209	4.1e-05	-0.064505	0.000457	-0.001176	-0.015483	-0.024523	0.069881	0.047554	-0.028229	0.005013	0.040383	0.013092	0.053846	0.04612	0.077019	0.105174	0.050691	-0.024723	-0.081831	0.020261	-0.024397	-0.055777	-0.06684	0.011852	-0.079845	-0.042372	0.028621	-0.010112	-0.025215	0.038318	-0.004672	0.037546	-0.007811	0.036667	0.026628
1139	187910	0.0196841	0.0752245	26.1378	18.1192	0.0472077	0.346619	0.850519	-0.014209	4.1e-05	-0.064505	0.000457	-0.001176	-0.015483	-0.024523	0.069881	0.047554	-0.028229	0.005013	0.040383	0.013092	0.053846	0.04612	0.077019	0.105174	0.050691	-0.024723	-0.081831	0.020261	-0.024397	-0.055777	-0.06684	0.011852	-0.079845	-0.042372	0.028621	-0.010112	-0.025215	0.038318	-0.004672	0.037546	-0.007811	0.036667	0.026628
1141	srz-104	0.0196841	0.0752245	26.1378	18.1192	0.0472077	0.346619	0.850519	-0.014209	4.1e-05	-0.064505	0.000457	-0.001176	-0.015483	-0.024523	0.069881	0.047554	-0.028229	0.005013	0.040383	0.013092	0.053846	0.04612	0.077019	0.105174	0.050691	-0.024723	-0.081831	0.020261	-0.024397	-0.055777	-0.06684	0.011852	-0.079845	-0.042372	0.028621	-0.010112	-0.025215	0.038318	-0.004672	0.037546	-0.007811	0.036667	0.026628
1142	182685	0.0196841	0.0752245	26.1378	18.1192	0.0472077	0.346619	0.850519	-0.014209	4.1e-05	-0.064505	0.000457	-0.001176	-0.015483	-0.024523	0.069881	0.047554	-0.028229	0.005013	0.040383	0.013092	0.053846	0.04612	0.077019	0.105174	0.050691	-0.024723	-0.081831	0.020261	-0.024397	-0.055777	-0.06684	0.011852	-0.079845	-0.042372	0.028621	-0.010112	-0.025215	0.038318	-0.004672	0.037546	-0.007811	0.036667	0.026628
1143	sru-8	0.0196841	0.0752245	26.1378	18.1192	0.0472077	0.346619	0.850519	-0.014209	4.1e-05	-0.064505	0.000457	-0.001176	-0.015483	-0.024523	0.069881	0.047554	-0.028229	0.005013	0.040383	0.013092	0.053846	0.04612	0.077019	0.105174	0.050691	-0.024723	-0.081831	0.020261	-0.024397	-0.055777	-0.06684	0.011852	-0.079845	-0.042372	0.028621	-0.010112	-0.025215	0.038318	-0.004672	0.037546	-0.007811	0.036667	0.026628
1144	T05B9.2	0.0196841	0.0752245	26.1378	18.1192	0.0472077	0.346619	0.850519	-0.014209	4.1e-05	-0.064505	0.000457	-0.001176	-0.015483	-0.024523	0.069881	0.047554	-0.028229	0.005013	0.040383	0.013092	0.053846	0.04612	0.077019	0.105174	0.050691	-0.024723	-0.081831	0.020261	-0.024397	-0.055777	-0.06684	0.011852	-0.079845	-0.042372	0.028621	-0.010112	-0.025215	0.038318	-0.004672	0.037546	-0.007811	0.036667	0.026628
1145	oac-19	0.0196841	0.0752245	26.1378	18.1192	0.0472077	0.346619	0.850519	-0.014209	4.1e-05	-0.064505	0.000457	-0.001176	-0.015483	-0.024523	0.069881	0.047554	-0.028229	0.005013	0.040383	0.013092	0.053846	0.04612	0.077019	0.105174	0.050691	-0.024723	-0.081831	0.020261	-0.024397	-0.055777	-0.06684	0.011852	-0.079845	-0.042372	0.028621	-0.010112	-0.025215	0.038318	-0.004672	0.037546	-0.007811	0.036667	0.026628
1147	pqn-27	0.0196841	0.0752245	26.1378	18.1192	0.0472077	0.346619	0.850519	-0.014209	4.1e-05	-0.064505	0.000457	-0.001176	-0.015483	-0.024523	0.069881	0.047554	-0.028229	0.005013	0.040383	0.013092	0.053846	0.04612	0.077019	0.105174	0.050691	-0.024723	-0.081831	0.020261	-0.024397	-0.055777	-0.06684	0.011852	-0.079845	-0.042372	0.028621	-0.010112	-0.025215	0.038318	-0.004672	0.037546	-0.007811	0.036667	0.026628
1148	13217684	0.0196841	0.0752245	26.1378	18.1192	0.0472077	0.346619	0.850519	-0.014209	4.1e-05	-0.064505	0.000457	-0.001176	-0.015483	-0.024523	0.069881	0.047554	-0.028229	0.005013	0.040383	0.013092	0.053846	0.04612	0.077019	0.105174	0.050691	-0.024723	-0.081831	0.020261	-0.024397	-0.055777	-0.06684	0.011852	-0.079845	-0.042372	0.028621	-0.010112	-0.025215	0.038318	-0.004672	0.037546	-0.007811	0.036667	0.026628
1149	srw-24	0.0196841	0.0752245	26.1378	18.1192	0.0472077	0.346619	0.850519	-0.014209	4.1e-05	-0.064505	0.000457	-0.001176	-0.015483	-0.024523	0.069881	0.047554	-0.028229	0.005013	0.040383	0.013092	0.053846	0.04612	0.077019	0.105174	0.050691	-0.024723	-0.081831	0.020261	-0.024397	-0.055777	-0.06684	0.011852	-0.079845	-0.042372	0.028621	-0.010112	-0.025215	0.038318	-0.004672	0.037546	-0.007811	0.036667	0.026628
1150	F37A8.2	0.0196841	0.0752245	26.1378	18.1192	0.0472077	0.346619	0.850519	-0.014209	4.1e-05	-0.064505	0.000457	-0.001176	-0.015483	-0.024523	0.069881	0.047554	-0.028229	0.005013	0.040383	0.013092	0.053846	0.04612	0.077019	0.105174	0.050691	-0.024723	-0.081831	0.020261	-0.024397	-0.055777	-0.06684	0.011852	-0.079845	-0.042372	0.028621	-0.010112	-0.025215	0.038318	-0.004672	0.037546	-0.007811	0.036667	0.026628
1151	oac-15	0.0196841	0.0752245	26.1378	18.1192	0.0472077	0.346619	0.850519	-0.014209	4.1e-05	-0.064505	0.000457	-0.001176	-0.015483	-0.024523	0.069881	0.047554	-0.028229	0.005013	0.040383	0.013092	0.053846	0.04612	0.077019	0.105174	0.050691	-0.024723	-0.081831	0.020261	-0.024397	-0.055777	-0.06684	0.011852	-0.079845	-0.042372	0.028621	-0.010112	-0.025215	0.038318	-0.004672	0.037546	-0.007811	0.036667	0.026628
1152	189056	0.0196841	0.0752245	26.1378	18.1192	0.0472077	0.346619	0.850519	-0.014209	4.1e-05	-0.064505	0.000457	-0.001176	-0.015483	-0.024523	0.069881	0.047554	-0.028229	0.005013	0.040383	0.013092	0.053846	0.04612	0.077019	0.105174	0.050691	-0.024723	-0.081831	0.020261	-0.024397	-0.055777	-0.06684	0.011852	-0.079845	-0.042372	0.028621	-0.010112	-0.025215	0.038318	-0.004672	0.037546	-0.007811	0.036667	0.026628
1153	W05H5.1	0.0196841	0.0752245	26.1378	18.1192	0.0472077	0.346619	0.850519	-0.014209	4.1e-05	-0.064505	0.000457	-0.001176	-0.015483	-0.024523	0.069881	0.047554	-0.028229	0.005013	0.040383	0.013092	0.053846	0.04612	0.077019	0.105174	0.050691	-0.024723	-0.081831	0.020261	-0.024397	-0.055777	-0.06684	0.011852	-0.079845	-0.042372	0.028621	-0.010112	-0.025215	0.038318	-0.004672	0.037546	-0.007811	0.036667	0.026628
1154	srz-13	0.0196841	0.0752245	26.1378	18.1192	0.0472077	0.346619	0.850519	-0.014209	4.1e-05	-0.064505	0.000457	-0.001176	-0.015483	-0.024523	0.069881	0.047554	-0.028229	0.005013	0.040383	0.013092	0.053846	0.04612	0.077019	0.105174	0.050691	-0.024723	-0.081831	0.020261	-0.024397	-0.055777	-0.06684	0.011852	-0.079845	-0.042372	0.028621	-0.010112	-0.025215	0.038318	-0.004672	0.037546	-0.007811	0.036667	0.026628
1155	F49C5.5	0.0196841	0.0752245	26.1378	18.1192	0.0472077	0.346619	0.850519	-0.014209	4.1e-05	-0.064505	0.000457	-0.001176	-0.015483	-0.024523	0.069881	0.047554	-0.028229	0.005013	0.040383	0.013092	0.053846	0.04612	0.077019	0.105174	0.050691	-0.024723	-0.081831	0.020261	-0.024397	-0.055777	-0.06684	0.011852	-0.079845	-0.042372	0.028621	-0.010112	-0.025215	0.038318	-0.004672	0.037546	-0.007811	0.036667	0.026628
1157	sru-36	0.0196841	0.0752245	26.1378	18.1192	0.0472077	0.346619	0.850519	-0.014209	4.1e-05	-0.064505	0.000457	-0.001176	-0.015483	-0.024523	0.069881	0.047554	-0.028229	0.005013	0.040383	0.013092	0.053846	0.04612	0.077019	0.105174	0.050691	-0.024723	-0.081831	0.020261	-0.024397	-0.055777	-0.06684	0.011852	-0.079845	-0.042372	0.028621	-0.010112	-0.025215	0.038318	-0.004672	0.037546	-0.007811	0.036667	0.026628
1159	srx-119	0.0196841	0.0752245	26.1378	18.1192	0.0472077	0.346619	0.850519	-0.014209	4.1e-05	-0.064505	0.000457	-0.001176	-0.015483	-0.024523	0.069881	0.047554	-0.028229	0.005013	0.040383	0.013092	0.053846	0.04612	0.077019	0.105174	0.050691	-0.024723	-0.081831	0.020261	-0.024397	-0.055777	-0.06684	0.011852	-0.079845	-0.042372	0.028621	-0.010112	-0.025215	0.038318	-0.004672	0.037546	-0.007811	0.036667	0.026628
1161	183385	0.0196841	0.0752245	26.1378	18.1192	0.0472077	0.346619	0.850519	-0.014209	4.1e-05	-0.064505	0.000457	-0.001176	-0.015483	-0.024523	0.069881	0.047554	-0.028229	0.005013	0.040383	0.013092	0.053846	0.04612	0.077019	0.105174	0.050691	-0.024723	-0.081831	0.020261	-0.024397	-0.055777	-0.06684	0.011852	-0.079845	-0.042372	0.028621	-0.010112	-0.025215	0.038318	-0.004672	0.037546	-0.007811	0.036667	0.026628
1162	13217838	0.0196841	0.0752245	26.1378	18.1192	0.0472077	0.346619	0.850519	-0.014209	4.1e-05	-0.064505	0.000457	-0.001176	-0.015483	-0.024523	0.069881	0.047554	-0.028229	0.005013	0.040383	0.013092	0.053846	0.04612	0.077019	0.105174	0.050691	-0.024723	-0.081831	0.020261	-0.024397	-0.055777	-0.06684	0.011852	-0.079845	-0.042372	0.028621	-0.010112	-0.025215	0.038318	-0.004672	0.037546	-0.007811	0.036667	0.026628
1163	186501	0.0196841	0.0752245	26.1378	18.1192	0.0472077	0.346619	0.850519	-0.014209	4.1e-05	-0.064505	0.000457	-0.001176	-0.015483	-0.024523	0.069881	0.047554	-0.028229	0.005013	0.040383	0.013092	0.053846	0.04612	0.077019	0.105174	0.050691	-0.024723	-0.081831	0.020261	-0.024397	-0.055777	-0.06684	0.011852	-0.079845	-0.042372	0.028621	-0.010112	-0.025215	0.038318	-0.004672	0.037546	-0.007811	0.036667	0.026628
1165	sre-6	0.0196841	0.0752245	26.1378	18.1192	0.0472077	0.346619	0.850519	-0.014209	4.1e-05	-0.064505	0.000457	-0.001176	-0.015483	-0.024523	0.069881	0.047554	-0.028229	0.005013	0.040383	0.013092	0.053846	0.04612	0.077019	0.105174	0.050691	-0.024723	-0.081831	0.020261	-0.024397	-0.055777	-0.06684	0.011852	-0.079845	-0.042372	0.028621	-0.010112	-0.025215	0.038318	-0.004672	0.037546	-0.007811	0.036667	0.026628
1166	srx-120	0.0196841	0.0752245	26.1378	18.1192	0.0472077	0.346619	0.850519	-0.014209	4.1e-05	-0.064505	0.000457	-0.001176	-0.015483	-0.024523	0.069881	0.047554	-0.028229	0.005013	0.040383	0.013092	0.053846	0.04612	0.077019	0.105174	0.050691	-0.024723	-0.081831	0.020261	-0.024397	-0.055777	-0.06684	0.011852	-0.079845	-0.042372	0.028621	-0.010112	-0.025215	0.038318	-0.004672	0.037546	-0.007811	0.036667	0.026628
1167	C33D3.4	0.0196841	0.0752245	26.1378	18.1192	0.0472077	0.346619	0.850519	-0.014209	4.1e-05	-0.064505	0.000457	-0.001176	-0.015483	-0.024523	0.069881	0.047554	-0.028229	0.005013	0.040383	0.013092	0.053846	0.04612	0.077019	0.105174	0.050691	-0.024723	-0.081831	0.020261	-0.024397	-0.055777	-0.06684	0.011852	-0.079845	-0.042372	0.028621	-0.010112	-0.025215	0.038318	-0.004672	0.037546	-0.007811	0.036667	0.026628
1169	vab-10	0.0196841	0.0752245	26.1378	18.1192	0.0472077	0.346619	0.850519	-0.014209	4.1e-05	-0.064505	0.000457	-0.001176	-0.015483	-0.024523	0.069881	0.047554	-0.028229	0.005013	0.040383	0.013092	0.053846	0.04612	0.077019	0.105174	0.050691	-0.024723	-0.081831	0.020261	-0.024397	-0.055777	-0.06684	0.011852	-0.079845	-0.042372	0.028621	-0.010112	-0.025215	0.038318	-0.004672	0.037546	-0.007811	0.036667	0.026628
1170	185952	0.0196841	0.0752245	26.1378	18.1192	0.0472077	0.346619	0.850519	-0.014209	4.1e-05	-0.064505	0.000457	-0.001176	-0.015483	-0.024523	0.069881	0.047554	-0.028229	0.005013	0.040383	0.013092	0.053846	0.04612	0.077019	0.105174	0.050691	-0.024723	-0.081831	0.020261	-0.024397	-0.055777	-0.06684	0.011852	-0.079845	-0.042372	0.028621	-0.010112	-0.025215	0.038318	-0.004672	0.037546	-0.007811	0.036667	0.026628
1171	srz-74	0.0196841	0.0752245	26.1378	18.1192	0.0472077	0.346619	0.850519	-0.014209	4.1e-05	-0.064505	0.000457	-0.001176	-0.015483	-0.024523	0.069881	0.047554	-0.028229	0.005013	0.040383	0.013092	0.053846	0.04612	0.077019	0.105174	0.050691	-0.024723	-0.081831	0.020261	-0.024397	-0.055777	-0.06684	0.011852	-0.079845	-0.042372	0.028621	-0.010112	-0.025215	0.038318	-0.004672	0.037546	-0.007811	0.036667	0.026628
1172	idpc-5	0.0196841	0.0752245	26.1378	18.1192	0.0472077	0.346619	0.850519	-0.014209	4.1e-05	-0.064505	0.000457	-0.001176	-0.015483	-0.024523	0.069881	0.047554	-0.028229	0.005013	0.040383	0.013092	0.053846	0.04612	0.077019	0.105174	0.050691	-0.024723	-0.081831	0.020261	-0.024397	-0.055777	-0.06684	0.011852	-0.079845	-0.042372	0.028621	-0.010112	-0.025215	0.038318	-0.004672	0.037546	-0.007811	0.036667	0.026628
1173	13208719	0.0196841	0.0752245	26.1378	18.1192	0.0472077	0.346619	0.850519	-0.014209	4.1e-05	-0.064505	0.000457	-0.001176	-0.015483	-0.024523	0.069881	0.047554	-0.028229	0.005013	0.040383	0.013092	0.053846	0.04612	0.077019	0.105174	0.050691	-0.024723	-0.081831	0.020261	-0.024397	-0.055777	-0.06684	0.011852	-0.079845	-0.042372	0.028621	-0.010112	-0.025215	0.038318	-0.004672	0.037546	-0.007811	0.036667	0.026628
1175	ocam-1	0.0196841	0.0752245	26.1378	18.1192	0.0472077	0.346619	0.850519	-0.014209	4.1e-05	-0.064505	0.000457	-0.001176	-0.015483	-0.024523	0.069881	0.047554	-0.028229	0.005013	0.040383	0.013092	0.053846	0.04612	0.077019	0.105174	0.050691	-0.024723	-0.081831	0.020261	-0.024397	-0.055777	-0.06684	0.011852	-0.079845	-0.042372	0.028621	-0.010112	-0.025215	0.038318	-0.004672	0.037546	-0.007811	0.036667	0.026628
1176	T06E4.5	0.0196841	0.0752245	26.1378	18.1192	0.0472077	0.346619	0.850519	-0.014209	4.1e-05	-0.064505	0.000457	-0.001176	-0.015483	-0.024523	0.069881	0.047554	-0.028229	0.005013	0.040383	0.013092	0.053846	0.04612	0.077019	0.105174	0.050691	-0.024723	-0.081831	0.020261	-0.024397	-0.055777	-0.06684	0.011852	-0.079845	-0.042372	0.028621	-0.010112	-0.025215	0.038318	-0.004672	0.037546	-0.007811	0.036667	0.026628
1177	srbc-43	0.0196841	0.0752245	26.1378	18.1192	0.0472077	0.346619	0.850519	-0.014209	4.1e-05	-0.064505	0.000457	-0.001176	-0.015483	-0.024523	0.069881	0.047554	-0.028229	0.005013	0.040383	0.013092	0.053846	0.04612	0.077019	0.105174	0.050691	-0.024723	-0.081831	0.020261	-0.024397	-0.055777	-0.06684	0.011852	-0.079845	-0.042372	0.028621	-0.010112	-0.025215	0.038318	-0.004672	0.037546	-0.007811	0.036667	0.026628
1178	186418	0.0196841	0.0752245	26.1378	18.1192	0.0472077	0.346619	0.850519	-0.014209	4.1e-05	-0.064505	0.000457	-0.001176	-0.015483	-0.024523	0.069881	0.047554	-0.028229	0.005013	0.040383	0.013092	0.053846	0.04612	0.077019	0.105174	0.050691	-0.024723	-0.081831	0.020261	-0.024397	-0.055777	-0.06684	0.011852	-0.079845	-0.042372	0.028621	-0.010112	-0.025215	0.038318	-0.004672	0.037546	-0.007811	0.036667	0.026628
1181	srh-27	0.0196841	0.0752245	26.1378	18.1192	0.0472077	0.346619	0.850519	-0.014209	4.1e-05	-0.064505	0.000457	-0.001176	-0.015483	-0.024523	0.069881	0.047554	-0.028229	0.005013	0.040383	0.013092	0.053846	0.04612	0.077019	0.105174	0.050691	-0.024723	-0.081831	0.020261	-0.024397	-0.055777	-0.06684	0.011852	-0.079845	-0.042372	0.028621	-0.010112	-0.025215	0.038318	-0.004672	0.037546	-0.007811	0.036667	0.026628
1184	str-10	0.0196841	0.0752245	26.1378	18.1192	0.0472077	0.346619	0.850519	-0.014209	4.1e-05	-0.064505	0.000457	-0.001176	-0.015483	-0.024523	0.069881	0.047554	-0.028229	0.005013	0.040383	0.013092	0.053846	0.04612	0.077019	0.105174	0.050691	-0.024723	-0.081831	0.020261	-0.024397	-0.055777	-0.06684	0.011852	-0.079845	-0.042372	0.028621	-0.010112	-0.025215	0.038318	-0.004672	0.037546	-0.007811	0.036667	0.026628
1185	185289	0.0196841	0.0752245	26.1378	18.1192	0.0472077	0.346619	0.850519	-0.014209	4.1e-05	-0.064505	0.000457	-0.001176	-0.015483	-0.024523	0.069881	0.047554	-0.028229	0.005013	0.040383	0.013092	0.053846	0.04612	0.077019	0.105174	0.050691	-0.024723	-0.081831	0.020261	-0.024397	-0.055777	-0.06684	0.011852	-0.079845	-0.042372	0.028621	-0.010112	-0.025215	0.038318	-0.004672	0.037546	-0.007811	0.036667	0.026628
1187	srg-47	0.0196841	0.0752245	26.1378	18.1192	0.0472077	0.346619	0.850519	-0.014209	4.1e-05	-0.064505	0.000457	-0.001176	-0.015483	-0.024523	0.069881	0.047554	-0.028229	0.005013	0.040383	0.013092	0.053846	0.04612	0.077019	0.105174	0.050691	-0.024723	-0.081831	0.020261	-0.024397	-0.055777	-0.06684	0.011852	-0.079845	-0.042372	0.028621	-0.010112	-0.025215	0.038318	-0.004672	0.037546	-0.007811	0.036667	0.026628
1192	srbc-44	0.0196841	0.0752245	26.1378	18.1192	0.0472077	0.346619	0.850519	-0.014209	4.1e-05	-0.064505	0.000457	-0.001176	-0.015483	-0.024523	0.069881	0.047554	-0.028229	0.005013	0.040383	0.013092	0.053846	0.04612	0.077019	0.105174	0.050691	-0.024723	-0.081831	0.020261	-0.024397	-0.055777	-0.06684	0.011852	-0.079845	-0.042372	0.028621	-0.010112	-0.025215	0.038318	-0.004672	0.037546	-0.007811	0.036667	0.026628
1194	186414	0.0196841	0.0752245	26.1378	18.1192	0.0472077	0.346619	0.850519	-0.014209	4.1e-05	-0.064505	0.000457	-0.001176	-0.015483	-0.024523	0.069881	0.047554	-0.028229	0.005013	0.040383	0.013092	0.053846	0.04612	0.077019	0.105174	0.050691	-0.024723	-0.081831	0.020261	-0.024397	-0.055777	-0.06684	0.011852	-0.079845	-0.042372	0.028621	-0.010112	-0.025215	0.038318	-0.004672	0.037546	-0.007811	0.036667	0.026628
1195	13186284	0.0196841	0.0752245	26.1378	18.1192	0.0472077	0.346619	0.850519	-0.014209	4.1e-05	-0.064505	0.000457	-0.001176	-0.015483	-0.024523	0.069881	0.047554	-0.028229	0.005013	0.040383	0.013092	0.053846	0.04612	0.077019	0.105174	0.050691	-0.024723	-0.081831	0.020261	-0.024397	-0.055777	-0.06684	0.011852	-0.079845	-0.042372	0.028621	-0.010112	-0.025215	0.038318	-0.004672	0.037546	-0.007811	0.036667	0.026628
1197	F57C7.4	0.0196841	0.0752245	26.1378	18.1192	0.0472077	0.346619	0.850519	-0.014209	4.1e-05	-0.064505	0.000457	-0.001176	-0.015483	-0.024523	0.069881	0.047554	-0.028229	0.005013	0.040383	0.013092	0.053846	0.04612	0.077019	0.105174	0.050691	-0.024723	-0.081831	0.020261	-0.024397	-0.055777	-0.06684	0.011852	-0.079845	-0.042372	0.028621	-0.010112	-0.025215	0.038318	-0.004672	0.037546	-0.007811	0.036667	0.026628
1198	sre-20	0.0196841	0.0752245	26.1378	18.1192	0.0472077	0.346619	0.850519	-0.014209	4.1e-05	-0.064505	0.000457	-0.001176	-0.015483	-0.024523	0.069881	0.047554	-0.028229	0.005013	0.040383	0.013092	0.053846	0.04612	0.077019	0.105174	0.050691	-0.024723	-0.081831	0.020261	-0.024397	-0.055777	-0.06684	0.011852	-0.079845	-0.042372	0.028621	-0.010112	-0.025215	0.038318	-0.004672	0.037546	-0.007811	0.036667	0.026628
1200	180439	0.0196841	0.0752245	26.1378	18.1192	0.0472077	0.346619	0.850519	-0.014209	4.1e-05	-0.064505	0.000457	-0.001176	-0.015483	-0.024523	0.069881	0.047554	-0.028229	0.005013	0.040383	0.013092	0.053846	0.04612	0.077019	0.105174	0.050691	-0.024723	-0.081831	0.020261	-0.024397	-0.055777	-0.06684	0.011852	-0.079845	-0.042372	0.028621	-0.010112	-0.025215	0.038318	-0.004672	0.037546	-0.007811	0.036667	0.026628
1201	188853	0.0196841	0.0752245	26.1378	18.1192	0.0472077	0.346619	0.850519	-0.014209	4.1e-05	-0.064505	0.000457	-0.001176	-0.015483	-0.024523	0.069881	0.047554	-0.028229	0.005013	0.040383	0.013092	0.053846	0.04612	0.077019	0.105174	0.050691	-0.024723	-0.081831	0.020261	-0.024397	-0.055777	-0.06684	0.011852	-0.079845	-0.042372	0.028621	-0.010112	-0.025215	0.038318	-0.004672	0.037546	-0.007811	0.036667	0.026628
1203	dot-1.2	0.0196841	0.0752245	26.1378	18.1192	0.0472077	0.346619	0.850519	-0.014209	4.1e-05	-0.064505	0.000457	-0.001176	-0.015483	-0.024523	0.069881	0.047554	-0.028229	0.005013	0.040383	0.013092	0.053846	0.04612	0.077019	0.105174	0.050691	-0.024723	-0.081831	0.020261	-0.024397	-0.055777	-0.06684	0.011852	-0.079845	-0.042372	0.028621	-0.010112	-0.025215	0.038318	-0.004672	0.037546	-0.007811	0.036667	0.026628
1207	C32C4.3	0.0196841	0.0752245	26.1378	18.1192	0.0472077	0.346619	0.850519	-0.014209	4.1e-05	-0.064505	0.000457	-0.001176	-0.015483	-0.024523	0.069881	0.047554	-0.028229	0.005013	0.040383	0.013092	0.053846	0.04612	0.077019	0.105174	0.050691	-0.024723	-0.081831	0.020261	-0.024397	-0.055777	-0.06684	0.011852	-0.079845	-0.042372	0.028621	-0.010112	-0.025215	0.038318	-0.004672	0.037546	-0.007811	0.036667	0.026628
1209	186469	0.0196841	0.0752245	26.1378	18.1192	0.0472077	0.346619	0.850519	-0.014209	4.1e-05	-0.064505	0.000457	-0.001176	-0.015483	-0.024523	0.069881	0.047554	-0.028229	0.005013	0.040383	0.013092	0.053846	0.04612	0.077019	0.105174	0.050691	-0.024723	-0.081831	0.020261	-0.024397	-0.055777	-0.06684	0.011852	-0.079845	-0.042372	0.028621	-0.010112	-0.025215	0.038318	-0.004672	0.037546	-0.007811	0.036667	0.026628
1211	srg-39	0.0196841	0.0752245	26.1378	18.1192	0.0472077	0.346619	0.850519	-0.014209	4.1e-05	-0.064505	0.000457	-0.001176	-0.015483	-0.024523	0.069881	0.047554	-0.028229	0.005013	0.040383	0.013092	0.053846	0.04612	0.077019	0.105174	0.050691	-0.024723	-0.081831	0.020261	-0.024397	-0.055777	-0.06684	0.011852	-0.079845	-0.042372	0.028621	-0.010112	-0.025215	0.038318	-0.004672	0.037546	-0.007811	0.036667	0.026628
1212	str-123	0.0196841	0.0752245	26.1378	18.1192	0.0472077	0.346619	0.850519	-0.014209	4.1e-05	-0.064505	0.000457	-0.001176	-0.015483	-0.024523	0.069881	0.047554	-0.028229	0.005013	0.040383	0.013092	0.053846	0.04612	0.077019	0.105174	0.050691	-0.024723	-0.081831	0.020261	-0.024397	-0.055777	-0.06684	0.011852	-0.079845	-0.042372	0.028621	-0.010112	-0.025215	0.038318	-0.004672	0.037546	-0.007811	0.036667	0.026628
1213	186469	0.0196841	0.0752245	26.1378	18.1192	0.0472077	0.346619	0.850519	-0.014209	4.1e-05	-0.064505	0.000457	-0.001176	-0.015483	-0.024523	0.069881	0.047554	-0.028229	0.005013	0.040383	0.013092	0.053846	0.04612	0.077019	0.105174	0.050691	-0.024723	-0.081831	0.020261	-0.024397	-0.055777	-0.06684	0.011852	-0.079845	-0.042372	0.028621	-0.010112	-0.025215	0.038318	-0.004672	0.037546	-0.007811	0.036667	0.026628
1214	unc-79	0.0196841	0.0752245	26.1378	18.1192	0.0472077	0.346619	0.850519	-0.014209	4.1e-05	-0.064505	0.000457	-0.001176	-0.015483	-0.024523	0.069881	0.047554	-0.028229	0.005013	0.040383	0.013092	0.053846	0.04612	0.077019	0.105174	0.050691	-0.024723	-0.081831	0.020261	-0.024397	-0.055777	-0.06684	0.011852	-0.079845	-0.042372	0.028621	-0.010112	-0.025215	0.038318	-0.004672	0.037546	-0.007811	0.036667	0.026628
1215	srlf-26	0.0196841	0.0752245	26.1378	18.1192	0.0472077	0.346619	0.850519	-0.014209	4.1e-05	-0.064505	0.000457	-0.001176	-0.015483	-0.024523	0.069881	0.047554	-0.028229	0.005013	0.040383	0.013092	0.053846	0.04612	0.077019	0.105174	0.050691	-0.024723	-0.081831	0.020261	-0.024397	-0.055777	-0.06684	0.011852	-0.079845	-0.042372	0.028621	-0.010112	-0.025215	0.038318	-0.004672	0.037546	-0.007811	0.036667	0.026628
1217	fbxa-81	0.0196841	0.0752245	26.1378	18.1192	0.0472077	0.346619	0.850519	-0.014209	4.1e-05	-0.064505	0.000457	-0.001176	-0.015483	-0.024523	0.069881	0.047554	-0.028229	0.005013	0.040383	0.013092	0.053846	0.04612	0.077019	0.105174	0.050691	-0.024723	-0.081831	0.020261	-0.024397	-0.055777	-0.06684	0.011852	-0.079845	-0.042372	0.028621	-0.010112	-0.025215	0.038318	-0.004672	0.037546	-0.007811	0.036667	0.026628
1218	Y7A5A.7	0.0196841	0.0752245	26.1378	18.1192	0.0472077	0.346619	0.850519	-0.014209	4.1e-05	-0.064505	0.000457	-0.001176	-0.015483	-0.024523	0.069881	0.047554	-0.028229	0.005013	0.040383	0.013092	0.053846	0.04612	0.077019	0.105174	0.050691	-0.024723	-0.081831	0.020261	-0.024397	-0.055777	-0.06684	0.011852	-0.079845	-0.042372	0.028621	-0.010112	-0.025215	0.038318	-0.004672	0.037546	-0.007811	0.036667	0.026628
1220	0	0.0196841	0.0752245	26.1378	18.1192	0.0472077	0.346619	0.850519	-0.014209	4.1e-05	-0.064505	0.000457	-0.001176	-0.015483	-0.024523	0.069881	0.047554	-0.028229	0.005013	0.040383	0.013092	0.053846	0.04612	0.077019	0.105174	0.050691	-0.024723	-0.081831	0.020261	-0.024397	-0.055777	-0.06684	0.011852	-0.079845	-0.042372	0.028621	-0.010112	-0.025215	0.038318	-0.004672	0.037546	-0.007811	0.036667	0.026628
1221	F56C4.2	0.0196841	0.0752245	26.1378	18.1192	0.0472077	0.346619	0.850519	-0.014209	4.1e-05	-0.064505	0.000457	-0.001176	-0.015483	-0.024523	0.069881	0.047554	-0.028229	0.005013	0.040383	0.013092	0.053846	0.04612	0.077019	0.105174	0.050691	-0.024723	-0.081831	0.020261	-0.024397	-0.055777	-0.06684	0.011852	-0.079845	-0.042372	0.028621	-0.010112	-0.025215	0.038318	-0.004672	0.037546	-0.007811	0.036667	0.026628
1222	srh-208	0.0196841	0.0752245	26.1378	18.1192	0.0472077	0.346619	0.850519	-0.014209	4.1e-05	-0.064505	0.000457	-0.001176	-0.015483	-0.024523	0.069881	0.047554	-0.028229	0.005013	0.040383	0.013092	0.053846	0.04612	0.077019	0.105174	0.050691	-0.024723	-0.081831	0.020261	-0.024397	-0.055777	-0.06684	0.011852	-0.079845	-0.042372	0.028621	-0.010112	-0.025215	0.038318	-0.004672	0.037546	-0.007811	0.036667	0.026628
1223	srh-209	0.0196841	0.0752245	26.1378	18.1192	0.0472077	0.346619	0.850519	-0.014209	4.1e-05	-0.064505	0.000457	-0.001176	-0.015483	-0.024523	0.069881	0.047554	-0.028229	0.005013	0.040383	0.013092	0.053846	0.04612	0.077019	0.105174	0.050691	-0.024723	-0.081831	0.020261	-0.024397	-0.055777	-0.06684	0.011852	-0.079845	-0.042372	0.028621	-0.010112	-0.025215	0.038318	-0.004672	0.037546	-0.007811	0.036667	0.026628
1224	srg-40	0.0196841	0.0752245	26.1378	18.1192	0.0472077	0.346619	0.850519	-0.014209	4.1e-05	-0.064505	0.000457	-0.001176	-0.015483	-0.024523	0.069881	0.047554	-0.028229	0.005013	0.040383	0.013092	0.053846	0.04612	0.077019	0.105174	0.050691	-0.024723	-0.081831	0.020261	-0.024397	-0.055777	-0.06684	0.011852	-0.079845	-0.042372	0.028621	-0.010112	-0.025215	0.038318	-0.004672	0.037546	-0.007811	0.036667	0.026628
1225	srh-170	0.0196841	0.0752245	26.1378	18.1192	0.0472077	0.346619	0.850519	-0.014209	4.1e-05	-0.064505	0.000457	-0.001176	-0.015483	-0.024523	0.069881	0.047554	-0.028229	0.005013	0.040383	0.013092	0.053846	0.04612	0.077019	0.105174	0.050691	-0.024723	-0.081831	0.020261	-0.024397	-0.055777	-0.06684	0.011852	-0.079845	-0.042372	0.028621	-0.010112	-0.025215	0.038318	-0.004672	0.037546	-0.007811	0.036667	0.026628
1226	F10C2.7	0.0196841	0.0752245	26.1378	18.1192	0.0472077	0.346619	0.850519	-0.014209	4.1e-05	-0.064505	0.000457	-0.001176	-0.015483	-0.024523	0.069881	0.047554	-0.028229	0.005013	0.040383	0.013092	0.053846	0.04612	0.077019	0.105174	0.050691	-0.024723	-0.081831	0.020261	-0.024397	-0.055777	-0.06684	0.011852	-0.079845	-0.042372	0.028621	-0.010112	-0.025215	0.038318	-0.004672	0.037546	-0.007811	0.036667	0.026628
1227	jmjd-1.1	0.0196841	0.0752245	26.1378	18.1192	0.0472077	0.346619	0.850519	-0.014209	4.1e-05	-0.064505	0.000457	-0.001176	-0.015483	-0.024523	0.069881	0.047554	-0.028229	0.005013	0.040383	0.013092	0.053846	0.04612	0.077019	0.105174	0.050691	-0.024723	-0.081831	0.020261	-0.024397	-0.055777	-0.06684	0.011852	-0.079845	-0.042372	0.028621	-0.010112	-0.025215	0.038318	-0.004672	0.037546	-0.007811	0.036667	0.026628
1229	F58E6.4	0.0196841	0.0752245	26.1378	18.1192	0.0472077	0.346619	0.850519	-0.014209	4.1e-05	-0.064505	0.000457	-0.001176	-0.015483	-0.024523	0.069881	0.047554	-0.028229	0.005013	0.040383	0.013092	0.053846	0.04612	0.077019	0.105174	0.050691	-0.024723	-0.081831	0.020261	-0.024397	-0.055777	-0.06684	0.011852	-0.079845	-0.042372	0.028621	-0.010112	-0.025215	0.038318	-0.004672	0.037546	-0.007811	0.036667	0.026628
1230	srh-251	0.0196841	0.0752245	26.1378	18.1192	0.0472077	0.346619	0.850519	-0.014209	4.1e-05	-0.064505	0.000457	-0.001176	-0.015483	-0.024523	0.069881	0.047554	-0.028229	0.005013	0.040383	0.013092	0.053846	0.04612	0.077019	0.105174	0.050691	-0.024723	-0.081831	0.020261	-0.024397	-0.055777	-0.06684	0.011852	-0.079845	-0.042372	0.028621	-0.010112	-0.025215	0.038318	-0.004672	0.037546	-0.007811	0.036667	0.026628
1231	K02E2.8	0.0196841	0.0752245	26.1378	18.1192	0.0472077	0.346619	0.850519	-0.014209	4.1e-05	-0.064505	0.000457	-0.001176	-0.015483	-0.024523	0.069881	0.047554	-0.028229	0.005013	0.040383	0.013092	0.053846	0.04612	0.077019	0.105174	0.050691	-0.024723	-0.081831	0.020261	-0.024397	-0.055777	-0.06684	0.011852	-0.079845	-0.042372	0.028621	-0.010112	-0.025215	0.038318	-0.004672	0.037546	-0.007811	0.036667	0.026628
1232	M04D8.4	0.0196841	0.0752245	26.1378	18.1192	0.0472077	0.346619	0.850519	-0.014209	4.1e-05	-0.064505	0.000457	-0.001176	-0.015483	-0.024523	0.069881	0.047554	-0.028229	0.005013	0.040383	0.013092	0.053846	0.04612	0.077019	0.105174	0.050691	-0.024723	-0.081831	0.020261	-0.024397	-0.055777	-0.06684	0.011852	-0.079845	-0.042372	0.028621	-0.010112	-0.025215	0.038318	-0.004672	0.037546	-0.007811	0.036667	0.026628
1233	srh-167	0.0196841	0.0752245	26.1378	18.1192	0.0472077	0.346619	0.850519	-0.014209	4.1e-05	-0.064505	0.000457	-0.001176	-0.015483	-0.024523	0.069881	0.047554	-0.028229	0.005013	0.040383	0.013092	0.053846	0.04612	0.077019	0.105174	0.050691	-0.024723	-0.081831	0.020261	-0.024397	-0.055777	-0.06684	0.011852	-0.079845	-0.042372	0.028621	-0.010112	-0.025215	0.038318	-0.004672	0.037546	-0.007811	0.036667	0.026628
1234	182309	0.0196841	0.0752245	26.1378	18.1192	0.0472077	0.346619	0.850519	-0.014209	4.1e-05	-0.064505	0.000457	-0.001176	-0.015483	-0.024523	0.069881	0.047554	-0.028229	0.005013	0.040383	0.013092	0.053846	0.04612	0.077019	0.105174	0.050691	-0.024723	-0.081831	0.020261	-0.024397	-0.055777	-0.06684	0.011852	-0.079845	-0.042372	0.028621	-0.010112	-0.025215	0.038318	-0.004672	0.037546	-0.007811	0.036667	0.026628
1236	C50H2.7	0.0196841	0.0752245	26.1378	18.1192	0.0472077	0.346619	0.850519	-0.014209	4.1e-05	-0.064505	0.000457	-0.001176	-0.015483	-0.024523	0.069881	0.047554	-0.028229	0.005013	0.040383	0.013092	0.053846	0.04612	0.077019	0.105174	0.050691	-0.024723	-0.081831	0.020261	-0.024397	-0.055777	-0.06684	0.011852	-0.079845	-0.042372	0.028621	-0.010112	-0.025215	0.038318	-0.004672	0.037546	-0.007811	0.036667	0.026628
1237	T22C8.1	0.0196841	0.0752245	26.1378	18.1192	0.0472077	0.346619	0.850519	-0.014209	4.1e-05	-0.064505	0.000457	-0.001176	-0.015483	-0.024523	0.069881	0.047554	-0.028229	0.005013	0.040383	0.013092	0.053846	0.04612	0.077019	0.105174	0.050691	-0.024723	-0.081831	0.020261	-0.024397	-0.055777	-0.06684	0.011852	-0.079845	-0.042372	0.028621	-0.010112	-0.025215	0.038318	-0.004672	0.037546	-0.007811	0.036667	0.026628
1238	srw-87	0.0196841	0.0752245	26.1378	18.1192	0.0472077	0.346619	0.850519	-0.014209	4.1e-05	-0.064505	0.000457	-0.001176	-0.015483	-0.024523	0.069881	0.047554	-0.028229	0.005013	0.040383	0.013092	0.053846	0.04612	0.077019	0.105174	0.050691	-0.024723	-0.081831	0.020261	-0.024397	-0.055777	-0.06684	0.011852	-0.079845	-0.042372	0.028621	-0.010112	-0.025215	0.038318	-0.004672	0.037546	-0.007811	0.036667	0.026628
1239	R13H4.7	0.0196841	0.0752245	26.1378	18.1192	0.0472077	0.346619	0.850519	-0.014209	4.1e-05	-0.064505	0.000457	-0.001176	-0.015483	-0.024523	0.069881	0.047554	-0.028229	0.005013	0.040383	0.013092	0.053846	0.04612	0.077019	0.105174	0.050691	-0.024723	-0.081831	0.020261	-0.024397	-0.055777	-0.06684	0.011852	-0.079845	-0.042372	0.028621	-0.010112	-0.025215	0.038318	-0.004672	0.037546	-0.007811	0.036667	0.026628
1240	sri-6	0.0196841	0.0752245	26.1378	18.1192	0.0472077	0.346619	0.850519	-0.014209	4.1e-05	-0.064505	0.000457	-0.001176	-0.015483	-0.024523	0.069881	0.047554	-0.028229	0.005013	0.040383	0.013092	0.053846	0.04612	0.077019	0.105174	0.050691	-0.024723	-0.081831	0.020261	-0.024397	-0.055777	-0.06684	0.011852	-0.079845	-0.042372	0.028621	-0.010112	-0.025215	0.038318	-0.004672	0.037546	-0.007811	0.036667	0.026628
1241	zipt-17	0.0196841	0.0752245	26.1378	18.1192	0.0472077	0.346619	0.850519	-0.014209	4.1e-05	-0.064505	0.000457	-0.001176	-0.015483	-0.024523	0.069881	0.047554	-0.028229	0.005013	0.040383	0.013092	0.053846	0.04612	0.077019	0.105174	0.050691	-0.024723	-0.081831	0.020261	-0.024397	-0.055777	-0.06684	0.011852	-0.079845	-0.042372	0.028621	-0.010112	-0.025215	0.038318	-0.004672	0.037546	-0.007811	0.036667	0.026628
1246	srw-12	0.0196841	0.0752245	26.1378	18.1192	0.0472077	0.346619	0.850519	-0.014209	4.1e-05	-0.064505	0.000457	-0.001176	-0.015483	-0.024523	0.069881	0.047554	-0.028229	0.005013	0.040383	0.013092	0.053846	0.04612	0.077019	0.105174	0.050691	-0.024723	-0.081831	0.020261	-0.024397	-0.055777	-0.06684	0.011852	-0.079845	-0.042372	0.028621	-0.010112	-0.025215	0.038318	-0.004672	0.037546	-0.007811	0.036667	0.026628
1247	0	0.0196841	0.0752245	26.1378	18.1192	0.0472077	0.346619	0.850519	-0.014209	4.1e-05	-0.064505	0.000457	-0.001176	-0.015483	-0.024523	0.069881	0.047554	-0.028229	0.005013	0.040383	0.013092	0.053846	0.04612	0.077019	0.105174	0.050691	-0.024723	-0.081831	0.020261	-0.024397	-0.055777	-0.06684	0.011852	-0.079845	-0.042372	0.028621	-0.010112	-0.025215	0.038318	-0.004672	0.037546	-0.007811	0.036667	0.026628
1248	C09F9.1	0.0196841	0.0752245	26.1378	18.1192	0.0472077	0.346619	0.850519	-0.014209	4.1e-05	-0.064505	0.000457	-0.001176	-0.015483	-0.024523	0.069881	0.047554	-0.028229	0.005013	0.040383	0.013092	0.053846	0.04612	0.077019	0.105174	0.050691	-0.024723	-0.081831	0.020261	-0.024397	-0.055777	-0.06684	0.011852	-0.079845	-0.042372	0.028621	-0.010112	-0.025215	0.038318	-0.004672	0.037546	-0.007811	0.036667	0.026628
1250	sru-38	0.0196841	0.0752245	26.1378	18.1192	0.0472077	0.346619	0.850519	-0.014209	4.1e-05	-0.064505	0.000457	-0.001176	-0.015483	-0.024523	0.069881	0.047554	-0.028229	0.005013	0.040383	0.013092	0.053846	0.04612	0.077019	0.105174	0.050691	-0.024723	-0.081831	0.020261	-0.024397	-0.055777	-0.06684	0.011852	-0.079845	-0.042372	0.028621	-0.010112	-0.025215	0.038318	-0.004672	0.037546	-0.007811	0.036667	0.026628
1251	D2023.3	0.0196841	0.0752245	26.1378	18.1192	0.0472077	0.346619	0.850519	-0.014209	4.1e-05	-0.064505	0.000457	-0.001176	-0.015483	-0.024523	0.069881	0.047554	-0.028229	0.005013	0.040383	0.013092	0.053846	0.04612	0.077019	0.105174	0.050691	-0.024723	-0.081831	0.020261	-0.024397	-0.055777	-0.06684	0.011852	-0.079845	-0.042372	0.028621	-0.010112	-0.025215	0.038318	-0.004672	0.037546	-0.007811	0.036667	0.026628
1252	13186212	0.0196841	0.0752245	26.1378	18.1192	0.0472077	0.346619	0.850519	-0.014209	4.1e-05	-0.064505	0.000457	-0.001176	-0.015483	-0.024523	0.069881	0.047554	-0.028229	0.005013	0.040383	0.013092	0.053846	0.04612	0.077019	0.105174	0.050691	-0.024723	-0.081831	0.020261	-0.024397	-0.055777	-0.06684	0.011852	-0.079845	-0.042372	0.028621	-0.010112	-0.025215	0.038318	-0.004672	0.037546	-0.007811	0.036667	0.026628
1253	F14F7.4	0.0196841	0.0752245	26.1378	18.1192	0.0472077	0.346619	0.850519	-0.014209	4.1e-05	-0.064505	0.000457	-0.001176	-0.015483	-0.024523	0.069881	0.047554	-0.028229	0.005013	0.040383	0.013092	0.053846	0.04612	0.077019	0.105174	0.050691	-0.024723	-0.081831	0.020261	-0.024397	-0.055777	-0.06684	0.011852	-0.079845	-0.042372	0.028621	-0.010112	-0.025215	0.038318	-0.004672	0.037546	-0.007811	0.036667	0.026628
1254	srsx-21	0.0196841	0.0752245	26.1378	18.1192	0.0472077	0.346619	0.850519	-0.014209	4.1e-05	-0.064505	0.000457	-0.001176	-0.015483	-0.024523	0.069881	0.047554	-0.028229	0.005013	0.040383	0.013092	0.053846	0.04612	0.077019	0.105174	0.050691	-0.024723	-0.081831	0.020261	-0.024397	-0.055777	-0.06684	0.011852	-0.079845	-0.042372	0.028621	-0.010112	-0.025215	0.038318	-0.004672	0.037546	-0.007811	0.036667	0.026628
1255	srh-216	0.0196841	0.0752245	26.1378	18.1192	0.0472077	0.346619	0.850519	-0.014209	4.1e-05	-0.064505	0.000457	-0.001176	-0.015483	-0.024523	0.069881	0.047554	-0.028229	0.005013	0.040383	0.013092	0.053846	0.04612	0.077019	0.105174	0.050691	-0.024723	-0.081831	0.020261	-0.024397	-0.055777	-0.06684	0.011852	-0.079845	-0.042372	0.028621	-0.010112	-0.025215	0.038318	-0.004672	0.037546	-0.007811	0.036667	0.026628
1257	186867	0.0196841	0.0752245	26.1378	18.1192	0.0472077	0.346619	0.850519	-0.014209	4.1e-05	-0.064505	0.000457	-0.001176	-0.015483	-0.024523	0.069881	0.047554	-0.028229	0.005013	0.040383	0.013092	0.053846	0.04612	0.077019	0.105174	0.050691	-0.024723	-0.081831	0.020261	-0.024397	-0.055777	-0.06684	0.011852	-0.079845	-0.042372	0.028621	-0.010112	-0.025215	0.038318	-0.004672	0.037546	-0.007811	0.036667	0.026628
1259	184662	0.0196841	0.0752245	26.1378	18.1192	0.0472077	0.346619	0.850519	-0.014209	4.1e-05	-0.064505	0.000457	-0.001176	-0.015483	-0.024523	0.069881	0.047554	-0.028229	0.005013	0.040383	0.013092	0.053846	0.04612	0.077019	0.105174	0.050691	-0.024723	-0.081831	0.020261	-0.024397	-0.055777	-0.06684	0.011852	-0.079845	-0.042372	0.028621	-0.010112	-0.025215	0.038318	-0.004672	0.037546	-0.007811	0.036667	0.026628
1260	srw-38	0.0196841	0.0752245	26.1378	18.1192	0.0472077	0.346619	0.850519	-0.014209	4.1e-05	-0.064505	0.000457	-0.001176	-0.015483	-0.024523	0.069881	0.047554	-0.028229	0.005013	0.040383	0.013092	0.053846	0.04612	0.077019	0.105174	0.050691	-0.024723	-0.081831	0.020261	-0.024397	-0.055777	-0.06684	0.011852	-0.079845	-0.042372	0.028621	-0.010112	-0.025215	0.038318	-0.004672	0.037546	-0.007811	0.036667	0.026628
1261	13218736	0.0196841	0.0752245	26.1378	18.1192	0.0472077	0.346619	0.850519	-0.014209	4.1e-05	-0.064505	0.000457	-0.001176	-0.015483	-0.024523	0.069881	0.047554	-0.028229	0.005013	0.040383	0.013092	0.053846	0.04612	0.077019	0.105174	0.050691	-0.024723	-0.081831	0.020261	-0.024397	-0.055777	-0.06684	0.011852	-0.079845	-0.042372	0.028621	-0.010112	-0.025215	0.038318	-0.004672	0.037546	-0.007811	0.036667	0.026628
1262	190537	0.0196841	0.0752245	26.1378	18.1192	0.0472077	0.346619	0.850519	-0.014209	4.1e-05	-0.064505	0.000457	-0.001176	-0.015483	-0.024523	0.069881	0.047554	-0.028229	0.005013	0.040383	0.013092	0.053846	0.04612	0.077019	0.105174	0.050691	-0.024723	-0.081831	0.020261	-0.024397	-0.055777	-0.06684	0.011852	-0.079845	-0.042372	0.028621	-0.010112	-0.025215	0.038318	-0.004672	0.037546	-0.007811	0.036667	0.026628
1265	sri-65	0.0196841	0.0752245	26.1378	18.1192	0.0472077	0.346619	0.850519	-0.014209	4.1e-05	-0.064505	0.000457	-0.001176	-0.015483	-0.024523	0.069881	0.047554	-0.028229	0.005013	0.040383	0.013092	0.053846	0.04612	0.077019	0.105174	0.050691	-0.024723	-0.081831	0.020261	-0.024397	-0.055777	-0.06684	0.011852	-0.079845	-0.042372	0.028621	-0.010112	-0.025215	0.038318	-0.004672	0.037546	-0.007811	0.036667	0.026628
1266	E02H4.7	0.0196841	0.0752245	26.1378	18.1192	0.0472077	0.346619	0.850519	-0.014209	4.1e-05	-0.064505	0.000457	-0.001176	-0.015483	-0.024523	0.069881	0.047554	-0.028229	0.005013	0.040383	0.013092	0.053846	0.04612	0.077019	0.105174	0.050691	-0.024723	-0.081831	0.020261	-0.024397	-0.055777	-0.06684	0.011852	-0.079845	-0.042372	0.028621	-0.010112	-0.025215	0.038318	-0.004672	0.037546	-0.007811	0.036667	0.026628
1269	sri-11	0.0196841	0.0752245	26.1378	18.1192	0.0472077	0.346619	0.850519	-0.014209	4.1e-05	-0.064505	0.000457	-0.001176	-0.015483	-0.024523	0.069881	0.047554	-0.028229	0.005013	0.040383	0.013092	0.053846	0.04612	0.077019	0.105174	0.050691	-0.024723	-0.081831	0.020261	-0.024397	-0.055777	-0.06684	0.011852	-0.079845	-0.042372	0.028621	-0.010112	-0.025215	0.038318	-0.004672	0.037546	-0.007811	0.036667	0.026628
1270	F59A1.6	0.0196841	0.0752245	26.1378	18.1192	0.0472077	0.346619	0.850519	-0.014209	4.1e-05	-0.064505	0.000457	-0.001176	-0.015483	-0.024523	0.069881	0.047554	-0.028229	0.005013	0.040383	0.013092	0.053846	0.04612	0.077019	0.105174	0.050691	-0.024723	-0.081831	0.020261	-0.024397	-0.055777	-0.06684	0.011852	-0.079845	-0.042372	0.028621	-0.010112	-0.025215	0.038318	-0.004672	0.037546	-0.007811	0.036667	0.026628
1273	irld-52	0.0196841	0.0752245	26.1378	18.1192	0.0472077	0.346619	0.850519	-0.014209	4.1e-05	-0.064505	0.000457	-0.001176	-0.015483	-0.024523	0.069881	0.047554	-0.028229	0.005013	0.040383	0.013092	0.053846	0.04612	0.077019	0.105174	0.050691	-0.024723	-0.081831	0.020261	-0.024397	-0.055777	-0.06684	0.011852	-0.079845	-0.042372	0.028621	-0.010112	-0.025215	0.038318	-0.004672	0.037546	-0.007811	0.036667	0.026628
1276	glct-4	0.0196841	0.0752245	26.1378	18.1192	0.0472077	0.346619	0.850519	-0.014209	4.1e-05	-0.064505	0.000457	-0.001176	-0.015483	-0.024523	0.069881	0.047554	-0.028229	0.005013	0.040383	0.013092	0.053846	0.04612	0.077019	0.105174	0.050691	-0.024723	-0.081831	0.020261	-0.024397	-0.055777	-0.06684	0.011852	-0.079845	-0.042372	0.028621	-0.010112	-0.025215	0.038318	-0.004672	0.037546	-0.007811	0.036667	0.026628
1277	F02H6.7	0.0196841	0.0752245	26.1378	18.1192	0.0472077	0.346619	0.850519	-0.014209	4.1e-05	-0.064505	0.000457	-0.001176	-0.015483	-0.024523	0.069881	0.047554	-0.028229	0.005013	0.040383	0.013092	0.053846	0.04612	0.077019	0.105174	0.050691	-0.024723	-0.081831	0.020261	-0.024397	-0.055777	-0.06684	0.011852	-0.079845	-0.042372	0.028621	-0.010112	-0.025215	0.038318	-0.004672	0.037546	-0.007811	0.036667	0.026628
1278	F58G1.8	0.0196841	0.0752245	26.1378	18.1192	0.0472077	0.346619	0.850519	-0.014209	4.1e-05	-0.064505	0.000457	-0.001176	-0.015483	-0.024523	0.069881	0.047554	-0.028229	0.005013	0.040383	0.013092	0.053846	0.04612	0.077019	0.105174	0.050691	-0.024723	-0.081831	0.020261	-0.024397	-0.055777	-0.06684	0.011852	-0.079845	-0.042372	0.028621	-0.010112	-0.025215	0.038318	-0.004672	0.037546	-0.007811	0.036667	0.026628
1279	dyf-2	0.0196841	0.0752245	26.1378	18.1192	0.0472077	0.346619	0.850519	-0.014209	4.1e-05	-0.064505	0.000457	-0.001176	-0.015483	-0.024523	0.069881	0.047554	-0.028229	0.005013	0.040383	0.013092	0.053846	0.04612	0.077019	0.105174	0.050691	-0.024723	-0.081831	0.020261	-0.024397	-0.055777	-0.06684	0.011852	-0.079845	-0.042372	0.028621	-0.010112	-0.025215	0.038318	-0.004672	0.037546	-0.007811	0.036667	0.026628
1282	Y69H2.1	0.0196841	0.0752245	26.1378	18.1192	0.0472077	0.346619	0.850519	-0.014209	4.1e-05	-0.064505	0.000457	-0.001176	-0.015483	-0.024523	0.069881	0.047554	-0.028229	0.005013	0.040383	0.013092	0.053846	0.04612	0.077019	0.105174	0.050691	-0.024723	-0.081831	0.020261	-0.024397	-0.055777	-0.06684	0.011852	-0.079845	-0.042372	0.028621	-0.010112	-0.025215	0.038318	-0.004672	0.037546	-0.007811	0.036667	0.026628
1285	189204	0.0196841	0.0752245	26.1378	18.1192	0.0472077	0.346619	0.850519	-0.014209	4.1e-05	-0.064505	0.000457	-0.001176	-0.015483	-0.024523	0.069881	0.047554	-0.028229	0.005013	0.040383	0.013092	0.053846	0.04612	0.077019	0.105174	0.050691	-0.024723	-0.081831	0.020261	-0.024397	-0.055777	-0.06684	0.011852	-0.079845	-0.042372	0.028621	-0.010112	-0.025215	0.038318	-0.004672	0.037546	-0.007811	0.036667	0.026628
1288	T06E4.7	0.0196841	0.0752245	26.1378	18.1192	0.0472077	0.346619	0.850519	-0.014209	4.1e-05	-0.064505	0.000457	-0.001176	-0.015483	-0.024523	0.069881	0.047554	-0.028229	0.005013	0.040383	0.013092	0.053846	0.04612	0.077019	0.105174	0.050691	-0.024723	-0.081831	0.020261	-0.024397	-0.055777	-0.06684	0.011852	-0.079845	-0.042372	0.028621	-0.010112	-0.025215	0.038318	-0.004672	0.037546	-0.007811	0.036667	0.026628
1289	srh-63	0.0196841	0.0752245	26.1378	18.1192	0.0472077	0.346619	0.850519	-0.014209	4.1e-05	-0.064505	0.000457	-0.001176	-0.015483	-0.024523	0.069881	0.047554	-0.028229	0.005013	0.040383	0.013092	0.053846	0.04612	0.077019	0.105174	0.050691	-0.024723	-0.081831	0.020261	-0.024397	-0.055777	-0.06684	0.011852	-0.079845	-0.042372	0.028621	-0.010112	-0.025215	0.038318	-0.004672	0.037546	-0.007811	0.036667	0.026628
1290	F17B5.6	0.0196841	0.0752245	26.1378	18.1192	0.0472077	0.346619	0.850519	-0.014209	4.1e-05	-0.064505	0.000457	-0.001176	-0.015483	-0.024523	0.069881	0.047554	-0.028229	0.005013	0.040383	0.013092	0.053846	0.04612	0.077019	0.105174	0.050691	-0.024723	-0.081831	0.020261	-0.024397	-0.055777	-0.06684	0.011852	-0.079845	-0.042372	0.028621	-0.010112	-0.025215	0.038318	-0.004672	0.037546	-0.007811	0.036667	0.026628
1291	txt-10	0.0196841	0.0752245	26.1378	18.1192	0.0472077	0.346619	0.850519	-0.014209	4.1e-05	-0.064505	0.000457	-0.001176	-0.015483	-0.024523	0.069881	0.047554	-0.028229	0.005013	0.040383	0.013092	0.053846	0.04612	0.077019	0.105174	0.050691	-0.024723	-0.081831	0.020261	-0.024397	-0.055777	-0.06684	0.011852	-0.079845	-0.042372	0.028621	-0.010112	-0.025215	0.038318	-0.004672	0.037546	-0.007811	0.036667	0.026628
1293	C27C7.5	0.0196841	0.0752245	26.1378	18.1192	0.0472077	0.346619	0.850519	-0.014209	4.1e-05	-0.064505	0.000457	-0.001176	-0.015483	-0.024523	0.069881	0.047554	-0.028229	0.005013	0.040383	0.013092	0.053846	0.04612	0.077019	0.105174	0.050691	-0.024723	-0.081831	0.020261	-0.024397	-0.055777	-0.06684	0.011852	-0.079845	-0.042372	0.028621	-0.010112	-0.025215	0.038318	-0.004672	0.037546	-0.007811	0.036667	0.026628
1294	0	0.0196841	0.0752245	26.1378	18.1192	0.0472077	0.346619	0.850519	-0.014209	4.1e-05	-0.064505	0.000457	-0.001176	-0.015483	-0.024523	0.069881	0.047554	-0.028229	0.005013	0.040383	0.013092	0.053846	0.04612	0.077019	0.105174	0.050691	-0.024723	-0.081831	0.020261	-0.024397	-0.055777	-0.06684	0.011852	-0.079845	-0.042372	0.028621	-0.010112	-0.025215	0.038318	-0.004672	0.037546	-0.007811	0.036667	0.026628
1296	str-97	0.0196841	0.0752245	26.1378	18.1192	0.0472077	0.346619	0.850519	-0.014209	4.1e-05	-0.064505	0.000457	-0.001176	-0.015483	-0.024523	0.069881	0.047554	-0.028229	0.005013	0.040383	0.013092	0.053846	0.04612	0.077019	0.105174	0.050691	-0.024723	-0.081831	0.020261	-0.024397	-0.055777	-0.06684	0.011852	-0.079845	-0.042372	0.028621	-0.010112	-0.025215	0.038318	-0.004672	0.037546	-0.007811	0.036667	0.026628
1297	R160.5	0.0196841	0.0752245	26.1378	18.1192	0.0472077	0.346619	0.850519	-0.014209	4.1e-05	-0.064505	0.000457	-0.001176	-0.015483	-0.024523	0.069881	0.047554	-0.028229	0.005013	0.040383	0.013092	0.053846	0.04612	0.077019	0.105174	0.050691	-0.024723	-0.081831	0.020261	-0.024397	-0.055777	-0.06684	0.011852	-0.079845	-0.042372	0.028621	-0.010112	-0.025215	0.038318	-0.004672	0.037546	-0.007811	0.036667	0.026628
1298	13214550	0.0196841	0.0752245	26.1378	18.1192	0.0472077	0.346619	0.850519	-0.014209	4.1e-05	-0.064505	0.000457	-0.001176	-0.015483	-0.024523	0.069881	0.047554	-0.028229	0.005013	0.040383	0.013092	0.053846	0.04612	0.077019	0.105174	0.050691	-0.024723	-0.081831	0.020261	-0.024397	-0.055777	-0.06684	0.011852	-0.079845	-0.042372	0.028621	-0.010112	-0.025215	0.038318	-0.004672	0.037546	-0.007811	0.036667	0.026628
1300	E03H4.2	0.0196841	0.0752245	26.1378	18.1192	0.0472077	0.346619	0.850519	-0.014209	4.1e-05	-0.064505	0.000457	-0.001176	-0.015483	-0.024523	0.069881	0.047554	-0.028229	0.005013	0.040383	0.013092	0.053846	0.04612	0.077019	0.105174	0.050691	-0.024723	-0.081831	0.020261	-0.024397	-0.055777	-0.06684	0.011852	-0.079845	-0.042372	0.028621	-0.010112	-0.025215	0.038318	-0.004672	0.037546	-0.007811	0.036667	0.026628
1301	F02H6.6	0.0196841	0.0752245	26.1378	18.1192	0.0472077	0.346619	0.850519	-0.014209	4.1e-05	-0.064505	0.000457	-0.001176	-0.015483	-0.024523	0.069881	0.047554	-0.028229	0.005013	0.040383	0.013092	0.053846	0.04612	0.077019	0.105174	0.050691	-0.024723	-0.081831	0.020261	-0.024397	-0.055777	-0.06684	0.011852	-0.079845	-0.042372	0.028621	-0.010112	-0.025215	0.038318	-0.004672	0.037546	-0.007811	0.036667	0.026628
1304	K08C9.1	0.0196841	0.0752245	26.1378	18.1192	0.0472077	0.346619	0.850519	-0.014209	4.1e-05	-0.064505	0.000457	-0.001176	-0.015483	-0.024523	0.069881	0.047554	-0.028229	0.005013	0.040383	0.013092	0.053846	0.04612	0.077019	0.105174	0.050691	-0.024723	-0.081831	0.020261	-0.024397	-0.055777	-0.06684	0.011852	-0.079845	-0.042372	0.028621	-0.010112	-0.025215	0.038318	-0.004672	0.037546	-0.007811	0.036667	0.026628
1306	186017	0.0196841	0.0752245	26.1378	18.1192	0.0472077	0.346619	0.850519	-0.014209	4.1e-05	-0.064505	0.000457	-0.001176	-0.015483	-0.024523	0.069881	0.047554	-0.028229	0.005013	0.040383	0.013092	0.053846	0.04612	0.077019	0.105174	0.050691	-0.024723	-0.081831	0.020261	-0.024397	-0.055777	-0.06684	0.011852	-0.079845	-0.042372	0.028621	-0.010112	-0.025215	0.038318	-0.004672	0.037546	-0.007811	0.036667	0.026628
1308	str-99	0.0196841	0.0752245	26.1378	18.1192	0.0472077	0.346619	0.850519	-0.014209	4.1e-05	-0.064505	0.000457	-0.001176	-0.015483	-0.024523	0.069881	0.047554	-0.028229	0.005013	0.040383	0.013092	0.053846	0.04612	0.077019	0.105174	0.050691	-0.024723	-0.081831	0.020261	-0.024397	-0.055777	-0.06684	0.011852	-0.079845	-0.042372	0.028621	-0.010112	-0.025215	0.038318	-0.004672	0.037546	-0.007811	0.036667	0.026628
1309	188969	0.0196841	0.0752245	26.1378	18.1192	0.0472077	0.346619	0.850519	-0.014209	4.1e-05	-0.064505	0.000457	-0.001176	-0.015483	-0.024523	0.069881	0.047554	-0.028229	0.005013	0.040383	0.013092	0.053846	0.04612	0.077019	0.105174	0.050691	-0.024723	-0.081831	0.020261	-0.024397	-0.055777	-0.06684	0.011852	-0.079845	-0.042372	0.028621	-0.010112	-0.025215	0.038318	-0.004672	0.037546	-0.007811	0.036667	0.026628
1310	oac-13	0.0196841	0.0752245	26.1378	18.1192	0.0472077	0.346619	0.850519	-0.014209	4.1e-05	-0.064505	0.000457	-0.001176	-0.015483	-0.024523	0.069881	0.047554	-0.028229	0.005013	0.040383	0.013092	0.053846	0.04612	0.077019	0.105174	0.050691	-0.024723	-0.081831	0.020261	-0.024397	-0.055777	-0.06684	0.011852	-0.079845	-0.042372	0.028621	-0.010112	-0.025215	0.038318	-0.004672	0.037546	-0.007811	0.036667	0.026628
1311	184277	0.0196841	0.0752245	26.1378	18.1192	0.0472077	0.346619	0.850519	-0.014209	4.1e-05	-0.064505	0.000457	-0.001176	-0.015483	-0.024523	0.069881	0.047554	-0.028229	0.005013	0.040383	0.013092	0.053846	0.04612	0.077019	0.105174	0.050691	-0.024723	-0.081831	0.020261	-0.024397	-0.055777	-0.06684	0.011852	-0.079845	-0.042372	0.028621	-0.010112	-0.025215	0.038318	-0.004672	0.037546	-0.007811	0.036667	0.026628
1312	W02H3.3	0.0196841	0.0752245	26.1378	18.1192	0.0472077	0.346619	0.850519	-0.014209	4.1e-05	-0.064505	0.000457	-0.001176	-0.015483	-0.024523	0.069881	0.047554	-0.028229	0.005013	0.040383	0.013092	0.053846	0.04612	0.077019	0.105174	0.050691	-0.024723	-0.081831	0.020261	-0.024397	-0.055777	-0.06684	0.011852	-0.079845	-0.042372	0.028621	-0.010112	-0.025215	0.038318	-0.004672	0.037546	-0.007811	0.036667	0.026628
1313	srlf-9	0.0196841	0.0752245	26.1378	18.1192	0.0472077	0.346619	0.850519	-0.014209	4.1e-05	-0.064505	0.000457	-0.001176	-0.015483	-0.024523	0.069881	0.047554	-0.028229	0.005013	0.040383	0.013092	0.053846	0.04612	0.077019	0.105174	0.050691	-0.024723	-0.081831	0.020261	-0.024397	-0.055777	-0.06684	0.011852	-0.079845	-0.042372	0.028621	-0.010112	-0.025215	0.038318	-0.004672	0.037546	-0.007811	0.036667	0.026628
1315	189358	0.0196841	0.0752245	26.1378	18.1192	0.0472077	0.346619	0.850519	-0.014209	4.1e-05	-0.064505	0.000457	-0.001176	-0.015483	-0.024523	0.069881	0.047554	-0.028229	0.005013	0.040383	0.013092	0.053846	0.04612	0.077019	0.105174	0.050691	-0.024723	-0.081831	0.020261	-0.024397	-0.055777	-0.06684	0.011852	-0.079845	-0.042372	0.028621	-0.010112	-0.025215	0.038318	-0.004672	0.037546	-0.007811	0.036667	0.026628
1317	F56D5.2	0.0196841	0.0752245	26.1378	18.1192	0.0472077	0.346619	0.850519	-0.014209	4.1e-05	-0.064505	0.000457	-0.001176	-0.015483	-0.024523	0.069881	0.047554	-0.028229	0.005013	0.040383	0.013092	0.053846	0.04612	0.077019	0.105174	0.050691	-0.024723	-0.081831	0.020261	-0.024397	-0.055777	-0.06684	0.011852	-0.079845	-0.042372	0.028621	-0.010112	-0.025215	0.038318	-0.004672	0.037546	-0.007811	0.036667	0.026628
1319	srbc-75	0.0196841	0.0752245	26.1378	18.1192	0.0472077	0.346619	0.850519	-0.014209	4.1e-05	-0.064505	0.000457	-0.001176	-0.015483	-0.024523	0.069881	0.047554	-0.028229	0.005013	0.040383	0.013092	0.053846	0.04612	0.077019	0.105174	0.050691	-0.024723	-0.081831	0.020261	-0.024397	-0.055777	-0.06684	0.011852	-0.079845	-0.042372	0.028621	-0.010112	-0.025215	0.038318	-0.004672	0.037546	-0.007811	0.036667	0.026628
1322	13218738	0.0196841	0.0752245	26.1378	18.1192	0.0472077	0.346619	0.850519	-0.014209	4.1e-05	-0.064505	0.000457	-0.001176	-0.015483	-0.024523	0.069881	0.047554	-0.028229	0.005013	0.040383	0.013092	0.053846	0.04612	0.077019	0.105174	0.050691	-0.024723	-0.081831	0.020261	-0.024397	-0.055777	-0.06684	0.011852	-0.079845	-0.042372	0.028621	-0.010112	-0.025215	0.038318	-0.004672	0.037546	-0.007811	0.036667	0.026628
1325	185263	0.0196841	0.0752245	26.1378	18.1192	0.0472077	0.346619	0.850519	-0.014209	4.1e-05	-0.064505	0.000457	-0.001176	-0.015483	-0.024523	0.069881	0.047554	-0.028229	0.005013	0.040383	0.013092	0.053846	0.04612	0.077019	0.105174	0.050691	-0.024723	-0.081831	0.020261	-0.024397	-0.055777	-0.06684	0.011852	-0.079845	-0.042372	0.028621	-0.010112	-0.025215	0.038318	-0.004672	0.037546	-0.007811	0.036667	0.026628
1326	F56H6.4	0.0196841	0.0752245	26.1378	18.1192	0.0472077	0.346619	0.850519	-0.014209	4.1e-05	-0.064505	0.000457	-0.001176	-0.015483	-0.024523	0.069881	0.047554	-0.028229	0.005013	0.040383	0.013092	0.053846	0.04612	0.077019	0.105174	0.050691	-0.024723	-0.081831	0.020261	-0.024397	-0.055777	-0.06684	0.011852	-0.079845	-0.042372	0.028621	-0.010112	-0.025215	0.038318	-0.004672	0.037546	-0.007811	0.036667	0.026628
1327	13222952	0.0196841	0.0752245	26.1378	18.1192	0.0472077	0.346619	0.850519	-0.014209	4.1e-05	-0.064505	0.000457	-0.001176	-0.015483	-0.024523	0.069881	0.047554	-0.028229	0.005013	0.040383	0.013092	0.053846	0.04612	0.077019	0.105174	0.050691	-0.024723	-0.081831	0.020261	-0.024397	-0.055777	-0.06684	0.011852	-0.079845	-0.042372	0.028621	-0.010112	-0.025215	0.038318	-0.004672	0.037546	-0.007811	0.036667	0.026628
1328	M04D8.5	0.0196841	0.0752245	26.1378	18.1192	0.0472077	0.346619	0.850519	-0.014209	4.1e-05	-0.064505	0.000457	-0.001176	-0.015483	-0.024523	0.069881	0.047554	-0.028229	0.005013	0.040383	0.013092	0.053846	0.04612	0.077019	0.105174	0.050691	-0.024723	-0.081831	0.020261	-0.024397	-0.055777	-0.06684	0.011852	-0.079845	-0.042372	0.028621	-0.010112	-0.025215	0.038318	-0.004672	0.037546	-0.007811	0.036667	0.026628
1330	cutl-27	0.0196841	0.0752245	26.1378	18.1192	0.0472077	0.346619	0.850519	-0.014209	4.1e-05	-0.064505	0.000457	-0.001176	-0.015483	-0.024523	0.069881	0.047554	-0.028229	0.005013	0.040383	0.013092	0.053846	0.04612	0.077019	0.105174	0.050691	-0.024723	-0.081831	0.020261	-0.024397	-0.055777	-0.06684	0.011852	-0.079845	-0.042372	0.028621	-0.010112	-0.025215	0.038318	-0.004672	0.037546	-0.007811	0.036667	0.026628
1331	F59F5.7	0.0196841	0.0752245	26.1378	18.1192	0.0472077	0.346619	0.850519	-0.014209	4.1e-05	-0.064505	0.000457	-0.001176	-0.015483	-0.024523	0.069881	0.047554	-0.028229	0.005013	0.040383	0.013092	0.053846	0.04612	0.077019	0.105174	0.050691	-0.024723	-0.081831	0.020261	-0.024397	-0.055777	-0.06684	0.011852	-0.079845	-0.042372	0.028621	-0.010112	-0.025215	0.038318	-0.004672	0.037546	-0.007811	0.036667	0.026628
1332	186318	0.0196841	0.0752245	26.1378	18.1192	0.0472077	0.346619	0.850519	-0.014209	4.1e-05	-0.064505	0.000457	-0.001176	-0.015483	-0.024523	0.069881	0.047554	-0.028229	0.005013	0.040383	0.013092	0.053846	0.04612	0.077019	0.105174	0.050691	-0.024723	-0.081831	0.020261	-0.024397	-0.055777	-0.06684	0.011852	-0.079845	-0.042372	0.028621	-0.010112	-0.025215	0.038318	-0.004672	0.037546	-0.007811	0.036667	0.026628
1334	184328	0.0196841	0.0752245	26.1378	18.1192	0.0472077	0.346619	0.850519	-0.014209	4.1e-05	-0.064505	0.000457	-0.001176	-0.015483	-0.024523	0.069881	0.047554	-0.028229	0.005013	0.040383	0.013092	0.053846	0.04612	0.077019	0.105174	0.050691	-0.024723	-0.081831	0.020261	-0.024397	-0.055777	-0.06684	0.011852	-0.079845	-0.042372	0.028621	-0.010112	-0.025215	0.038318	-0.004672	0.037546	-0.007811	0.036667	0.026628
1335	T26E4.4	0.0196841	0.0752245	26.1378	18.1192	0.0472077	0.346619	0.850519	-0.014209	4.1e-05	-0.064505	0.000457	-0.001176	-0.015483	-0.024523	0.069881	0.047554	-0.028229	0.005013	0.040383	0.013092	0.053846	0.04612	0.077019	0.105174	0.050691	-0.024723	-0.081831	0.020261	-0.024397	-0.055777	-0.06684	0.011852	-0.079845	-0.042372	0.028621	-0.010112	-0.025215	0.038318	-0.004672	0.037546	-0.007811	0.036667	0.026628
1336	fbxa-185	0.0196841	0.0752245	26.1378	18.1192	0.0472077	0.346619	0.850519	-0.014209	4.1e-05	-0.064505	0.000457	-0.001176	-0.015483	-0.024523	0.069881	0.047554	-0.028229	0.005013	0.040383	0.013092	0.053846	0.04612	0.077019	0.105174	0.050691	-0.024723	-0.081831	0.020261	-0.024397	-0.055777	-0.06684	0.011852	-0.079845	-0.042372	0.028621	-0.010112	-0.025215	0.038318	-0.004672	0.037546	-0.007811	0.036667	0.026628
1337	185830	0.0196841	0.0752245	26.1378	18.1192	0.0472077	0.346619	0.850519	-0.014209	4.1e-05	-0.064505	0.000457	-0.001176	-0.015483	-0.024523	0.069881	0.047554	-0.028229	0.005013	0.040383	0.013092	0.053846	0.04612	0.077019	0.105174	0.050691	-0.024723	-0.081831	0.020261	-0.024397	-0.055777	-0.06684	0.011852	-0.079845	-0.042372	0.028621	-0.010112	-0.025215	0.038318	-0.004672	0.037546	-0.007811	0.036667	0.026628
1338	srw-31	0.0196841	0.0752245	26.1378	18.1192	0.0472077	0.346619	0.850519	-0.014209	4.1e-05	-0.064505	0.000457	-0.001176	-0.015483	-0.024523	0.069881	0.047554	-0.028229	0.005013	0.040383	0.013092	0.053846	0.04612	0.077019	0.105174	0.050691	-0.024723	-0.081831	0.020261	-0.024397	-0.055777	-0.06684	0.011852	-0.079845	-0.042372	0.028621	-0.010112	-0.025215	0.038318	-0.004672	0.037546	-0.007811	0.036667	0.026628
1339	sri-2	0.0196841	0.0752245	26.1378	18.1192	0.0472077	0.346619	0.850519	-0.014209	4.1e-05	-0.064505	0.000457	-0.001176	-0.015483	-0.024523	0.069881	0.047554	-0.028229	0.005013	0.040383	0.013092	0.053846	0.04612	0.077019	0.105174	0.050691	-0.024723	-0.081831	0.020261	-0.024397	-0.055777	-0.06684	0.011852	-0.079845	-0.042372	0.028621	-0.010112	-0.025215	0.038318	-0.004672	0.037546	-0.007811	0.036667	0.026628
1341	184019	0.0196841	0.0752245	26.1378	18.1192	0.0472077	0.346619	0.850519	-0.014209	4.1e-05	-0.064505	0.000457	-0.001176	-0.015483	-0.024523	0.069881	0.047554	-0.028229	0.005013	0.040383	0.013092	0.053846	0.04612	0.077019	0.105174	0.050691	-0.024723	-0.081831	0.020261	-0.024397	-0.055777	-0.06684	0.011852	-0.079845	-0.042372	0.028621	-0.010112	-0.025215	0.038318	-0.004672	0.037546	-0.007811	0.036667	0.026628
1342	13217413	0.0196841	0.0752245	26.1378	18.1192	0.0472077	0.346619	0.850519	-0.014209	4.1e-05	-0.064505	0.000457	-0.001176	-0.015483	-0.024523	0.069881	0.047554	-0.028229	0.005013	0.040383	0.013092	0.053846	0.04612	0.077019	0.105174	0.050691	-0.024723	-0.081831	0.020261	-0.024397	-0.055777	-0.06684	0.011852	-0.079845	-0.042372	0.028621	-0.010112	-0.025215	0.038318	-0.004672	0.037546	-0.007811	0.036667	0.026628
1345	srh-215	0.0196841	0.0752245	26.1378	18.1192	0.0472077	0.346619	0.850519	-0.014209	4.1e-05	-0.064505	0.000457	-0.001176	-0.015483	-0.024523	0.069881	0.047554	-0.028229	0.005013	0.040383	0.013092	0.053846	0.04612	0.077019	0.105174	0.050691	-0.024723	-0.081831	0.020261	-0.024397	-0.055777	-0.06684	0.011852	-0.079845	-0.042372	0.028621	-0.010112	-0.025215	0.038318	-0.004672	0.037546	-0.007811	0.036667	0.026628
1346	srh-186	0.0196841	0.0752245	26.1378	18.1192	0.0472077	0.346619	0.850519	-0.014209	4.1e-05	-0.064505	0.000457	-0.001176	-0.015483	-0.024523	0.069881	0.047554	-0.028229	0.005013	0.040383	0.013092	0.053846	0.04612	0.077019	0.105174	0.050691	-0.024723	-0.081831	0.020261	-0.024397	-0.055777	-0.06684	0.011852	-0.079845	-0.042372	0.028621	-0.010112	-0.025215	0.038318	-0.004672	0.037546	-0.007811	0.036667	0.026628
1347	188931	0.0196841	0.0752245	26.1378	18.1192	0.0472077	0.346619	0.850519	-0.014209	4.1e-05	-0.064505	0.000457	-0.001176	-0.015483	-0.024523	0.069881	0.047554	-0.028229	0.005013	0.040383	0.013092	0.053846	0.04612	0.077019	0.105174	0.050691	-0.024723	-0.081831	0.020261	-0.024397	-0.055777	-0.06684	0.011852	-0.079845	-0.042372	0.028621	-0.010112	-0.025215	0.038318	-0.004672	0.037546	-0.007811	0.036667	0.026628
1348	dhc-3	0.0196841	0.0752245	26.1378	18.1192	0.0472077	0.346619	0.850519	-0.014209	4.1e-05	-0.064505	0.000457	-0.001176	-0.015483	-0.024523	0.069881	0.047554	-0.028229	0.005013	0.040383	0.013092	0.053846	0.04612	0.077019	0.105174	0.050691	-0.024723	-0.081831	0.020261	-0.024397	-0.055777	-0.06684	0.011852	-0.079845	-0.042372	0.028621	-0.010112	-0.025215	0.038318	-0.004672	0.037546	-0.007811	0.036667	0.026628
1350	srh-52	0.0196841	0.0752245	26.1378	18.1192	0.0472077	0.346619	0.850519	-0.014209	4.1e-05	-0.064505	0.000457	-0.001176	-0.015483	-0.024523	0.069881	0.047554	-0.028229	0.005013	0.040383	0.013092	0.053846	0.04612	0.077019	0.105174	0.050691	-0.024723	-0.081831	0.020261	-0.024397	-0.055777	-0.06684	0.011852	-0.079845	-0.042372	0.028621	-0.010112	-0.025215	0.038318	-0.004672	0.037546	-0.007811	0.036667	0.026628
1351	W01B6.8	0.0196841	0.0752245	26.1378	18.1192	0.0472077	0.346619	0.850519	-0.014209	4.1e-05	-0.064505	0.000457	-0.001176	-0.015483	-0.024523	0.069881	0.047554	-0.028229	0.005013	0.040383	0.013092	0.053846	0.04612	0.077019	0.105174	0.050691	-0.024723	-0.081831	0.020261	-0.024397	-0.055777	-0.06684	0.011852	-0.079845	-0.042372	0.028621	-0.010112	-0.025215	0.038318	-0.004672	0.037546	-0.007811	0.036667	0.026628
1352	C08B6.6	0.0196841	0.0752245	26.1378	18.1192	0.0472077	0.346619	0.850519	-0.014209	4.1e-05	-0.064505	0.000457	-0.001176	-0.015483	-0.024523	0.069881	0.047554	-0.028229	0.005013	0.040383	0.013092	0.053846	0.04612	0.077019	0.105174	0.050691	-0.024723	-0.081831	0.020261	-0.024397	-0.055777	-0.06684	0.011852	-0.079845	-0.042372	0.028621	-0.010112	-0.025215	0.038318	-0.004672	0.037546	-0.007811	0.036667	0.026628
1353	ZC455.1	0.0196841	0.0752245	26.1378	18.1192	0.0472077	0.346619	0.850519	-0.014209	4.1e-05	-0.064505	0.000457	-0.001176	-0.015483	-0.024523	0.069881	0.047554	-0.028229	0.005013	0.040383	0.013092	0.053846	0.04612	0.077019	0.105174	0.050691	-0.024723	-0.081831	0.020261	-0.024397	-0.055777	-0.06684	0.011852	-0.079845	-0.042372	0.028621	-0.010112	-0.025215	0.038318	-0.004672	0.037546	-0.007811	0.036667	0.026628
1355	xbx-3	0.0196841	0.0752245	26.1378	18.1192	0.0472077	0.346619	0.850519	-0.014209	4.1e-05	-0.064505	0.000457	-0.001176	-0.015483	-0.024523	0.069881	0.047554	-0.028229	0.005013	0.040383	0.013092	0.053846	0.04612	0.077019	0.105174	0.050691	-0.024723	-0.081831	0.020261	-0.024397	-0.055777	-0.06684	0.011852	-0.079845	-0.042372	0.028621	-0.010112	-0.025215	0.038318	-0.004672	0.037546	-0.007811	0.036667	0.026628
1357	K08C9.5	0.0196841	0.0752245	26.1378	18.1192	0.0472077	0.346619	0.850519	-0.014209	4.1e-05	-0.064505	0.000457	-0.001176	-0.015483	-0.024523	0.069881	0.047554	-0.028229	0.005013	0.040383	0.013092	0.053846	0.04612	0.077019	0.105174	0.050691	-0.024723	-0.081831	0.020261	-0.024397	-0.055777	-0.06684	0.011852	-0.079845	-0.042372	0.028621	-0.010112	-0.025215	0.038318	-0.004672	0.037546	-0.007811	0.036667	0.026628
1358	186944	0.0196841	0.0752245	26.1378	18.1192	0.0472077	0.346619	0.850519	-0.014209	4.1e-05	-0.064505	0.000457	-0.001176	-0.015483	-0.024523	0.069881	0.047554	-0.028229	0.005013	0.040383	0.013092	0.053846	0.04612	0.077019	0.105174	0.050691	-0.024723	-0.081831	0.020261	-0.024397	-0.055777	-0.06684	0.011852	-0.079845	-0.042372	0.028621	-0.010112	-0.025215	0.038318	-0.004672	0.037546	-0.007811	0.036667	0.026628
1360	C50H2.4	0.0196841	0.0752245	26.1378	18.1192	0.0472077	0.346619	0.850519	-0.014209	4.1e-05	-0.064505	0.000457	-0.001176	-0.015483	-0.024523	0.069881	0.047554	-0.028229	0.005013	0.040383	0.013092	0.053846	0.04612	0.077019	0.105174	0.050691	-0.024723	-0.081831	0.020261	-0.024397	-0.055777	-0.06684	0.011852	-0.079845	-0.042372	0.028621	-0.010112	-0.025215	0.038318	-0.004672	0.037546	-0.007811	0.036667	0.026628
1361	srd-28	0.0196841	0.0752245	26.1378	18.1192	0.0472077	0.346619	0.850519	-0.014209	4.1e-05	-0.064505	0.000457	-0.001176	-0.015483	-0.024523	0.069881	0.047554	-0.028229	0.005013	0.040383	0.013092	0.053846	0.04612	0.077019	0.105174	0.050691	-0.024723	-0.081831	0.020261	-0.024397	-0.055777	-0.06684	0.011852	-0.079845	-0.042372	0.028621	-0.010112	-0.025215	0.038318	-0.004672	0.037546	-0.007811	0.036667	0.026628
1362	F35C5.3	0.0196841	0.0752245	26.1378	18.1192	0.0472077	0.346619	0.850519	-0.014209	4.1e-05	-0.064505	0.000457	-0.001176	-0.015483	-0.024523	0.069881	0.047554	-0.028229	0.005013	0.040383	0.013092	0.053846	0.04612	0.077019	0.105174	0.050691	-0.024723	-0.081831	0.020261	-0.024397	-0.055777	-0.06684	0.011852	-0.079845	-0.042372	0.028621	-0.010112	-0.025215	0.038318	-0.004672	0.037546	-0.007811	0.036667	0.026628
1363	srw-44	0.0196841	0.0752245	26.1378	18.1192	0.0472077	0.346619	0.850519	-0.014209	4.1e-05	-0.064505	0.000457	-0.001176	-0.015483	-0.024523	0.069881	0.047554	-0.028229	0.005013	0.040383	0.013092	0.053846	0.04612	0.077019	0.105174	0.050691	-0.024723	-0.081831	0.020261	-0.024397	-0.055777	-0.06684	0.011852	-0.079845	-0.042372	0.028621	-0.010112	-0.025215	0.038318	-0.004672	0.037546	-0.007811	0.036667	0.026628
1364	sre-32	0.0196841	0.0752245	26.1378	18.1192	0.0472077	0.346619	0.850519	-0.014209	4.1e-05	-0.064505	0.000457	-0.001176	-0.015483	-0.024523	0.069881	0.047554	-0.028229	0.005013	0.040383	0.013092	0.053846	0.04612	0.077019	0.105174	0.050691	-0.024723	-0.081831	0.020261	-0.024397	-0.055777	-0.06684	0.011852	-0.079845	-0.042372	0.028621	-0.010112	-0.025215	0.038318	-0.004672	0.037546	-0.007811	0.036667	0.026628
1366	T27E7.5	0.0196841	0.0752245	26.1378	18.1192	0.0472077	0.346619	0.850519	-0.014209	4.1e-05	-0.064505	0.000457	-0.001176	-0.015483	-0.024523	0.069881	0.047554	-0.028229	0.005013	0.040383	0.013092	0.053846	0.04612	0.077019	0.105174	0.050691	-0.024723	-0.081831	0.020261	-0.024397	-0.055777	-0.06684	0.011852	-0.079845	-0.042372	0.028621	-0.010112	-0.025215	0.038318	-0.004672	0.037546	-0.007811	0.036667	0.026628
1367	T23F6.2	0.0196841	0.0752245	26.1378	18.1192	0.0472077	0.346619	0.850519	-0.014209	4.1e-05	-0.064505	0.000457	-0.001176	-0.015483	-0.024523	0.069881	0.047554	-0.028229	0.005013	0.040383	0.013092	0.053846	0.04612	0.077019	0.105174	0.050691	-0.024723	-0.081831	0.020261	-0.024397	-0.055777	-0.06684	0.011852	-0.079845	-0.042372	0.028621	-0.010112	-0.025215	0.038318	-0.004672	0.037546	-0.007811	0.036667	0.026628
1368	188535	0.0196841	0.0752245	26.1378	18.1192	0.0472077	0.346619	0.850519	-0.014209	4.1e-05	-0.064505	0.000457	-0.001176	-0.015483	-0.024523	0.069881	0.047554	-0.028229	0.005013	0.040383	0.013092	0.053846	0.04612	0.077019	0.105174	0.050691	-0.024723	-0.081831	0.020261	-0.024397	-0.055777	-0.06684	0.011852	-0.079845	-0.042372	0.028621	-0.010112	-0.025215	0.038318	-0.004672	0.037546	-0.007811	0.036667	0.026628
1369	ceh-57	0.0196841	0.0752245	26.1378	18.1192	0.0472077	0.346619	0.850519	-0.014209	4.1e-05	-0.064505	0.000457	-0.001176	-0.015483	-0.024523	0.069881	0.047554	-0.028229	0.005013	0.040383	0.013092	0.053846	0.04612	0.077019	0.105174	0.050691	-0.024723	-0.081831	0.020261	-0.024397	-0.055777	-0.06684	0.011852	-0.079845	-0.042372	0.028621	-0.010112	-0.025215	0.038318	-0.004672	0.037546	-0.007811	0.036667	0.026628
1370	irld-25	0.0196841	0.0752245	26.1378	18.1192	0.0472077	0.346619	0.850519	-0.014209	4.1e-05	-0.064505	0.000457	-0.001176	-0.015483	-0.024523	0.069881	0.047554	-0.028229	0.005013	0.040383	0.013092	0.053846	0.04612	0.077019	0.105174	0.050691	-0.024723	-0.081831	0.020261	-0.024397	-0.055777	-0.06684	0.011852	-0.079845	-0.042372	0.028621	-0.010112	-0.025215	0.038318	-0.004672	0.037546	-0.007811	0.036667	0.026628
1371	K10D6.3	0.0196841	0.0752245	26.1378	18.1192	0.0472077	0.346619	0.850519	-0.014209	4.1e-05	-0.064505	0.000457	-0.001176	-0.015483	-0.024523	0.069881	0.047554	-0.028229	0.005013	0.040383	0.013092	0.053846	0.04612	0.077019	0.105174	0.050691	-0.024723	-0.081831	0.020261	-0.024397	-0.055777	-0.06684	0.011852	-0.079845	-0.042372	0.028621	-0.010112	-0.025215	0.038318	-0.004672	0.037546	-0.007811	0.036667	0.026628
1372	dct-15	0.0196841	0.0752245	26.1378	18.1192	0.0472077	0.346619	0.850519	-0.014209	4.1e-05	-0.064505	0.000457	-0.001176	-0.015483	-0.024523	0.069881	0.047554	-0.028229	0.005013	0.040383	0.013092	0.053846	0.04612	0.077019	0.105174	0.050691	-0.024723	-0.081831	0.020261	-0.024397	-0.055777	-0.06684	0.011852	-0.079845	-0.042372	0.028621	-0.010112	-0.025215	0.038318	-0.004672	0.037546	-0.007811	0.036667	0.026628
1373	sre-33	0.0196841	0.0752245	26.1378	18.1192	0.0472077	0.346619	0.850519	-0.014209	4.1e-05	-0.064505	0.000457	-0.001176	-0.015483	-0.024523	0.069881	0.047554	-0.028229	0.005013	0.040383	0.013092	0.053846	0.04612	0.077019	0.105174	0.050691	-0.024723	-0.081831	0.020261	-0.024397	-0.055777	-0.06684	0.011852	-0.079845	-0.042372	0.028621	-0.010112	-0.025215	0.038318	-0.004672	0.037546	-0.007811	0.036667	0.026628
1374	srab-17	0.0196841	0.0752245	26.1378	18.1192	0.0472077	0.346619	0.850519	-0.014209	4.1e-05	-0.064505	0.000457	-0.001176	-0.015483	-0.024523	0.069881	0.047554	-0.028229	0.005013	0.040383	0.013092	0.053846	0.04612	0.077019	0.105174	0.050691	-0.024723	-0.081831	0.020261	-0.024397	-0.055777	-0.06684	0.011852	-0.079845	-0.042372	0.028621	-0.010112	-0.025215	0.038318	-0.004672	0.037546	-0.007811	0.036667	0.026628
1376	sri-12	0.0196841	0.0752245	26.1378	18.1192	0.0472077	0.346619	0.850519	-0.014209	4.1e-05	-0.064505	0.000457	-0.001176	-0.015483	-0.024523	0.069881	0.047554	-0.028229	0.005013	0.040383	0.013092	0.053846	0.04612	0.077019	0.105174	0.050691	-0.024723	-0.081831	0.020261	-0.024397	-0.055777	-0.06684	0.011852	-0.079845	-0.042372	0.028621	-0.010112	-0.025215	0.038318	-0.004672	0.037546	-0.007811	0.036667	0.026628
1377	F01D5.7	0.0196841	0.0752245	26.1378	18.1192	0.0472077	0.346619	0.850519	-0.014209	4.1e-05	-0.064505	0.000457	-0.001176	-0.015483	-0.024523	0.069881	0.047554	-0.028229	0.005013	0.040383	0.013092	0.053846	0.04612	0.077019	0.105174	0.050691	-0.024723	-0.081831	0.020261	-0.024397	-0.055777	-0.06684	0.011852	-0.079845	-0.042372	0.028621	-0.010112	-0.025215	0.038318	-0.004672	0.037546	-0.007811	0.036667	0.026628
1380	13218741	0.0196841	0.0752245	26.1378	18.1192	0.0472077	0.346619	0.850519	-0.014209	4.1e-05	-0.064505	0.000457	-0.001176	-0.015483	-0.024523	0.069881	0.047554	-0.028229	0.005013	0.040383	0.013092	0.053846	0.04612	0.077019	0.105174	0.050691	-0.024723	-0.081831	0.020261	-0.024397	-0.055777	-0.06684	0.011852	-0.079845	-0.042372	0.028621	-0.010112	-0.025215	0.038318	-0.004672	0.037546	-0.007811	0.036667	0.026628
1381	186947	0.0196841	0.0752245	26.1378	18.1192	0.0472077	0.346619	0.850519	-0.014209	4.1e-05	-0.064505	0.000457	-0.001176	-0.015483	-0.024523	0.069881	0.047554	-0.028229	0.005013	0.040383	0.013092	0.053846	0.04612	0.077019	0.105174	0.050691	-0.024723	-0.081831	0.020261	-0.024397	-0.055777	-0.06684	0.011852	-0.079845	-0.042372	0.028621	-0.010112	-0.025215	0.038318	-0.004672	0.037546	-0.007811	0.036667	0.026628
1382	187369	0.0196841	0.0752245	26.1378	18.1192	0.0472077	0.346619	0.850519	-0.014209	4.1e-05	-0.064505	0.000457	-0.001176	-0.015483	-0.024523	0.069881	0.047554	-0.028229	0.005013	0.040383	0.013092	0.053846	0.04612	0.077019	0.105174	0.050691	-0.024723	-0.081831	0.020261	-0.024397	-0.055777	-0.06684	0.011852	-0.079845	-0.042372	0.028621	-0.010112	-0.025215	0.038318	-0.004672	0.037546	-0.007811	0.036667	0.026628
1383	srx-85	0.0196841	0.0752245	26.1378	18.1192	0.0472077	0.346619	0.850519	-0.014209	4.1e-05	-0.064505	0.000457	-0.001176	-0.015483	-0.024523	0.069881	0.047554	-0.028229	0.005013	0.040383	0.013092	0.053846	0.04612	0.077019	0.105174	0.050691	-0.024723	-0.081831	0.020261	-0.024397	-0.055777	-0.06684	0.011852	-0.079845	-0.042372	0.028621	-0.010112	-0.025215	0.038318	-0.004672	0.037546	-0.007811	0.036667	0.026628
1384	srh-97	0.0196841	0.0752245	26.1378	18.1192	0.0472077	0.346619	0.850519	-0.014209	4.1e-05	-0.064505	0.000457	-0.001176	-0.015483	-0.024523	0.069881	0.047554	-0.028229	0.005013	0.040383	0.013092	0.053846	0.04612	0.077019	0.105174	0.050691	-0.024723	-0.081831	0.020261	-0.024397	-0.055777	-0.06684	0.011852	-0.079845	-0.042372	0.028621	-0.010112	-0.025215	0.038318	-0.004672	0.037546	-0.007811	0.036667	0.026628
1385	K01A6.6	0.0196841	0.0752245	26.1379	18.1193	0.0472078	0.34666	0.850522	-0.014209	4.1e-05	-0.064505	0.000457	-0.001176	-0.015483	-0.024523	0.069881	0.047554	-0.028229	0.005013	0.040382	0.013092	0.053846	0.046119	0.077019	0.105174	0.05069	-0.024723	-0.081831	0.02026	-0.024397	-0.055777	-0.066841	0.011852	-0.079845	-0.042372	0.028621	-0.010112	-0.025216	0.038318	-0.004672	0.037545	-0.007811	0.036667	0.026637
1386	13218739	0.0196841	0.0752245	26.1378	18.1192	0.0472077	0.346619	0.850519	-0.014209	4.1e-05	-0.064505	0.000457	-0.001176	-0.015483	-0.024523	0.069881	0.047554	-0.028229	0.005013	0.040383	0.013092	0.053846	0.04612	0.077019	0.105174	0.050691	-0.024723	-0.081831	0.020261	-0.024397	-0.055777	-0.06684	0.011852	-0.079845	-0.042372	0.028621	-0.010112	-0.025215	0.038318	-0.004672	0.037546	-0.007811	0.036667	0.026628
1389	srh-132	0.0196841	0.0752245	26.1378	18.1192	0.0472077	0.346619	0.850519	-0.014209	4.1e-05	-0.064505	0.000457	-0.001176	-0.015483	-0.024523	0.069881	0.047554	-0.028229	0.005013	0.040383	0.013092	0.053846	0.04612	0.077019	0.105174	0.050691	-0.024723	-0.081831	0.020261	-0.024397	-0.055777	-0.06684	0.011852	-0.079845	-0.042372	0.028621	-0.010112	-0.025215	0.038318	-0.004672	0.037546	-0.007811	0.036667	0.026628
1391	13217841	0.0196841	0.0752245	26.1378	18.1192	0.0472077	0.346619	0.850519	-0.014209	4.1e-05	-0.064505	0.000457	-0.001176	-0.015483	-0.024523	0.069881	0.047554	-0.028229	0.005013	0.040383	0.013092	0.053846	0.04612	0.077019	0.105174	0.050691	-0.024723	-0.081831	0.020261	-0.024397	-0.055777	-0.06684	0.011852	-0.079845	-0.042372	0.028621	-0.010112	-0.025215	0.038318	-0.004672	0.037546	-0.007811	0.036667	0.026628
1392	13217841	0.0196841	0.0752245	26.1378	18.1192	0.0472077	0.346619	0.850519	-0.014209	4.1e-05	-0.064505	0.000457	-0.001176	-0.015483	-0.024523	0.069881	0.047554	-0.028229	0.005013	0.040383	0.013092	0.053846	0.04612	0.077019	0.105174	0.050691	-0.024723	-0.081831	0.020261	-0.024397	-0.055777	-0.06684	0.011852	-0.079845	-0.042372	0.028621	-0.010112	-0.025215	0.038318	-0.004672	0.037546	-0.007811	0.036667	0.026628
1393	188533	0.0196841	0.0752245	26.1378	18.1192	0.0472077	0.346619	0.850519	-0.014209	4.1e-05	-0.064505	0.000457	-0.001176	-0.015483	-0.024523	0.069881	0.047554	-0.028229	0.005013	0.040383	0.013092	0.053846	0.04612	0.077019	0.105174	0.050691	-0.024723	-0.081831	0.020261	-0.024397	-0.055777	-0.06684	0.011852	-0.079845	-0.042372	0.028621	-0.010112	-0.025215	0.038318	-0.004672	0.037546	-0.007811	0.036667	0.026628
1394	C47F8.5	0.0196841	0.0752245	26.1378	18.1192	0.0472077	0.346619	0.850519	-0.014209	4.1e-05	-0.064505	0.000457	-0.001176	-0.015483	-0.024523	0.069881	0.047554	-0.028229	0.005013	0.040383	0.013092	0.053846	0.04612	0.077019	0.105174	0.050691	-0.024723	-0.081831	0.020261	-0.024397	-0.055777	-0.06684	0.011852	-0.079845	-0.042372	0.028621	-0.010112	-0.025215	0.038318	-0.004672	0.037546	-0.007811	0.036667	0.026628
1395	13217545	0.0196841	0.0752245	26.1378	18.1192	0.0472077	0.346619	0.850519	-0.014209	4.1e-05	-0.064505	0.000457	-0.001176	-0.015483	-0.024523	0.069881	0.047554	-0.028229	0.005013	0.040383	0.013092	0.053846	0.04612	0.077019	0.105174	0.050691	-0.024723	-0.081831	0.020261	-0.024397	-0.055777	-0.06684	0.011852	-0.079845	-0.042372	0.028621	-0.010112	-0.025215	0.038318	-0.004672	0.037546	-0.007811	0.036667	0.026628
1396	sre-35	0.0196841	0.0752245	26.1378	18.1192	0.0472077	0.346619	0.850519	-0.014209	4.1e-05	-0.064505	0.000457	-0.001176	-0.015483	-0.024523	0.069881	0.047554	-0.028229	0.005013	0.040383	0.013092	0.053846	0.04612	0.077019	0.105174	0.050691	-0.024723	-0.081831	0.020261	-0.024397	-0.055777	-0.06684	0.011852	-0.079845	-0.042372	0.028621	-0.010112	-0.025215	0.038318	-0.004672	0.037546	-0.007811	0.036667	0.026628
1398	sre-30	0.0196841	0.0752245	26.1378	18.1192	0.0472077	0.346619	0.850519	-0.014209	4.1e-05	-0.064505	0.000457	-0.001176	-0.015483	-0.024523	0.069881	0.047554	-0.028229	0.005013	0.040383	0.013092	0.053846	0.04612	0.077019	0.105174	0.050691	-0.024723	-0.081831	0.020261	-0.024397	-0.055777	-0.06684	0.011852	-0.079845	-0.042372	0.028621	-0.010112	-0.025215	0.038318	-0.004672	0.037546	-0.007811	0.036667	0.026628
1400	F54B3.2	0.0196841	0.0752245	26.1378	18.1192	0.0472077	0.346619	0.850519	-0.014209	4.1e-05	-0.064505	0.000457	-0.001176	-0.015483	-0.024523	0.069881	0.047554	-0.028229	0.005013	0.040383	0.013092	0.053846	0.04612	0.077019	0.105174	0.050691	-0.024723	-0.081831	0.020261	-0.024397	-0.055777	-0.06684	0.011852	-0.079845	-0.042372	0.028621	-0.010112	-0.025215	0.038318	-0.004672	0.037546	-0.007811	0.036667	0.026628
1401	F13A7.7	0.0196841	0.0752245	26.1378	18.1192	0.0472077	0.346619	0.850519	-0.014209	4.1e-05	-0.064505	0.000457	-0.001176	-0.015483	-0.024523	0.069881	0.047554	-0.028229	0.005013	0.040383	0.013092	0.053846	0.04612	0.077019	0.105174	0.050691	-0.024723	-0.081831	0.020261	-0.024397	-0.055777	-0.06684	0.011852	-0.079845	-0.042372	0.028621	-0.010112	-0.025215	0.038318	-0.004672	0.037546	-0.007811	0.036667	0.026628
1403	R04B5.1	0.0196841	0.0752245	26.1378	18.1192	0.0472077	0.346619	0.850519	-0.014209	4.1e-05	-0.064505	0.000457	-0.001176	-0.015483	-0.024523	0.069881	0.047554	-0.028229	0.005013	0.040383	0.013092	0.053846	0.04612	0.077019	0.105174	0.050691	-0.024723	-0.081831	0.020261	-0.024397	-0.055777	-0.06684	0.011852	-0.079845	-0.042372	0.028621	-0.010112	-0.025215	0.038318	-0.004672	0.037546	-0.007811	0.036667	0.026628
1404	F47G4.5	0.0196841	0.0752245	26.1378	18.1192	0.0472077	0.346619	0.850519	-0.014209	4.1e-05	-0.064505	0.000457	-0.001176	-0.015483	-0.024523	0.069881	0.047554	-0.028229	0.005013	0.040383	0.013092	0.053846	0.04612	0.077019	0.105174	0.050691	-0.024723	-0.081831	0.020261	-0.024397	-0.055777	-0.06684	0.011852	-0.079845	-0.042372	0.028621	-0.010112	-0.025215	0.038318	-0.004672	0.037546	-0.007811	0.036667	0.026628
1406	srw-19	0.0196841	0.0752245	26.1378	18.1192	0.0472077	0.346619	0.850519	-0.014209	4.1e-05	-0.064505	0.000457	-0.001176	-0.015483	-0.024523	0.069881	0.047554	-0.028229	0.005013	0.040383	0.013092	0.053846	0.04612	0.077019	0.105174	0.050691	-0.024723	-0.081831	0.020261	-0.024397	-0.055777	-0.06684	0.011852	-0.079845	-0.042372	0.028621	-0.010112	-0.025215	0.038318	-0.004672	0.037546	-0.007811	0.036667	0.026628
1407	W04G5.8	0.0196841	0.0752245	26.1378	18.1192	0.0472077	0.346619	0.850519	-0.014209	4.1e-05	-0.064505	0.000457	-0.001176	-0.015483	-0.024523	0.069881	0.047554	-0.028229	0.005013	0.040383	0.013092	0.053846	0.04612	0.077019	0.105174	0.050691	-0.024723	-0.081831	0.020261	-0.024397	-0.055777	-0.06684	0.011852	-0.079845	-0.042372	0.028621	-0.010112	-0.025215	0.038318	-0.004672	0.037546	-0.007811	0.036667	0.026628
1408	180134	0.0196841	0.0752245	26.1378	18.1192	0.0472077	0.346619	0.850519	-0.014209	4.1e-05	-0.064505	0.000457	-0.001176	-0.015483	-0.024523	0.069881	0.047554	-0.028229	0.005013	0.040383	0.013092	0.053846	0.04612	0.077019	0.105174	0.050691	-0.024723	-0.081831	0.020261	-0.024397	-0.055777	-0.06684	0.011852	-0.079845	-0.042372	0.028621	-0.010112	-0.025215	0.038318	-0.004672	0.037546	-0.007811	0.036667	0.026628
1409	0	0.0196841	0.0752245	26.1378	18.1192	0.0472077	0.346619	0.850519	-0.014209	4.1e-05	-0.064505	0.000457	-0.001176	-0.015483	-0.024523	0.069881	0.047554	-0.028229	0.005013	0.040383	0.013092	0.053846	0.04612	0.077019	0.105174	0.050691	-0.024723	-0.081831	0.020261	-0.024397	-0.055777	-0.06684	0.011852	-0.079845	-0.042372	0.028621	-0.010112	-0.025215	0.038318	-0.004672	0.037546	-0.007811	0.036667	0.026628
1411	chil-26	0.0196841	0.0752245	26.1378	18.1192	0.0472077	0.346619	0.850519	-0.014209	4.1e-05	-0.064505	0.000457	-0.001176	-0.015483	-0.024523	0.069881	0.047554	-0.028229	0.005013	0.040383	0.013092	0.053846	0.04612	0.077019	0.105174	0.050691	-0.024723	-0.081831	0.020261	-0.024397	-0.055777	-0.06684	0.011852	-0.079845	-0.042372	0.028621	-0.010112	-0.025215	0.038318	-0.004672	0.037546	-0.007811	0.036667	0.026628
1412	190439	0.0196841	0.0752245	26.1378	18.1192	0.0472077	0.346619	0.850519	-0.014209	4.1e-05	-0.064505	0.000457	-0.001176	-0.015483	-0.024523	0.069881	0.047554	-0.028229	0.005013	0.040383	0.013092	0.053846	0.04612	0.077019	0.105174	0.050691	-0.024723	-0.081831	0.020261	-0.024397	-0.055777	-0.06684	0.011852	-0.079845	-0.042372	0.028621	-0.010112	-0.025215	0.038318	-0.004672	0.037546	-0.007811	0.036667	0.026628
1413	fbxa-100	0.0196841	0.0752245	26.1378	18.1192	0.0472077	0.346619	0.850519	-0.014209	4.1e-05	-0.064505	0.000457	-0.001176	-0.015483	-0.024523	0.069881	0.047554	-0.028229	0.005013	0.040383	0.013092	0.053846	0.04612	0.077019	0.105174	0.050691	-0.024723	-0.081831	0.020261	-0.024397	-0.055777	-0.06684	0.011852	-0.079845	-0.042372	0.028621	-0.010112	-0.025215	0.038318	-0.004672	0.037546	-0.007811	0.036667	0.026628
1414	K09E4.4	0.0196841	0.0752245	26.1378	18.1192	0.0472077	0.346619	0.850519	-0.014209	4.1e-05	-0.064505	0.000457	-0.001176	-0.015483	-0.024523	0.069881	0.047554	-0.028229	0.005013	0.040383	0.013092	0.053846	0.04612	0.077019	0.105174	0.050691	-0.024723	-0.081831	0.020261	-0.024397	-0.055777	-0.06684	0.011852	-0.079845	-0.042372	0.028621	-0.010112	-0.025215	0.038318	-0.004672	0.037546	-0.007811	0.036667	0.026628
1415	F28G4.4	0.0196841	0.0752245	26.1378	18.1192	0.0472077	0.346619	0.850519	-0.014209	4.1e-05	-0.064505	0.000457	-0.001176	-0.015483	-0.024523	0.069881	0.047554	-0.028229	0.005013	0.040383	0.013092	0.053846	0.04612	0.077019	0.105174	0.050691	-0.024723	-0.081831	0.020261	-0.024397	-0.055777	-0.06684	0.011852	-0.079845	-0.042372	0.028621	-0.010112	-0.025215	0.038318	-0.004672	0.037546	-0.007811	0.036667	0.026628
1416	srj-1	0.0196841	0.0752245	26.1378	18.1192	0.0472077	0.346619	0.850519	-0.014209	4.1e-05	-0.064505	0.000457	-0.001176	-0.015483	-0.024523	0.069881	0.047554	-0.028229	0.005013	0.040383	0.013092	0.053846	0.04612	0.077019	0.105174	0.050691	-0.024723	-0.081831	0.020261	-0.024397	-0.055777	-0.06684	0.011852	-0.079845	-0.042372	0.028621	-0.010112	-0.025215	0.038318	-0.004672	0.037546	-0.007811	0.036667	0.026628
1419	srbc-49	0.0196841	0.0752245	26.1378	18.1192	0.0472077	0.346619	0.850519	-0.014209	4.1e-05	-0.064505	0.000457	-0.001176	-0.015483	-0.024523	0.069881	0.047554	-0.028229	0.005013	0.040383	0.013092	0.053846	0.04612	0.077019	0.105174	0.050691	-0.024723	-0.081831	0.020261	-0.024397	-0.055777	-0.06684	0.011852	-0.079845	-0.042372	0.028621	-0.010112	-0.025215	0.038318	-0.004672	0.037546	-0.007811	0.036667	0.026628
1422	T27E7.4	0.0196841	0.0752245	26.1378	18.1192	0.0472077	0.346619	0.850519	-0.014209	4.1e-05	-0.064505	0.000457	-0.001176	-0.015483	-0.024523	0.069881	0.047554	-0.028229	0.005013	0.040383	0.013092	0.053846	0.04612	0.077019	0.105174	0.050691	-0.024723	-0.081831	0.020261	-0.024397	-0.055777	-0.06684	0.011852	-0.079845	-0.042372	0.028621	-0.010112	-0.025215	0.038318	-0.004672	0.037546	-0.007811	0.036667	0.026628
1423	srd-36	0.0196841	0.0752245	26.1378	18.1192	0.0472077	0.346619	0.850519	-0.014209	4.1e-05	-0.064505	0.000457	-0.001176	-0.015483	-0.024523	0.069881	0.047554	-0.028229	0.005013	0.040383	0.013092	0.053846	0.04612	0.077019	0.105174	0.050691	-0.024723	-0.081831	0.020261	-0.024397	-0.055777	-0.06684	0.011852	-0.079845	-0.042372	0.028621	-0.010112	-0.025215	0.038318	-0.004672	0.037546	-0.007811	0.036667	0.026628
1424	T21E8.7	0.0196841	0.0752245	26.1378	18.1192	0.0472077	0.346619	0.850519	-0.014209	4.1e-05	-0.064505	0.000457	-0.001176	-0.015483	-0.024523	0.069881	0.047554	-0.028229	0.005013	0.040383	0.013092	0.053846	0.04612	0.077019	0.105174	0.050691	-0.024723	-0.081831	0.020261	-0.024397	-0.055777	-0.06684	0.011852	-0.079845	-0.042372	0.028621	-0.010112	-0.025215	0.038318	-0.004672	0.037546	-0.007811	0.036667	0.026628
1425	C49A1.1	0.0196841	0.0752245	26.1378	18.1192	0.0472077	0.346619	0.850519	-0.014209	4.1e-05	-0.064505	0.000457	-0.001176	-0.015483	-0.024523	0.069881	0.047554	-0.028229	0.005013	0.040383	0.013092	0.053846	0.04612	0.077019	0.105174	0.050691	-0.024723	-0.081831	0.020261	-0.024397	-0.055777	-0.06684	0.011852	-0.079845	-0.042372	0.028621	-0.010112	-0.025215	0.038318	-0.004672	0.037546	-0.007811	0.036667	0.026628
1427	srz-1	0.0196841	0.0752245	26.1378	18.1192	0.0472077	0.346619	0.850519	-0.014209	4.1e-05	-0.064505	0.000457	-0.001176	-0.015483	-0.024523	0.069881	0.047554	-0.028229	0.005013	0.040383	0.013092	0.053846	0.04612	0.077019	0.105174	0.050691	-0.024723	-0.081831	0.020261	-0.024397	-0.055777	-0.06684	0.011852	-0.079845	-0.042372	0.028621	-0.010112	-0.025215	0.038318	-0.004672	0.037546	-0.007811	0.036667	0.026628
1428	T15D6.1	0.0196841	0.0752245	26.1378	18.1192	0.0472077	0.346619	0.850519	-0.014209	4.1e-05	-0.064505	0.000457	-0.001176	-0.015483	-0.024523	0.069881	0.047554	-0.028229	0.005013	0.040383	0.013092	0.053846	0.04612	0.077019	0.105174	0.050691	-0.024723	-0.081831	0.020261	-0.024397	-0.055777	-0.06684	0.011852	-0.079845	-0.042372	0.028621	-0.010112	-0.025215	0.038318	-0.004672	0.037546	-0.007811	0.036667	0.026628
1430	scpl-1	0.0196841	0.0752245	26.1378	18.1192	0.0472077	0.346619	0.850519	-0.014209	4.1e-05	-0.064505	0.000457	-0.001176	-0.015483	-0.024523	0.069881	0.047554	-0.028229	0.005013	0.040383	0.013092	0.053846	0.04612	0.077019	0.105174	0.050691	-0.024723	-0.081831	0.020261	-0.024397	-0.055777	-0.06684	0.011852	-0.079845	-0.042372	0.028621	-0.010112	-0.025215	0.038318	-0.004672	0.037546	-0.007811	0.036667	0.026628
1431	F45E6.1	0.0196841	0.0752245	26.1378	18.1192	0.0472077	0.346619	0.850519	-0.014209	4.1e-05	-0.064505	0.000457	-0.001176	-0.015483	-0.024523	0.069881	0.047554	-0.028229	0.005013	0.040383	0.013092	0.053846	0.04612	0.077019	0.105174	0.050691	-0.024723	-0.081831	0.020261	-0.024397	-0.055777	-0.06684	0.011852	-0.079845	-0.042372	0.028621	-0.010112	-0.025215	0.038318	-0.004672	0.037546	-0.007811	0.036667	0.026628
1432	clec-113	0.0196841	0.0752245	26.1378	18.1192	0.0472077	0.346619	0.850519	-0.014209	4.1e-05	-0.064505	0.000457	-0.001176	-0.015483	-0.024523	0.069881	0.047554	-0.028229	0.005013	0.040383	0.013092	0.053846	0.04612	0.077019	0.105174	0.050691	-0.024723	-0.081831	0.020261	-0.024397	-0.055777	-0.06684	0.011852	-0.079845	-0.042372	0.028621	-0.010112	-0.025215	0.038318	-0.004672	0.037546	-0.007811	0.036667	0.026628
1433	R02D5.6	0.0196841	0.0752245	26.1378	18.1192	0.0472077	0.346619	0.850519	-0.014209	4.1e-05	-0.064505	0.000457	-0.001176	-0.015483	-0.024523	0.069881	0.047554	-0.028229	0.005013	0.040383	0.013092	0.053846	0.04612	0.077019	0.105174	0.050691	-0.024723	-0.081831	0.020261	-0.024397	-0.055777	-0.06684	0.011852	-0.079845	-0.042372	0.028621	-0.010112	-0.025215	0.038318	-0.004672	0.037546	-0.007811	0.036667	0.026628
1434	str-109	0.0196841	0.0752245	26.1378	18.1192	0.0472077	0.346619	0.850519	-0.014209	4.1e-05	-0.064505	0.000457	-0.001176	-0.015483	-0.024523	0.069881	0.047554	-0.028229	0.005013	0.040383	0.013092	0.053846	0.04612	0.077019	0.105174	0.050691	-0.024723	-0.081831	0.020261	-0.024397	-0.055777	-0.06684	0.011852	-0.079845	-0.042372	0.028621	-0.010112	-0.025215	0.038318	-0.004672	0.037546	-0.007811	0.036667	0.026628
1437	191186	0.0196841	0.0752245	26.1378	18.1192	0.0472077	0.346619	0.850519	-0.014209	4.1e-05	-0.064505	0.000457	-0.001176	-0.015483	-0.024523	0.069881	0.047554	-0.028229	0.005013	0.040383	0.013092	0.053846	0.04612	0.077019	0.105174	0.050691	-0.024723	-0.081831	0.020261	-0.024397	-0.055777	-0.06684	0.011852	-0.079845	-0.042372	0.028621	-0.010112	-0.025215	0.038318	-0.004672	0.037546	-0.007811	0.036667	0.026628
1439	srlf-13	0.0196841	0.0752245	26.1378	18.1192	0.0472077	0.346619	0.850519	-0.014209	4.1e-05	-0.064505	0.000457	-0.001176	-0.015483	-0.024523	0.069881	0.047554	-0.028229	0.005013	0.040383	0.013092	0.053846	0.04612	0.077019	0.105174	0.050691	-0.024723	-0.081831	0.020261	-0.024397	-0.055777	-0.06684	0.011852	-0.079845	-0.042372	0.028621	-0.010112	-0.025215	0.038318	-0.004672	0.037546	-0.007811	0.036667	0.026628
1444	str-254	0.0196841	0.0752245	26.1378	18.1192	0.0472077	0.346619	0.850519	-0.014209	4.1e-05	-0.064505	0.000457	-0.001176	-0.015483	-0.024523	0.069881	0.047554	-0.028229	0.005013	0.040383	0.013092	0.053846	0.04612	0.077019	0.105174	0.050691	-0.024723	-0.081831	0.020261	-0.024397	-0.055777	-0.06684	0.011852	-0.079845	-0.042372	0.028621	-0.010112	-0.025215	0.038318	-0.004672	0.037546	-0.007811	0.036667	0.026628
1446	srbc-76	0.0196841	0.0752245	26.1378	18.1192	0.0472077	0.346619	0.850519	-0.014209	4.1e-05	-0.064505	0.000457	-0.001176	-0.015483	-0.024523	0.069881	0.047554	-0.028229	0.005013	0.040383	0.013092	0.053846	0.04612	0.077019	0.105174	0.050691	-0.024723	-0.081831	0.020261	-0.024397	-0.055777	-0.06684	0.011852	-0.079845	-0.042372	0.028621	-0.010112	-0.025215	0.038318	-0.004672	0.037546	-0.007811	0.036667	0.026628
1447	W02D9.8	0.0196841	0.0752245	26.1378	18.1192	0.0472077	0.346619	0.850519	-0.014209	4.1e-05	-0.064505	0.000457	-0.001176	-0.015483	-0.024523	0.069881	0.047554	-0.028229	0.005013	0.040383	0.013092	0.053846	0.04612	0.077019	0.105174	0.050691	-0.024723	-0.081831	0.020261	-0.024397	-0.055777	-0.06684	0.011852	-0.079845	-0.042372	0.028621	-0.010112	-0.025215	0.038318	-0.004672	0.037546	-0.007811	0.036667	0.026628
1448	E03H4.5	0.0196841	0.0752245	26.1378	18.1192	0.0472077	0.346619	0.850519	-0.014209	4.1e-05	-0.064505	0.000457	-0.001176	-0.015483	-0.024523	0.069881	0.047554	-0.028229	0.005013	0.040383	0.013092	0.053846	0.04612	0.077019	0.105174	0.050691	-0.024723	-0.081831	0.020261	-0.024397	-0.055777	-0.06684	0.011852	-0.079845	-0.042372	0.028621	-0.010112	-0.025215	0.038318	-0.004672	0.037546	-0.007811	0.036667	0.026628
1449	irld-26	0.0196841	0.0752245	26.1378	18.1192	0.0472077	0.346619	0.850519	-0.014209	4.1e-05	-0.064505	0.000457	-0.001176	-0.015483	-0.024523	0.069881	0.047554	-0.028229	0.005013	0.040383	0.013092	0.053846	0.04612	0.077019	0.105174	0.050691	-0.024723	-0.081831	0.020261	-0.024397	-0.055777	-0.06684	0.011852	-0.079845	-0.042372	0.028621	-0.010112	-0.025215	0.038318	-0.004672	0.037546	-0.007811	0.036667	0.026628
1450	T15D6.5	0.0196841	0.0752245	26.1378	18.1192	0.0472077	0.346619	0.850519	-0.014209	4.1e-05	-0.064505	0.000457	-0.001176	-0.015483	-0.024523	0.069881	0.047554	-0.028229	0.005013	0.040383	0.013092	0.053846	0.04612	0.077019	0.105174	0.050691	-0.024723	-0.081831	0.020261	-0.024397	-0.055777	-0.06684	0.011852	-0.079845	-0.042372	0.028621	-0.010112	-0.025215	0.038318	-0.004672	0.037546	-0.007811	0.036667	0.026628
1451	191284	0.0196841	0.0752245	26.1378	18.1192	0.0472077	0.346619	0.850519	-0.014209	4.1e-05	-0.064505	0.000457	-0.001176	-0.015483	-0.024523	0.069881	0.047554	-0.028229	0.005013	0.040383	0.013092	0.053846	0.04612	0.077019	0.105174	0.050691	-0.024723	-0.081831	0.020261	-0.024397	-0.055777	-0.06684	0.011852	-0.079845	-0.042372	0.028621	-0.010112	-0.025215	0.038318	-0.004672	0.037546	-0.007811	0.036667	0.026628
1453	srd-70	0.0196841	0.0752245	26.1378	18.1192	0.0472077	0.346619	0.850519	-0.014209	4.1e-05	-0.064505	0.000457	-0.001176	-0.015483	-0.024523	0.069881	0.047554	-0.028229	0.005013	0.040383	0.013092	0.053846	0.04612	0.077019	0.105174	0.050691	-0.024723	-0.081831	0.020261	-0.024397	-0.055777	-0.06684	0.011852	-0.079845	-0.042372	0.028621	-0.010112	-0.025215	0.038318	-0.004672	0.037546	-0.007811	0.036667	0.026628
1454	sre-29	0.0196841	0.0752245	26.1378	18.1192	0.0472077	0.346619	0.850519	-0.014209	4.1e-05	-0.064505	0.000457	-0.001176	-0.015483	-0.024523	0.069881	0.047554	-0.028229	0.005013	0.040383	0.013092	0.053846	0.04612	0.077019	0.105174	0.050691	-0.024723	-0.081831	0.020261	-0.024397	-0.055777	-0.06684	0.011852	-0.079845	-0.042372	0.028621	-0.010112	-0.025215	0.038318	-0.004672	0.037546	-0.007811	0.036667	0.026628
1455	191269	0.0196841	0.0752245	26.1378	18.1192	0.0472077	0.346619	0.850519	-0.014209	4.1e-05	-0.064505	0.000457	-0.001176	-0.015483	-0.024523	0.069881	0.047554	-0.028229	0.005013	0.040383	0.013092	0.053846	0.04612	0.077019	0.105174	0.050691	-0.024723	-0.081831	0.020261	-0.024397	-0.055777	-0.06684	0.011852	-0.079845	-0.042372	0.028621	-0.010112	-0.025215	0.038318	-0.004672	0.037546	-0.007811	0.036667	0.026628
1456	F28H7.7	0.0196841	0.0752245	26.1378	18.1192	0.0472077	0.346619	0.850519	-0.014209	4.1e-05	-0.064505	0.000457	-0.001176	-0.015483	-0.024523	0.069881	0.047554	-0.028229	0.005013	0.040383	0.013092	0.053846	0.04612	0.077019	0.105174	0.050691	-0.024723	-0.081831	0.020261	-0.024397	-0.055777	-0.06684	0.011852	-0.079845	-0.042372	0.028621	-0.010112	-0.025215	0.038318	-0.004672	0.037546	-0.007811	0.036667	0.026628
1458	13216969	0.0196841	0.0752245	26.1378	18.1192	0.0472077	0.346619	0.850519	-0.014209	4.1e-05	-0.064505	0.000457	-0.001176	-0.015483	-0.024523	0.069881	0.047554	-0.028229	0.005013	0.040383	0.013092	0.053846	0.04612	0.077019	0.105174	0.050691	-0.024723	-0.081831	0.020261	-0.024397	-0.055777	-0.06684	0.011852	-0.079845	-0.042372	0.028621	-0.010112	-0.025215	0.038318	-0.004672	0.037546	-0.007811	0.036667	0.026628
1459	F28G4.3	0.0196841	0.0752245	26.1378	18.1192	0.0472077	0.346619	0.850519	-0.014209	4.1e-05	-0.064505	0.000457	-0.001176	-0.015483	-0.024523	0.069881	0.047554	-0.028229	0.005013	0.040383	0.013092	0.053846	0.04612	0.077019	0.105174	0.050691	-0.024723	-0.081831	0.020261	-0.024397	-0.055777	-0.06684	0.011852	-0.079845	-0.042372	0.028621	-0.010112	-0.025215	0.038318	-0.004672	0.037546	-0.007811	0.036667	0.026628
1460	irld-20	0.0196841	0.0752245	26.1378	18.1192	0.0472077	0.346619	0.850519	-0.014209	4.1e-05	-0.064505	0.000457	-0.001176	-0.015483	-0.024523	0.069881	0.047554	-0.028229	0.005013	0.040383	0.013092	0.053846	0.04612	0.077019	0.105174	0.050691	-0.024723	-0.081831	0.020261	-0.024397	-0.055777	-0.06684	0.011852	-0.079845	-0.042372	0.028621	-0.010112	-0.025215	0.038318	-0.004672	0.037546	-0.007811	0.036667	0.026628
1461	srj-22	0.0196841	0.0752245	26.1378	18.1192	0.0472077	0.346619	0.850519	-0.014209	4.1e-05	-0.064505	0.000457	-0.001176	-0.015483	-0.024523	0.069881	0.047554	-0.028229	0.005013	0.040383	0.013092	0.053846	0.04612	0.077019	0.105174	0.050691	-0.024723	-0.081831	0.020261	-0.024397	-0.055777	-0.06684	0.011852	-0.079845	-0.042372	0.028621	-0.010112	-0.025215	0.038318	-0.004672	0.037546	-0.007811	0.036667	0.026628
1462	13181453	0.0196841	0.0752245	26.1378	18.1192	0.0472077	0.346619	0.850519	-0.014209	4.1e-05	-0.064505	0.000457	-0.001176	-0.015483	-0.024523	0.069881	0.047554	-0.028229	0.005013	0.040383	0.013092	0.053846	0.04612	0.077019	0.105174	0.050691	-0.024723	-0.081831	0.020261	-0.024397	-0.055777	-0.06684	0.011852	-0.079845	-0.042372	0.028621	-0.010112	-0.025215	0.038318	-0.004672	0.037546	-0.007811	0.036667	0.026628
1463	187920	0.0196841	0.0752245	26.1378	18.1192	0.0472077	0.346619	0.850519	-0.014209	4.1e-05	-0.064505	0.000457	-0.001176	-0.015483	-0.024523	0.069881	0.047554	-0.028229	0.005013	0.040383	0.013092	0.053846	0.04612	0.077019	0.105174	0.050691	-0.024723	-0.081831	0.020261	-0.024397	-0.055777	-0.06684	0.011852	-0.079845	-0.042372	0.028621	-0.010112	-0.025215	0.038318	-0.004672	0.037546	-0.007811	0.036667	0.026628
1466	184823	0.0196841	0.0752245	26.1378	18.1192	0.0472077	0.346619	0.850519	-0.014209	4.1e-05	-0.064505	0.000457	-0.001176	-0.015483	-0.024523	0.069881	0.047554	-0.028229	0.005013	0.040383	0.013092	0.053846	0.04612	0.077019	0.105174	0.050691	-0.024723	-0.081831	0.020261	-0.024397	-0.055777	-0.06684	0.011852	-0.079845	-0.042372	0.028621	-0.010112	-0.025215	0.038318	-0.004672	0.037546	-0.007811	0.036667	0.026628
1467	R03C1.1	0.0196841	0.0752245	26.1378	18.1192	0.0472077	0.346619	0.850519	-0.014209	4.1e-05	-0.064505	0.000457	-0.001176	-0.015483	-0.024523	0.069881	0.047554	-0.028229	0.005013	0.040383	0.013092	0.053846	0.04612	0.077019	0.105174	0.050691	-0.024723	-0.081831	0.020261	-0.024397	-0.055777	-0.06684	0.011852	-0.079845	-0.042372	0.028621	-0.010112	-0.025215	0.038318	-0.004672	0.037546	-0.007811	0.036667	0.026628
1468	srd-41	0.0196841	0.0752245	26.1378	18.1192	0.0472077	0.346619	0.850519	-0.014209	4.1e-05	-0.064505	0.000457	-0.001176	-0.015483	-0.024523	0.069881	0.047554	-0.028229	0.005013	0.040383	0.013092	0.053846	0.04612	0.077019	0.105174	0.050691	-0.024723	-0.081831	0.020261	-0.024397	-0.055777	-0.06684	0.011852	-0.079845	-0.042372	0.028621	-0.010112	-0.025215	0.038318	-0.004672	0.037546	-0.007811	0.036667	0.026628
1470	M02B1.4	0.0196841	0.0752245	26.1378	18.1192	0.0472077	0.346619	0.850519	-0.014209	4.1e-05	-0.064505	0.000457	-0.001176	-0.015483	-0.024523	0.069881	0.047554	-0.028229	0.005013	0.040383	0.013092	0.053846	0.04612	0.077019	0.105174	0.050691	-0.024723	-0.081831	0.020261	-0.024397	-0.055777	-0.06684	0.011852	-0.079845	-0.042372	0.028621	-0.010112	-0.025215	0.038318	-0.004672	0.037546	-0.007811	0.036667	0.026628
1471	srh-145	0.0196841	0.0752245	26.1378	18.1192	0.0472077	0.346619	0.850519	-0.014209	4.1e-05	-0.064505	0.000457	-0.001176	-0.015483	-0.024523	0.069881	0.047554	-0.028229	0.005013	0.040383	0.013092	0.053846	0.04612	0.077019	0.105174	0.050691	-0.024723	-0.081831	0.020261	-0.024397	-0.055777	-0.06684	0.011852	-0.079845	-0.042372	0.028621	-0.010112	-0.025215	0.038318	-0.004672	0.037546	-0.007811	0.036667	0.026628
1472	C04B4.4	0.0196841	0.0752245	26.1378	18.1192	0.0472077	0.346619	0.850519	-0.014209	4.1e-05	-0.064505	0.000457	-0.001176	-0.015483	-0.024523	0.069881	0.047554	-0.028229	0.005013	0.040383	0.013092	0.053846	0.04612	0.077019	0.105174	0.050691	-0.024723	-0.081831	0.020261	-0.024397	-0.055777	-0.06684	0.011852	-0.079845	-0.042372	0.028621	-0.010112	-0.025215	0.038318	-0.004672	0.037546	-0.007811	0.036667	0.026628
1473	ZK856.6	0.0196841	0.0752245	26.1378	18.1192	0.0472077	0.346619	0.850519	-0.014209	4.1e-05	-0.064505	0.000457	-0.001176	-0.015483	-0.024523	0.069881	0.047554	-0.028229	0.005013	0.040383	0.013092	0.053846	0.04612	0.077019	0.105174	0.050691	-0.024723	-0.081831	0.020261	-0.024397	-0.055777	-0.06684	0.011852	-0.079845	-0.042372	0.028621	-0.010112	-0.025215	0.038318	-0.004672	0.037546	-0.007811	0.036667	0.026628
1474	182744	0.0196841	0.0752245	26.1378	18.1192	0.0472077	0.346619	0.850519	-0.014209	4.1e-05	-0.064505	0.000457	-0.001176	-0.015483	-0.024523	0.069881	0.047554	-0.028229	0.005013	0.040383	0.013092	0.053846	0.04612	0.077019	0.105174	0.050691	-0.024723	-0.081831	0.020261	-0.024397	-0.055777	-0.06684	0.011852	-0.079845	-0.042372	0.028621	-0.010112	-0.025215	0.038318	-0.004672	0.037546	-0.007811	0.036667	0.026628
1475	str-261	0.0196841	0.0752245	26.1378	18.1192	0.0472077	0.346619	0.850519	-0.014209	4.1e-05	-0.064505	0.000457	-0.001176	-0.015483	-0.024523	0.069881	0.047554	-0.028229	0.005013	0.040383	0.013092	0.053846	0.04612	0.077019	0.105174	0.050691	-0.024723	-0.081831	0.020261	-0.024397	-0.055777	-0.06684	0.011852	-0.079845	-0.042372	0.028621	-0.010112	-0.025215	0.038318	-0.004672	0.037546	-0.007811	0.036667	0.026628
1476	oac-26	0.0196841	0.0752245	26.1378	18.1192	0.0472077	0.346619	0.850519	-0.014209	4.1e-05	-0.064505	0.000457	-0.001176	-0.015483	-0.024523	0.069881	0.047554	-0.028229	0.005013	0.040383	0.013092	0.053846	0.04612	0.077019	0.105174	0.050691	-0.024723	-0.081831	0.020261	-0.024397	-0.055777	-0.06684	0.011852	-0.079845	-0.042372	0.028621	-0.010112	-0.025215	0.038318	-0.004672	0.037546	-0.007811	0.036667	0.026628
1479	srg-44	0.0196841	0.0752245	26.1378	18.1192	0.0472077	0.346619	0.850519	-0.014209	4.1e-05	-0.064505	0.000457	-0.001176	-0.015483	-0.024523	0.069881	0.047554	-0.028229	0.005013	0.040383	0.013092	0.053846	0.04612	0.077019	0.105174	0.050691	-0.024723	-0.081831	0.020261	-0.024397	-0.055777	-0.06684	0.011852	-0.079845	-0.042372	0.028621	-0.010112	-0.025215	0.038318	-0.004672	0.037546	-0.007811	0.036667	0.026628
1480	184325	0.0196841	0.0752245	26.1378	18.1192	0.0472077	0.346619	0.850519	-0.014209	4.1e-05	-0.064505	0.000457	-0.001176	-0.015483	-0.024523	0.069881	0.047554	-0.028229	0.005013	0.040383	0.013092	0.053846	0.04612	0.077019	0.105174	0.050691	-0.024723	-0.081831	0.020261	-0.024397	-0.055777	-0.06684	0.011852	-0.079845	-0.042372	0.028621	-0.010112	-0.025215	0.038318	-0.004672	0.037546	-0.007811	0.036667	0.026628
1481	184601	0.0196841	0.0752245	26.1378	18.1192	0.0472077	0.346619	0.850519	-0.014209	4.1e-05	-0.064505	0.000457	-0.001176	-0.015483	-0.024523	0.069881	0.047554	-0.028229	0.005013	0.040383	0.013092	0.053846	0.04612	0.077019	0.105174	0.050691	-0.024723	-0.081831	0.020261	-0.024397	-0.055777	-0.06684	0.011852	-0.079845	-0.042372	0.028621	-0.010112	-0.025215	0.038318	-0.004672	0.037546	-0.007811	0.036667	0.026628
1482	C33G3.5	0.0196841	0.0752245	26.1378	18.1192	0.0472077	0.346619	0.850519	-0.014209	4.1e-05	-0.064505	0.000457	-0.001176	-0.015483	-0.024523	0.069881	0.047554	-0.028229	0.005013	0.040383	0.013092	0.053846	0.04612	0.077019	0.105174	0.050691	-0.024723	-0.081831	0.020261	-0.024397	-0.055777	-0.06684	0.011852	-0.079845	-0.042372	0.028621	-0.010112	-0.025215	0.038318	-0.004672	0.037546	-0.007811	0.036667	0.026628
1483	184481	0.0196841	0.0752245	26.1378	18.1192	0.0472077	0.346619	0.850519	-0.014209	4.1e-05	-0.064505	0.000457	-0.001176	-0.015483	-0.024523	0.069881	0.047554	-0.028229	0.005013	0.040383	0.013092	0.053846	0.04612	0.077019	0.105174	0.050691	-0.024723	-0.081831	0.020261	-0.024397	-0.055777	-0.06684	0.011852	-0.079845	-0.042372	0.028621	-0.010112	-0.025215	0.038318	-0.004672	0.037546	-0.007811	0.036667	0.026628
1484	C33B4.2	0.0196841	0.0752245	26.1378	18.1192	0.0472077	0.346619	0.850519	-0.014209	4.1e-05	-0.064505	0.000457	-0.001176	-0.015483	-0.024523	0.069881	0.047554	-0.028229	0.005013	0.040383	0.013092	0.053846	0.04612	0.077019	0.105174	0.050691	-0.024723	-0.081831	0.020261	-0.024397	-0.055777	-0.06684	0.011852	-0.079845	-0.042372	0.028621	-0.010112	-0.025215	0.038318	-0.004672	0.037546	-0.007811	0.036667	0.026628
1485	F14H8.4	0.0196841	0.0752245	26.1378	18.1192	0.0472077	0.346619	0.850519	-0.014209	4.1e-05	-0.064505	0.000457	-0.001176	-0.015483	-0.024523	0.069881	0.047554	-0.028229	0.005013	0.040383	0.013092	0.053846	0.04612	0.077019	0.105174	0.050691	-0.024723	-0.081831	0.020261	-0.024397	-0.055777	-0.06684	0.011852	-0.079845	-0.042372	0.028621	-0.010112	-0.025215	0.038318	-0.004672	0.037546	-0.007811	0.036667	0.026628
1486	189368	0.0196841	0.0752245	26.1378	18.1192	0.0472077	0.346619	0.850519	-0.014209	4.1e-05	-0.064505	0.000457	-0.001176	-0.015483	-0.024523	0.069881	0.047554	-0.028229	0.005013	0.040383	0.013092	0.053846	0.04612	0.077019	0.105174	0.050691	-0.024723	-0.081831	0.020261	-0.024397	-0.055777	-0.06684	0.011852	-0.079845	-0.042372	0.028621	-0.010112	-0.025215	0.038318	-0.004672	0.037546	-0.007811	0.036667	0.026628
1489	185525	0.0196841	0.0752245	26.1378	18.1192	0.0472077	0.346619	0.850519	-0.014209	4.1e-05	-0.064505	0.000457	-0.001176	-0.015483	-0.024523	0.069881	0.047554	-0.028229	0.005013	0.040383	0.013092	0.053846	0.04612	0.077019	0.105174	0.050691	-0.024723	-0.081831	0.020261	-0.024397	-0.055777	-0.06684	0.011852	-0.079845	-0.042372	0.028621	-0.010112	-0.025215	0.038318	-0.004672	0.037546	-0.007811	0.036667	0.026628
1490	srw-62	0.0196841	0.0752245	26.1378	18.1192	0.0472077	0.346619	0.850519	-0.014209	4.1e-05	-0.064505	0.000457	-0.001176	-0.015483	-0.024523	0.069881	0.047554	-0.028229	0.005013	0.040383	0.013092	0.053846	0.04612	0.077019	0.105174	0.050691	-0.024723	-0.081831	0.020261	-0.024397	-0.055777	-0.06684	0.011852	-0.079845	-0.042372	0.028621	-0.010112	-0.025215	0.038318	-0.004672	0.037546	-0.007811	0.036667	0.026628
1491	vps-50	0.0196841	0.0752245	26.1378	18.1192	0.0472077	0.346619	0.850519	-0.014209	4.1e-05	-0.064505	0.000457	-0.001176	-0.015483	-0.024523	0.069881	0.047554	-0.028229	0.005013	0.040383	0.013092	0.053846	0.04612	0.077019	0.105174	0.050691	-0.024723	-0.081831	0.020261	-0.024397	-0.055777	-0.06684	0.011852	-0.079845	-0.042372	0.028621	-0.010112	-0.025215	0.038318	-0.004672	0.037546	-0.007811	0.036667	0.026628
1492	13217158	0.0196841	0.0752245	26.1378	18.1192	0.0472077	0.346619	0.850519	-0.014209	4.1e-05	-0.064505	0.000457	-0.001176	-0.015483	-0.024523	0.069881	0.047554	-0.028229	0.005013	0.040383	0.013092	0.053846	0.04612	0.077019	0.105174	0.050691	-0.024723	-0.081831	0.020261	-0.024397	-0.055777	-0.06684	0.011852	-0.079845	-0.042372	0.028621	-0.010112	-0.025215	0.038318	-0.004672	0.037546	-0.007811	0.036667	0.026628
1493	13216969	0.0196841	0.0752245	26.1378	18.1192	0.0472077	0.346619	0.850519	-0.014209	4.1e-05	-0.064505	0.000457	-0.001176	-0.015483	-0.024523	0.069881	0.047554	-0.028229	0.005013	0.040383	0.013092	0.053846	0.04612	0.077019	0.105174	0.050691	-0.024723	-0.081831	0.020261	-0.024397	-0.055777	-0.06684	0.011852	-0.079845	-0.042372	0.028621	-0.010112	-0.025215	0.038318	-0.004672	0.037546	-0.007811	0.036667	0.026628
1494	F33E2.6	0.0196841	0.0752245	26.1378	18.1192	0.0472077	0.346619	0.850519	-0.014209	4.1e-05	-0.064505	0.000457	-0.001176	-0.015483	-0.024523	0.069881	0.047554	-0.028229	0.005013	0.040383	0.013092	0.053846	0.04612	0.077019	0.105174	0.050691	-0.024723	-0.081831	0.020261	-0.024397	-0.055777	-0.06684	0.011852	-0.079845	-0.042372	0.028621	-0.010112	-0.025215	0.038318	-0.004672	0.037546	-0.007811	0.036667	0.026628
1495	C25F9.8	0.0196841	0.0752245	26.1378	18.1192	0.0472077	0.346619	0.850519	-0.014209	4.1e-05	-0.064505	0.000457	-0.001176	-0.015483	-0.024523	0.069881	0.047554	-0.028229	0.005013	0.040383	0.013092	0.053846	0.04612	0.077019	0.105174	0.050691	-0.024723	-0.081831	0.020261	-0.024397	-0.055777	-0.06684	0.011852	-0.079845	-0.042372	0.028621	-0.010112	-0.025215	0.038318	-0.004672	0.037546	-0.007811	0.036667	0.026628
1496	srh-264	0.0196841	0.0752245	26.1378	18.1192	0.0472077	0.346619	0.850519	-0.014209	4.1e-05	-0.064505	0.000457	-0.001176	-0.015483	-0.024523	0.069881	0.047554	-0.028229	0.005013	0.040383	0.013092	0.053846	0.04612	0.077019	0.105174	0.050691	-0.024723	-0.081831	0.020261	-0.024397	-0.055777	-0.06684	0.011852	-0.079845	-0.042372	0.028621	-0.010112	-0.025215	0.038318	-0.004672	0.037546	-0.007811	0.036667	0.026628
1497	C47F8.7	0.0196841	0.0752245	26.1378	18.1192	0.0472077	0.346619	0.850519	-0.014209	4.1e-05	-0.064505	0.000457	-0.001176	-0.015483	-0.024523	0.069881	0.047554	-0.028229	0.005013	0.040383	0.013092	0.053846	0.04612	0.077019	0.105174	0.050691	-0.024723	-0.081831	0.020261	-0.024397	-0.055777	-0.06684	0.011852	-0.079845	-0.042372	0.028621	-0.010112	-0.025215	0.038318	-0.004672	0.037546	-0.007811	0.036667	0.026628
1500	srh-142	0.0196841	0.0752245	26.1378	18.1192	0.0472077	0.346619	0.850519	-0.014209	4.1e-05	-0.064505	0.000457	-0.001176	-0.015483	-0.024523	0.069881	0.047554	-0.028229	0.005013	0.040383	0.013092	0.053846	0.04612	0.077019	0.105174	0.050691	-0.024723	-0.081831	0.020261	-0.024397	-0.055777	-0.06684	0.011852	-0.079845	-0.042372	0.028621	-0.010112	-0.025215	0.038318	-0.004672	0.037546	-0.007811	0.036667	0.026628
1505	187774	0.0196841	0.0752245	26.1378	18.1192	0.0472077	0.346619	0.850519	-0.014209	4.1e-05	-0.064505	0.000457	-0.001176	-0.015483	-0.024523	0.069881	0.047554	-0.028229	0.005013	0.040383	0.013092	0.053846	0.04612	0.077019	0.105174	0.050691	-0.024723	-0.081831	0.020261	-0.024397	-0.055777	-0.06684	0.011852	-0.079845	-0.042372	0.028621	-0.010112	-0.025215	0.038318	-0.004672	0.037546	-0.007811	0.036667	0.026628
1507	clec-114	0.0196841	0.0752245	26.1378	18.1192	0.0472077	0.346619	0.850519	-0.014209	4.1e-05	-0.064505	0.000457	-0.001176	-0.015483	-0.024523	0.069881	0.047554	-0.028229	0.005013	0.040383	0.013092	0.053846	0.04612	0.077019	0.105174	0.050691	-0.024723	-0.081831	0.020261	-0.024397	-0.055777	-0.06684	0.011852	-0.079845	-0.042372	0.028621	-0.010112	-0.025215	0.038318	-0.004672	0.037546	-0.007811	0.036667	0.026628
1508	T21B4.3	0.0196841	0.0752245	26.1378	18.1192	0.0472077	0.346619	0.850519	-0.014209	4.1e-05	-0.064505	0.000457	-0.001176	-0.015483	-0.024523	0.069881	0.047554	-0.028229	0.005013	0.040383	0.013092	0.053846	0.04612	0.077019	0.105174	0.050691	-0.024723	-0.081831	0.020261	-0.024397	-0.055777	-0.06684	0.011852	-0.079845	-0.042372	0.028621	-0.010112	-0.025215	0.038318	-0.004672	0.037546	-0.007811	0.036667	0.026628
1509	W06G6.2	0.0196841	0.0752245	26.1378	18.1192	0.0472077	0.346619	0.850519	-0.014209	4.1e-05	-0.064505	0.000457	-0.001176	-0.015483	-0.024523	0.069881	0.047554	-0.028229	0.005013	0.040383	0.013092	0.053846	0.04612	0.077019	0.105174	0.050691	-0.024723	-0.081831	0.020261	-0.024397	-0.055777	-0.06684	0.011852	-0.079845	-0.042372	0.028621	-0.010112	-0.025215	0.038318	-0.004672	0.037546	-0.007811	0.036667	0.026628
1510	irld-47	0.0196841	0.0752245	26.1378	18.1192	0.0472077	0.346619	0.850519	-0.014209	4.1e-05	-0.064505	0.000457	-0.001176	-0.015483	-0.024523	0.069881	0.047554	-0.028229	0.005013	0.040383	0.013092	0.053846	0.04612	0.077019	0.105174	0.050691	-0.024723	-0.081831	0.020261	-0.024397	-0.055777	-0.06684	0.011852	-0.079845	-0.042372	0.028621	-0.010112	-0.025215	0.038318	-0.004672	0.037546	-0.007811	0.036667	0.026628
1511	188671	0.0196841	0.0752245	26.1378	18.1192	0.0472077	0.346619	0.850519	-0.014209	4.1e-05	-0.064505	0.000457	-0.001176	-0.015483	-0.024523	0.069881	0.047554	-0.028229	0.005013	0.040383	0.013092	0.053846	0.04612	0.077019	0.105174	0.050691	-0.024723	-0.081831	0.020261	-0.024397	-0.055777	-0.06684	0.011852	-0.079845	-0.042372	0.028621	-0.010112	-0.025215	0.038318	-0.004672	0.037546	-0.007811	0.036667	0.026628
1512	13183109	0.0196841	0.0752245	26.1378	18.1192	0.0472077	0.346619	0.850519	-0.014209	4.1e-05	-0.064505	0.000457	-0.001176	-0.015483	-0.024523	0.069881	0.047554	-0.028229	0.005013	0.040383	0.013092	0.053846	0.04612	0.077019	0.105174	0.050691	-0.024723	-0.081831	0.020261	-0.024397	-0.055777	-0.06684	0.011852	-0.079845	-0.042372	0.028621	-0.010112	-0.025215	0.038318	-0.004672	0.037546	-0.007811	0.036667	0.026628
1513	187775	0.0196841	0.0752245	26.1378	18.1192	0.0472077	0.346619	0.850519	-0.014209	4.1e-05	-0.064505	0.000457	-0.001176	-0.015483	-0.024523	0.069881	0.047554	-0.028229	0.005013	0.040383	0.013092	0.053846	0.04612	0.077019	0.105174	0.050691	-0.024723	-0.081831	0.020261	-0.024397	-0.055777	-0.06684	0.011852	-0.079845	-0.042372	0.028621	-0.010112	-0.025215	0.038318	-0.004672	0.037546	-0.007811	0.036667	0.026628
1515	188962	0.0196841	0.0752245	26.1378	18.1192	0.0472077	0.346619	0.850519	-0.014209	4.1e-05	-0.064505	0.000457	-0.001176	-0.015483	-0.024523	0.069881	0.047554	-0.028229	0.005013	0.040383	0.013092	0.053846	0.04612	0.077019	0.105174	0.050691	-0.024723	-0.081831	0.020261	-0.024397	-0.055777	-0.06684	0.011852	-0.079845	-0.042372	0.028621	-0.010112	-0.025215	0.038318	-0.004672	0.037546	-0.007811	0.036667	0.026628
1516	sru-15	0.0196841	0.0752245	26.1378	18.1192	0.0472077	0.346619	0.850519	-0.014209	4.1e-05	-0.064505	0.000457	-0.001176	-0.015483	-0.024523	0.069881	0.047554	-0.028229	0.005013	0.040383	0.013092	0.053846	0.04612	0.077019	0.105174	0.050691	-0.024723	-0.081831	0.020261	-0.024397	-0.055777	-0.06684	0.011852	-0.079845	-0.042372	0.028621	-0.010112	-0.025215	0.038318	-0.004672	0.037546	-0.007811	0.036667	0.026628
1518	13216485	0.0196841	0.0752245	26.1378	18.1192	0.0472077	0.346619	0.850519	-0.014209	4.1e-05	-0.064505	0.000457	-0.001176	-0.015483	-0.024523	0.069881	0.047554	-0.028229	0.005013	0.040383	0.013092	0.053846	0.04612	0.077019	0.105174	0.050691	-0.024723	-0.081831	0.020261	-0.024397	-0.055777	-0.06684	0.011852	-0.079845	-0.042372	0.028621	-0.010112	-0.025215	0.038318	-0.004672	0.037546	-0.007811	0.036667	0.026628
1520	F36D1.6	0.0196841	0.0752245	26.1378	18.1192	0.0472077	0.346619	0.850519	-0.014209	4.1e-05	-0.064505	0.000457	-0.001176	-0.015483	-0.024523	0.069881	0.047554	-0.028229	0.005013	0.040383	0.013092	0.053846	0.04612	0.077019	0.105174	0.050691	-0.024723	-0.081831	0.020261	-0.024397	-0.055777	-0.06684	0.011852	-0.079845	-0.042372	0.028621	-0.010112	-0.025215	0.038318	-0.004672	0.037546	-0.007811	0.036667	0.026628
1522	184462	0.0196841	0.0752245	26.1378	18.1192	0.0472077	0.346619	0.850519	-0.014209	4.1e-05	-0.064505	0.000457	-0.001176	-0.015483	-0.024523	0.069881	0.047554	-0.028229	0.005013	0.040383	0.013092	0.053846	0.04612	0.077019	0.105174	0.050691	-0.024723	-0.081831	0.020261	-0.024397	-0.055777	-0.06684	0.011852	-0.079845	-0.042372	0.028621	-0.010112	-0.025215	0.038318	-0.004672	0.037546	-0.007811	0.036667	0.026628
1523	grl-2	0.0196841	0.0752245	26.1378	18.1192	0.0472077	0.346619	0.850519	-0.014209	4.1e-05	-0.064505	0.000457	-0.001176	-0.015483	-0.024523	0.069881	0.047554	-0.028229	0.005013	0.040383	0.013092	0.053846	0.04612	0.077019	0.105174	0.050691	-0.024723	-0.081831	0.020261	-0.024397	-0.055777	-0.06684	0.011852	-0.079845	-0.042372	0.028621	-0.010112	-0.025215	0.038318	-0.004672	0.037546	-0.007811	0.036667	0.026628
1524	F47G9.6	0.0196841	0.0752245	26.1378	18.1192	0.0472077	0.346619	0.850519	-0.014209	4.1e-05	-0.064505	0.000457	-0.001176	-0.015483	-0.024523	0.069881	0.047554	-0.028229	0.005013	0.040383	0.013092	0.053846	0.04612	0.077019	0.105174	0.050691	-0.024723	-0.081831	0.020261	-0.024397	-0.055777	-0.06684	0.011852	-0.079845	-0.042372	0.028621	-0.010112	-0.025215	0.038318	-0.004672	0.037546	-0.007811	0.036667	0.026628
1525	srw-10	0.0196841	0.0752245	26.1378	18.1192	0.0472077	0.346619	0.850519	-0.014209	4.1e-05	-0.064505	0.000457	-0.001176	-0.015483	-0.024523	0.069881	0.047554	-0.028229	0.005013	0.040383	0.013092	0.053846	0.04612	0.077019	0.105174	0.050691	-0.024723	-0.081831	0.020261	-0.024397	-0.055777	-0.06684	0.011852	-0.079845	-0.042372	0.028621	-0.010112	-0.025215	0.038318	-0.004672	0.037546	-0.007811	0.036667	0.026628
1527	sre-31	0.0196841	0.0752245	26.1378	18.1192	0.0472077	0.346619	0.850519	-0.014209	4.1e-05	-0.064505	0.000457	-0.001176	-0.015483	-0.024523	0.069881	0.047554	-0.028229	0.005013	0.040383	0.013092	0.053846	0.04612	0.077019	0.105174	0.050691	-0.024723	-0.081831	0.020261	-0.024397	-0.055777	-0.06684	0.011852	-0.079845	-0.042372	0.028621	-0.010112	-0.025215	0.038318	-0.004672	0.037546	-0.007811	0.036667	0.026628
1529	F14H8.2	0.0196841	0.0752245	26.1378	18.1192	0.0472077	0.346619	0.850519	-0.014209	4.1e-05	-0.064505	0.000457	-0.001176	-0.015483	-0.024523	0.069881	0.047554	-0.028229	0.005013	0.040383	0.013092	0.053846	0.04612	0.077019	0.105174	0.050691	-0.024723	-0.081831	0.020261	-0.024397	-0.055777	-0.06684	0.011852	-0.079845	-0.042372	0.028621	-0.010112	-0.025215	0.038318	-0.004672	0.037546	-0.007811	0.036667	0.026628
1531	rdy-2	0.0196841	0.0752245	26.1378	18.1192	0.0472077	0.346619	0.850519	-0.014209	4.1e-05	-0.064505	0.000457	-0.001176	-0.015483	-0.024523	0.069881	0.047554	-0.028229	0.005013	0.040383	0.013092	0.053846	0.04612	0.077019	0.105174	0.050691	-0.024723	-0.081831	0.020261	-0.024397	-0.055777	-0.06684	0.011852	-0.079845	-0.042372	0.028621	-0.010112	-0.025215	0.038318	-0.004672	0.037546	-0.007811	0.036667	0.026628
1532	173708	0.0196841	0.0752245	26.1378	18.1192	0.0472077	0.346619	0.850519	-0.014209	4.1e-05	-0.064505	0.000457	-0.001176	-0.015483	-0.024523	0.069881	0.047554	-0.028229	0.005013	0.040383	0.013092	0.053846	0.04612	0.077019	0.105174	0.050691	-0.024723	-0.081831	0.020261	-0.024397	-0.055777	-0.06684	0.011852	-0.079845	-0.042372	0.028621	-0.010112	-0.025215	0.038318	-0.004672	0.037546	-0.007811	0.036667	0.026628
1533	0	0.0196841	0.0752245	26.1378	18.1192	0.0472077	0.346619	0.850519	-0.014209	4.1e-05	-0.064505	0.000457	-0.001176	-0.015483	-0.024523	0.069881	0.047554	-0.028229	0.005013	0.040383	0.013092	0.053846	0.04612	0.077019	0.105174	0.050691	-0.024723	-0.081831	0.020261	-0.024397	-0.055777	-0.06684	0.011852	-0.079845	-0.042372	0.028621	-0.010112	-0.025215	0.038318	-0.004672	0.037546	-0.007811	0.036667	0.026628
1534	irld-14	0.0196841	0.0752245	26.1378	18.1192	0.0472077	0.346619	0.850519	-0.014209	4.1e-05	-0.064505	0.000457	-0.001176	-0.015483	-0.024523	0.069881	0.047554	-0.028229	0.005013	0.040383	0.013092	0.053846	0.04612	0.077019	0.105174	0.050691	-0.024723	-0.081831	0.020261	-0.024397	-0.055777	-0.06684	0.011852	-0.079845	-0.042372	0.028621	-0.010112	-0.025215	0.038318	-0.004672	0.037546	-0.007811	0.036667	0.026628
1535	srh-18	0.0196841	0.0752245	26.1378	18.1192	0.0472077	0.346619	0.850519	-0.014209	4.1e-05	-0.064505	0.000457	-0.001176	-0.015483	-0.024523	0.069881	0.047554	-0.028229	0.005013	0.040383	0.013092	0.053846	0.04612	0.077019	0.105174	0.050691	-0.024723	-0.081831	0.020261	-0.024397	-0.055777	-0.06684	0.011852	-0.079845	-0.042372	0.028621	-0.010112	-0.025215	0.038318	-0.004672	0.037546	-0.007811	0.036667	0.026628
1536	T22G5.1	0.0196841	0.0752245	26.1378	18.1192	0.0472077	0.346619	0.850519	-0.014209	4.1e-05	-0.064505	0.000457	-0.001176	-0.015483	-0.024523	0.069881	0.047554	-0.028229	0.005013	0.040383	0.013092	0.053846	0.04612	0.077019	0.105174	0.050691	-0.024723	-0.081831	0.020261	-0.024397	-0.055777	-0.06684	0.011852	-0.079845	-0.042372	0.028621	-0.010112	-0.025215	0.038318	-0.004672	0.037546	-0.007811	0.036667	0.026628
1537	187015	0.0196841	0.0752245	26.1378	18.1192	0.0472077	0.346619	0.850519	-0.014209	4.1e-05	-0.064505	0.000457	-0.001176	-0.015483	-0.024523	0.069881	0.047554	-0.028229	0.005013	0.040383	0.013092	0.053846	0.04612	0.077019	0.105174	0.050691	-0.024723	-0.081831	0.020261	-0.024397	-0.055777	-0.06684	0.011852	-0.079845	-0.042372	0.028621	-0.010112	-0.025215	0.038318	-0.004672	0.037546	-0.007811	0.036667	0.026628
1538	F13E9.5	0.0196841	0.0752245	26.1378	18.1192	0.0472077	0.346619	0.850519	-0.014209	4.1e-05	-0.064505	0.000457	-0.001176	-0.015483	-0.024523	0.069881	0.047554	-0.028229	0.005013	0.040383	0.013092	0.053846	0.04612	0.077019	0.105174	0.050691	-0.024723	-0.081831	0.020261	-0.024397	-0.055777	-0.06684	0.011852	-0.079845	-0.042372	0.028621	-0.010112	-0.025215	0.038318	-0.004672	0.037546	-0.007811	0.036667	0.026628
1541	str-252	0.0196841	0.0752245	26.1378	18.1192	0.0472077	0.346619	0.850519	-0.014209	4.1e-05	-0.064505	0.000457	-0.001176	-0.015483	-0.024523	0.069881	0.047554	-0.028229	0.005013	0.040383	0.013092	0.053846	0.04612	0.077019	0.105174	0.050691	-0.024723	-0.081831	0.020261	-0.024397	-0.055777	-0.06684	0.011852	-0.079845	-0.042372	0.028621	-0.010112	-0.025215	0.038318	-0.004672	0.037546	-0.007811	0.036667	0.026628
1543	str-150	0.0196841	0.0752245	26.1378	18.1192	0.0472077	0.346619	0.850519	-0.014209	4.1e-05	-0.064505	0.000457	-0.001176	-0.015483	-0.024523	0.069881	0.047554	-0.028229	0.005013	0.040383	0.013092	0.053846	0.04612	0.077019	0.105174	0.050691	-0.024723	-0.081831	0.020261	-0.024397	-0.055777	-0.06684	0.011852	-0.079845	-0.042372	0.028621	-0.010112	-0.025215	0.038318	-0.004672	0.037546	-0.007811	0.036667	0.026628
1545	sre-22	0.0196841	0.0752245	26.1378	18.1192	0.0472077	0.346619	0.850519	-0.014209	4.1e-05	-0.064505	0.000457	-0.001176	-0.015483	-0.024523	0.069881	0.047554	-0.028229	0.005013	0.040383	0.013092	0.053846	0.04612	0.077019	0.105174	0.050691	-0.024723	-0.081831	0.020261	-0.024397	-0.055777	-0.06684	0.011852	-0.079845	-0.042372	0.028621	-0.010112	-0.025215	0.038318	-0.004672	0.037546	-0.007811	0.036667	0.026628
1547	T01G5.6	0.0196841	0.0752245	26.1378	18.1192	0.0472077	0.346619	0.850519	-0.014209	4.1e-05	-0.064505	0.000457	-0.001176	-0.015483	-0.024523	0.069881	0.047554	-0.028229	0.005013	0.040383	0.013092	0.053846	0.04612	0.077019	0.105174	0.050691	-0.024723	-0.081831	0.020261	-0.024397	-0.055777	-0.06684	0.011852	-0.079845	-0.042372	0.028621	-0.010112	-0.025215	0.038318	-0.004672	0.037546	-0.007811	0.036667	0.026628
1548	Y6B3B.7	0.0196841	0.0752245	26.1378	18.1192	0.0472077	0.346619	0.850519	-0.014209	4.1e-05	-0.064505	0.000457	-0.001176	-0.015483	-0.024523	0.069881	0.047554	-0.028229	0.005013	0.040383	0.013092	0.053846	0.04612	0.077019	0.105174	0.050691	-0.024723	-0.081831	0.020261	-0.024397	-0.055777	-0.06684	0.011852	-0.079845	-0.042372	0.028621	-0.010112	-0.025215	0.038318	-0.004672	0.037546	-0.007811	0.036667	0.026628
1550	187279	0.0196841	0.0752245	26.1378	18.1192	0.0472077	0.346619	0.850519	-0.014209	4.1e-05	-0.064505	0.000457	-0.001176	-0.015483	-0.024523	0.069881	0.047554	-0.028229	0.005013	0.040383	0.013092	0.053846	0.04612	0.077019	0.105174	0.050691	-0.024723	-0.081831	0.020261	-0.024397	-0.055777	-0.06684	0.011852	-0.079845	-0.042372	0.028621	-0.010112	-0.025215	0.038318	-0.004672	0.037546	-0.007811	0.036667	0.026628
1551	R11D1.4	0.0196841	0.0752245	26.1378	18.1192	0.0472077	0.346619	0.850519	-0.014209	4.1e-05	-0.064505	0.000457	-0.001176	-0.015483	-0.024523	0.069881	0.047554	-0.028229	0.005013	0.040383	0.013092	0.053846	0.04612	0.077019	0.105174	0.050691	-0.024723	-0.081831	0.020261	-0.024397	-0.055777	-0.06684	0.011852	-0.079845	-0.042372	0.028621	-0.010112	-0.025215	0.038318	-0.004672	0.037546	-0.007811	0.036667	0.026628
1555	183770	0.0196841	0.0752245	26.1378	18.1192	0.0472077	0.346619	0.850519	-0.014209	4.1e-05	-0.064505	0.000457	-0.001176	-0.015483	-0.024523	0.069881	0.047554	-0.028229	0.005013	0.040383	0.013092	0.053846	0.04612	0.077019	0.105174	0.050691	-0.024723	-0.081831	0.020261	-0.024397	-0.055777	-0.06684	0.011852	-0.079845	-0.042372	0.028621	-0.010112	-0.025215	0.038318	-0.004672	0.037546	-0.007811	0.036667	0.026628
1556	0	0.0196841	0.0752245	26.1378	18.1192	0.0472077	0.346619	0.850519	-0.014209	4.1e-05	-0.064505	0.000457	-0.001176	-0.015483	-0.024523	0.069881	0.047554	-0.028229	0.005013	0.040383	0.013092	0.053846	0.04612	0.077019	0.105174	0.050691	-0.024723	-0.081831	0.020261	-0.024397	-0.055777	-0.06684	0.011852	-0.079845	-0.042372	0.028621	-0.010112	-0.025215	0.038318	-0.004672	0.037546	-0.007811	0.036667	0.026628
1558	186149	0.0196841	0.0752245	26.1378	18.1192	0.0472077	0.346619	0.850519	-0.014209	4.1e-05	-0.064505	0.000457	-0.001176	-0.015483	-0.024523	0.069881	0.047554	-0.028229	0.005013	0.040383	0.013092	0.053846	0.04612	0.077019	0.105174	0.050691	-0.024723	-0.081831	0.020261	-0.024397	-0.055777	-0.06684	0.011852	-0.079845	-0.042372	0.028621	-0.010112	-0.025215	0.038318	-0.004672	0.037546	-0.007811	0.036667	0.026628
1562	C40H5.2	0.0196841	0.0752245	26.1378	18.1192	0.0472077	0.346619	0.850519	-0.014209	4.1e-05	-0.064505	0.000457	-0.001176	-0.015483	-0.024523	0.069881	0.047554	-0.028229	0.005013	0.040383	0.013092	0.053846	0.04612	0.077019	0.105174	0.050691	-0.024723	-0.081831	0.020261	-0.024397	-0.055777	-0.06684	0.011852	-0.079845	-0.042372	0.028621	-0.010112	-0.025215	0.038318	-0.004672	0.037546	-0.007811	0.036667	0.026628
1564	del-8	0.0196841	0.0752245	26.1378	18.1192	0.0472077	0.346619	0.850519	-0.014209	4.1e-05	-0.064505	0.000457	-0.001176	-0.015483	-0.024523	0.069881	0.047554	-0.028229	0.005013	0.040383	0.013092	0.053846	0.04612	0.077019	0.105174	0.050691	-0.024723	-0.081831	0.020261	-0.024397	-0.055777	-0.06684	0.011852	-0.079845	-0.042372	0.028621	-0.010112	-0.025215	0.038318	-0.004672	0.037546	-0.007811	0.036667	0.026628
1565	189367	0.0196841	0.0752245	26.1378	18.1192	0.0472077	0.346619	0.850519	-0.014209	4.1e-05	-0.064505	0.000457	-0.001176	-0.015483	-0.024523	0.069881	0.047554	-0.028229	0.005013	0.040383	0.013092	0.053846	0.04612	0.077019	0.105174	0.050691	-0.024723	-0.081831	0.020261	-0.024397	-0.055777	-0.06684	0.011852	-0.079845	-0.042372	0.028621	-0.010112	-0.025215	0.038318	-0.004672	0.037546	-0.007811	0.036667	0.026628
1566	C15A7.2	0.0196841	0.0752245	26.1378	18.1192	0.0472077	0.346619	0.850519	-0.014209	4.1e-05	-0.064505	0.000457	-0.001176	-0.015483	-0.024523	0.069881	0.047554	-0.028229	0.005013	0.040383	0.013092	0.053846	0.04612	0.077019	0.105174	0.050691	-0.024723	-0.081831	0.020261	-0.024397	-0.055777	-0.06684	0.011852	-0.079845	-0.042372	0.028621	-0.010112	-0.025215	0.038318	-0.004672	0.037546	-0.007811	0.036667	0.026628
1567	F32B4.5	0.0196841	0.0752245	26.1378	18.1192	0.0472077	0.346619	0.850519	-0.014209	4.1e-05	-0.064505	0.000457	-0.001176	-0.015483	-0.024523	0.069881	0.047554	-0.028229	0.005013	0.040383	0.013092	0.053846	0.04612	0.077019	0.105174	0.050691	-0.024723	-0.081831	0.020261	-0.024397	-0.055777	-0.06684	0.011852	-0.079845	-0.042372	0.028621	-0.010112	-0.025215	0.038318	-0.004672	0.037546	-0.007811	0.036667	0.026628
1569	C09G9.3	0.0196841	0.0752245	26.1378	18.1192	0.0472077	0.346619	0.850519	-0.014209	4.1e-05	-0.064505	0.000457	-0.001176	-0.015483	-0.024523	0.069881	0.047554	-0.028229	0.005013	0.040383	0.013092	0.053846	0.04612	0.077019	0.105174	0.050691	-0.024723	-0.081831	0.020261	-0.024397	-0.055777	-0.06684	0.011852	-0.079845	-0.042372	0.028621	-0.010112	-0.025215	0.038318	-0.004672	0.037546	-0.007811	0.036667	0.026628
1571	ZK218.1	0.0196841	0.0752245	26.1378	18.1192	0.0472077	0.346619	0.850519	-0.014209	4.1e-05	-0.064505	0.000457	-0.001176	-0.015483	-0.024523	0.069881	0.047554	-0.028229	0.005013	0.040383	0.013092	0.053846	0.04612	0.077019	0.105174	0.050691	-0.024723	-0.081831	0.020261	-0.024397	-0.055777	-0.06684	0.011852	-0.079845	-0.042372	0.028621	-0.010112	-0.025215	0.038318	-0.004672	0.037546	-0.007811	0.036667	0.026628
1573	clec-142	0.0196841	0.0752245	26.1378	18.1192	0.0472077	0.346619	0.850519	-0.014209	4.1e-05	-0.064505	0.000457	-0.001176	-0.015483	-0.024523	0.069881	0.047554	-0.028229	0.005013	0.040383	0.013092	0.053846	0.04612	0.077019	0.105174	0.050691	-0.024723	-0.081831	0.020261	-0.024397	-0.055777	-0.06684	0.011852	-0.079845	-0.042372	0.028621	-0.010112	-0.025215	0.038318	-0.004672	0.037546	-0.007811	0.036667	0.026628
1574	F16H6.4	0.0196841	0.0752245	26.1378	18.1192	0.0472077	0.346619	0.850519	-0.014209	4.1e-05	-0.064505	0.000457	-0.001176	-0.015483	-0.024523	0.069881	0.047554	-0.028229	0.005013	0.040383	0.013092	0.053846	0.04612	0.077019	0.105174	0.050691	-0.024723	-0.081831	0.020261	-0.024397	-0.055777	-0.06684	0.011852	-0.079845	-0.042372	0.028621	-0.010112	-0.025215	0.038318	-0.004672	0.037546	-0.007811	0.036667	0.026628
1575	F46A9.2	0.0196841	0.0752245	26.1378	18.1192	0.0472077	0.346619	0.850519	-0.014209	4.1e-05	-0.064505	0.000457	-0.001176	-0.015483	-0.024523	0.069881	0.047554	-0.028229	0.005013	0.040383	0.013092	0.053846	0.04612	0.077019	0.105174	0.050691	-0.024723	-0.081831	0.020261	-0.024397	-0.055777	-0.06684	0.011852	-0.079845	-0.042372	0.028621	-0.010112	-0.025215	0.038318	-0.004672	0.037546	-0.007811	0.036667	0.026628
1576	srw-16	0.0196841	0.0752245	26.1378	18.1192	0.0472077	0.346619	0.850519	-0.014209	4.1e-05	-0.064505	0.000457	-0.001176	-0.015483	-0.024523	0.069881	0.047554	-0.028229	0.005013	0.040383	0.013092	0.053846	0.04612	0.077019	0.105174	0.050691	-0.024723	-0.081831	0.020261	-0.024397	-0.055777	-0.06684	0.011852	-0.079845	-0.042372	0.028621	-0.010112	-0.025215	0.038318	-0.004672	0.037546	-0.007811	0.036667	0.026628
1578	idpp-14	0.0196841	0.0752245	26.1378	18.1192	0.0472077	0.346619	0.850519	-0.014209	4.1e-05	-0.064505	0.000457	-0.001176	-0.015483	-0.024523	0.069881	0.047554	-0.028229	0.005013	0.040383	0.013092	0.053846	0.04612	0.077019	0.105174	0.050691	-0.024723	-0.081831	0.020261	-0.024397	-0.055777	-0.06684	0.011852	-0.079845	-0.042372	0.028621	-0.010112	-0.025215	0.038318	-0.004672	0.037546	-0.007811	0.036667	0.026628
1580	185947	0.0196841	0.0752245	26.1378	18.1192	0.0472077	0.346619	0.850519	-0.014209	4.1e-05	-0.064505	0.000457	-0.001176	-0.015483	-0.024523	0.069881	0.047554	-0.028229	0.005013	0.040383	0.013092	0.053846	0.04612	0.077019	0.105174	0.050691	-0.024723	-0.081831	0.020261	-0.024397	-0.055777	-0.06684	0.011852	-0.079845	-0.042372	0.028621	-0.010112	-0.025215	0.038318	-0.004672	0.037546	-0.007811	0.036667	0.026628
1581	srg-45	0.0196841	0.0752245	26.1378	18.1192	0.0472077	0.346619	0.850519	-0.014209	4.1e-05	-0.064505	0.000457	-0.001176	-0.015483	-0.024523	0.069881	0.047554	-0.028229	0.005013	0.040383	0.013092	0.053846	0.04612	0.077019	0.105174	0.050691	-0.024723	-0.081831	0.020261	-0.024397	-0.055777	-0.06684	0.011852	-0.079845	-0.042372	0.028621	-0.010112	-0.025215	0.038318	-0.004672	0.037546	-0.007811	0.036667	0.026628
1582	oac-16	0.0196841	0.0752245	26.1378	18.1192	0.0472077	0.346619	0.850519	-0.014209	4.1e-05	-0.064505	0.000457	-0.001176	-0.015483	-0.024523	0.069881	0.047554	-0.028229	0.005013	0.040383	0.013092	0.053846	0.04612	0.077019	0.105174	0.050691	-0.024723	-0.081831	0.020261	-0.024397	-0.055777	-0.06684	0.011852	-0.079845	-0.042372	0.028621	-0.010112	-0.025215	0.038318	-0.004672	0.037546	-0.007811	0.036667	0.026628
1583	srg-15	0.0196841	0.0752245	26.1378	18.1192	0.0472077	0.346619	0.850519	-0.014209	4.1e-05	-0.064505	0.000457	-0.001176	-0.015483	-0.024523	0.069881	0.047554	-0.028229	0.005013	0.040383	0.013092	0.053846	0.04612	0.077019	0.105174	0.050691	-0.024723	-0.081831	0.020261	-0.024397	-0.055777	-0.06684	0.011852	-0.079845	-0.042372	0.028621	-0.010112	-0.025215	0.038318	-0.004672	0.037546	-0.007811	0.036667	0.026628
1584	Y6B3B.1	0.0196841	0.0752245	26.1378	18.1192	0.0472077	0.346619	0.850519	-0.014209	4.1e-05	-0.064505	0.000457	-0.001176	-0.015483	-0.024523	0.069881	0.047554	-0.028229	0.005013	0.040383	0.013092	0.053846	0.04612	0.077019	0.105174	0.050691	-0.024723	-0.081831	0.020261	-0.024397	-0.055777	-0.06684	0.011852	-0.079845	-0.042372	0.028621	-0.010112	-0.025215	0.038318	-0.004672	0.037546	-0.007811	0.036667	0.026628
1585	str-141	0.0196841	0.0752245	26.1378	18.1192	0.0472077	0.346619	0.850519	-0.014209	4.1e-05	-0.064505	0.000457	-0.001176	-0.015483	-0.024523	0.069881	0.047554	-0.028229	0.005013	0.040383	0.013092	0.053846	0.04612	0.077019	0.105174	0.050691	-0.024723	-0.081831	0.020261	-0.024397	-0.055777	-0.06684	0.011852	-0.079845	-0.042372	0.028621	-0.010112	-0.025215	0.038318	-0.004672	0.037546	-0.007811	0.036667	0.026628
1586	0	0.0196841	0.0752245	26.1378	18.1192	0.0472077	0.346619	0.850519	-0.014209	4.1e-05	-0.064505	0.000457	-0.001176	-0.015483	-0.024523	0.069881	0.047554	-0.028229	0.005013	0.040383	0.013092	0.053846	0.04612	0.077019	0.105174	0.050691	-0.024723	-0.081831	0.020261	-0.024397	-0.055777	-0.06684	0.011852	-0.079845	-0.042372	0.028621	-0.010112	-0.025215	0.038318	-0.004672	0.037546	-0.007811	0.036667	0.026628
1587	185041	0.0196841	0.0752245	26.1378	18.1192	0.0472077	0.346619	0.850519	-0.014209	4.1e-05	-0.064505	0.000457	-0.001176	-0.015483	-0.024523	0.069881	0.047554	-0.028229	0.005013	0.040383	0.013092	0.053846	0.04612	0.077019	0.105174	0.050691	-0.024723	-0.081831	0.020261	-0.024397	-0.055777	-0.06684	0.011852	-0.079845	-0.042372	0.028621	-0.010112	-0.025215	0.038318	-0.004672	0.037546	-0.007811	0.036667	0.026628
1588	eak-4	0.0196841	0.0752245	26.1378	18.1192	0.0472077	0.346619	0.850519	-0.014209	4.1e-05	-0.064505	0.000457	-0.001176	-0.015483	-0.024523	0.069881	0.047554	-0.028229	0.005013	0.040383	0.013092	0.053846	0.04612	0.077019	0.105174	0.050691	-0.024723	-0.081831	0.020261	-0.024397	-0.055777	-0.06684	0.011852	-0.079845	-0.042372	0.028621	-0.010112	-0.025215	0.038318	-0.004672	0.037546	-0.007811	0.036667	0.026628
1589	srr-7	0.0196841	0.0752245	26.1378	18.1192	0.0472077	0.346619	0.850519	-0.014209	4.1e-05	-0.064505	0.000457	-0.001176	-0.015483	-0.024523	0.069881	0.047554	-0.028229	0.005013	0.040383	0.013092	0.053846	0.04612	0.077019	0.105174	0.050691	-0.024723	-0.081831	0.020261	-0.024397	-0.055777	-0.06684	0.011852	-0.079845	-0.042372	0.028621	-0.010112	-0.025215	0.038318	-0.004672	0.037546	-0.007811	0.036667	0.026628
1591	C43F9.4	0.0196841	0.0752245	26.1378	18.1192	0.0472077	0.346619	0.850519	-0.014209	4.1e-05	-0.064505	0.000457	-0.001176	-0.015483	-0.024523	0.069881	0.047554	-0.028229	0.005013	0.040383	0.013092	0.053846	0.04612	0.077019	0.105174	0.050691	-0.024723	-0.081831	0.020261	-0.024397	-0.055777	-0.06684	0.011852	-0.079845	-0.042372	0.028621	-0.010112	-0.025215	0.038318	-0.004672	0.037546	-0.007811	0.036667	0.026628
1592	13217429	0.0196841	0.0752245	26.1378	18.1192	0.0472077	0.346619	0.850519	-0.014209	4.1e-05	-0.064505	0.000457	-0.001176	-0.015483	-0.024523	0.069881	0.047554	-0.028229	0.005013	0.040383	0.013092	0.053846	0.04612	0.077019	0.105174	0.050691	-0.024723	-0.081831	0.020261	-0.024397	-0.055777	-0.06684	0.011852	-0.079845	-0.042372	0.028621	-0.010112	-0.025215	0.038318	-0.004672	0.037546	-0.007811	0.036667	0.026628
1593	183316	0.0196841	0.0752245	26.1378	18.1192	0.0472077	0.346619	0.850519	-0.014209	4.1e-05	-0.064505	0.000457	-0.001176	-0.015483	-0.024523	0.069881	0.047554	-0.028229	0.005013	0.040383	0.013092	0.053846	0.04612	0.077019	0.105174	0.050691	-0.024723	-0.081831	0.020261	-0.024397	-0.055777	-0.06684	0.011852	-0.079845	-0.042372	0.028621	-0.010112	-0.025215	0.038318	-0.004672	0.037546	-0.007811	0.036667	0.026628
1595	187921	0.0196841	0.0752245	26.1378	18.1192	0.0472077	0.346619	0.850519	-0.014209	4.1e-05	-0.064505	0.000457	-0.001176	-0.015483	-0.024523	0.069881	0.047554	-0.028229	0.005013	0.040383	0.013092	0.053846	0.04612	0.077019	0.105174	0.050691	-0.024723	-0.081831	0.020261	-0.024397	-0.055777	-0.06684	0.011852	-0.079845	-0.042372	0.028621	-0.010112	-0.025215	0.038318	-0.004672	0.037546	-0.007811	0.036667	0.026628
1596	srw-76	0.0196841	0.0752245	26.1378	18.1192	0.0472077	0.346619	0.850519	-0.014209	4.1e-05	-0.064505	0.000457	-0.001176	-0.015483	-0.024523	0.069881	0.047554	-0.028229	0.005013	0.040383	0.013092	0.053846	0.04612	0.077019	0.105174	0.050691	-0.024723	-0.081831	0.020261	-0.024397	-0.055777	-0.06684	0.011852	-0.079845	-0.042372	0.028621	-0.010112	-0.025215	0.038318	-0.004672	0.037546	-0.007811	0.036667	0.026628
1597	fbxa-174	0.0196841	0.0752245	26.1378	18.1192	0.0472077	0.346619	0.850519	-0.014209	4.1e-05	-0.064505	0.000457	-0.001176	-0.015483	-0.024523	0.069881	0.047554	-0.028229	0.005013	0.040383	0.013092	0.053846	0.04612	0.077019	0.105174	0.050691	-0.024723	-0.081831	0.020261	-0.024397	-0.055777	-0.06684	0.011852	-0.079845	-0.042372	0.028621	-0.010112	-0.025215	0.038318	-0.004672	0.037546	-0.007811	0.036667	0.026628
1598	fbxa-172	0.0196841	0.0752245	26.1378	18.1192	0.0472077	0.346619	0.850519	-0.014209	4.1e-05	-0.064505	0.000457	-0.001176	-0.015483	-0.024523	0.069881	0.047554	-0.028229	0.005013	0.040383	0.013092	0.053846	0.04612	0.077019	0.105174	0.050691	-0.024723	-0.081831	0.020261	-0.024397	-0.055777	-0.06684	0.011852	-0.079845	-0.042372	0.028621	-0.010112	-0.025215	0.038318	-0.004672	0.037546	-0.007811	0.036667	0.026628
1599	mboa-4	0.0196841	0.0752245	26.1378	18.1192	0.0472077	0.346619	0.850519	-0.014209	4.1e-05	-0.064505	0.000457	-0.001176	-0.015483	-0.024523	0.069881	0.047554	-0.028229	0.005013	0.040383	0.013092	0.053846	0.04612	0.077019	0.105174	0.050691	-0.024723	-0.081831	0.020261	-0.024397	-0.055777	-0.06684	0.011852	-0.079845	-0.042372	0.028621	-0.010112	-0.025215	0.038318	-0.004672	0.037546	-0.007811	0.036667	0.026628
1601	sri-7	0.0196841	0.0752245	26.1378	18.1192	0.0472077	0.346619	0.850519	-0.014209	4.1e-05	-0.064505	0.000457	-0.001176	-0.015483	-0.024523	0.069881	0.047554	-0.028229	0.005013	0.040383	0.013092	0.053846	0.04612	0.077019	0.105174	0.050691	-0.024723	-0.081831	0.020261	-0.024397	-0.055777	-0.06684	0.011852	-0.079845	-0.042372	0.028621	-0.010112	-0.025215	0.038318	-0.004672	0.037546	-0.007811	0.036667	0.026628
1602	srxa-16	0.0196841	0.0752245	26.1378	18.1192	0.0472077	0.346619	0.850519	-0.014209	4.1e-05	-0.064505	0.000457	-0.001176	-0.015483	-0.024523	0.069881	0.047554	-0.028229	0.005013	0.040383	0.013092	0.053846	0.04612	0.077019	0.105174	0.050691	-0.024723	-0.081831	0.020261	-0.024397	-0.055777	-0.06684	0.011852	-0.079845	-0.042372	0.028621	-0.010112	-0.025215	0.038318	-0.004672	0.037546	-0.007811	0.036667	0.026628
1603	187996	0.0196841	0.0752245	26.1378	18.1192	0.0472077	0.346619	0.850519	-0.014209	4.1e-05	-0.064505	0.000457	-0.001176	-0.015483	-0.024523	0.069881	0.047554	-0.028229	0.005013	0.040383	0.013092	0.053846	0.04612	0.077019	0.105174	0.050691	-0.024723	-0.081831	0.020261	-0.024397	-0.055777	-0.06684	0.011852	-0.079845	-0.042372	0.028621	-0.010112	-0.025215	0.038318	-0.004672	0.037546	-0.007811	0.036667	0.026628
1604	R11A5.6	0.0196841	0.0752245	26.1378	18.1192	0.0472077	0.346619	0.850519	-0.014209	4.1e-05	-0.064505	0.000457	-0.001176	-0.015483	-0.024523	0.069881	0.047554	-0.028229	0.005013	0.040383	0.013092	0.053846	0.04612	0.077019	0.105174	0.050691	-0.024723	-0.081831	0.020261	-0.024397	-0.055777	-0.06684	0.011852	-0.079845	-0.042372	0.028621	-0.010112	-0.025215	0.038318	-0.004672	0.037546	-0.007811	0.036667	0.026628
1605	186978	0.0196841	0.0752245	26.1378	18.1192	0.0472077	0.346619	0.850519	-0.014209	4.1e-05	-0.064505	0.000457	-0.001176	-0.015483	-0.024523	0.069881	0.047554	-0.028229	0.005013	0.040383	0.013092	0.053846	0.04612	0.077019	0.105174	0.050691	-0.024723	-0.081831	0.020261	-0.024397	-0.055777	-0.06684	0.011852	-0.079845	-0.042372	0.028621	-0.010112	-0.025215	0.038318	-0.004672	0.037546	-0.007811	0.036667	0.026628
1606	13217044	0.0196841	0.0752245	26.1378	18.1192	0.0472077	0.346619	0.850519	-0.014209	4.1e-05	-0.064505	0.000457	-0.001176	-0.015483	-0.024523	0.069881	0.047554	-0.028229	0.005013	0.040383	0.013092	0.053846	0.04612	0.077019	0.105174	0.050691	-0.024723	-0.081831	0.020261	-0.024397	-0.055777	-0.06684	0.011852	-0.079845	-0.042372	0.028621	-0.010112	-0.025215	0.038318	-0.004672	0.037546	-0.007811	0.036667	0.026628
1607	188018	0.0196841	0.0752245	26.1378	18.1192	0.0472077	0.346619	0.850519	-0.014209	4.1e-05	-0.064505	0.000457	-0.001176	-0.015483	-0.024523	0.069881	0.047554	-0.028229	0.005013	0.040383	0.013092	0.053846	0.04612	0.077019	0.105174	0.050691	-0.024723	-0.081831	0.020261	-0.024397	-0.055777	-0.06684	0.011852	-0.079845	-0.042372	0.028621	-0.010112	-0.025215	0.038318	-0.004672	0.037546	-0.007811	0.036667	0.026628
1608	srd-50	0.0196841	0.0752245	26.1378	18.1192	0.0472077	0.346619	0.850519	-0.014209	4.1e-05	-0.064505	0.000457	-0.001176	-0.015483	-0.024523	0.069881	0.047554	-0.028229	0.005013	0.040383	0.013092	0.053846	0.04612	0.077019	0.105174	0.050691	-0.024723	-0.081831	0.020261	-0.024397	-0.055777	-0.06684	0.011852	-0.079845	-0.042372	0.028621	-0.010112	-0.025215	0.038318	-0.004672	0.037546	-0.007811	0.036667	0.026628
1610	str-248	0.0196841	0.0752245	26.1378	18.1192	0.0472077	0.346619	0.850519	-0.014209	4.1e-05	-0.064505	0.000457	-0.001176	-0.015483	-0.024523	0.069881	0.047554	-0.028229	0.005013	0.040383	0.013092	0.053846	0.04612	0.077019	0.105174	0.050691	-0.024723	-0.081831	0.020261	-0.024397	-0.055777	-0.06684	0.011852	-0.079845	-0.042372	0.028621	-0.010112	-0.025215	0.038318	-0.004672	0.037546	-0.007811	0.036667	0.026628
1612	0	0.0196841	0.0752245	26.1378	18.1192	0.0472077	0.346619	0.850519	-0.014209	4.1e-05	-0.064505	0.000457	-0.001176	-0.015483	-0.024523	0.069881	0.047554	-0.028229	0.005013	0.040383	0.013092	0.053846	0.04612	0.077019	0.105174	0.050691	-0.024723	-0.081831	0.020261	-0.024397	-0.055777	-0.06684	0.011852	-0.079845	-0.042372	0.028621	-0.010112	-0.025215	0.038318	-0.004672	0.037546	-0.007811	0.036667	0.026628
1614	F07D3.3	0.0196841	0.0752245	26.1378	18.1192	0.0472077	0.346619	0.850519	-0.014209	4.1e-05	-0.064505	0.000457	-0.001176	-0.015483	-0.024523	0.069881	0.047554	-0.028229	0.005013	0.040383	0.013092	0.053846	0.04612	0.077019	0.105174	0.050691	-0.024723	-0.081831	0.020261	-0.024397	-0.055777	-0.06684	0.011852	-0.079845	-0.042372	0.028621	-0.010112	-0.025215	0.038318	-0.004672	0.037546	-0.007811	0.036667	0.026628
1615	srd-45	0.0196841	0.0752245	26.1378	18.1192	0.0472077	0.346619	0.850519	-0.014209	4.1e-05	-0.064505	0.000457	-0.001176	-0.015483	-0.024523	0.069881	0.047554	-0.028229	0.005013	0.040383	0.013092	0.053846	0.04612	0.077019	0.105174	0.050691	-0.024723	-0.081831	0.020261	-0.024397	-0.055777	-0.06684	0.011852	-0.079845	-0.042372	0.028621	-0.010112	-0.025215	0.038318	-0.004672	0.037546	-0.007811	0.036667	0.026628
1616	185194	0.0196841	0.0752245	26.1378	18.1192	0.0472077	0.346619	0.850519	-0.014209	4.1e-05	-0.064505	0.000457	-0.001176	-0.015483	-0.024523	0.069881	0.047554	-0.028229	0.005013	0.040383	0.013092	0.053846	0.04612	0.077019	0.105174	0.050691	-0.024723	-0.081831	0.020261	-0.024397	-0.055777	-0.06684	0.011852	-0.079845	-0.042372	0.028621	-0.010112	-0.025215	0.038318	-0.004672	0.037546	-0.007811	0.036667	0.026628
1617	srh-109	0.0196841	0.0752245	26.1378	18.1192	0.0472077	0.346619	0.850519	-0.014209	4.1e-05	-0.064505	0.000457	-0.001176	-0.015483	-0.024523	0.069881	0.047554	-0.028229	0.005013	0.040383	0.013092	0.053846	0.04612	0.077019	0.105174	0.050691	-0.024723	-0.081831	0.020261	-0.024397	-0.055777	-0.06684	0.011852	-0.079845	-0.042372	0.028621	-0.010112	-0.025215	0.038318	-0.004672	0.037546	-0.007811	0.036667	0.026628
1618	abf-3	0.0196841	0.0752245	26.1378	18.1192	0.0472077	0.346619	0.850519	-0.014209	4.1e-05	-0.064505	0.000457	-0.001176	-0.015483	-0.024523	0.069881	0.047554	-0.028229	0.005013	0.040383	0.013092	0.053846	0.04612	0.077019	0.105174	0.050691	-0.024723	-0.081831	0.020261	-0.024397	-0.055777	-0.06684	0.011852	-0.079845	-0.042372	0.028621	-0.010112	-0.025215	0.038318	-0.004672	0.037546	-0.007811	0.036667	0.026628
1620	F35E8.6	0.0196841	0.0752245	26.1378	18.1192	0.0472077	0.346619	0.850519	-0.014209	4.1e-05	-0.064505	0.000457	-0.001176	-0.015483	-0.024523	0.069881	0.047554	-0.028229	0.005013	0.040383	0.013092	0.053846	0.04612	0.077019	0.105174	0.050691	-0.024723	-0.081831	0.020261	-0.024397	-0.055777	-0.06684	0.011852	-0.079845	-0.042372	0.028621	-0.010112	-0.025215	0.038318	-0.004672	0.037546	-0.007811	0.036667	0.026628
1621	sru-13	0.0196841	0.0752245	26.1378	18.1192	0.0472077	0.346619	0.850519	-0.014209	4.1e-05	-0.064505	0.000457	-0.001176	-0.015483	-0.024523	0.069881	0.047554	-0.028229	0.005013	0.040383	0.013092	0.053846	0.04612	0.077019	0.105174	0.050691	-0.024723	-0.081831	0.020261	-0.024397	-0.055777	-0.06684	0.011852	-0.079845	-0.042372	0.028621	-0.010112	-0.025215	0.038318	-0.004672	0.037546	-0.007811	0.036667	0.026628
1623	13217006	0.0196841	0.0752245	26.1378	18.1192	0.0472077	0.346619	0.850519	-0.014209	4.1e-05	-0.064505	0.000457	-0.001176	-0.015483	-0.024523	0.069881	0.047554	-0.028229	0.005013	0.040383	0.013092	0.053846	0.04612	0.077019	0.105174	0.050691	-0.024723	-0.081831	0.020261	-0.024397	-0.055777	-0.06684	0.011852	-0.079845	-0.042372	0.028621	-0.010112	-0.025215	0.038318	-0.004672	0.037546	-0.007811	0.036667	0.026628
1625	str-263	0.0196841	0.0752245	26.1378	18.1192	0.0472077	0.346619	0.850519	-0.014209	4.1e-05	-0.064505	0.000457	-0.001176	-0.015483	-0.024523	0.069881	0.047554	-0.028229	0.005013	0.040383	0.013092	0.053846	0.04612	0.077019	0.105174	0.050691	-0.024723	-0.081831	0.020261	-0.024397	-0.055777	-0.06684	0.011852	-0.079845	-0.042372	0.028621	-0.010112	-0.025215	0.038318	-0.004672	0.037546	-0.007811	0.036667	0.026628
1627	str-73	0.0196841	0.0752245	26.1378	18.1192	0.0472077	0.346619	0.850519	-0.014209	4.1e-05	-0.064505	0.000457	-0.001176	-0.015483	-0.024523	0.069881	0.047554	-0.028229	0.005013	0.040383	0.013092	0.053846	0.04612	0.077019	0.105174	0.050691	-0.024723	-0.081831	0.020261	-0.024397	-0.055777	-0.06684	0.011852	-0.079845	-0.042372	0.028621	-0.010112	-0.025215	0.038318	-0.004672	0.037546	-0.007811	0.036667	0.026628
1628	ZC116.5	0.0196841	0.0752245	26.1378	18.1192	0.0472077	0.346619	0.850519	-0.014209	4.1e-05	-0.064505	0.000457	-0.001176	-0.015483	-0.024523	0.069881	0.047554	-0.028229	0.005013	0.040383	0.013092	0.053846	0.04612	0.077019	0.105174	0.050691	-0.024723	-0.081831	0.020261	-0.024397	-0.055777	-0.06684	0.011852	-0.079845	-0.042372	0.028621	-0.010112	-0.025215	0.038318	-0.004672	0.037546	-0.007811	0.036667	0.026628
1630	srh-47	0.0196841	0.0752245	26.1378	18.1192	0.0472077	0.346619	0.850519	-0.014209	4.1e-05	-0.064505	0.000457	-0.001176	-0.015483	-0.024523	0.069881	0.047554	-0.028229	0.005013	0.040383	0.013092	0.053846	0.04612	0.077019	0.105174	0.050691	-0.024723	-0.081831	0.020261	-0.024397	-0.055777	-0.06684	0.011852	-0.079845	-0.042372	0.028621	-0.010112	-0.025215	0.038318	-0.004672	0.037546	-0.007811	0.036667	0.026628
1631	F46A8.8	0.0196841	0.0752245	26.1378	18.1192	0.0472077	0.346619	0.850519	-0.014209	4.1e-05	-0.064505	0.000457	-0.001176	-0.015483	-0.024523	0.069881	0.047554	-0.028229	0.005013	0.040383	0.013092	0.053846	0.04612	0.077019	0.105174	0.050691	-0.024723	-0.081831	0.020261	-0.024397	-0.055777	-0.06684	0.011852	-0.079845	-0.042372	0.028621	-0.010112	-0.025215	0.038318	-0.004672	0.037546	-0.007811	0.036667	0.026628
1634	F14H8.5	0.0196841	0.0752245	26.1378	18.1192	0.0472077	0.346619	0.850519	-0.014209	4.1e-05	-0.064505	0.000457	-0.001176	-0.015483	-0.024523	0.069881	0.047554	-0.028229	0.005013	0.040383	0.013092	0.053846	0.04612	0.077019	0.105174	0.050691	-0.024723	-0.081831	0.020261	-0.024397	-0.055777	-0.06684	0.011852	-0.079845	-0.042372	0.028621	-0.010112	-0.025215	0.038318	-0.004672	0.037546	-0.007811	0.036667	0.026628
1636	187160	0.0196841	0.0752245	26.1378	18.1192	0.0472077	0.346619	0.850519	-0.014209	4.1e-05	-0.064505	0.000457	-0.001176	-0.015483	-0.024523	0.069881	0.047554	-0.028229	0.005013	0.040383	0.013092	0.053846	0.04612	0.077019	0.105174	0.050691	-0.024723	-0.081831	0.020261	-0.024397	-0.055777	-0.06684	0.011852	-0.079845	-0.042372	0.028621	-0.010112	-0.025215	0.038318	-0.004672	0.037546	-0.007811	0.036667	0.026628
1638	T05A1.5	0.0196841	0.0752245	26.1378	18.1192	0.0472077	0.346619	0.850519	-0.014209	4.1e-05	-0.064505	0.000457	-0.001176	-0.015483	-0.024523	0.069881	0.047554	-0.028229	0.005013	0.040383	0.013092	0.053846	0.04612	0.077019	0.105174	0.050691	-0.024723	-0.081831	0.020261	-0.024397	-0.055777	-0.06684	0.011852	-0.079845	-0.042372	0.028621	-0.010112	-0.025215	0.038318	-0.004672	0.037546	-0.007811	0.036667	0.026628
1639	pals-2	0.0196841	0.0752245	26.1378	18.1192	0.0472077	0.346619	0.850519	-0.014209	4.1e-05	-0.064505	0.000457	-0.001176	-0.015483	-0.024523	0.069881	0.047554	-0.028229	0.005013	0.040383	0.013092	0.053846	0.04612	0.077019	0.105174	0.050691	-0.024723	-0.081831	0.020261	-0.024397	-0.055777	-0.06684	0.011852	-0.079845	-0.042372	0.028621	-0.010112	-0.025215	0.038318	-0.004672	0.037546	-0.007811	0.036667	0.026628
1640	13216976	0.0196841	0.0752245	26.1378	18.1192	0.0472077	0.346619	0.850519	-0.014209	4.1e-05	-0.064505	0.000457	-0.001176	-0.015483	-0.024523	0.069881	0.047554	-0.028229	0.005013	0.040383	0.013092	0.053846	0.04612	0.077019	0.105174	0.050691	-0.024723	-0.081831	0.020261	-0.024397	-0.055777	-0.06684	0.011852	-0.079845	-0.042372	0.028621	-0.010112	-0.025215	0.038318	-0.004672	0.037546	-0.007811	0.036667	0.026628
1641	C08E8.11	0.0196841	0.0752245	26.1378	18.1192	0.0472077	0.346619	0.850519	-0.014209	4.1e-05	-0.064505	0.000457	-0.001176	-0.015483	-0.024523	0.069881	0.047554	-0.028229	0.005013	0.040383	0.013092	0.053846	0.04612	0.077019	0.105174	0.050691	-0.024723	-0.081831	0.020261	-0.024397	-0.055777	-0.06684	0.011852	-0.079845	-0.042372	0.028621	-0.010112	-0.025215	0.038318	-0.004672	0.037546	-0.007811	0.036667	0.026628
1642	13217153	0.0196841	0.0752245	26.1378	18.1192	0.0472077	0.346619	0.850519	-0.014209	4.1e-05	-0.064505	0.000457	-0.001176	-0.015483	-0.024523	0.069881	0.047554	-0.028229	0.005013	0.040383	0.013092	0.053846	0.04612	0.077019	0.105174	0.050691	-0.024723	-0.081831	0.020261	-0.024397	-0.055777	-0.06684	0.011852	-0.079845	-0.042372	0.028621	-0.010112	-0.025215	0.038318	-0.004672	0.037546	-0.007811	0.036667	0.026628
1643	C43F9.5	0.0196841	0.0752245	26.1378	18.1192	0.0472077	0.346619	0.850519	-0.014209	4.1e-05	-0.064505	0.000457	-0.001176	-0.015483	-0.024523	0.069881	0.047554	-0.028229	0.005013	0.040383	0.013092	0.053846	0.04612	0.077019	0.105174	0.050691	-0.024723	-0.081831	0.020261	-0.024397	-0.055777	-0.06684	0.011852	-0.079845	-0.042372	0.028621	-0.010112	-0.025215	0.038318	-0.004672	0.037546	-0.007811	0.036667	0.026628
1644	C47F8.3	0.0196841	0.0752245	26.1378	18.1192	0.0472077	0.346619	0.850519	-0.014209	4.1e-05	-0.064505	0.000457	-0.001176	-0.015483	-0.024523	0.069881	0.047554	-0.028229	0.005013	0.040383	0.013092	0.053846	0.04612	0.077019	0.105174	0.050691	-0.024723	-0.081831	0.020261	-0.024397	-0.055777	-0.06684	0.011852	-0.079845	-0.042372	0.028621	-0.010112	-0.025215	0.038318	-0.004672	0.037546	-0.007811	0.036667	0.026628
1645	F53F4.7	0.0196841	0.0752245	26.1378	18.1192	0.0472077	0.346619	0.850519	-0.014209	4.1e-05	-0.064505	0.000457	-0.001176	-0.015483	-0.024523	0.069881	0.047554	-0.028229	0.005013	0.040383	0.013092	0.053846	0.04612	0.077019	0.105174	0.050691	-0.024723	-0.081831	0.020261	-0.024397	-0.055777	-0.06684	0.011852	-0.079845	-0.042372	0.028621	-0.010112	-0.025215	0.038318	-0.004672	0.037546	-0.007811	0.036667	0.026628
1646	13217817	0.0196841	0.0752245	26.1378	18.1192	0.0472077	0.346619	0.850519	-0.014209	4.1e-05	-0.064505	0.000457	-0.001176	-0.015483	-0.024523	0.069881	0.047554	-0.028229	0.005013	0.040383	0.013092	0.053846	0.04612	0.077019	0.105174	0.050691	-0.024723	-0.081831	0.020261	-0.024397	-0.055777	-0.06684	0.011852	-0.079845	-0.042372	0.028621	-0.010112	-0.025215	0.038318	-0.004672	0.037546	-0.007811	0.036667	0.026628
1647	srg-36	0.0196841	0.0752245	26.1378	18.1192	0.0472077	0.346619	0.850519	-0.014209	4.1e-05	-0.064505	0.000457	-0.001176	-0.015483	-0.024523	0.069881	0.047554	-0.028229	0.005013	0.040383	0.013092	0.053846	0.04612	0.077019	0.105174	0.050691	-0.024723	-0.081831	0.020261	-0.024397	-0.055777	-0.06684	0.011852	-0.079845	-0.042372	0.028621	-0.010112	-0.025215	0.038318	-0.004672	0.037546	-0.007811	0.036667	0.026628
1648	srz-75	0.0196841	0.0752245	26.1378	18.1192	0.0472077	0.346619	0.850519	-0.014209	4.1e-05	-0.064505	0.000457	-0.001176	-0.015483	-0.024523	0.069881	0.047554	-0.028229	0.005013	0.040383	0.013092	0.053846	0.04612	0.077019	0.105174	0.050691	-0.024723	-0.081831	0.020261	-0.024397	-0.055777	-0.06684	0.011852	-0.079845	-0.042372	0.028621	-0.010112	-0.025215	0.038318	-0.004672	0.037546	-0.007811	0.036667	0.026628
1649	191198	0.0196841	0.0752245	26.1378	18.1192	0.0472077	0.346619	0.850519	-0.014209	4.1e-05	-0.064505	0.000457	-0.001176	-0.015483	-0.024523	0.069881	0.047554	-0.028229	0.005013	0.040383	0.013092	0.053846	0.04612	0.077019	0.105174	0.050691	-0.024723	-0.081831	0.020261	-0.024397	-0.055777	-0.06684	0.011852	-0.079845	-0.042372	0.028621	-0.010112	-0.025215	0.038318	-0.004672	0.037546	-0.007811	0.036667	0.026628
1651	183822	0.0196841	0.0752245	26.1378	18.1192	0.0472077	0.346619	0.850519	-0.014209	4.1e-05	-0.064505	0.000457	-0.001176	-0.015483	-0.024523	0.069881	0.047554	-0.028229	0.005013	0.040383	0.013092	0.053846	0.04612	0.077019	0.105174	0.050691	-0.024723	-0.081831	0.020261	-0.024397	-0.055777	-0.06684	0.011852	-0.079845	-0.042372	0.028621	-0.010112	-0.025215	0.038318	-0.004672	0.037546	-0.007811	0.036667	0.026628
1652	191248	0.0196841	0.0752245	26.1378	18.1192	0.0472077	0.346619	0.850519	-0.014209	4.1e-05	-0.064505	0.000457	-0.001176	-0.015483	-0.024523	0.069881	0.047554	-0.028229	0.005013	0.040383	0.013092	0.053846	0.04612	0.077019	0.105174	0.050691	-0.024723	-0.081831	0.020261	-0.024397	-0.055777	-0.06684	0.011852	-0.079845	-0.042372	0.028621	-0.010112	-0.025215	0.038318	-0.004672	0.037546	-0.007811	0.036667	0.026628
1653	188970	0.0196841	0.0752245	26.1378	18.1192	0.0472077	0.346619	0.850519	-0.014209	4.1e-05	-0.064505	0.000457	-0.001176	-0.015483	-0.024523	0.069881	0.047554	-0.028229	0.005013	0.040383	0.013092	0.053846	0.04612	0.077019	0.105174	0.050691	-0.024723	-0.081831	0.020261	-0.024397	-0.055777	-0.06684	0.011852	-0.079845	-0.042372	0.028621	-0.010112	-0.025215	0.038318	-0.004672	0.037546	-0.007811	0.036667	0.026628
1654	13217796	0.0196841	0.0752245	26.1378	18.1192	0.0472077	0.346619	0.850519	-0.014209	4.1e-05	-0.064505	0.000457	-0.001176	-0.015483	-0.024523	0.069881	0.047554	-0.028229	0.005013	0.040383	0.013092	0.053846	0.04612	0.077019	0.105174	0.050691	-0.024723	-0.081831	0.020261	-0.024397	-0.055777	-0.06684	0.011852	-0.079845	-0.042372	0.028621	-0.010112	-0.025215	0.038318	-0.004672	0.037546	-0.007811	0.036667	0.026628
1656	srd-49	0.0196841	0.0752245	26.1378	18.1192	0.0472077	0.346619	0.850519	-0.014209	4.1e-05	-0.064505	0.000457	-0.001176	-0.015483	-0.024523	0.069881	0.047554	-0.028229	0.005013	0.040383	0.013092	0.053846	0.04612	0.077019	0.105174	0.050691	-0.024723	-0.081831	0.020261	-0.024397	-0.055777	-0.06684	0.011852	-0.079845	-0.042372	0.028621	-0.010112	-0.025215	0.038318	-0.004672	0.037546	-0.007811	0.036667	0.026628
1657	T02D1.4	0.0196841	0.0752245	26.1378	18.1192	0.0472077	0.346619	0.850519	-0.014209	4.1e-05	-0.064505	0.000457	-0.001176	-0.015483	-0.024523	0.069881	0.047554	-0.028229	0.005013	0.040383	0.013092	0.053846	0.04612	0.077019	0.105174	0.050691	-0.024723	-0.081831	0.020261	-0.024397	-0.055777	-0.06684	0.011852	-0.079845	-0.042372	0.028621	-0.010112	-0.025215	0.038318	-0.004672	0.037546	-0.007811	0.036667	0.026628
1658	F53B7.4	0.0196841	0.0752245	26.1378	18.1192	0.0472077	0.346619	0.850519	-0.014209	4.1e-05	-0.064505	0.000457	-0.001176	-0.015483	-0.024523	0.069881	0.047554	-0.028229	0.005013	0.040383	0.013092	0.053846	0.04612	0.077019	0.105174	0.050691	-0.024723	-0.081831	0.020261	-0.024397	-0.055777	-0.06684	0.011852	-0.079845	-0.042372	0.028621	-0.010112	-0.025215	0.038318	-0.004672	0.037546	-0.007811	0.036667	0.026628
1659	F35E8.7	0.0196841	0.0752245	26.1378	18.1192	0.0472077	0.346619	0.850519	-0.014209	4.1e-05	-0.064505	0.000457	-0.001176	-0.015483	-0.024523	0.069881	0.047554	-0.028229	0.005013	0.040383	0.013092	0.053846	0.04612	0.077019	0.105174	0.050691	-0.024723	-0.081831	0.020261	-0.024397	-0.055777	-0.06684	0.011852	-0.079845	-0.042372	0.028621	-0.010112	-0.025215	0.038318	-0.004672	0.037546	-0.007811	0.036667	0.026628
1660	F22B3.10	0.0196841	0.0752245	26.1378	18.1192	0.0472077	0.346619	0.850519	-0.014209	4.1e-05	-0.064505	0.000457	-0.001176	-0.015483	-0.024523	0.069881	0.047554	-0.028229	0.005013	0.040383	0.013092	0.053846	0.04612	0.077019	0.105174	0.050691	-0.024723	-0.081831	0.020261	-0.024397	-0.055777	-0.06684	0.011852	-0.079845	-0.042372	0.028621	-0.010112	-0.025215	0.038318	-0.004672	0.037546	-0.007811	0.036667	0.026628
1661	str-15	0.0196841	0.0752245	26.1378	18.1192	0.0472077	0.346619	0.850519	-0.014209	4.1e-05	-0.064505	0.000457	-0.001176	-0.015483	-0.024523	0.069881	0.047554	-0.028229	0.005013	0.040383	0.013092	0.053846	0.04612	0.077019	0.105174	0.050691	-0.024723	-0.081831	0.020261	-0.024397	-0.055777	-0.06684	0.011852	-0.079845	-0.042372	0.028621	-0.010112	-0.025215	0.038318	-0.004672	0.037546	-0.007811	0.036667	0.026628
1662	srh-293	0.0196841	0.0752245	26.1378	18.1192	0.0472077	0.346619	0.850519	-0.014209	4.1e-05	-0.064505	0.000457	-0.001176	-0.015483	-0.024523	0.069881	0.047554	-0.028229	0.005013	0.040383	0.013092	0.053846	0.04612	0.077019	0.105174	0.050691	-0.024723	-0.081831	0.020261	-0.024397	-0.055777	-0.06684	0.011852	-0.079845	-0.042372	0.028621	-0.010112	-0.025215	0.038318	-0.004672	0.037546	-0.007811	0.036667	0.026628
1665	srh-159	0.0196841	0.0752245	26.1378	18.1192	0.0472077	0.346619	0.850519	-0.014209	4.1e-05	-0.064505	0.000457	-0.001176	-0.015483	-0.024523	0.069881	0.047554	-0.028229	0.005013	0.040383	0.013092	0.053846	0.04612	0.077019	0.105174	0.050691	-0.024723	-0.081831	0.020261	-0.024397	-0.055777	-0.06684	0.011852	-0.079845	-0.042372	0.028621	-0.010112	-0.025215	0.038318	-0.004672	0.037546	-0.007811	0.036667	0.026628
1666	srx-43	0.0196841	0.0752245	26.1378	18.1192	0.0472077	0.346619	0.850519	-0.014209	4.1e-05	-0.064505	0.000457	-0.001176	-0.015483	-0.024523	0.069881	0.047554	-0.028229	0.005013	0.040383	0.013092	0.053846	0.04612	0.077019	0.105174	0.050691	-0.024723	-0.081831	0.020261	-0.024397	-0.055777	-0.06684	0.011852	-0.079845	-0.042372	0.028621	-0.010112	-0.025215	0.038318	-0.004672	0.037546	-0.007811	0.036667	0.026628
1668	srw-17	0.0196841	0.0752245	26.1378	18.1192	0.0472077	0.346619	0.850519	-0.014209	4.1e-05	-0.064505	0.000457	-0.001176	-0.015483	-0.024523	0.069881	0.047554	-0.028229	0.005013	0.040383	0.013092	0.053846	0.04612	0.077019	0.105174	0.050691	-0.024723	-0.081831	0.020261	-0.024397	-0.055777	-0.06684	0.011852	-0.079845	-0.042372	0.028621	-0.010112	-0.025215	0.038318	-0.004672	0.037546	-0.007811	0.036667	0.026628
1669	pals-4	0.0196841	0.0752245	26.1378	18.1192	0.0472077	0.346619	0.850519	-0.014209	4.1e-05	-0.064505	0.000457	-0.001176	-0.015483	-0.024523	0.069881	0.047554	-0.028229	0.005013	0.040383	0.013092	0.053846	0.04612	0.077019	0.105174	0.050691	-0.024723	-0.081831	0.020261	-0.024397	-0.055777	-0.06684	0.011852	-0.079845	-0.042372	0.028621	-0.010112	-0.025215	0.038318	-0.004672	0.037546	-0.007811	0.036667	0.026628
1670	K07F5.7	0.0196841	0.0752245	26.1378	18.1192	0.0472077	0.346619	0.850519	-0.014209	4.1e-05	-0.064505	0.000457	-0.001176	-0.015483	-0.024523	0.069881	0.047554	-0.028229	0.005013	0.040383	0.013092	0.053846	0.04612	0.077019	0.105174	0.050691	-0.024723	-0.081831	0.020261	-0.024397	-0.055777	-0.06684	0.011852	-0.079845	-0.042372	0.028621	-0.010112	-0.025215	0.038318	-0.004672	0.037546	-0.007811	0.036667	0.026628
1671	srd-51	0.0196841	0.0752245	26.1378	18.1192	0.0472077	0.346619	0.850519	-0.014209	4.1e-05	-0.064505	0.000457	-0.001176	-0.015483	-0.024523	0.069881	0.047554	-0.028229	0.005013	0.040383	0.013092	0.053846	0.04612	0.077019	0.105174	0.050691	-0.024723	-0.081831	0.020261	-0.024397	-0.055777	-0.06684	0.011852	-0.079845	-0.042372	0.028621	-0.010112	-0.025215	0.038318	-0.004672	0.037546	-0.007811	0.036667	0.026628
1672	srbc-50	0.0196841	0.0752245	26.1378	18.1192	0.0472077	0.346619	0.850519	-0.014209	4.1e-05	-0.064505	0.000457	-0.001176	-0.015483	-0.024523	0.069881	0.047554	-0.028229	0.005013	0.040383	0.013092	0.053846	0.04612	0.077019	0.105174	0.050691	-0.024723	-0.081831	0.020261	-0.024397	-0.055777	-0.06684	0.011852	-0.079845	-0.042372	0.028621	-0.010112	-0.025215	0.038318	-0.004672	0.037546	-0.007811	0.036667	0.026628
1673	srh-265	0.0196841	0.0752245	26.1378	18.1192	0.0472077	0.346619	0.850519	-0.014209	4.1e-05	-0.064505	0.000457	-0.001176	-0.015483	-0.024523	0.069881	0.047554	-0.028229	0.005013	0.040383	0.013092	0.053846	0.04612	0.077019	0.105174	0.050691	-0.024723	-0.081831	0.020261	-0.024397	-0.055777	-0.06684	0.011852	-0.079845	-0.042372	0.028621	-0.010112	-0.025215	0.038318	-0.004672	0.037546	-0.007811	0.036667	0.026628
1675	T03F7.6	0.0196841	0.0752245	26.1378	18.1192	0.0472077	0.346619	0.850519	-0.014209	4.1e-05	-0.064505	0.000457	-0.001176	-0.015483	-0.024523	0.069881	0.047554	-0.028229	0.005013	0.040383	0.013092	0.053846	0.04612	0.077019	0.105174	0.050691	-0.024723	-0.081831	0.020261	-0.024397	-0.055777	-0.06684	0.011852	-0.079845	-0.042372	0.028621	-0.010112	-0.025215	0.038318	-0.004672	0.037546	-0.007811	0.036667	0.026628
1676	F55G7.3	0.0196841	0.0752245	26.1378	18.1192	0.0472077	0.346619	0.850519	-0.014209	4.1e-05	-0.064505	0.000457	-0.001176	-0.015483	-0.024523	0.069881	0.047554	-0.028229	0.005013	0.040383	0.013092	0.053846	0.04612	0.077019	0.105174	0.050691	-0.024723	-0.081831	0.020261	-0.024397	-0.055777	-0.06684	0.011852	-0.079845	-0.042372	0.028621	-0.010112	-0.025215	0.038318	-0.004672	0.037546	-0.007811	0.036667	0.026628
1677	ZK218.7	0.0196841	0.0752245	26.1378	18.1192	0.0472077	0.346619	0.850519	-0.014209	4.1e-05	-0.064505	0.000457	-0.001176	-0.015483	-0.024523	0.069881	0.047554	-0.028229	0.005013	0.040383	0.013092	0.053846	0.04612	0.077019	0.105174	0.050691	-0.024723	-0.081831	0.020261	-0.024397	-0.055777	-0.06684	0.011852	-0.079845	-0.042372	0.028621	-0.010112	-0.025215	0.038318	-0.004672	0.037546	-0.007811	0.036667	0.026628
1678	F44F4.9	0.0196841	0.0752245	26.1378	18.1192	0.0472077	0.346619	0.850519	-0.014209	4.1e-05	-0.064505	0.000457	-0.001176	-0.015483	-0.024523	0.069881	0.047554	-0.028229	0.005013	0.040383	0.013092	0.053846	0.04612	0.077019	0.105174	0.050691	-0.024723	-0.081831	0.020261	-0.024397	-0.055777	-0.06684	0.011852	-0.079845	-0.042372	0.028621	-0.010112	-0.025215	0.038318	-0.004672	0.037546	-0.007811	0.036667	0.026628
1680	C31H5.1	0.0196841	0.0752245	26.1378	18.1192	0.0472077	0.346619	0.850519	-0.014209	4.1e-05	-0.064505	0.000457	-0.001176	-0.015483	-0.024523	0.069881	0.047554	-0.028229	0.005013	0.040383	0.013092	0.053846	0.04612	0.077019	0.105174	0.050691	-0.024723	-0.081831	0.020261	-0.024397	-0.055777	-0.06684	0.011852	-0.079845	-0.042372	0.028621	-0.010112	-0.025215	0.038318	-0.004672	0.037546	-0.007811	0.036667	0.026628
1681	C15C8.6	0.0196841	0.0752245	26.1378	18.1192	0.0472077	0.346619	0.850519	-0.014209	4.1e-05	-0.064505	0.000457	-0.001176	-0.015483	-0.024523	0.069881	0.047554	-0.028229	0.005013	0.040383	0.013092	0.053846	0.04612	0.077019	0.105174	0.050691	-0.024723	-0.081831	0.020261	-0.024397	-0.055777	-0.06684	0.011852	-0.079845	-0.042372	0.028621	-0.010112	-0.025215	0.038318	-0.004672	0.037546	-0.007811	0.036667	0.026628
1682	F16H6.9	0.0196841	0.0752245	26.1378	18.1192	0.0472077	0.346619	0.850519	-0.014209	4.1e-05	-0.064505	0.000457	-0.001176	-0.015483	-0.024523	0.069881	0.047554	-0.028229	0.005013	0.040383	0.013092	0.053846	0.04612	0.077019	0.105174	0.050691	-0.024723	-0.081831	0.020261	-0.024397	-0.055777	-0.06684	0.011852	-0.079845	-0.042372	0.028621	-0.010112	-0.025215	0.038318	-0.004672	0.037546	-0.007811	0.036667	0.026628
1683	189007	0.0196841	0.0752245	26.1378	18.1192	0.0472077	0.346619	0.850519	-0.014209	4.1e-05	-0.064505	0.000457	-0.001176	-0.015483	-0.024523	0.069881	0.047554	-0.028229	0.005013	0.040383	0.013092	0.053846	0.04612	0.077019	0.105174	0.050691	-0.024723	-0.081831	0.020261	-0.024397	-0.055777	-0.06684	0.011852	-0.079845	-0.042372	0.028621	-0.010112	-0.025215	0.038318	-0.004672	0.037546	-0.007811	0.036667	0.026628
1684	ZK262.8	0.0196841	0.0752245	26.1378	18.1192	0.0472077	0.346619	0.850519	-0.014209	4.1e-05	-0.064505	0.000457	-0.001176	-0.015483	-0.024523	0.069881	0.047554	-0.028229	0.005013	0.040383	0.013092	0.053846	0.04612	0.077019	0.105174	0.050691	-0.024723	-0.081831	0.020261	-0.024397	-0.055777	-0.06684	0.011852	-0.079845	-0.042372	0.028621	-0.010112	-0.025215	0.038318	-0.004672	0.037546	-0.007811	0.036667	0.026628
1685	srbc-48	0.0196841	0.0752245	26.1378	18.1192	0.0472077	0.346619	0.850519	-0.014209	4.1e-05	-0.064505	0.000457	-0.001176	-0.015483	-0.024523	0.069881	0.047554	-0.028229	0.005013	0.040383	0.013092	0.053846	0.04612	0.077019	0.105174	0.050691	-0.024723	-0.081831	0.020261	-0.024397	-0.055777	-0.06684	0.011852	-0.079845	-0.042372	0.028621	-0.010112	-0.025215	0.038318	-0.004672	0.037546	-0.007811	0.036667	0.026628
1687	nlp-76	0.0196841	0.0752245	26.1378	18.1192	0.0472077	0.346619	0.850519	-0.014209	4.1e-05	-0.064505	0.000457	-0.001176	-0.015483	-0.024523	0.069881	0.047554	-0.028229	0.005013	0.040383	0.013092	0.053846	0.04612	0.077019	0.105174	0.050691	-0.024723	-0.081831	0.020261	-0.024397	-0.055777	-0.06684	0.011852	-0.079845	-0.042372	0.028621	-0.010112	-0.025215	0.038318	-0.004672	0.037546	-0.007811	0.036667	0.026628
1688	srz-103	0.0196841	0.0752245	26.1378	18.1192	0.0472077	0.346619	0.850519	-0.014209	4.1e-05	-0.064505	0.000457	-0.001176	-0.015483	-0.024523	0.069881	0.047554	-0.028229	0.005013	0.040383	0.013092	0.053846	0.04612	0.077019	0.105174	0.050691	-0.024723	-0.081831	0.020261	-0.024397	-0.055777	-0.06684	0.011852	-0.079845	-0.042372	0.028621	-0.010112	-0.025215	0.038318	-0.004672	0.037546	-0.007811	0.036667	0.026628
1689	sru-42	0.0196841	0.0752245	26.1378	18.1192	0.0472077	0.346619	0.850519	-0.014209	4.1e-05	-0.064505	0.000457	-0.001176	-0.015483	-0.024523	0.069881	0.047554	-0.028229	0.005013	0.040383	0.013092	0.053846	0.04612	0.077019	0.105174	0.050691	-0.024723	-0.081831	0.020261	-0.024397	-0.055777	-0.06684	0.011852	-0.079845	-0.042372	0.028621	-0.010112	-0.025215	0.038318	-0.004672	0.037546	-0.007811	0.036667	0.026628
1690	F28B1.9	0.0196841	0.0752245	26.1378	18.1192	0.0472077	0.346619	0.850519	-0.014209	4.1e-05	-0.064505	0.000457	-0.001176	-0.015483	-0.024523	0.069881	0.047554	-0.028229	0.005013	0.040383	0.013092	0.053846	0.04612	0.077019	0.105174	0.050691	-0.024723	-0.081831	0.020261	-0.024397	-0.055777	-0.06684	0.011852	-0.079845	-0.042372	0.028621	-0.010112	-0.025215	0.038318	-0.004672	0.037546	-0.007811	0.036667	0.026628
1692	sru-47	0.0196841	0.0752245	26.1378	18.1192	0.0472077	0.346619	0.850519	-0.014209	4.1e-05	-0.064505	0.000457	-0.001176	-0.015483	-0.024523	0.069881	0.047554	-0.028229	0.005013	0.040383	0.013092	0.053846	0.04612	0.077019	0.105174	0.050691	-0.024723	-0.081831	0.020261	-0.024397	-0.055777	-0.06684	0.011852	-0.079845	-0.042372	0.028621	-0.010112	-0.025215	0.038318	-0.004672	0.037546	-0.007811	0.036667	0.026628
1693	185520	0.0196841	0.0752245	26.1378	18.1192	0.0472077	0.346619	0.850519	-0.014209	4.1e-05	-0.064505	0.000457	-0.001176	-0.015483	-0.024523	0.069881	0.047554	-0.028229	0.005013	0.040383	0.013092	0.053846	0.04612	0.077019	0.105174	0.050691	-0.024723	-0.081831	0.020261	-0.024397	-0.055777	-0.06684	0.011852	-0.079845	-0.042372	0.028621	-0.010112	-0.025215	0.038318	-0.004672	0.037546	-0.007811	0.036667	0.026628
1694	C47E8.9	0.0196841	0.0752245	26.1378	18.1192	0.0472077	0.346619	0.850519	-0.014209	4.1e-05	-0.064505	0.000457	-0.001176	-0.015483	-0.024523	0.069881	0.047554	-0.028229	0.005013	0.040383	0.013092	0.053846	0.04612	0.077019	0.105174	0.050691	-0.024723	-0.081831	0.020261	-0.024397	-0.055777	-0.06684	0.011852	-0.079845	-0.042372	0.028621	-0.010112	-0.025215	0.038318	-0.004672	0.037546	-0.007811	0.036667	0.026628
1696	13217798	0.0196841	0.0752245	26.1378	18.1192	0.0472077	0.346619	0.850519	-0.014209	4.1e-05	-0.064505	0.000457	-0.001176	-0.015483	-0.024523	0.069881	0.047554	-0.028229	0.005013	0.040383	0.013092	0.053846	0.04612	0.077019	0.105174	0.050691	-0.024723	-0.081831	0.020261	-0.024397	-0.055777	-0.06684	0.011852	-0.079845	-0.042372	0.028621	-0.010112	-0.025215	0.038318	-0.004672	0.037546	-0.007811	0.036667	0.026628
1697	13217798	0.0196841	0.0752245	26.1378	18.1192	0.0472077	0.346619	0.850519	-0.014209	4.1e-05	-0.064505	0.000457	-0.001176	-0.015483	-0.024523	0.069881	0.047554	-0.028229	0.005013	0.040383	0.013092	0.053846	0.04612	0.077019	0.105174	0.050691	-0.024723	-0.081831	0.020261	-0.024397	-0.055777	-0.06684	0.011852	-0.079845	-0.042372	0.028621	-0.010112	-0.025215	0.038318	-0.004672	0.037546	-0.007811	0.036667	0.026628
1698	C04B4.5	0.0196841	0.0752245	26.1378	18.1192	0.0472077	0.346619	0.850519	-0.014209	4.1e-05	-0.064505	0.000457	-0.001176	-0.015483	-0.024523	0.069881	0.047554	-0.028229	0.005013	0.040383	0.013092	0.053846	0.04612	0.077019	0.105174	0.050691	-0.024723	-0.081831	0.020261	-0.024397	-0.055777	-0.06684	0.011852	-0.079845	-0.042372	0.028621	-0.010112	-0.025215	0.038318	-0.004672	0.037546	-0.007811	0.036667	0.026628
1700	fbxa-136	0.0196841	0.0752245	26.1378	18.1192	0.0472077	0.346619	0.850519	-0.014209	4.1e-05	-0.064505	0.000457	-0.001176	-0.015483	-0.024523	0.069881	0.047554	-0.028229	0.005013	0.040383	0.013092	0.053846	0.04612	0.077019	0.105174	0.050691	-0.024723	-0.081831	0.020261	-0.024397	-0.055777	-0.06684	0.011852	-0.079845	-0.042372	0.028621	-0.010112	-0.025215	0.038318	-0.004672	0.037546	-0.007811	0.036667	0.026628
1702	srj-27	0.0196841	0.0752245	26.1378	18.1192	0.0472077	0.346619	0.850519	-0.014209	4.1e-05	-0.064505	0.000457	-0.001176	-0.015483	-0.024523	0.069881	0.047554	-0.028229	0.005013	0.040383	0.013092	0.053846	0.04612	0.077019	0.105174	0.050691	-0.024723	-0.081831	0.020261	-0.024397	-0.055777	-0.06684	0.011852	-0.079845	-0.042372	0.028621	-0.010112	-0.025215	0.038318	-0.004672	0.037546	-0.007811	0.036667	0.026628
1703	sue-1	0.0196841	0.0752245	26.1378	18.1192	0.0472077	0.346619	0.850519	-0.014209	4.1e-05	-0.064505	0.000457	-0.001176	-0.015483	-0.024523	0.069881	0.047554	-0.028229	0.005013	0.040383	0.013092	0.053846	0.04612	0.077019	0.105174	0.050691	-0.024723	-0.081831	0.020261	-0.024397	-0.055777	-0.06684	0.011852	-0.079845	-0.042372	0.028621	-0.010112	-0.025215	0.038318	-0.004672	0.037546	-0.007811	0.036667	0.026628
1704	W02A2.8	0.0196841	0.0752245	26.1378	18.1192	0.0472077	0.346619	0.850519	-0.014209	4.1e-05	-0.064505	0.000457	-0.001176	-0.015483	-0.024523	0.069881	0.047554	-0.028229	0.005013	0.040383	0.013092	0.053846	0.04612	0.077019	0.105174	0.050691	-0.024723	-0.081831	0.020261	-0.024397	-0.055777	-0.06684	0.011852	-0.079845	-0.042372	0.028621	-0.010112	-0.025215	0.038318	-0.004672	0.037546	-0.007811	0.036667	0.026628
1705	F53H4.2	0.0196841	0.0752245	26.1378	18.1192	0.0472077	0.346619	0.850519	-0.014209	4.1e-05	-0.064505	0.000457	-0.001176	-0.015483	-0.024523	0.069881	0.047554	-0.028229	0.005013	0.040383	0.013092	0.053846	0.04612	0.077019	0.105174	0.050691	-0.024723	-0.081831	0.020261	-0.024397	-0.055777	-0.06684	0.011852	-0.079845	-0.042372	0.028621	-0.010112	-0.025215	0.038318	-0.004672	0.037546	-0.007811	0.036667	0.026628
1706	T10G3.2	0.0196841	0.0752245	26.1378	18.1192	0.0472077	0.346619	0.850519	-0.014209	4.1e-05	-0.064505	0.000457	-0.001176	-0.015483	-0.024523	0.069881	0.047554	-0.028229	0.005013	0.040383	0.013092	0.053846	0.04612	0.077019	0.105174	0.050691	-0.024723	-0.081831	0.020261	-0.024397	-0.055777	-0.06684	0.011852	-0.079845	-0.042372	0.028621	-0.010112	-0.025215	0.038318	-0.004672	0.037546	-0.007811	0.036667	0.026628
1708	13216893	0.0196841	0.0752245	26.1378	18.1192	0.0472077	0.346619	0.850519	-0.014209	4.1e-05	-0.064505	0.000457	-0.001176	-0.015483	-0.024523	0.069881	0.047554	-0.028229	0.005013	0.040383	0.013092	0.053846	0.04612	0.077019	0.105174	0.050691	-0.024723	-0.081831	0.020261	-0.024397	-0.055777	-0.06684	0.011852	-0.079845	-0.042372	0.028621	-0.010112	-0.025215	0.038318	-0.004672	0.037546	-0.007811	0.036667	0.026628
1709	W07G1.1	0.0196841	0.0752245	26.1378	18.1192	0.0472077	0.346619	0.850519	-0.014209	4.1e-05	-0.064505	0.000457	-0.001176	-0.015483	-0.024523	0.069881	0.047554	-0.028229	0.005013	0.040383	0.013092	0.053846	0.04612	0.077019	0.105174	0.050691	-0.024723	-0.081831	0.020261	-0.024397	-0.055777	-0.06684	0.011852	-0.079845	-0.042372	0.028621	-0.010112	-0.025215	0.038318	-0.004672	0.037546	-0.007811	0.036667	0.026628
1711	187896	0.0196841	0.0752245	26.1378	18.1192	0.0472077	0.346619	0.850519	-0.014209	4.1e-05	-0.064505	0.000457	-0.001176	-0.015483	-0.024523	0.069881	0.047554	-0.028229	0.005013	0.040383	0.013092	0.053846	0.04612	0.077019	0.105174	0.050691	-0.024723	-0.081831	0.020261	-0.024397	-0.055777	-0.06684	0.011852	-0.079845	-0.042372	0.028621	-0.010112	-0.025215	0.038318	-0.004672	0.037546	-0.007811	0.036667	0.026628
1712	F11C1.4	0.0196841	0.0752245	26.1378	18.1192	0.0472077	0.346619	0.850519	-0.014209	4.1e-05	-0.064505	0.000457	-0.001176	-0.015483	-0.024523	0.069881	0.047554	-0.028229	0.005013	0.040383	0.013092	0.053846	0.04612	0.077019	0.105174	0.050691	-0.024723	-0.081831	0.020261	-0.024397	-0.055777	-0.06684	0.011852	-0.079845	-0.042372	0.028621	-0.010112	-0.025215	0.038318	-0.004672	0.037546	-0.007811	0.036667	0.026628
1713	T28C6.5	0.0196841	0.0752245	26.1378	18.1192	0.0472077	0.346619	0.850519	-0.014209	4.1e-05	-0.064505	0.000457	-0.001176	-0.015483	-0.024523	0.069881	0.047554	-0.028229	0.005013	0.040383	0.013092	0.053846	0.04612	0.077019	0.105174	0.050691	-0.024723	-0.081831	0.020261	-0.024397	-0.055777	-0.06684	0.011852	-0.079845	-0.042372	0.028621	-0.010112	-0.025215	0.038318	-0.004672	0.037546	-0.007811	0.036667	0.026628
1714	C26G2.2	0.0196841	0.0752245	26.1378	18.1192	0.0472077	0.346619	0.850519	-0.014209	4.1e-05	-0.064505	0.000457	-0.001176	-0.015483	-0.024523	0.069881	0.047554	-0.028229	0.005013	0.040383	0.013092	0.053846	0.04612	0.077019	0.105174	0.050691	-0.024723	-0.081831	0.020261	-0.024397	-0.055777	-0.06684	0.011852	-0.079845	-0.042372	0.028621	-0.010112	-0.025215	0.038318	-0.004672	0.037546	-0.007811	0.036667	0.026628
1715	T03E6.9	0.0196841	0.0752245	26.1378	18.1192	0.0472077	0.346619	0.850519	-0.014209	4.1e-05	-0.064505	0.000457	-0.001176	-0.015483	-0.024523	0.069881	0.047554	-0.028229	0.005013	0.040383	0.013092	0.053846	0.04612	0.077019	0.105174	0.050691	-0.024723	-0.081831	0.020261	-0.024397	-0.055777	-0.06684	0.011852	-0.079845	-0.042372	0.028621	-0.010112	-0.025215	0.038318	-0.004672	0.037546	-0.007811	0.036667	0.026628
1716	srh-178	0.0196841	0.0752245	26.1378	18.1192	0.0472077	0.346619	0.850519	-0.014209	4.1e-05	-0.064505	0.000457	-0.001176	-0.015483	-0.024523	0.069881	0.047554	-0.028229	0.005013	0.040383	0.013092	0.053846	0.04612	0.077019	0.105174	0.050691	-0.024723	-0.081831	0.020261	-0.024397	-0.055777	-0.06684	0.011852	-0.079845	-0.042372	0.028621	-0.010112	-0.025215	0.038318	-0.004672	0.037546	-0.007811	0.036667	0.026628
1718	srh-181	0.0196841	0.0752245	26.1378	18.1192	0.0472077	0.346619	0.850519	-0.014209	4.1e-05	-0.064505	0.000457	-0.001176	-0.015483	-0.024523	0.069881	0.047554	-0.028229	0.005013	0.040383	0.013092	0.053846	0.04612	0.077019	0.105174	0.050691	-0.024723	-0.081831	0.020261	-0.024397	-0.055777	-0.06684	0.011852	-0.079845	-0.042372	0.028621	-0.010112	-0.025215	0.038318	-0.004672	0.037546	-0.007811	0.036667	0.026628
1719	R10E8.5	0.0196841	0.0752245	26.1378	18.1192	0.0472077	0.346619	0.850519	-0.014209	4.1e-05	-0.064505	0.000457	-0.001176	-0.015483	-0.024523	0.069881	0.047554	-0.028229	0.005013	0.040383	0.013092	0.053846	0.04612	0.077019	0.105174	0.050691	-0.024723	-0.081831	0.020261	-0.024397	-0.055777	-0.06684	0.011852	-0.079845	-0.042372	0.028621	-0.010112	-0.025215	0.038318	-0.004672	0.037546	-0.007811	0.036667	0.026628
1720	W07G4.2	0.0196841	0.0752245	26.1378	18.1192	0.0472077	0.346619	0.850519	-0.014209	4.1e-05	-0.064505	0.000457	-0.001176	-0.015483	-0.024523	0.069881	0.047554	-0.028229	0.005013	0.040383	0.013092	0.053846	0.04612	0.077019	0.105174	0.050691	-0.024723	-0.081831	0.020261	-0.024397	-0.055777	-0.06684	0.011852	-0.079845	-0.042372	0.028621	-0.010112	-0.025215	0.038318	-0.004672	0.037546	-0.007811	0.036667	0.026628
1721	fbxa-136	0.0196841	0.0752245	26.1378	18.1192	0.0472077	0.346619	0.850519	-0.014209	4.1e-05	-0.064505	0.000457	-0.001176	-0.015483	-0.024523	0.069881	0.047554	-0.028229	0.005013	0.040383	0.013092	0.053846	0.04612	0.077019	0.105174	0.050691	-0.024723	-0.081831	0.020261	-0.024397	-0.055777	-0.06684	0.011852	-0.079845	-0.042372	0.028621	-0.010112	-0.025215	0.038318	-0.004672	0.037546	-0.007811	0.036667	0.026628
1724	F32G8.2	0.0196841	0.0752245	26.1378	18.1192	0.0472077	0.346619	0.850519	-0.014209	4.1e-05	-0.064505	0.000457	-0.001176	-0.015483	-0.024523	0.069881	0.047554	-0.028229	0.005013	0.040383	0.013092	0.053846	0.04612	0.077019	0.105174	0.050691	-0.024723	-0.081831	0.020261	-0.024397	-0.055777	-0.06684	0.011852	-0.079845	-0.042372	0.028621	-0.010112	-0.025215	0.038318	-0.004672	0.037546	-0.007811	0.036667	0.026628
1725	R105.1	0.0196841	0.0752245	26.1378	18.1192	0.0472077	0.346619	0.850519	-0.014209	4.1e-05	-0.064505	0.000457	-0.001176	-0.015483	-0.024523	0.069881	0.047554	-0.028229	0.005013	0.040383	0.013092	0.053846	0.04612	0.077019	0.105174	0.050691	-0.024723	-0.081831	0.020261	-0.024397	-0.055777	-0.06684	0.011852	-0.079845	-0.042372	0.028621	-0.010112	-0.025215	0.038318	-0.004672	0.037546	-0.007811	0.036667	0.026628
1727	C18D4.3	0.0196841	0.0752245	26.1378	18.1192	0.0472077	0.346619	0.850519	-0.014209	4.1e-05	-0.064505	0.000457	-0.001176	-0.015483	-0.024523	0.069881	0.047554	-0.028229	0.005013	0.040383	0.013092	0.053846	0.04612	0.077019	0.105174	0.050691	-0.024723	-0.081831	0.020261	-0.024397	-0.055777	-0.06684	0.011852	-0.079845	-0.042372	0.028621	-0.010112	-0.025215	0.038318	-0.004672	0.037546	-0.007811	0.036667	0.026628
1729	13216830	0.0196841	0.0752245	26.1378	18.1192	0.0472077	0.346619	0.850519	-0.014209	4.1e-05	-0.064505	0.000457	-0.001176	-0.015483	-0.024523	0.069881	0.047554	-0.028229	0.005013	0.040383	0.013092	0.053846	0.04612	0.077019	0.105174	0.050691	-0.024723	-0.081831	0.020261	-0.024397	-0.055777	-0.06684	0.011852	-0.079845	-0.042372	0.028621	-0.010112	-0.025215	0.038318	-0.004672	0.037546	-0.007811	0.036667	0.026628
1731	F32D8.8	0.0196841	0.0752245	26.1378	18.1192	0.0472077	0.346619	0.850519	-0.014209	4.1e-05	-0.064505	0.000457	-0.001176	-0.015483	-0.024523	0.069881	0.047554	-0.028229	0.005013	0.040383	0.013092	0.053846	0.04612	0.077019	0.105174	0.050691	-0.024723	-0.081831	0.020261	-0.024397	-0.055777	-0.06684	0.011852	-0.079845	-0.042372	0.028621	-0.010112	-0.025215	0.038318	-0.004672	0.037546	-0.007811	0.036667	0.026628
1734	184493	0.0196841	0.0752245	26.1378	18.1192	0.0472077	0.346619	0.850519	-0.014209	4.1e-05	-0.064505	0.000457	-0.001176	-0.015483	-0.024523	0.069881	0.047554	-0.028229	0.005013	0.040383	0.013092	0.053846	0.04612	0.077019	0.105174	0.050691	-0.024723	-0.081831	0.020261	-0.024397	-0.055777	-0.06684	0.011852	-0.079845	-0.042372	0.028621	-0.010112	-0.025215	0.038318	-0.004672	0.037546	-0.007811	0.036667	0.026628
1735	srt-43	0.0196841	0.0752245	26.1378	18.1192	0.0472077	0.346619	0.850519	-0.014209	4.1e-05	-0.064505	0.000457	-0.001176	-0.015483	-0.024523	0.069881	0.047554	-0.028229	0.005013	0.040383	0.013092	0.053846	0.04612	0.077019	0.105174	0.050691	-0.024723	-0.081831	0.020261	-0.024397	-0.055777	-0.06684	0.011852	-0.079845	-0.042372	0.028621	-0.010112	-0.025215	0.038318	-0.004672	0.037546	-0.007811	0.036667	0.026628
1736	13218087	0.0196841	0.0752245	26.1378	18.1192	0.0472077	0.346619	0.850519	-0.014209	4.1e-05	-0.064505	0.000457	-0.001176	-0.015483	-0.024523	0.069881	0.047554	-0.028229	0.005013	0.040383	0.013092	0.053846	0.04612	0.077019	0.105174	0.050691	-0.024723	-0.081831	0.020261	-0.024397	-0.055777	-0.06684	0.011852	-0.079845	-0.042372	0.028621	-0.010112	-0.025215	0.038318	-0.004672	0.037546	-0.007811	0.036667	0.026628
1737	F22B3.7	0.0196841	0.0752245	26.1378	18.1192	0.0472077	0.346619	0.850519	-0.014209	4.1e-05	-0.064505	0.000457	-0.001176	-0.015483	-0.024523	0.069881	0.047554	-0.028229	0.005013	0.040383	0.013092	0.053846	0.04612	0.077019	0.105174	0.050691	-0.024723	-0.081831	0.020261	-0.024397	-0.055777	-0.06684	0.011852	-0.079845	-0.042372	0.028621	-0.010112	-0.025215	0.038318	-0.004672	0.037546	-0.007811	0.036667	0.026628
1739	srw-43	0.0196841	0.0752245	26.1378	18.1192	0.0472077	0.346619	0.850519	-0.014209	4.1e-05	-0.064505	0.000457	-0.001176	-0.015483	-0.024523	0.069881	0.047554	-0.028229	0.005013	0.040383	0.013092	0.053846	0.04612	0.077019	0.105174	0.050691	-0.024723	-0.081831	0.020261	-0.024397	-0.055777	-0.06684	0.011852	-0.079845	-0.042372	0.028621	-0.010112	-0.025215	0.038318	-0.004672	0.037546	-0.007811	0.036667	0.026628
1740	fbxa-45	0.0196841	0.0752245	26.1378	18.1192	0.0472077	0.346619	0.850519	-0.014209	4.1e-05	-0.064505	0.000457	-0.001176	-0.015483	-0.024523	0.069881	0.047554	-0.028229	0.005013	0.040383	0.013092	0.053846	0.04612	0.077019	0.105174	0.050691	-0.024723	-0.081831	0.020261	-0.024397	-0.055777	-0.06684	0.011852	-0.079845	-0.042372	0.028621	-0.010112	-0.025215	0.038318	-0.004672	0.037546	-0.007811	0.036667	0.026628
1742	K08E7.5	0.0196841	0.0752245	26.1378	18.1192	0.0472077	0.346619	0.850519	-0.014209	4.1e-05	-0.064505	0.000457	-0.001176	-0.015483	-0.024523	0.069881	0.047554	-0.028229	0.005013	0.040383	0.013092	0.053846	0.04612	0.077019	0.105174	0.050691	-0.024723	-0.081831	0.020261	-0.024397	-0.055777	-0.06684	0.011852	-0.079845	-0.042372	0.028621	-0.010112	-0.025215	0.038318	-0.004672	0.037546	-0.007811	0.036667	0.026628
1743	lgc-20	0.0196841	0.0752245	26.1378	18.1192	0.0472077	0.346619	0.850519	-0.014209	4.1e-05	-0.064505	0.000457	-0.001176	-0.015483	-0.024523	0.069881	0.047554	-0.028229	0.005013	0.040383	0.013092	0.053846	0.04612	0.077019	0.105174	0.050691	-0.024723	-0.081831	0.020261	-0.024397	-0.055777	-0.06684	0.011852	-0.079845	-0.042372	0.028621	-0.010112	-0.025215	0.038318	-0.004672	0.037546	-0.007811	0.036667	0.026628
1744	dmd-10	0.0196841	0.0752245	26.1378	18.1192	0.0472077	0.346619	0.850519	-0.014209	4.1e-05	-0.064505	0.000457	-0.001176	-0.015483	-0.024523	0.069881	0.047554	-0.028229	0.005013	0.040383	0.013092	0.053846	0.04612	0.077019	0.105174	0.050691	-0.024723	-0.081831	0.020261	-0.024397	-0.055777	-0.06684	0.011852	-0.079845	-0.042372	0.028621	-0.010112	-0.025215	0.038318	-0.004672	0.037546	-0.007811	0.036667	0.026628
1745	188347	0.0196841	0.0752245	26.1378	18.1192	0.0472077	0.346619	0.850519	-0.014209	4.1e-05	-0.064505	0.000457	-0.001176	-0.015483	-0.024523	0.069881	0.047554	-0.028229	0.005013	0.040383	0.013092	0.053846	0.04612	0.077019	0.105174	0.050691	-0.024723	-0.081831	0.020261	-0.024397	-0.055777	-0.06684	0.011852	-0.079845	-0.042372	0.028621	-0.010112	-0.025215	0.038318	-0.004672	0.037546	-0.007811	0.036667	0.026628
1747	13216506	0.0196841	0.0752245	26.1378	18.1192	0.0472077	0.346619	0.850519	-0.014209	4.1e-05	-0.064505	0.000457	-0.001176	-0.015483	-0.024523	0.069881	0.047554	-0.028229	0.005013	0.040383	0.013092	0.053846	0.04612	0.077019	0.105174	0.050691	-0.024723	-0.081831	0.020261	-0.024397	-0.055777	-0.06684	0.011852	-0.079845	-0.042372	0.028621	-0.010112	-0.025215	0.038318	-0.004672	0.037546	-0.007811	0.036667	0.026628
1748	sfxn-1.3	0.0196841	0.0752245	26.1378	18.1192	0.0472077	0.346619	0.850519	-0.014209	4.1e-05	-0.064505	0.000457	-0.001176	-0.015483	-0.024523	0.069881	0.047554	-0.028229	0.005013	0.040383	0.013092	0.053846	0.04612	0.077019	0.105174	0.050691	-0.024723	-0.081831	0.020261	-0.024397	-0.055777	-0.06684	0.011852	-0.079845	-0.042372	0.028621	-0.010112	-0.025215	0.038318	-0.004672	0.037546	-0.007811	0.036667	0.026628
1749	srh-174	0.0196841	0.0752245	26.1378	18.1192	0.0472077	0.346619	0.850519	-0.014209	4.1e-05	-0.064505	0.000457	-0.001176	-0.015483	-0.024523	0.069881	0.047554	-0.028229	0.005013	0.040383	0.013092	0.053846	0.04612	0.077019	0.105174	0.050691	-0.024723	-0.081831	0.020261	-0.024397	-0.055777	-0.06684	0.011852	-0.079845	-0.042372	0.028621	-0.010112	-0.025215	0.038318	-0.004672	0.037546	-0.007811	0.036667	0.026628
1750	T06E8.2	0.0196841	0.0752245	26.1378	18.1192	0.0472077	0.346619	0.850519	-0.014209	4.1e-05	-0.064505	0.000457	-0.001176	-0.015483	-0.024523	0.069881	0.047554	-0.028229	0.005013	0.040383	0.013092	0.053846	0.04612	0.077019	0.105174	0.050691	-0.024723	-0.081831	0.020261	-0.024397	-0.055777	-0.06684	0.011852	-0.079845	-0.042372	0.028621	-0.010112	-0.025215	0.038318	-0.004672	0.037546	-0.007811	0.036667	0.026628
1751	srd-48	0.0196841	0.0752245	26.1378	18.1192	0.0472077	0.346619	0.850519	-0.014209	4.1e-05	-0.064505	0.000457	-0.001176	-0.015483	-0.024523	0.069881	0.047554	-0.028229	0.005013	0.040383	0.013092	0.053846	0.04612	0.077019	0.105174	0.050691	-0.024723	-0.081831	0.020261	-0.024397	-0.055777	-0.06684	0.011852	-0.079845	-0.042372	0.028621	-0.010112	-0.025215	0.038318	-0.004672	0.037546	-0.007811	0.036667	0.026628
1752	rpi-1	0.0196841	0.0752245	26.1378	18.1192	0.0472077	0.346619	0.850519	-0.014209	4.1e-05	-0.064505	0.000457	-0.001176	-0.015483	-0.024523	0.069881	0.047554	-0.028229	0.005013	0.040383	0.013092	0.053846	0.04612	0.077019	0.105174	0.050691	-0.024723	-0.081831	0.020261	-0.024397	-0.055777	-0.06684	0.011852	-0.079845	-0.042372	0.028621	-0.010112	-0.025215	0.038318	-0.004672	0.037546	-0.007811	0.036667	0.026628
1755	F19B6.3	0.0196841	0.0752245	26.1378	18.1192	0.0472077	0.346619	0.850519	-0.014209	4.1e-05	-0.064505	0.000457	-0.001176	-0.015483	-0.024523	0.069881	0.047554	-0.028229	0.005013	0.040383	0.013092	0.053846	0.04612	0.077019	0.105174	0.050691	-0.024723	-0.081831	0.020261	-0.024397	-0.055777	-0.06684	0.011852	-0.079845	-0.042372	0.028621	-0.010112	-0.025215	0.038318	-0.004672	0.037546	-0.007811	0.036667	0.026628
1757	0	0.0196841	0.0752245	26.1378	18.1192	0.0472077	0.346619	0.850519	-0.014209	4.1e-05	-0.064505	0.000457	-0.001176	-0.015483	-0.024523	0.069881	0.047554	-0.028229	0.005013	0.040383	0.013092	0.053846	0.04612	0.077019	0.105174	0.050691	-0.024723	-0.081831	0.020261	-0.024397	-0.055777	-0.06684	0.011852	-0.079845	-0.042372	0.028621	-0.010112	-0.025215	0.038318	-0.004672	0.037546	-0.007811	0.036667	0.026628
1759	srh-112	0.0196841	0.0752245	26.1378	18.1192	0.0472077	0.346619	0.850519	-0.014209	4.1e-05	-0.064505	0.000457	-0.001176	-0.015483	-0.024523	0.069881	0.047554	-0.028229	0.005013	0.040383	0.013092	0.053846	0.04612	0.077019	0.105174	0.050691	-0.024723	-0.081831	0.020261	-0.024397	-0.055777	-0.06684	0.011852	-0.079845	-0.042372	0.028621	-0.010112	-0.025215	0.038318	-0.004672	0.037546	-0.007811	0.036667	0.026628
1762	188015	0.0196841	0.0752245	26.1378	18.1192	0.0472077	0.346619	0.850519	-0.014209	4.1e-05	-0.064505	0.000457	-0.001176	-0.015483	-0.024523	0.069881	0.047554	-0.028229	0.005013	0.040383	0.013092	0.053846	0.04612	0.077019	0.105174	0.050691	-0.024723	-0.081831	0.020261	-0.024397	-0.055777	-0.06684	0.011852	-0.079845	-0.042372	0.028621	-0.010112	-0.025215	0.038318	-0.004672	0.037546	-0.007811	0.036667	0.026628
1763	13218913	0.0196841	0.0752245	26.1378	18.1192	0.0472077	0.346619	0.850519	-0.014209	4.1e-05	-0.064505	0.000457	-0.001176	-0.015483	-0.024523	0.069881	0.047554	-0.028229	0.005013	0.040383	0.013092	0.053846	0.04612	0.077019	0.105174	0.050691	-0.024723	-0.081831	0.020261	-0.024397	-0.055777	-0.06684	0.011852	-0.079845	-0.042372	0.028621	-0.010112	-0.025215	0.038318	-0.004672	0.037546	-0.007811	0.036667	0.026628
1765	srw-22	0.0196841	0.0752245	26.1378	18.1192	0.0472077	0.346619	0.850519	-0.014209	4.1e-05	-0.064505	0.000457	-0.001176	-0.015483	-0.024523	0.069881	0.047554	-0.028229	0.005013	0.040383	0.013092	0.053846	0.04612	0.077019	0.105174	0.050691	-0.024723	-0.081831	0.020261	-0.024397	-0.055777	-0.06684	0.011852	-0.079845	-0.042372	0.028621	-0.010112	-0.025215	0.038318	-0.004672	0.037546	-0.007811	0.036667	0.026628
1766	srd-68	0.0196841	0.0752245	26.1378	18.1192	0.0472077	0.346619	0.850519	-0.014209	4.1e-05	-0.064505	0.000457	-0.001176	-0.015483	-0.024523	0.069881	0.047554	-0.028229	0.005013	0.040383	0.013092	0.053846	0.04612	0.077019	0.105174	0.050691	-0.024723	-0.081831	0.020261	-0.024397	-0.055777	-0.06684	0.011852	-0.079845	-0.042372	0.028621	-0.010112	-0.025215	0.038318	-0.004672	0.037546	-0.007811	0.036667	0.026628
1768	T09F5.2	0.0196841	0.0752245	26.1378	18.1192	0.0472077	0.346619	0.850519	-0.014209	4.1e-05	-0.064505	0.000457	-0.001176	-0.015483	-0.024523	0.069881	0.047554	-0.028229	0.005013	0.040383	0.013092	0.053846	0.04612	0.077019	0.105174	0.050691	-0.024723	-0.081831	0.020261	-0.024397	-0.055777	-0.06684	0.011852	-0.079845	-0.042372	0.028621	-0.010112	-0.025215	0.038318	-0.004672	0.037546	-0.007811	0.036667	0.026628
1769	T10H4.4	0.0196841	0.0752245	26.1378	18.1192	0.0472077	0.346619	0.850519	-0.014209	4.1e-05	-0.064505	0.000457	-0.001176	-0.015483	-0.024523	0.069881	0.047554	-0.028229	0.005013	0.040383	0.013092	0.053846	0.04612	0.077019	0.105174	0.050691	-0.024723	-0.081831	0.020261	-0.024397	-0.055777	-0.06684	0.011852	-0.079845	-0.042372	0.028621	-0.010112	-0.025215	0.038318	-0.004672	0.037546	-0.007811	0.036667	0.026628
1770	twk-36	0.0196841	0.0752245	26.1378	18.1192	0.0472077	0.346619	0.850519	-0.014209	4.1e-05	-0.064505	0.000457	-0.001176	-0.015483	-0.024523	0.069881	0.047554	-0.028229	0.005013	0.040383	0.013092	0.053846	0.04612	0.077019	0.105174	0.050691	-0.024723	-0.081831	0.020261	-0.024397	-0.055777	-0.06684	0.011852	-0.079845	-0.042372	0.028621	-0.010112	-0.025215	0.038318	-0.004672	0.037546	-0.007811	0.036667	0.026628
1772	grl-24	0.0196841	0.0752245	26.1378	18.1192	0.0472077	0.346619	0.850519	-0.014209	4.1e-05	-0.064505	0.000457	-0.001176	-0.015483	-0.024523	0.069881	0.047554	-0.028229	0.005013	0.040383	0.013092	0.053846	0.04612	0.077019	0.105174	0.050691	-0.024723	-0.081831	0.020261	-0.024397	-0.055777	-0.06684	0.011852	-0.079845	-0.042372	0.028621	-0.010112	-0.025215	0.038318	-0.004672	0.037546	-0.007811	0.036667	0.026628
1773	srd-43	0.0196841	0.0752245	26.1378	18.1192	0.0472077	0.346619	0.850519	-0.014209	4.1e-05	-0.064505	0.000457	-0.001176	-0.015483	-0.024523	0.069881	0.047554	-0.028229	0.005013	0.040383	0.013092	0.053846	0.04612	0.077019	0.105174	0.050691	-0.024723	-0.081831	0.020261	-0.024397	-0.055777	-0.06684	0.011852	-0.079845	-0.042372	0.028621	-0.010112	-0.025215	0.038318	-0.004672	0.037546	-0.007811	0.036667	0.026628
1774	191378	0.0196841	0.0752245	26.1378	18.1192	0.0472077	0.346619	0.850519	-0.014209	4.1e-05	-0.064505	0.000457	-0.001176	-0.015483	-0.024523	0.069881	0.047554	-0.028229	0.005013	0.040383	0.013092	0.053846	0.04612	0.077019	0.105174	0.050691	-0.024723	-0.081831	0.020261	-0.024397	-0.055777	-0.06684	0.011852	-0.079845	-0.042372	0.028621	-0.010112	-0.025215	0.038318	-0.004672	0.037546	-0.007811	0.036667	0.026628
1775	13217452	0.0196841	0.0752245	26.1378	18.1192	0.0472077	0.346619	0.850519	-0.014209	4.1e-05	-0.064505	0.000457	-0.001176	-0.015483	-0.024523	0.069881	0.047554	-0.028229	0.005013	0.040383	0.013092	0.053846	0.04612	0.077019	0.105174	0.050691	-0.024723	-0.081831	0.020261	-0.024397	-0.055777	-0.06684	0.011852	-0.079845	-0.042372	0.028621	-0.010112	-0.025215	0.038318	-0.004672	0.037546	-0.007811	0.036667	0.026628
1776	F22B8.3	0.0196841	0.0752245	26.1378	18.1192	0.0472077	0.346619	0.850519	-0.014209	4.1e-05	-0.064505	0.000457	-0.001176	-0.015483	-0.024523	0.069881	0.047554	-0.028229	0.005013	0.040383	0.013092	0.053846	0.04612	0.077019	0.105174	0.050691	-0.024723	-0.081831	0.020261	-0.024397	-0.055777	-0.06684	0.011852	-0.079845	-0.042372	0.028621	-0.010112	-0.025215	0.038318	-0.004672	0.037546	-0.007811	0.036667	0.026628
1777	str-25	0.0196841	0.0752245	26.1378	18.1192	0.0472077	0.346619	0.850519	-0.014209	4.1e-05	-0.064505	0.000457	-0.001176	-0.015483	-0.024523	0.069881	0.047554	-0.028229	0.005013	0.040383	0.013092	0.053846	0.04612	0.077019	0.105174	0.050691	-0.024723	-0.081831	0.020261	-0.024397	-0.055777	-0.06684	0.011852	-0.079845	-0.042372	0.028621	-0.010112	-0.025215	0.038318	-0.004672	0.037546	-0.007811	0.036667	0.026628
1778	srm-4	0.0196841	0.0752245	26.1378	18.1192	0.0472077	0.346619	0.850519	-0.014209	4.1e-05	-0.064505	0.000457	-0.001176	-0.015483	-0.024523	0.069881	0.047554	-0.028229	0.005013	0.040383	0.013092	0.053846	0.04612	0.077019	0.105174	0.050691	-0.024723	-0.081831	0.020261	-0.024397	-0.055777	-0.06684	0.011852	-0.079845	-0.042372	0.028621	-0.010112	-0.025215	0.038318	-0.004672	0.037546	-0.007811	0.036667	0.026628
1779	184494	0.0196841	0.0752245	26.1378	18.1192	0.0472077	0.346619	0.850519	-0.014209	4.1e-05	-0.064505	0.000457	-0.001176	-0.015483	-0.024523	0.069881	0.047554	-0.028229	0.005013	0.040383	0.013092	0.053846	0.04612	0.077019	0.105174	0.050691	-0.024723	-0.081831	0.020261	-0.024397	-0.055777	-0.06684	0.011852	-0.079845	-0.042372	0.028621	-0.010112	-0.025215	0.038318	-0.004672	0.037546	-0.007811	0.036667	0.026628
1782	K08E7.6	0.0196841	0.0752245	26.1378	18.1192	0.0472077	0.346619	0.850519	-0.014209	4.1e-05	-0.064505	0.000457	-0.001176	-0.015483	-0.024523	0.069881	0.047554	-0.028229	0.005013	0.040383	0.013092	0.053846	0.04612	0.077019	0.105174	0.050691	-0.024723	-0.081831	0.020261	-0.024397	-0.055777	-0.06684	0.011852	-0.079845	-0.042372	0.028621	-0.010112	-0.025215	0.038318	-0.004672	0.037546	-0.007811	0.036667	0.026628
[truncated: 2,514 more rows]
