# Supplementary material for: Ror homolog nhr-23 is essential for both developmental clock and circadian clock in C. elegans
Source: Commun Biol. 2024 Feb 28;7:243. doi: 10.1038/s42003-024-05894-3 (PMC10902330; doi:10.1038/s42003-024-05894-3)
Supplement: Supplementary file 7 — Supplemental Data 5 [file 42003_2024_5894_MOESM7_ESM.xlsx]

## Sheet: 1b
Gene	TP_2_REP_1	TP_2_REP_2	TP_2_REP_3	TP_6_REP_1	TP_6_REP_2	TP_6_REP_3	TP_10_REP_1	TP_10_REP_2	TP_10_REP_3	TP_14_REP_1	TP_14_REP_2	TP_14_REP_3	TP_18_REP_1	TP_18_REP_2	TP_18_REP_3	TP_22_REP_1	TP_22_REP_2	TP_22_REP_3	TP_26_REP_1	TP_26_REP_2	TP_26_REP_3	TP_30_REP_1	TP_30_REP_2	TP_30_REP_3	TP_34_REP_1	TP_34_REP_2	TP_34_REP_3	TP_38_REP_1	TP_38_REP_2	TP_38_REP_3	TP_42_REP_1	TP_42_REP_2	TP_42_REP_3	TP_46_REP_1	TP_46_REP_2	TP_46_REP_3
clec-210	1.99538	-4.01442	4.07249	11.8575	6.10248	5.61294	4.05508	5.66018	8.88184	-2.95813	-2.10587	-0.118927	-3.89223	-6.78183	-2.72931	-4.20658	-5.78914	-9.07557	1.36221	4.99014	-1.52769	-1.06928	4.83972	-1.85824	-3.11328	1.45121	-0.830808	-3.15484	-3.22185	-3.0719	-2.82912	-1.77258	-5.68212	-3.36504	-0.037462	-4.29556
sod-3	4.44832	2.0551	0.884289	1.76603	1.44131	-1.85025	-0.699615	0.885615	-0.059924	-0.472815	2.85556	2.02278	0.845785	5.58389	4.70742	3.24587	5.70558	4.85171	-2.25798	-4.27037	-0.001677	-4.35724	-3.40731	-4.56878	-0.861678	-5.22578	-4.70284	-1.22235	-0.743821	-0.142317	-2.07971	0.75503	-0.783895	-1.11221	-5.19569	0.00541
nlp-36	0.270441	0.515591	0.512739	-0.077528	-0.453963	0.216434	-0.451036	-0.662616	-0.211144	0.012102	-0.012459	-0.173783	0.09454	0.534102	-0.078417	0.252687	0.884645	0.445677	0.120493	-0.589699	-0.173143	0.014182	-0.989678	-0.547864	-0.2566	-0.544478	-0.672839	0.368577	0.755415	0.109895	0.155797	0.472674	0.104467	-0.527682	0.461673	0.189383
ncam-1	-0.099265	-1.2569	-0.171423	-0.220887	-0.394026	-0.154003	-0.269387	-1.11193	-0.878372	-1.34869	-0.935862	-0.658127	-1.11924	-1.28252	-0.664539	-2.40402	-0.744075	0.617908	1.21716	2.74703	1.01481	1.66077	1.94938	0.733224	1.36294	0.321773	1.57025	-0.209985	0.641571	-0.589685	-0.269661	-0.12801	-0.209283	1.29487	0.533494	-0.162374
elt-3	0.306584	-0.158937	0.645384	0.769253	0.347676	0.360967	1.31046	0.076378	0.32128	0.011559	-0.438942	-0.006686	0.988492	0.874288	-0.001768	0.498801	0.809147	0.85583	-0.756578	-0.676277	0.587781	-0.629887	-0.197155	-0.347181	-1.56986	-0.331305	-0.532676	-0.327348	0.452	-0.614152	-0.361022	-0.962292	-1.01143	-0.73078	0.854124	-1.06467
efl-1	-1.1906	-0.63116	-1.18293	-0.680398	-0.023032	-1.46977	-0.072817	-0.603554	-0.828794	0.047034	-0.04257	-0.780138	0.320643	-0.691898	-0.325992	-0.152624	-0.763665	0.072635	-0.289583	1.15652	1.4462	0.755147	0.203148	1.39728	0.782192	0.752478	1.16802	0.291673	-0.378507	0.628599	0.274333	0.403601	1.08653	1.03004	0.265196	0.921069

## Sheet: 1e
Gene	TP_2_REP_1	TP_2_REP_2	TP_2_REP_3	TP_6_REP_1	TP_6_REP_2	TP_6_REP_3	TP_10_REP_1	TP_10_REP_2	TP_10_REP_3	TP_14_REP_1	TP_14_REP_2	TP_14_REP_3	TP_18_REP_1	TP_18_REP_2	TP_18_REP_3	TP_22_REP_1	TP_22_REP_2	TP_22_REP_3	TP_26_REP_1	TP_26_REP_2	TP_26_REP_3	TP_30_REP_1	TP_30_REP_2	TP_30_REP_3	TP_34_REP_1	TP_34_REP_2	TP_34_REP_3	TP_38_REP_1	TP_38_REP_2	TP_38_REP_3	TP_42_REP_1	TP_42_REP_2	TP_42_REP_3	TP_46_REP_1	TP_46_REP_2	TP_46_REP_3
mlt-11	-0.297751	-0.157425	1.21778	-0.263614	-1.31734	-0.273212	-1.88115	0.626335	-1.94158	-1.43663	-3.10398	-2.26589	-0.456467	-2.40637	-2.68262	-3.055	0.583198	0.939599	2.89933	0.792043	1.30682	1.84861	0.783866	1.49742	2.45566	0.652344	0.394783	-0.399355	2.61585	0.639507	-1.02944	-1.1054	1.25323	1.49848	3.59224	0.52231
mlt-8	0.347958	-1.95755	0.855412	0.453119	-1.1979	-0.644793	-0.069206	-0.72799	-1.15604	-3.02383	-3.59109	-1.96933	-2.49026	-2.22186	-2.47636	-3.40652	0.781742	0.498426	2.2717	2.68839	1.42338	2.71367	1.4629	1.87035	0.613701	1.40175	0.72767	0.725761	1.44887	0.433661	-0.289129	0.451977	0.49091	0.911816	2.5446	0.48394
sqt-3	0.685083	-0.571949	0.513309	0.810909	-0.861137	0.26032	-0.791773	-0.272052	-1.42691	-2.62514	-2.50999	-1.85	-1.8866	-1.93104	-1.72474	-2.77946	0.330546	-0.128422	2.33056	1.89234	0.560034	1.32055	0.657267	1.08543	1.44156	1.40543	0.514111	0.123264	1.59726	0.905947	-0.399035	-1.15192	0.920941	0.607153	2.16148	0.804033
dpy-17	-0.117597	-0.477927	0.434312	-0.115623	-1.34653	-0.312228	-1.3948	-0.646658	-1.44907	-1.72481	-1.61263	-1.61736	-0.910884	-2.16046	-1.54982	-1.9314	0.265082	-0.079478	2.09858	2.00881	1.01995	1.7625	1.15376	1.30801	1.44175	1.72552	0.650648	0.230085	1.19712	0.604365	-0.482746	-0.935442	0.888056	1.05317	0.916788	0.755534
noah-1	-0.701758	-0.967983	0.202245	0.73747	-0.361358	-0.461959	-2.21372	-0.364184	-0.549653	-0.953584	-2.77677	-1.33419	0.033886	-1.08265	-0.967325	-2.12727	0.654928	0.433235	1.06126	1.62607	0.810412	1.45215	1.28021	1.51543	1.80161	0.688323	0.470979	-0.061504	0.842672	0.039984	-0.231701	-0.27053	0.511351	1.89502	1.6753	-0.064731
T14B1.1	-0.868519	-3.71977	0.800506	-0.065518	-0.625629	-0.281518	-1.72152	-2.61745	-4.19428	-3.70746	-3.60181	-3.36599	-4.0002	-3.99068	-5.96311	-3.87363	-0.518016	-1.99912	7.84285	4.52736	1.60125	4.28214	1.30537	4.15882	1.75728	4.19981	3.08865	-0.780028	3.83406	3.18538	-1.90217	-2.22878	2.19077	2.15393	4.46276	2.44847
dpy-2	0.197658	-0.483384	1.33084	1.06803	-0.413771	0.0643865	-0.392168	-0.778473	-1.13297	-1.10079	-1.46547	-2.47529	-1.963	-1.90392	-2.49913	-1.08719	0.0759965	1.02996	0.972421	1.54147	0.808264	2.03782	1.30729	1.59975	0.351492	0.311422	0.248195	-0.330949	0.378536	0.037225	-0.188833	-0.215786	0.252246	-0.113349	2.24431	0.674446
egl-46	-0.103232	-2.14658	1.47026	-0.144991	-2.85695	-2.54683	-0.148421	-3.48424	-2.9636	-2.1252	-2.21151	-2.8474	-0.981638	-4.94418	-2.89189	-0.118181	1.35102	3.41771	1.85446	5.53595	1.33592	2.26144	2.97611	2.29323	-0.077336	3.70925	0.472943	-0.124703	0.419528	-0.689136	-0.149484	-2.1877	1.86432	-0.161641	3.61006	3.10683
noah-2	-0.379366	-1.71165	0.268437	0.101614	0.284119	-0.437988	-1.26357	0.120617	-0.290171	-3.20426	-3.25792	-2.23433	-1.3082	-1.24398	-1.43094	-2.65588	0.88758	0.054188	2.19374	1.67752	1.06516	1.89758	1.53018	1.56536	2.93782	0.650079	1.07443	-0.325072	0.960738	-0.374138	-0.659392	-0.655304	0.857684	2.70093	2.0308	0.398551

## Sheet: 2b
ID	TP_1_REP_1	TP_2_REP_1	TP_3_REP_1	TP_4_REP_1	TP_5_REP_1	TP_6_REP_1	TP_7_REP_1	TP_8_REP_1	TP_9_REP_1	TP_10_REP_1	TP_11_REP_1	TP_12_REP_1	TP_13_REP_1	TP_14_REP_1	TP_15_REP_1	TP_16_REP_1
dpy-2	12.287	14.136	14.6158	13.1208	10.2803	8.9497	9.008	10.7183	12.5813	13.952	13.668	11.2954	9.4911	7.9192	7.1492	7.4109
mlt-8	12.0104	13.1239	13.8074	14.3501	14.0216	12.5222	10.5464	11.2528	12.3329	13.112	13.715	13.9879	13.9101	13.263	11.13	9.7946
mlt-11	13.894	15.3967	15.3843	13.8475	11.4583	9.7873	10.4667	12.5983	14.2201	15.2108	14.7146	12.7407	11.1352	9.309	8.3889	8.1898
noah-1	14.6479	15.8893	15.9679	14.6265	12.1165	10.5337	11.5408	13.6315	14.8407	15.7272	15.3779	13.3205	11.5617	9.7345	8.8895	8.6903
noah-2	14.4347	15.6203	15.7775	14.5244	11.9387	10.4809	11.6182	13.4248	14.6378	15.468	15.1675	13.2757	11.5109	9.714	8.7628	8.7471
sqt-3	11.8222	14.3311	16.0946	16.6147	15.7794	13.7228	11.2711	11.0382	12.4808	14.7019	15.8645	15.9617	15.6714	14.3455	12.316	10.6317
egl-46	6.2089	6.0755	5.9498	6.3776	6.6732	6.6698	6.9238	6.5802	6.6607	6.0937	5.2211	5.3507	5.0948	5.2133	5.1121	4.741
T14B1.1	9.2938	8.9386	8.9567	8.5027	8.3825	7.9927	8.649	8.7399	8.5271	8.4714	8.5235	8.2175	8.0265	7.2137	6.7712	7.1209
dpy-17	6.4198	6.5483	7.1139	5.6889	5.8456	5.4939	6.8069	7.0891	7.5703	7.7781	7.5383	6.1046	5.5626	5.5806	6.8628	6.3363

## Sheet: 2e
Development	TP_1_REP_1	TP_2_REP_1	TP_3_REP_1	TP_4_REP_1	TP_5_REP_1	TP_6_REP_1	TP_7_REP_1	TP_8_REP_1	TP_9_REP_1	TP_10_REP_1	TP_11_REP_1	TP_12_REP_1	TP_13_REP_1	TP_14_REP_1	TP_15_REP_1	TP_16_REP_1
nhr-23	11.4111	11.6588	10.8738	8.9901	8.5895	9.0028	10.599	11.1443	11.5749	11.4951	10.6623	10.1712	10.2206	10.2527	10.218	10.3375
lin-42	11.8808	13.3728	14.1465	13.4117	11.8955	10.5145	9.8677	10.5585	11.8963	12.8719	13.5076	13.2042	12.7749	11.3162	10.3505	9.2335
Circadian	TP_2_REP_1	TP_2_REP_2	TP_2_REP_3	TP_6_REP_1	TP_6_REP_2	TP_6_REP_3	TP_10_REP_1	TP_10_REP_2	TP_10_REP_3	TP_14_REP_1	TP_14_REP_2	TP_14_REP_3	TP_18_REP_1	TP_18_REP_2	TP_18_REP_3	TP_22_REP_1	TP_22_REP_2	TP_22_REP_3	TP_26_REP_1	TP_26_REP_2	TP_26_REP_3	TP_30_REP_1	TP_30_REP_2	TP_30_REP_3	TP_34_REP_1	TP_34_REP_2	TP_34_REP_3	TP_38_REP_1	TP_38_REP_2	TP_38_REP_3	TP_42_REP_1	TP_42_REP_2	TP_42_REP_3	TP_46_REP_1	TP_46_REP_2	TP_46_REP_3
nhr-23(mean)	-1.25425	-0.273882	-0.877897	-0.345107	0.103488	-0.348394	-0.366704	-0.080763	-0.206372	-0.052209	-0.126154	0.276967	1.08622	-0.493955	0.256209	0.525801	1.70383	0.321325	-2.84905	-0.521316	0.324406	-1.73777	-0.539091	0.105782	-0.0772395	-0.234906	0.959465	0.797469	0.0915335	-1.08657	2.51749	-0.146805	0.723623	3.70066	0.794153	0.390324
lin-42(mean)	-0.192726	0.39364	-0.033027	0.384865	-0.0373375	0.025299	1.68385	0.023683	0.094486	-0.316339	-0.0317665	0.0917455	-0.346711	-0.030273	0.446451	0.904991	0.088906	0.122457	-0.81894	-0.126376	0.0759185	-0.522665	-0.104337	-0.0077855	-0.104794	-0.114255	0.248677	-0.24454	-0.012595	-0.909131	-0.224959	-0.0506935	0.118969	-0.316287	0.0082045	-0.413269

## Sheet: 3d
mock	TP_1_REP_1	TP_1_REP_2	TP_3_REP_1	TP_3_REP_2	TP_5_REP_1	TP_5_REP_2	TP_7_REP_1	TP_7_REP_2	TP_9_REP_1	TP_9_REP_2	TP_11_REP_1	TP_11_REP_2	TP_13_REP_1	TP_13_REP_2	TP_15_REP_1	TP_15_REP_2	TP_17_REP_1	TP_17_REP_2	TP_19_REP_1	TP_19_REP_2	TP_21_REP_1	TP_21_REP_2	TP_23_REP_1	TP_23_REP_2
clec-265	27.9543	31.5293	33.8888	35.5801	31.3142	34.9036	35.4713	33.6685	38.4401	42.9116	38.8307	40.7844	32.6132	33.5811	29.6499	29.1117	26.8136	26.2948	30.4048	27.7391	25.8772	29.5245	32.8074	36.7678
H11L12.1	23.7004	26.4129	30.2039	30.6612	26.7529	26.5271	39.457	26.5952	35.9356	36.0597	37.3666	36.447	25.5446	32.5793	24.3899	26.3361	21.467	20.5574	24.8623	26.2567	15.297	25.7243	23.9928	24.0473
pygl-1	500.782	463.55	484.862	428.085	461.854	486.096	448.967	446.119	398.302	442.292	411.912	446.172	541.988	491.357	520.319	501.482	510.935	536.074	531.461	535.683	592.808	558.197	583.88	501.352
Y47G7B.2	1.49968	1.11618	0.94944	1.06424	1.54244	1.4058	1.07072	1.70075	1.36999	1.23524	1.01999	1.40039	1.79107	1.21897	2.03692	2.17169	2.8914	2.541	2.35208	2.73241	3.00518	2.48528	2.79752	1.74061
K-NAA	TP_1_REP_1	TP_1_REP_2	TP_3_REP_1	TP_3_REP_2	TP_5_REP_1	TP_5_REP_2	TP_7_REP_1	TP_7_REP_2	TP_9_REP_1	TP_9_REP_2	TP_11_REP_1	TP_11_REP_2	TP_13_REP_1	TP_13_REP_2	TP_15_REP_1	TP_15_REP_2	TP_17_REP_1	TP_17_REP_2	TP_19_REP_1	TP_19_REP_2	TP_21_REP_1	TP_21_REP_2	TP_23_REP_1	TP_23_REP_2
clec-265	43.5857	48.6738	54.0093	54.7784	42.3927	44.7198	50.4985	49.0587	47.3801	46.5651	43.1719	48.9955	40.8716	40.1873	38.0518	38.0523	43.3147	44.6999	43.9725	45.0296	32.2281	34.2057	31.794	31.5567
H11L12.1	19.461	43.3936	26.9591	31.5526	28.5624	25.7311	33.977	38.3241	24.0439	21.9256	20.9409	40.575	22.2309	21.7876	21.1961	19.9262	20.6229	20.7611	23.3219	48.6221	19.1149	18.374	16.6226	24.5813
pygl-1	495.838	364.586	436.699	371.713	470.117	429.602	392.319	380.039	415.444	370.574	456.084	392.214	430.9	355.552	499.581	458.982	436.54	465.834	527.126	364.986	442.084	424.203	548.731	357.002
Y47G7B.2	0.969334	0.717165	0.843255	0.974527	1.37479	1.5125	1.32262	1.52837	1.19715	1.18651	1.62024	1.11261	1.80434	1.13819	1.22766	1.61114	1.16674	1.45717	1.68511	1.0045	0.765233	1.77042	1.8511	1.40381

## Sheet: 3e
mock	P_VALUE	TP_1_REP_1	TP_1_REP_2	TP_3_REP_1	TP_3_REP_2	TP_5_REP_1	TP_5_REP_2	TP_7_REP_1	TP_7_REP_2	TP_9_REP_1	TP_9_REP_2	TP_11_REP_1	TP_11_REP_2	TP_13_REP_1	TP_13_REP_2	TP_15_REP_1	TP_15_REP_2	TP_17_REP_1	TP_17_REP_2	TP_19_REP_1	TP_19_REP_2	TP_21_REP_1	TP_21_REP_2	TP_23_REP_1	TP_23_REP_2
mlt-11	0.0242736	0.39102	0.436823	0.400266	0.307505	0.715911	0.541883	0.351207	0.422855	0.318384	0.19956	0.313052	0.458247	0.257238	0.315519	0.542005	0.618254	0.65346	0.922215	0.396702	0.701996	1.01509	0.449685	0.986039	0.611872
dpy-2	0.00833569	1.49334	0.764908	0.793826	1.00389	1.60238	1.29054	1.02473	0.894768	1.46555	0.538691	0.960826	0.946023	0.793156	0.731059	1.31103	1.15814	1.78199	1.89995	1.44038	1.37384	3.45018	1.32819	1.75537	1.50669
dpy-17	0.00698896	17.9552	17.163	15.7063	10.6587	20.7144	16.1598	9.70275	17.5528	12.0428	9.84155	10.4246	12.6714	13.6357	11.21	20.9892	17.2077	22.4922	23.0003	17.9097	19.626	31.3049	15.462	24.0666	18.1454
sqt-3	0.0158508	11.2395	9.74526	8.8154	6.18326	12.9326	10.0883	4.86516	7.24806	10.1372	4.31731	5.2765	6.12578	5.74956	7.22629	15.6317	17.763	17.2089	13.2325	9.63291	10.1818	29.4736	9.5082	17.0651	8.84464
noah-1	0.293331	4.33983	4.17155	3.51498	3.07263	4.92586	3.8951	3.17004	4.565	3.23091	2.45158	2.99997	3.74778	3.18459	2.54282	3.80782	3.98095	4.15973	5.39919	4.29418	4.52884	3.18223	3.3446	4.29165	3.28165
noah-2	0.145009	4.84461	4.80642	4.91993	3.7741	6.58424	5.34191	3.6533	7.02068	3.49056	3.61092	4.24438	4.49086	4.36098	3.6853	5.62119	5.43685	6.98701	7.38269	5.10354	5.42527	7.52248	4.43184	6.77592	5.19752
T14B1.1	0.2916	1.72023	1.99175	1.19541	1.84588	1.87775	2.10217	1.67102	2.08152	2.0826	1.75781	2.39568	2.05699	1.51717	1.66094	1.21174	2.14007	1.68355	2.35157	2.0343	1.72235	1.52764	1.65851	1.32622	1.4514
egl-46	0.0746382	0.48426	0.356486	0.370182	0.124719	0.684755	0.253255	0.179103	0.449302	0.356412	0.376843	0.29856	0.063015	0.184907	0.247946	0.550093	0.571743	0.573139	0.759234	0.383843	0.384106	0.953369	0.433358	0.606224	0.191371
K-NAA	P_VALUE	TP_1_REP_1	TP_1_REP_2	TP_3_REP_1	TP_3_REP_2	TP_5_REP_1	TP_5_REP_2	TP_7_REP_1	TP_7_REP_2	TP_9_REP_1	TP_9_REP_2	TP_11_REP_1	TP_11_REP_2	TP_13_REP_1	TP_13_REP_2	TP_15_REP_1	TP_15_REP_2	TP_17_REP_1	TP_17_REP_2	TP_19_REP_1	TP_19_REP_2	TP_21_REP_1	TP_21_REP_2	TP_23_REP_1	TP_23_REP_2
mlt-11	0.572141	0.534723	0.454668	0.51513	0.388726	0.569614	0.499075	0.34236	0.260933	0.609329	0.561412	0.549749	0.151579	0.629963	0.334748	0.862424	0.678958	0.525865	0.507369	0.48676	0.336176	0.591153	0.638141	0.956319	0.432897
dpy-2	0.2916	0.94739	1.02933	0.596058	1.67568	1.24273	1.49515	1.15101	0.577414	1.50846	2.00784	1.51234	1.01605	1.55413	1.42767	2.68398	1.56942	1.33734	1.30658	1.77699	1.38868	1.72877	1.75798	1.54923	0.881508
dpy-17	0.683929	20.2594	15.1393	14.5185	15.4188	22.8926	17.1371	14.344	11.0397	25.8843	22.1255	23.6731	11.2057	21.1606	18.2316	31.1981	27.895	21.5922	19.2064	18.9337	11.5461	21.1422	26.8621	31.0938	16.5514
sqt-3	0.655128	13.4815	6.12401	8.60707	9.96966	10.7798	12.0673	6.49428	6.52896	11.0904	14.2501	11.7982	6.98342	12.2443	10.3397	20.8644	16.0152	13.4363	8.23788	8.25364	7.61972	14.3766	14.7817	16.5765	10.7644
noah-1	0.339889	5.28456	3.88525	3.62646	3.97664	4.15356	3.98066	3.63998	3.16575	4.78106	4.53981	4.64439	2.55097	4.65005	3.38427	6.4642	5.02086	4.58199	4.11232	4.91303	2.81561	4.84662	5.97401	5.36722	4.1521
noah-2	0.304373	6.87267	3.55325	4.56511	3.79157	5.31119	4.66977	3.52316	3.28334	5.71532	4.98211	5.00068	3.18723	5.74947	3.95544	8.90231	6.28937	5.04666	5.05746	6.27232	3.1607	5.04782	5.85806	7.4947	3.65148
T14B1.1	0.264093	1.64679	2.19505	2.13282	2.00716	1.76633	2.41231	1.78404	1.87087	2.6288	2.72702	2.03248	1.90537	2.41829	2.53501	2.51507	2.62901	1.78956	1.98805	2.36134	2.30541	2.16949	2.04408	1.72802	1.71855
egl-46	0.2751	0.126144	0.359839	0.370366	0.240282	0.257474	0.379905	0.178779	0.418279	0.42751	0.24154	0.306309	0.118405	0.181089	0.405225	0.562783	0.670151	0.53437	0.12182	0.509516	0.411808	0.716419	0.440705	0.361105	0.586973

## Sheet: 3g
mock	P_VALUE	TP_1_REP_1	TP_1_REP_2	TP_3_REP_1	TP_3_REP_2	TP_5_REP_1	TP_5_REP_2	TP_7_REP_1	TP_7_REP_2	TP_9_REP_1	TP_9_REP_2	TP_11_REP_1	TP_11_REP_2	TP_13_REP_1	TP_13_REP_2	TP_15_REP_1	TP_15_REP_2	TP_17_REP_1	TP_17_REP_2	TP_19_REP_1	TP_19_REP_2	TP_21_REP_1	TP_21_REP_2	TP_23_REP_1	TP_23_REP_2
lin-42	0.940318	3.46966	1.52945	1.74982	2.54238	2.36187	2.59552	2.00969	1.6673	2.70404	2.57897	1.79564	2.38274	2.12533	1.98664	2.05897	2.75203	1.96208	2.27446	1.96437	1.97382	3.19107	2.62075	2.46924	2.03561
K-NAA	P_VALUE	TP_1_REP_1	TP_1_REP_2	TP_3_REP_1	TP_3_REP_2	TP_5_REP_1	TP_5_REP_2	TP_7_REP_1	TP_7_REP_2	TP_9_REP_1	TP_9_REP_2	TP_11_REP_1	TP_11_REP_2	TP_13_REP_1	TP_13_REP_2	TP_15_REP_1	TP_15_REP_2	TP_17_REP_1	TP_17_REP_2	TP_19_REP_1	TP_19_REP_2	TP_21_REP_1	TP_21_REP_2	TP_23_REP_1	TP_23_REP_2
lin-42	0.517968	1.98857	2.14143	1.66435	1.27258	1.89233	1.84181	1.91014	1.28618	1.53186	1.3972	1.32644	1.35478	2.79142	1.81537	2.16192	2.05072	2.43636	1.61303	2.08074	1.49289	1.84402	1.35336	3.45818	0.825123
